# Supplementary material for: The SPN-4 Rbfox RNA-binding protein selects maternal mRNAs for CCR4-NOT-dependent clearance in early Caenorhabditis elegans embryos
Source: Development. 2026 Jun 4;153(11):dev205295. doi: 10.1242/dev.205295 (PMC13286378; doi:10.1242/dev.205295)
Supplement: Table S1. [file develop-153-205295-TableS1.xlsx]

## Sheet: README
This file contains data illustrated in Fig. 1
(1) All Enrichment Data
For each genotype analyzed, three replicate immunopurifications were conducted, each starting with 160 mg of protein. SPN-4, OMA-1, and LIN-41 immuno-purifications were performed and associated mRNA was sequenced. Immunopurified RNA was compared to input/lysate preparations. The statistically significant transcripts associated with each RNA binding protein are tabulated here.
Tabs	(1) All Enrichment Data		Immunoprecipitation and RNA-seq results spreadsheet
(1) All Enrichment Data
Column	Data Type	Description
gene_ID	character	Wormbase Gene ID
name	character	Gene name
SPN4	TRUE/FALSE	SPN-4-associated transcripts. These genes had > 4-fold enrichment in SPN-4 immunopurification versus input and p-values < 0.05 (Welch adjusted t-tests after BH correction)
OMA1	TRUE/FALSE	OMA-1-associated transcripts. These genes had > 4-fold enrichment in OMA-1 immunopurification versus input and p-values < 0.05 (Welch adjusted t-tests after BH correction)
LIN41	TRUE/FALSE	LIN-41-associated transcripts. These genes had > 4-fold enrichment in LIN-41 immunopurification versus input and p-values < 0.05 (Welch adjusted t-tests after BH correction)
spn4_enrichment	numeric	Fold change enrichment between SPN-4 immunopurification over input
SPN-4 Adj. P-value	numeric	BH-adjusted, Wald t-test statistic for SPN-4 IP v. input
oma1_enrichment	numeric	Fold change enrichment between OMA-1 immunopurification over input
OMA-1 Adj. P-value	numeric	BH-adjusted, Wald t-test statistic for OMA-1 IP v. input
lin41_enrichment	numeric	Fold change enrichment between LIN-41 immunopurification over input
LIN-41 Adj. P-value	numeric	BH-adjusted, Wald t-test statistic for LIN-41 IP v. input
Log2_SPN-4_LYSATE_FPKM	numeric	Normalized FPKM RNA intensity recovered from SPN-4 lysate
Log2_SPN-4_IP_FPKM	numeric	Normalized FPKM RNA intensity recovered from SPN-4 immunopurification
Log2_OMA-1_LYSATE_FPKM	numeric	Normalized FPKM RNA intensity recovered from OMA-1 lysate
Log2_OMA-1_IP_FPKM	numeric	Normalized FPKM RNA intensity recovered from OMA-1 immunopurification
Log2_LIN-41_LYSATE_FPKM	numeric	Normalized FPKM RNA intensity recovered from LIN-41 lysate
Log2_LIN-41_IP_FPKM	numeric	Normalized FPKM RNA intensity recovered from LIN-41 immunopurification

## Sheet: All Enrichment Data
gene_ID	name	SPN4	OMA1	LIN41	spn4_enrichment	SPN-4 Adj. P-value	oma1_enrichment	OMA-1 Adj. P-value	lin41_enrichment	LIN-41 Adj. P-value	Log2_SPN-4_LYSATE_FPKM	Log2_SPN-4_IP_FPKM	Log2_OMA-1_LYSATE_FPKM	Log2_OMA-1_IP_FPKM	Log2_LIN-41_LYSATE_FPKM	Log2_LIN-41_IP_FPKM
WBGene00000001	aap-1	FALSE	FALSE	FALSE	-0.889474	1	-0.683847	1	0.0507895	1	4.991	4.075	5.261	4.581	5.131	5.178
WBGene00000002	aat-1	FALSE	FALSE	FALSE	-1.32265	1	-1.54249	1	-0.943331	1	0.16	-1.056	1.144	-0.274	0.477	-0.457
WBGene00000003	aat-2	FALSE	FALSE	TRUE	0.285278	1	0.847978	1	4.17635	6.86063e-41	0.758	0.976	1.398	2.219	1.227	5.331
WBGene00000004	aat-3	FALSE	FALSE	FALSE	0.452857	1	1.66075	1	1.54603	1	1.934	2.384	2.191	3.831	2.163	3.687
WBGene00000005	aat-4	FALSE	FALSE	FALSE	-0.872343	1	0.66632	1	-1.10858	1	1.002	-0.034	1.094	1.726	0.781	-0.209
WBGene00000006	aat-5	FALSE	FALSE	FALSE	-0.43834	1	-0.359496	1	-1.28349	1	1.092	0.503	0.854	0.507	1.27	0.065
WBGene00000007	aat-6	FALSE	FALSE	FALSE	-0.491273	1	-0.414861	1	0.112825	1	-0.077	-0.394	0.5	0.121	0.232	0.188
WBGene00000008	aat-7	FALSE	FALSE	FALSE	0.652581		1.51388	1	-2.73511		-2.505	-2.779	-2.507	-1.738	-2.183	-3.322
WBGene00000009	aat-8	FALSE	FALSE	FALSE	-1.17828		-1.96267		-2.40245		-2.07	-3.322	-2.052	-2.963	-2.373	-3.322
WBGene00000010	aat-9	FALSE	FALSE	FALSE	-0.113998	1	0.112627	1	0.869565	1	3.847	3.759	4.026	4.133	3.722	4.589
WBGene00000012	abf-1	FALSE	FALSE	FALSE	2.16247		-1.46081		0.577294		-3.322	-3.322	-1.411	-2.547	-2.681	-3.322
WBGene00000013	abf-2	FALSE	FALSE	FALSE	-1.94767		-1.92392	1	-1.96354	1	1.073	-1.96	0.939	-0.78	0.789	-1.388
WBGene00000014	abf-3	FALSE	FALSE	FALSE					2.03255		-3.322	-3.322	-3.322	-3.322	-3.322	-3.322
WBGene00000015	abf-4	FALSE	FALSE	FALSE			2.35265				-3.322	-3.322	-3.322	-2.691	-3.322	-3.322
WBGene00000016	abf-5	FALSE	FALSE	FALSE	1.86465	1	2.22849	1	-1.71204	1	1.171	2.891	0.487	2.594	1.459	-0.193
WBGene00000017	abf-6	FALSE	FALSE	FALSE	-1.29891	1	2.19798	1	-0.21737	1	1.184	0.017	0.779	2.924	0.998	0.633
WBGene00000018	abl-1	FALSE	FALSE	FALSE	0.232261	1	-0.262625	1	-0.348007	1	3.152	3.383	3.268	3.009	3.285	2.948
WBGene00000019	abt-1	FALSE	FALSE	FALSE	-1.26047		-1.10377	1	0.0580336	1	-2.378	-2.876	-1.588	-2.258	-2.47	-2.509
WBGene00000020	abt-2	FALSE	FALSE	FALSE	-0.577107	1	-0.955732	1	-0.786893	1	1.724	1.143	1.493	0.58	1.653	0.897
WBGene00000021	abt-3	FALSE	FALSE	FALSE	3.20661		-0.118421		2.03251		-3.322	-2.93	-3.268	-3.322	-3.322	-3.322
WBGene00000022	abt-4	FALSE	FALSE	FALSE	-1.11503	1	-1.76788	1	-1.21429	1	3.813	2.735	3.387	1.65	3.783	2.585
WBGene00000023	abt-5	FALSE	FALSE	FALSE	-0.0794229		-0.611573	1	-0.625858	1	-2.373	-2.542	-1.687	-2.083	-1.892	-2.272
WBGene00000024	abu-1	FALSE	FALSE	FALSE	0.119245		1.73274		-0.410023		-2.218	-2.757	-3.179	-2.894	-2.989	-3.322
WBGene00000025	abu-2	FALSE	FALSE	FALSE	-0.0516279		2.35256		1.53916		-2.785	-3.322	-3.322	-3.136	-3.181	-3.05
WBGene00000026	abu-3	FALSE	FALSE	FALSE			0.727865		0.595116		-3.322	-3.322	-2.904	-2.755	-3.096	-3.322
WBGene00000027	abu-4	FALSE	FALSE	FALSE	0.789813		-0.119635		0.595154		-2.86	-3.322	-3.116	-3.322	-3.111	-3.322
WBGene00000028	abu-5	FALSE	FALSE	FALSE							-3.322	-3.322	-3.322	-3.322	-3.322	-3.322
WBGene00000029	abu-6	FALSE	FALSE	FALSE	0.713738		2.35264		0.566048		-2.341	-2.372	-3.322	-3.081	-2.977	-2.963
WBGene00000030	abu-7	FALSE	FALSE	FALSE	2.75496		0.87613		-0.98945		-2.812	-1.673	-3	-2.812	-2.829	-3.322
WBGene00000031	abu-8	FALSE	FALSE	FALSE	0.800015	1	-1.0911		-0.222505		-0.768	-0.033	-2.829	-3.136	-2.576	-2.763
WBGene00000032	abu-9	FALSE	FALSE	FALSE							-3.322	-3.322	-3.322	-3.322	-3.322	-3.322
WBGene00000033	abu-10	FALSE	FALSE	FALSE	-0.67662		1.43926		0.676936	1	-0.449	-1.51	-3.037	-2.572	-2.321	-1.961
WBGene00000034	abu-11	FALSE	FALSE	FALSE	-0.167546		0.0764406		0.846492	1	-1.004	-1.646	-2.315	-2.428	-2.198	-1.631
WBGene00000035	ace-1	FALSE	FALSE	FALSE	-1.69605	1	-1.34845	1	-1.11882	1	0.753	-0.723	0.86	-0.373	0.67	-0.379
WBGene00000036	ace-2	FALSE	FALSE	FALSE	-0.38643	1	-0.89025	1	-0.247435	1	1.844	1.415	1.943	1.083	2.142	1.908
WBGene00000037	ace-3	FALSE	TRUE	FALSE	0.357951	1	2.89093	0.00110744	-0.185474	1	-0.208	-0.139	-0.439	2.279	-0.454	-0.698
WBGene00000038	ace-4	FALSE	FALSE	FALSE	1.09122		-1.07826	1	-0.686028	1	-2.401	-2.29	-2.147	-2.691	-1.534	-1.964
WBGene00000039	acn-1	FALSE	FALSE	FALSE	-0.578001	1	1.96252	1	1.44967	1	1.357	0.763	-1.071	0.644	-0.252	1.083
WBGene00000040	aco-1	FALSE	FALSE	FALSE	-1.14105	1	-1.76854	1	-1.41125	1	5.794	4.664	5.376	3.613	5.745	4.345
WBGene00000041	aco-2	FALSE	FALSE	FALSE	-0.615658	1	-1.57609	1	-1.3967	1	7.757	7.15	7.352	5.778	7.446	6.054
WBGene00000042	acr-2	FALSE	FALSE	FALSE	-1.29654		-1.54657	1	-0.97898	1	-1.586	-2.665	-1.904	-2.775	-1.795	-2.464
WBGene00000043	acr-3	FALSE	FALSE	FALSE	0.531228		-1.01568		-2.00025		-2.891	-3.322	-2.921	-3.14	-2.602	-3.322
WBGene00000044	acr-5	FALSE	FALSE	FALSE	-0.468142		-0.89964	1	1.59799	1	-2.66	-3.322	-1.455	-2.063	-1.206	0.083
WBGene00000045	acr-6	FALSE	FALSE	FALSE	0.00803984		1.2832	1	-0.863052	1	-2.3	-2.812	-2.569	-2.016	-2.264	-2.668
WBGene00000046	acr-7	FALSE	FALSE	FALSE	2.16238		-0.921772		-2.22419		-3.322	-3.322	-1.914	-2.512	-2.533	-3.322
WBGene00000047	acr-8	FALSE	FALSE	FALSE	-0.495201	1	0.53131	1	-0.557559	1	-0.502	-1.366	-1.266	-0.884	-0.553	-1.249
WBGene00000048	acr-9	FALSE	FALSE	FALSE	1.68585		2.73177	1	0.688549	1	-2.644	-1.9	-2.915	-1.622	-1.662	-1.214
WBGene00000049	acr-10	FALSE	FALSE	FALSE	0.987846		0.92377	1	0.662087	1	-2.283	-1.296	-2.288	-1.755	-2.27	-1.923
WBGene00000050	acr-11	FALSE	TRUE	FALSE	1.58051		4.63647	2.57376e-22	1.21612	1	-2.207	-1.085	-0.688	3.697	-1.686	-0.715
WBGene00000051	acr-12	FALSE	FALSE	FALSE	-0.343225		0.0979412	1	0.404889	1	-1.33	-1.856	-0.916	-0.804	-0.928	-0.796
WBGene00000053	acr-14	FALSE	FALSE	FALSE	3.20586		-1.05497		-0.394131		-3.322	-2.496	-2.849	-3.124	-3.053	-3.322
WBGene00000054	acr-15	FALSE	FALSE	FALSE	-2.26096		-2.85661	1	-1.12239	1	-0.586	-2.78	-0.344	-2.362	-0.775	-1.822
WBGene00000055	acr-16	FALSE	FALSE	FALSE	0.644048	1	1.49664	1	1.44162	1	-0.055	0.564	0.37	1.778	0.528	1.898
WBGene00000056	acr-17	FALSE	FALSE	FALSE	-1.45418		0.595476	1	-0.582716	1	-1.811	-2.912	-1.558	-1.117	-1.2	-1.95
WBGene00000057	acr-18	FALSE	FALSE	FALSE	0.108756		-1.82824	1	-0.989471	1	-1.238	-1.67	-0.769	-2.132	-0.386	-1.34
WBGene00000058	acr-19	FALSE	FALSE	FALSE	2.52116		0.296325	1	-0.232655	1	-3.033	-2.194	-1.763	-1.57	-1.722	-1.844
WBGene00000059	acr-20	FALSE	FALSE	FALSE	1.60944	1	-0.547859	1	-0.812002	1	-1.086	0.243	-1.848	-2.232	-1.626	-2.364
WBGene00000060	acr-21	FALSE	FALSE	FALSE	-1.66698		-0.148904	1	-0.485302	1	-1.761	-3.322	-1.479	-1.593	-1.616	-1.893
WBGene00000061	lgc-11	FALSE	FALSE	FALSE	0.118521		1.79376	1	-2.98535	1	-2.234	-2.764	-2.587	-1.664	-2.116	-3.322
WBGene00000062	acr-23	FALSE	FALSE	FALSE	1.7848		-3.01298		1.75525	1	-3	-2.611	-2.539	-3.322	-2.921	-2.438
WBGene00000063	act-1	FALSE	FALSE	FALSE	0.0183655	1	-0.1029	1	-0.270038	1	5.861	5.889	5.374	5.272	5.044	4.772
WBGene00000064	act-2	FALSE	TRUE	FALSE	1.20228	1	2.40353	1.04105e-13	1.15252	1	8.287	9.492	7.536	9.938	7.61	8.763
WBGene00000065	act-3	FALSE	FALSE	FALSE	-0.0471014	1	0.62348	1	0.123501	1	6.164	6.118	5.992	6.615	5.372	5.489
WBGene00000066	act-4	FALSE	TRUE	FALSE	0.355124	1	3.17385	6.04073e-120	-0.215907	1	8.502	8.855	7.974	11.145	7.811	7.596
WBGene00000067	act-5	FALSE	FALSE	FALSE	-1.0282	1	-1.6994	1	-1.21832	1	7.369	6.341	6.675	4.979	6.823	5.613
WBGene00000068	acy-1	FALSE	FALSE	FALSE	-0.334043	1	-0.62576	1	0.135824	1	1.276	0.911	1.128	0.533	1.49	1.591
WBGene00000069	acy-2	FALSE	FALSE	FALSE	-0.858009	1	-0.523693	1	-1.044	1	-1.497	-2.257	-1.694	-2.031	-1.425	-2.087
WBGene00000070	acy-3	FALSE	FALSE	FALSE	-0.367855	1	-0.768455	1	0.0650546	1	0.914	0.473	0.962	0.229	1.207	1.265
WBGene00000071	acy-4	FALSE	FALSE	FALSE	-1.15072	1	-1.051	1	-0.305218	1	0.613	-0.523	0.677	-0.343	0.338	0.078
WBGene00000072	add-1	FALSE	FALSE	FALSE	-0.49922	1	-1.10567	1	-1.20727	1	1.072	0.644	1.082	0.058	1.114	0.009
WBGene00000073	add-2	FALSE	TRUE	FALSE	0.00980895	1	2.32809	0.000839079	2.21785	0.489856	2.177	2.078	2.835	5.143	2.291	4.474
WBGene00000074	adm-2	FALSE	FALSE	FALSE	1.39499	1	-0.539002	1	-0.363309	1	3.152	4.525	3.046	2.513	2.975	2.609
WBGene00000075	adm-4	FALSE	FALSE	FALSE	-0.433401	1	-0.126992	1	0.503124	1	3.359	2.919	3.434	3.306	3.348	3.843
WBGene00000079	adr-1	FALSE	FALSE	FALSE	-1.378	1	-1.20039	1	-0.627844	1	4.321	2.982	4.547	3.352	4.254	3.64
WBGene00000080	adr-2	FALSE	FALSE	FALSE	-0.0753414	1	0.916443	1	-0.290594	1	5.613	5.553	5.913	6.829	5.688	5.388
WBGene00000081	ads-1	FALSE	FALSE	FALSE	-1.14655	1	-1.83364	1	-1.84702	1	5.266	4.097	4.941	3.118	5.019	3.195
WBGene00000082	adt-1	FALSE	FALSE	FALSE	-0.856707	1	-0.724689	1	-0.0761626	1	0.348	-0.508	-1.236	-1.758	-0.827	-0.87
WBGene00000083	adt-2	FALSE	FALSE	FALSE	-0.925064	1	0.239256	1	-1.01308	1	3.353	2.473	3.126	3.364	3.202	2.214
WBGene00000084	aex-1	FALSE	FALSE	FALSE	-1.21733	1	-0.389931	1	-0.249921	1	0.587	-0.493	1.93	1.539	0.432	0.139
WBGene00000085	aex-2	FALSE	FALSE	FALSE	-0.495067		-2.32735	1	0.394251	1	-2.478	-3.322	-1.603	-2.843	-2.014	-2.066
WBGene00000086	aex-3	FALSE	FALSE	FALSE	-0.298678	1	-0.633922	1	-0.272444	1	1.098	0.832	1.012	0.414	1.116	0.832
WBGene00000088	aex-5	FALSE	FALSE	FALSE	-0.403435	1	-0.200345	1	-0.967893	1	2.089	1.738	2.028	1.837	2.102	1.167
WBGene00000089	aex-6	FALSE	FALSE	FALSE	-0.0296782	1	1.45434	1	-0.488738	1	1.018	1.019	0.954	2.377	0.695	0.186
WBGene00000090	age-1	FALSE	FALSE	FALSE	-0.756265	1	-0.783257	1	0.0868532	1	5.026	4.26	5.235	4.455	4.982	5.07
WBGene00000092	ags-3	FALSE	FALSE	FALSE	0.996202	1	-1.00159	1	-0.428959	1	1.816	2.715	2.062	1.096	2.001	1.597
WBGene00000093	agt-1	FALSE	FALSE	FALSE	-0.815169	1	-0.516079	1	-1.01083	1	4.301	3.519	4.081	3.571	4.14	3.088
WBGene00000094	agt-2	FALSE	TRUE	FALSE	1.54401	1	2.41665	2.30911e-08	1.93306	1	4.286	5.804	4.63	7.041	4.363	6.283
WBGene00000095	aha-1	FALSE	FALSE	FALSE	0.511983	1	1.97142	1	1.43362	1	3.24	3.766	3.467	5.432	3.116	4.523
WBGene00000096	ahr-1	FALSE	FALSE	FALSE	0.651621		-1.86341	1	-0.0457067	1	-2.924	-3.322	-1.682	-2.727	-2.298	-2.289
WBGene00000097	aip-1	FALSE	FALSE	FALSE	0.887028	1	-0.24261	1	0.898961	1	4.861	5.763	4.897	4.655	4.847	5.739
WBGene00000098	air-1	FALSE	FALSE	FALSE	0.807616	1	-0.41977	1	0.68403	1	6.454	7.26	6.64	6.222	6.483	7.164
WBGene00000099	air-2	FALSE	FALSE	FALSE	0.0245262	1	0.473831	1	1.22038	1	6.269	6.282	6.204	6.678	6.209	7.428
WBGene00000100	ajm-1	FALSE	FALSE	FALSE	0.611629	1	-0.349799	1	-0.452534	1	3.397	4.01	3.018	2.674	3.306	2.865
WBGene00000101	aka-1	FALSE	FALSE	FALSE	-0.107036	1	-1.28868	1	-0.274821	1	6.379	6.27	6.806	5.519	6.421	6.147
WBGene00000102	akt-1	FALSE	FALSE	FALSE	-0.30798	1	-0.0307084	1	0.0942287	1	5.762	5.452	6.101	6.071	5.852	5.944
WBGene00000103	akt-2	FALSE	FALSE	FALSE	-0.859408	1	-1.28131	1	-0.982471	1	2.171	1.063	2.326	1.082	2.646	1.675
WBGene00000105	alg-1	FALSE	FALSE	FALSE	-0.183579	1	1.44141	1	0.794346	1	4.208	4.025	3.989	5.423	4.113	4.902
WBGene00000106	alg-2	FALSE	FALSE	FALSE	0.345879	1	2.02013	1	0.0934947	1	5.056	5.417	4.732	6.747	4.565	4.659
WBGene00000107	alh-1	FALSE	FALSE	FALSE	1.80671	1	0.232377	1	0.792313	1	6.697	8.505	6.599	6.831	6.673	7.466
WBGene00000108	alh-2	FALSE	FALSE	FALSE			-0.0248121		0.595154		-3.322	-3.322	-3.198	-3.322	-3.179	-3.322
WBGene00000109	alh-3	FALSE	FALSE	FALSE	1.56392	1	0.662633	1	0.0145685	1	4.828	6.377	4.939	5.6	4.96	4.973
WBGene00000110	alh-4	FALSE	FALSE	FALSE	0.494989	1	1.35881	1	0.852022	1	5.696	6.195	5.62	6.977	5.538	6.386
WBGene00000111	alh-5	FALSE	FALSE	FALSE	-0.214716	1	-1.02979	1	-1.65329	1	0.664	0.442	0.547	-0.47	1.27	-0.264
WBGene00000112	alh-6	FALSE	FALSE	FALSE	0.244669	1	0.65733	1	0.862382	1	4.724	4.988	4.222	4.875	4.546	5.409
WBGene00000113	alh-7	FALSE	FALSE	FALSE	0.323391	1	0.905466	1	0.102806	1	4.455	4.795	4.243	5.146	4.266	4.371
WBGene00000114	alh-8	FALSE	FALSE	FALSE	-0.0038303	1	-0.997888	1	-1.01536	1	8.349	8.349	8.02	7.023	7.828	6.809
WBGene00000115	alh-9	FALSE	FALSE	FALSE	-0.5409	1	-0.980434	1	0.678273	1	5.748	5.2	5.941	4.964	5.694	6.368
WBGene00000116	alh-10	FALSE	FALSE	FALSE	-0.155324	1	-1.24652	1	-0.708426	1	2.408	2.283	2.7	1.488	2.643	1.933
WBGene00000117	alh-11	FALSE	FALSE	FALSE	-0.013101	1	-1.07618	1	-0.754108	1	4.175	4.112	4.153	3.082	4.046	3.278
WBGene00000118	alh-12	FALSE	FALSE	FALSE	-1.64068	1	-1.38097	1	-1.59956	1	4.138	2.431	4.693	3.322	4.55	2.976
WBGene00000120	aly-1	FALSE	TRUE	TRUE	2.00813	1	4.51129	0	3.32889	1.45305e-80	5.049	7.059	4.964	9.471	5.069	8.397
WBGene00000121	aly-2	FALSE	TRUE	FALSE	1.0665	1	3.09795	1.15468e-114	1.34733	1	8.107	9.179	7.61	10.706	7.867	9.216
WBGene00000122	aly-3	FALSE	TRUE	FALSE	0.226839	1	2.95611	1.30175e-98	0.498821	1	6.801	7.03	6.334	9.288	6.571	7.072
WBGene00000123	ama-1	FALSE	FALSE	FALSE	-0.9167	1	-1.59094	1	-0.272974	1	6.583	5.677	6.308	4.721	6.398	6.124
WBGene00000133	amt-1	FALSE	FALSE	FALSE	-0.962032		-0.0908698		0.594626		-2.326	-3.322	-3.07	-3.137	-3.185	-3.322
WBGene00000134	amt-2	FALSE	FALSE	FALSE	-0.550617		0.666997	1	0.689124	1	-1.985	-2.793	-2.108	-1.642	-1.979	-2.062
WBGene00000135	amt-3	FALSE	FALSE	FALSE	0.334078	1	1.54134	1	2.48782	0.260339	-0.92	-1.06	-0.717	0.665	-0.122	2.211
WBGene00000136	amt-4	FALSE	FALSE	FALSE	-0.749811	1	-0.633737	1	-1.21647	1	3.243	2.526	3.031	2.409	3.342	2.118
WBGene00000137	amx-1	FALSE	FALSE	TRUE	0.131264	1	1.18044	1	4.88014	0	3.098	3.233	3.506	4.679	3.03	7.889
WBGene00000138	amx-2	FALSE	FALSE	FALSE	-1.15506	1	-1.64417	1	-1.44049	1	1.677	0.505	1.318	-0.215	1.557	0.18
WBGene00000139	amx-3	FALSE	FALSE	FALSE	-1.66703	1	-1.3518	1	-1.16666	1	0.065	-1.771	0.712	-0.594	-0.143	-1.11
WBGene00000140	anc-1	FALSE	FALSE	FALSE	-1.09801	1	-0.694603	1	-0.619318	1	4.111	3.026	4.161	3.472	4.2	3.585
WBGene00000142	aos-1	FALSE	FALSE	FALSE	-0.0621517	1	-0.483667	1	0.612682	1	5.521	5.463	5.843	5.355	5.479	6.084
WBGene00000143	apc-2	FALSE	FALSE	FALSE	0.397075	1	-0.573322	1	-0.635869	1	4.977	5.358	5.406	4.828	5.11	4.462
WBGene00000144	apc-10	TRUE	FALSE	FALSE	2.36875	0.0447454	0.845396	1	-0.00508241	1	4.994	7.364	4.81	5.648	4.79	4.765
WBGene00000145	apc-11	FALSE	FALSE	FALSE	-0.172395	1	-0.0113896	1	0.229565	1	5.55	5.377	5.291	5.28	5.528	5.746
WBGene00000146	ape-1	FALSE	FALSE	FALSE	-0.421952	1	0.553611	1	0.106609	1	6.207	5.775	6.433	6.985	6.279	6.386
WBGene00000147	aph-1	TRUE	FALSE	FALSE	3.65164	7.98682e-45	1.9149	1	2.02177	1	4.168	7.812	4.618	6.527	4.171	6.172
WBGene00000148	aph-2	FALSE	FALSE	FALSE	-0.324053	1	0.0214311	1	0.310999	1	3.528	3.255	4.19	4.207	3.82	4.128
WBGene00000149	apl-1	FALSE	FALSE	FALSE	-1.20624	1	-1.36871	1	-1.12186	1	5.321	4.095	5.054	3.689	5.183	4.076
WBGene00000150	apm-1	FALSE	FALSE	TRUE	-0.330786	1	0.886911	1	2.34772	0.00256923	3.157	2.728	3.608	4.488	3.251	5.582
WBGene00000151	apn-1	FALSE	FALSE	FALSE	1.30914	1	0.323084	1	0.517259	1	5.419	6.725	5.339	5.66	5.529	6.041
WBGene00000155	app-1	FALSE	FALSE	FALSE	-1.00429	1	-1.05045	1	-0.110667	1	6.632	5.624	6.683	5.634	6.569	6.456
WBGene00000156	apr-1	FALSE	FALSE	FALSE	-0.0619935	1	-0.496655	1	-0.481832	1	5.713	5.649	6.176	5.681	5.893	5.414
WBGene00000157	aps-2	FALSE	FALSE	FALSE	0.507394	1	1.66365	1	1.59636	1	4.072	4.571	3.515	5.17	3.769	5.355
WBGene00000158	apg-1	FALSE	FALSE	FALSE	0.722958	1	0.558599	1	0.960601	1	4.907	5.623	4.913	5.471	4.876	5.833
WBGene00000159	aps-1	FALSE	FALSE	FALSE	-0.541684	1	0.785078	1	-0.686616	1	5.184	4.585	5.258	6.042	5.175	4.491
WBGene00000160	apb-1	FALSE	FALSE	FALSE	1.80598	1	0.158874	1	0.999118	1	4.735	6.546	4.715	4.873	4.789	5.785
WBGene00000161	apa-2	FALSE	FALSE	FALSE	-0.135595	1	0.989221	1	0.468264	1	3.991	3.873	3.998	4.984	4.23	4.699
WBGene00000162	apd-3	FALSE	FALSE	FALSE	0.185636	1	0.575121	1	0.0486873	1	4.43	4.625	4.216	4.789	4.411	4.462
WBGene00000163	apb-3	FALSE	FALSE	FALSE	-0.642807	1	0.0896592	1	-0.345473	1	5.357	4.693	5.644	5.734	5.558	5.213
WBGene00000164	apm-3	FALSE	FALSE	FALSE	-1.13736	1	-1.38612	1	-1.74702	1	2.474	0.848	2.426	1.072	2.481	0.806
WBGene00000165	aps-3	FALSE	FALSE	FALSE	-0.396044	1	-0.039521	1	-0.0948084	1	6.042	5.649	6.121	6.078	5.786	5.681
WBGene00000166	apt-9	FALSE	FALSE	FALSE	-2.39151		-0.299479	1	-0.320316	1	-1.624	-3.322	-1.566	-1.783	-1.674	-1.965
WBGene00000168	apx-1	TRUE	TRUE	TRUE	4.55077	1.90734e-98	2.73497	2.86023e-37	3.18563	4.33458e-60	4.143	8.693	3.674	6.399	3.918	7.092
WBGene00000169	aqp-1	FALSE	FALSE	FALSE	-2.0637	1	-1.01349	1	0.4971	1	3.806	1.648	3.615	2.611	3.994	4.475
WBGene00000170	aqp-2	FALSE	TRUE	FALSE	0.286871	1	4.92637	2.96774e-239	0.826865	1	2.763	2.967	2.652	7.556	2.77	3.573
WBGene00000171	aqp-3	FALSE	FALSE	FALSE	0.5313		2.18545	1	-1.25382	1	-2.814	-3.322	-1.803	-0.119	-2.351	-3.002
WBGene00000172	aqp-4	FALSE	FALSE	FALSE	-0.725394	1	-1.82949	1	0.471467	1	1.607	0.964	1.786	0.064	1.474	1.939
WBGene00000173	aqp-5	FALSE	FALSE	FALSE	0.789776		1.34017		-1.40218		-2.857	-3.322	-2.62	-1.986	-2.594	-3.322
WBGene00000174	aqp-6	FALSE	FALSE	FALSE	0.774626		2.22707	1	0.287175	1	-2.883	-3.322	-1.538	0.268	-2.062	-1.864
WBGene00000175	aqp-7	FALSE	FALSE	FALSE	-1.01626	1	1.83282	1	-1.09029	1	5.606	4.574	4.803	6.631	5.268	4.181
WBGene00000176	aqp-8	FALSE	FALSE	FALSE	-1.45993	1	1.34342	1	-1.3399	1	2.333	0.662	1.987	3.31	2.524	1.233
WBGene00000177	aqp-9	FALSE	FALSE	FALSE	-1.49289		-0.91738	1	-0.466275	1	-0.272	-2.347	1.139	0.247	0.049	-1.153
WBGene00000178	aqp-10	FALSE	FALSE	FALSE	-0.165834	1	0.780806	1	0.130407	1	3.488	3.337	3.983	4.757	3.739	3.853
WBGene00000179	aqp-11	FALSE	FALSE	FALSE	-1.66594	1	-1.27453	1	-1.42122	1	4.277	2.43	3.945	2.638	4.219	2.812
WBGene00000180	arc-1	FALSE	FALSE	FALSE	-1.0865	1	-0.983244	1	0.227527	1	2.386	1.194	2.493	1.533	2.379	2.559
WBGene00000181	ard-1	FALSE	TRUE	FALSE	0.532502	1	2.28036	7.59423e-06	0.455769	1	5.74	6.254	5.61	7.888	5.482	5.933
WBGene00000182	arf-1.2	FALSE	FALSE	FALSE	0.066443	1	0.561767	1	0.112204	1	6.213	6.275	6.218	6.78	5.64	5.733
WBGene00000183	arf-3	FALSE	FALSE	FALSE	0.671033	1	1.62345	1	0.644012	1	7.214	7.889	6.764	8.387	6.8	7.443
WBGene00000184	arf-6	FALSE	FALSE	FALSE	1.71729	1	0.098107	1	1.66262	1	5.185	6.914	4.679	4.774	4.7	6.359
WBGene00000185	arg-1	FALSE	FALSE	FALSE	0.789813		-0.0266921		-0.396652		-2.886	-3.322	-3.012	-3.064	-2.97	-3.322
WBGene00000186	ark-1	FALSE	FALSE	FALSE	0.203025	1	-0.0847882	1	2.14892	0.276876	4.141	4.316	4.166	4.083	4.1	6.243
WBGene00000187	arl-1	FALSE	FALSE	FALSE	2.15395	1	0.648921	1	1.02326	1	4.392	6.548	4.811	5.457	4.673	5.695
WBGene00000188	arl-3	FALSE	FALSE	FALSE	-0.34725	1	1.45033	1	0.459794	1	1.339	1.065	1.286	2.696	1.055	1.512
WBGene00000189	arl-5	FALSE	TRUE	TRUE	0.793144	1	2.24508	0.0121553	3.03777	1.64524e-22	4.695	5.493	4.599	6.84	4.666	7.694
WBGene00000190	arf-1.1	FALSE	FALSE	FALSE	-2.03322		-0.751961	1	-1.02489	1	0.154	-2.273	-0.322	-1.256	0.378	-0.702
WBGene00000191	arl-7	FALSE	FALSE	FALSE	-1.6977	1	-1.51004	1	-1.50132	1	1.033	-1.196	1.311	-0.211	0.956	-0.408
WBGene00000192	arl-8	TRUE	FALSE	FALSE	3.72947	6.78663e-86	0.24622	1	0.345013	1	6.483	10.211	6.511	6.756	6.302	6.648
WBGene00000193	arl-6	FALSE	FALSE	FALSE	0.5313		-0.239617		-0.0289483		-2.447	-3.322	-1.618	-1.777	-2.375	-2.591
WBGene00000195	arr-1	FALSE	FALSE	TRUE	-0.262465	1	-0.0138805	1	5.0828	1.20898e-213	3.922	3.644	3.67	3.658	3.605	8.675
WBGene00000196	aars-1	FALSE	FALSE	FALSE	0.764111	1	0.817244	1	1.0359	1	3.63	4.372	3.853	4.665	3.478	4.507
WBGene00000197	aars-2	FALSE	FALSE	FALSE	0.288165	1	-1.74818	1	-0.81404	1	6.562	6.86	6.325	4.583	6.316	5.507
WBGene00000198	art-1	FALSE	FALSE	FALSE	1.21422	1	0.92022	1	2.03228	1	6.634	7.849	6.259	7.179	6.342	8.373
WBGene00000199	arx-1	FALSE	FALSE	FALSE	1.91212	1	-0.441715	1	0.127652	1	4.482	6.378	4.538	4.099	4.481	4.614
WBGene00000200	arx-2	TRUE	FALSE	FALSE	3.23029	1.82149e-42	-0.526265	1	-0.551356	1	5.49	8.713	5.654	5.123	5.456	4.903
WBGene00000201	arx-3	FALSE	FALSE	FALSE	1.08742	1	-1.49402	1	-0.82147	1	4.844	5.92	4.493	2.981	4.508	3.698
WBGene00000202	exos-4.2	FALSE	FALSE	FALSE	-0.852295	1	-1.53598	1	-1.30954	1	6.168	5.311	6.183	4.653	6.213	4.914
WBGene00000203	arx-5	TRUE	FALSE	FALSE	3.56782	6.57102e-26	-0.149456	1	0.059779	1	5.478	9.04	4.856	4.698	5.126	5.166
WBGene00000204	arx-6	TRUE	FALSE	FALSE	3.43067	2.89433e-25	-0.72568	1	-0.0635926	1	5.499	8.938	5.271	4.551	5.298	5.239
WBGene00000205	arx-7	FALSE	FALSE	FALSE	0.359982	1	-1.13376	1	-0.455182	1	5.11	5.424	4.685	3.558	4.987	4.528
WBGene00000206	asb-1	FALSE	FALSE	FALSE	-0.368806	1	-1.65504	1	-1.35198	1	6.654	6.271	6.375	4.724	6.32	4.968
WBGene00000207	asb-2	FALSE	FALSE	FALSE	-1.52467	1	-1.99331	1	-1.47526	1	7.718	6.209	7.07	5.083	7.355	5.891
WBGene00000208	trip-4	FALSE	FALSE	FALSE	-0.387469	1	-0.359195	1	-0.00447221	1	4.299	3.949	4.061	3.699	4.119	4.122
WBGene00000209	asg-1	FALSE	FALSE	FALSE	-1.08671	1	-1.82661	1	-1.76987	1	7.226	6.135	6.738	4.91	6.943	5.175
WBGene00000210	asg-2	FALSE	FALSE	FALSE	-0.510168	1	0.340304	1	-0.888423	1	6.96	6.468	6.334	6.675	6.811	5.921
WBGene00000211	asm-1	FALSE	FALSE	FALSE	-2.89225	1	-0.817731	1	-1.10458	1	0.426	-2.083	0.776	0.033	0.118	-1.124
WBGene00000212	asm-2	FALSE	FALSE	FALSE	-1.18088	1	-2.75328	1	-1.81908	1	1.477	0.193	2.014	-0.607	1.471	-0.238
WBGene00000213	asm-3	FALSE	FALSE	FALSE	-2.10989	1	-0.931548	1	-1.25472	1	1.757	-0.358	2.99	2.077	1.81	0.626
WBGene00000214	asp-1	FALSE	FALSE	FALSE	-1.19987	1	-1.31156	1	-1.51336	1	9.876	8.679	9.364	8.053	9.273	7.753
WBGene00000215	asp-2	FALSE	FALSE	FALSE	-2.29789	1	-1.86348	1	-2.63872	1	6.917	4.635	6.954	5.095	6.815	4.195
WBGene00000216	asp-3	FALSE	FALSE	FALSE	-1.67771	1	-1.48316	1	-2.09362	1	8.274	6.606	8.063	6.582	8.068	5.981
WBGene00000217	asp-4	FALSE	FALSE	FALSE	-1.29015	1	0.119047	1	-1.57494	1	6.073	4.778	6.17	6.289	6.252	4.684
WBGene00000218	asp-5	FALSE	FALSE	FALSE	-1.99705	1	-2.47905	1	-2.35015	1	8.115	6.129	8.095	5.621	7.629	5.294
WBGene00000219	asp-6	FALSE	FALSE	FALSE	-1.40333	1	0.378544	1	-1.09338	1	9.288	7.889	9.052	9.43	8.748	7.657
WBGene00000220	atf-2	FALSE	TRUE	TRUE	0.761721	1	3.29574	1.20539e-06	3.90833	2.84435e-25	0.039	0.454	-0.089	3.05	0.784	4.608
WBGene00000221	atf-5	FALSE	FALSE	FALSE	-0.115897	1	1.19832	1	-0.256015	1	4.586	4.485	4.257	5.446	4.533	4.28
WBGene00000222	atf-6	FALSE	FALSE	FALSE	0.280572	1	1.48668	1	1.33781	1	2.71	2.994	2.711	4.173	2.648	3.951
WBGene00000223	atf-7	TRUE	FALSE	FALSE	3.64371	4.38087e-127	1.17583	1	1.33921	1	6.375	10.018	6.428	7.602	6.299	7.634
WBGene00000224	atgp-1	FALSE	FALSE	FALSE	-0.45643	1	-0.160452	1	0.873389	1	3.455	2.945	3.274	3.109	3.348	4.222
WBGene00000225	atgp-2	FALSE	TRUE	FALSE	0.214926	1	2.85734	1.57636e-31	0.82529	1	3.214	3.409	2.79	5.628	2.968	3.787
WBGene00000226	atl-1	FALSE	FALSE	FALSE	-1.47067	1	-1.61314	1	-0.791163	1	4.415	2.978	5.371	3.765	4.689	3.899
WBGene00000227	atm-1	FALSE	FALSE	FALSE	0.22079	1	-0.228058	1	-0.286957	1	4.43	4.657	4.504	4.277	4.472	4.189
WBGene00000228	atn-1	FALSE	TRUE	FALSE	-1.8072	1	2.739	7.97141e-59	-1.72178	1	4.923	3.076	4.765	7.5	4.905	3.203
WBGene00000229	atp-2	FALSE	FALSE	FALSE	-0.286722	1	-1.23701	1	-1.18797	1	9.821	9.537	9.163	7.927	9.18	7.99
WBGene00000230	atp-3	FALSE	FALSE	FALSE	-1.10969	1	-0.560075	1	-1.63643	1	8.178	7.081	7.32	6.762	7.554	5.92
WBGene00000231	atx-2	TRUE	FALSE	FALSE	4.3348	8.75223e-78	1.30402	1	0.835855	1	6.149	10.484	5.923	7.225	5.959	6.792
WBGene00000232	avr-14	FALSE	FALSE	FALSE	0.362101	1	0.75668	1	0.188867	1	-0.986	-0.676	-0.148	0.541	-0.504	-0.538
WBGene00000233	avr-15	FALSE	FALSE	FALSE	-1.4113	1	-1.21585	1	-2.17754	1	0.524	-0.723	0.237	-0.821	0.716	-1.176
WBGene00000235	baf-1	FALSE	FALSE	FALSE	-0.194113	1	0.587408	1	1.21502	1	6.626	6.427	6.676	7.264	6.189	7.4
WBGene00000236	bag-1	FALSE	FALSE	TRUE	0.484719	1	1.2074	1	2.83025	3.48898e-29	6.016	6.479	5.915	7.12	5.848	8.673
WBGene00000237	bam-2	FALSE	FALSE	FALSE	0.337795	1	1.06461	1	1.11568	1	1.921	2.249	1.899	2.942	2.035	3.137
WBGene00000238	bar-1	FALSE	FALSE	FALSE	-0.560725	1	-1.64391	1	-1.243	1	1.451	0.861	1.525	-0.022	1.532	0.356
WBGene00000239	bas-1	FALSE	FALSE	FALSE	-1.35602	1	-1.9811	1	-1.99924	1	2.687	1.17	2.792	0.879	2.815	0.872
WBGene00000240	pah-1	FALSE	FALSE	FALSE	-1.82946	1	-2.09652	1	-2.27518	1	4.421	2.651	4.325	2.251	4.337	2.063
WBGene00000241	bbs-1	FALSE	FALSE	FALSE	-0.808066		-1.38551		-2.03094	1	-2.44	-3.322	-1.976	-2.659	-2.23	-3.073
WBGene00000242	bbs-2	FALSE	FALSE	TRUE	2.44492		-0.111313	1	3.63871	0.00929305	-2.544	-1.072	-1.551	-1.627	-2.299	0.476
WBGene00000244	bbs-8	FALSE	FALSE	FALSE	-1.32383		-0.992873	1	-0.820673	1	-0.877	-2.022	-1	-1.737	-1.361	-1.94
WBGene00000245	bca-1	FALSE	FALSE	FALSE	1.39155	1	-1.36052	1	-0.982462	1	1.701	3.027	2.027	0.728	1.835	0.827
WBGene00000246	bcc-1	FALSE	FALSE	FALSE	-1.17191	1	-1.27927	1	-1.08623	1	-0.717	-1.971	-0.093	-1.263	-0.511	-1.403
WBGene00000247	bec-1	FALSE	FALSE	FALSE	1.13146	1	0.133457	1	0.933417	1	4.25	5.337	4.355	4.491	4.393	5.324
WBGene00000248	ben-1	FALSE	FALSE	FALSE	1.83807	1	1.99623	1	1.48573	1	3.993	5.845	4.007	5.997	3.988	5.473
WBGene00000249	bir-1	FALSE	TRUE	FALSE	2.18048	1	2.49012	1.44078e-12	2.04587	1	5.918	8.101	5.852	8.34	5.837	7.874
WBGene00000250	bir-2	FALSE	FALSE	FALSE	0.345132	1	-0.31715	1	-0.0149397	1	5.484	5.834	5.586	5.268	5.476	5.442
WBGene00000251	bli-1	FALSE	FALSE	FALSE	-0.267475	1	1.05269	1	-0.228315	1	2.033	1.773	-0.944	-0.033	-1.142	-1.34
WBGene00000252	bli-2	FALSE	FALSE	FALSE	-0.101931	1	0.327508	1	-0.882175	1	2.375	2.16	-1.607	-1.407	-1.174	-2.173
WBGene00000253	bli-3	FALSE	FALSE	FALSE	-1.02746	1	-1.53344	1	-0.802104	1	2.019	0.988	1.975	0.51	2.29	1.483
WBGene00000254	bli-4	FALSE	FALSE	FALSE	0.414344	1	-0.290648	1	0.0668669	1	5.046	5.46	5.061	4.771	5.053	5.121
WBGene00000255	bli-5	FALSE	FALSE	FALSE	2.27153		-0.600706		-1.26071	1	-2.697	-2.209	-1.782	-2.3	-1.867	-2.812
WBGene00000256	bli-6	FALSE	FALSE	FALSE	0.0497586	1	-0.253427	1	-0.764317	1	5.198	5.286	3.021	2.773	3.595	2.855
WBGene00000257	bmk-1	FALSE	FALSE	FALSE	-0.833614	1	-1.32752	1	-1.0776	1	5.773	4.956	5.764	4.442	5.819	4.748
WBGene00000259	bpl-1	FALSE	FALSE	FALSE	1.99591	1	-0.849813	1	-0.438225	1	3.193	5.165	3.691	2.847	3.298	2.852
WBGene00000262	bra-1	FALSE	FALSE	FALSE	1.16218	1	1.5499	1	0.69229	1	2.492	3.504	2.414	3.96	2.558	3.249
WBGene00000263	F23H11.5	FALSE	FALSE	FALSE	-0.975026	1	-1.35991	1	-1.20392	1	7.46	6.509	6.623	5.266	6.719	5.519
WBGene00000264	brc-1	FALSE	FALSE	FALSE	-0.631926	1	-0.951528	1	0.077871	1	3.492	2.79	3.98	3.036	3.706	3.782
WBGene00000265	brd-1	FALSE	FALSE	FALSE	0.20281	1	-1.40813	1	-0.0471596	1	4.476	4.646	4.741	3.344	4.664	4.609
WBGene00000266	bre-1	FALSE	FALSE	FALSE	-0.59811	1	-0.643169	1	-0.981777	1	1.711	1.176	2.411	1.783	1.944	0.983
WBGene00000267	bre-2	FALSE	FALSE	FALSE	-1.66161		0.744742	1	0.667051	1	-1.633	-3.322	-0.077	0.603	-1.179	-0.63
WBGene00000268	bre-3	TRUE	FALSE	FALSE	5.14943	5.99931e-286	-0.198942	1	1.21544	1	4.867	10.007	4.955	4.75	4.721	5.923
WBGene00000269	bre-4	FALSE	FALSE	FALSE	0.576547	1	1.30707	1	-0.557711	1	2.565	3.146	2.431	3.718	2.553	2.011
WBGene00000270	bre-5	FALSE	FALSE	FALSE	0.16714	1	0.272768	1	0.650145	1	3.255	3.41	3.819	4.095	3.421	4.04
WBGene00000271	brf-1	FALSE	FALSE	FALSE	0.476609	1	0.379103	1	0.252533	1	5.48	5.943	5.738	6.116	5.569	5.814
WBGene00000272	bro-1	FALSE	FALSE	FALSE	1.51193		0.521463		2.1345	1	-2.137	-1.535	-2.385	-2.25	-2.463	-1.609
WBGene00000273	brp-1	FALSE	FALSE	FALSE	-0.993907	1	-1.22004	1	-1.30176	1	5.867	4.877	5.434	4.222	5.58	4.289
WBGene00000274	btf-1	FALSE	FALSE	FALSE	1.00434	1	0.0246959	1	-0.0959194	1	4.58	5.583	4.465	4.489	4.6	4.509
WBGene00000275	bub-1	FALSE	FALSE	FALSE	-0.940573	1	-0.972774	1	-0.746482	1	6.642	5.71	6.47	5.498	6.593	5.85
WBGene00000276	byn-1	FALSE	FALSE	FALSE	-0.806353	1	-1.2161	1	-0.0286542	1	5.309	4.465	5.499	4.29	5.439	5.412
WBGene00000277	cab-1	FALSE	FALSE	FALSE	-0.387512	1	-0.119244	1	-0.88758	1	4.263	3.889	4.033	3.916	4.159	3.246
WBGene00000279	cah-1	FALSE	FALSE	FALSE	0.170963	1	0.327739	1	0.943142	1	1.723	1.521	1.411	1.729	2.043	2.94
WBGene00000280	cah-2	FALSE	FALSE	FALSE	-0.823676		-0.153907	1	-0.617293	1	-1.439	-2.381	-1.311	-1.489	-1.547	-2.225
WBGene00000281	cah-3	FALSE	FALSE	FALSE	-1.5498	1	-1.51696	1	-0.897013	1	4.163	2.653	4.051	2.545	3.755	2.85
WBGene00000282	cah-4	FALSE	FALSE	FALSE	-0.847228	1	-0.842642	1	-1.3101	1	4.978	4.086	4.466	3.622	4.836	3.528
WBGene00000283	cah-5	FALSE	FALSE	FALSE	-0.707343	1	-0.886774	1	-1.57066	1	2.068	1.436	1.923	1.057	2.086	0.553
WBGene00000284	cah-6	FALSE	FALSE	FALSE	-0.111825	1	-0.167435	1	-0.302291	1	0.236	-0.039	0.128	-0.048	0.161	-0.163
WBGene00000285	cal-1	FALSE	FALSE	FALSE	-1.94735	1	-0.357629	1	-1.21739	1	1.244	-1.238	1.519	1.168	1.415	0.282
WBGene00000286	cal-2	FALSE	FALSE	FALSE	-3.40407	1	-0.398884	1	-1.1048	1	1.39	-2.293	1.973	1.597	1.004	-0.034
WBGene00000287	cal-3	FALSE	FALSE	FALSE	-0.298508		-1.34259		-2.0311	1	-2.091	-3.322	-1.521	-2.443	-1.492	-2.874
WBGene00000288	cal-4	FALSE	FALSE	FALSE	-1.60614	1	-0.553845	1	-0.51423	1	-0.024	-1.714	-0.138	-0.624	-0.387	-0.843
WBGene00000289	cam-1	FALSE	TRUE	TRUE	1.08427	1	3.16896	1.16657e-182	4.00008	3.52675e-249	5.495	6.572	5.574	8.741	5.506	9.503
WBGene00000292	cap-1	FALSE	FALSE	FALSE	0.222497	1	-0.58736	1	0.0255557	1	5.613	5.829	5.73	5.147	5.58	5.604
WBGene00000293	cap-2	FALSE	FALSE	FALSE	-0.55176	1	-0.923418	1	-1.20183	1	6.423	5.886	6.187	5.268	6.241	5.052
WBGene00000294	cas-1	FALSE	FALSE	FALSE	-0.387451	1	0.241791	1	-0.797597	1	4.091	3.721	3.754	3.993	3.862	3.078
WBGene00000295	cat-1	FALSE	FALSE	FALSE	-1.0842		0.604882	1	-1.70666	1	-1.711	-2.567	-2.129	-1.881	-1.933	-2.921
WBGene00000296	cat-2	FALSE	FALSE	FALSE	-0.758327	1	-1.33653	1	-0.338383	1	-0.889	-1.906	-1.731	-2.538	-1.298	-1.516
WBGene00000298	cat-4	FALSE	FALSE	FALSE	-2.56149	1	-0.456154	1	-1.61136	1	3.674	1.218	4.341	3.884	3.742	2.139
WBGene00000301	cav-1	FALSE	FALSE	TRUE	0.0547035	1	0.565339	1	3.2422	4.12488e-124	5.815	5.891	6.054	6.618	5.699	8.939
WBGene00000302	cav-2	FALSE	FALSE	FALSE	-0.691557	1	0.609067	1	-0.80505	1	-0.221	-1.332	0.179	0.725	-0.332	-0.995
WBGene00000366	cbp-1	FALSE	FALSE	FALSE	0.72132	1	-0.633401	1	1.32221	1	6.34	7.065	6.368	5.736	6.283	7.603
WBGene00000367	cca-1	FALSE	FALSE	FALSE	-0.399167	1	-0.432699	1	-0.316918	1	0.941	0.468	0.953	0.526	1.06	0.744
WBGene00000368	ccb-1	FALSE	FALSE	FALSE	-0.248078	1	0.737831	1	0.918105	1	1.506	1.237	1.198	1.908	1.338	2.214
WBGene00000369	ccf-1	FALSE	FALSE	FALSE	-0.121613	1	0.214048	1	0.348275	1	6.423	6.31	5.954	6.163	6.05	6.392
WBGene00000370	ccg-1	FALSE	FALSE	FALSE	-1.08122	1	-1.32379	1	-1.62671	1	4.375	3.188	3.769	2.462	4.227	2.62
WBGene00000371	cox-5B	FALSE	FALSE	FALSE	-1.19951	1	-1.87774	1	-1.38117	1	7.393	6.188	6.719	4.848	6.973	5.603
WBGene00000372	cyp-13A7	FALSE	FALSE	FALSE	1.70891		-0.653542		-1.41007		-2.989	-2.803	-2.948	-3.085	-2.785	-3.322
WBGene00000373	cyp-14A5	FALSE	FALSE	FALSE	0.0901765	1	-1.32346	1	-0.445431	1	-0.42	-0.22	0.448	-0.753	0.241	-0.187
WBGene00000374	cyp-31A1	TRUE	FALSE	FALSE	2.75685	0.000712039	-0.626344	1	-0.208193	1	2.799	5.523	2.776	2.121	2.757	2.566
WBGene00000375	cyp-44A1	FALSE	FALSE	FALSE	-0.178334	1	0.317449	1	0.726248	1	4.573	4.368	4.886	5.196	4.774	5.49
WBGene00000376	ccr-4	FALSE	FALSE	FALSE	-0.75898	1	-0.172771	1	0.353649	1	6.086	5.326	6.126	5.952	5.881	6.23
WBGene00000377	cct-1	FALSE	FALSE	FALSE	-0.793217	1	-2.09156	1	-1.52934	1	6.994	6.18	6.816	4.729	6.634	5.116
WBGene00000378	cct-2	TRUE	FALSE	FALSE	3.59457	9.80068e-71	-0.837722	1	-0.751727	1	6.733	10.331	6.496	5.657	6.37	5.612
WBGene00000379	cct-4	FALSE	FALSE	FALSE	-0.580256	1	-1.94954	1	-1.79585	1	6.399	5.813	6.525	4.582	6.336	4.556
WBGene00000380	cct-5	FALSE	FALSE	FALSE	-0.237372	1	-2.34918	1	-2.00218	1	7.319	7.076	7.044	4.702	6.986	4.991
WBGene00000381	cct-6	FALSE	FALSE	FALSE	0.98464	1	-0.998952	1	-1.42843	1	7.14	8.13	6.972	5.975	6.685	5.262
WBGene00000382	cdc-6	FALSE	FALSE	FALSE	-0.547497	1	-0.613452	1	-0.565984	1	5.741	5.159	5.874	5.26	5.68	5.114
WBGene00000383	cdc-14	FALSE	TRUE	FALSE	1.97767	1	2.27161	2.33818e-12	0.638251	1	5.66	7.634	5.819	8.088	5.546	6.183
WBGene00000386	cdc-25.1	FALSE	FALSE	FALSE	-0.224777	1	-0.875509	1	0.962923	1	6.781	6.557	6.886	6.01	6.807	7.768
WBGene00000387	cdc-25.2	FALSE	FALSE	TRUE	0.913466	1	0.864786	1	3.64657	4.52382e-146	4.885	5.795	4.773	5.637	4.633	8.274
WBGene00000388	cdc-25.3	FALSE	TRUE	TRUE	1.54404	1	3.83348	0	5.89543	0	5.785	7.314	5.788	9.619	5.759	11.652
WBGene00000389	cdc-25.4	FALSE	FALSE	FALSE	0.5313		-1.71763		0.0323792		-2.682	-3.322	-2.783	-3.322	-2.355	-2.502
WBGene00000390	cdc-42	FALSE	FALSE	FALSE	0.0492939	1	0.44936	1	1.28131	1	6.557	6.61	6.621	7.067	6.102	7.376
WBGene00000391	cdd-1	FALSE	FALSE	FALSE	-2.06834		0.916562	1	-1.52317	1	0.569	-2.324	0.254	1.114	0.217	-1.16
WBGene00000392	cdd-2	FALSE	FALSE	FALSE	0.808258	1	1.87316	1	1.11379	1	5.113	5.911	5.165	7.035	4.898	6.012
WBGene00000393	cdf-1	FALSE	FALSE	FALSE	0.434573	1	1.36488	1	-0.457759	1	2.97	3.339	3.133	4.489	3.201	2.723
WBGene00000395	cdh-3	FALSE	FALSE	FALSE	-0.38667	1	-0.225014	1	0.219683	1	0.985	0.491	1.526	1.307	1.609	1.816
WBGene00000396	cdh-4	FALSE	TRUE	FALSE	-0.933813	1	3.00609	9.06541e-110	-0.423392	1	4.567	3.625	5.278	8.28	4.787	4.363
WBGene00000397	cdh-5	FALSE	FALSE	FALSE	1.50466	1	0.24003	1	1.30644	1	-0.353	0.988	-0.742	-0.55	-0.136	1.078
WBGene00000399	cdh-7	FALSE	FALSE	FALSE	-0.780957	1	0.253338	1	0.359871	1	-0.311	-1.042	-2.47	-2.366	-1.951	-1.768
WBGene00000401	cdh-9	FALSE	FALSE	FALSE	0.959689		-0.287397	1	-0.65564	1	-2.167	-1.818	-1.393	-1.706	-1.901	-2.298
WBGene00000402	cdh-10	FALSE	FALSE	FALSE	-0.133671	1	0.738327	1	1.38859	1	-0.462	-0.721	-1.735	-1.196	-1.111	0.073
WBGene00000403	casy-1	FALSE	FALSE	FALSE	-0.945578	1	2.13297	0.177219	0.872418	1	3.225	2.23	3.2	5.319	3.402	4.264
WBGene00000405	cdk-1	FALSE	FALSE	FALSE	-0.928128	1	-1.2057	1	0.396661	1	7.126	6.208	7.071	5.867	7.047	7.447
WBGene00000406	cdk-4	FALSE	FALSE	FALSE	-0.748261	1	-0.526789	1	0.413513	1	2.76	2.013	2.877	2.346	2.69	3.067
WBGene00000407	cdk-5	FALSE	FALSE	FALSE	1.42941	1	0.756487	1	0.273286	1	5.225	6.663	4.973	5.722	5.097	5.362
WBGene00000408	cdk-7	FALSE	FALSE	FALSE	-0.489243	1	-0.434541	1	-0.60778	1	4.76	4.209	4.638	4.201	4.611	4.01
WBGene00000409	cdk-8	FALSE	FALSE	FALSE	1.97932	1	-0.275103	1	0.883781	1	4.996	6.969	5.484	5.211	5.027	5.901
WBGene00000410	cdk-9	FALSE	FALSE	FALSE	0.504739	1	-0.743753	1	-0.533335	1	2.736	3.237	2.733	2	2.726	2.217
WBGene00000411	cdl-1	FALSE	FALSE	FALSE	0.657768	1	0.523519	1	0.949708	1	7.752	8.413	7.438	7.961	7.376	8.327
WBGene00000412	cdr-1	FALSE	FALSE	FALSE	-0.273244		-2.27606	1	-1.77443	1	-1.552	-2.282	-0.857	-2.48	-1.167	-2.501
WBGene00000413	cdt-1	FALSE	FALSE	TRUE	-0.624731	1	-0.305558	1	2.46976	1.02361e-13	4.89	4.287	4.973	4.666	4.788	7.254
WBGene00000414	cec-1	TRUE	FALSE	FALSE	3.37106	4.45698e-19	0.841559	1	0.212783	1	3.98	7.332	3.924	4.764	3.958	4.165
WBGene00000415	ced-1	FALSE	FALSE	TRUE	0.425847	1	-0.171862	1	2.90604	6.03305e-33	4.55	4.998	4.549	4.379	4.494	7.394
WBGene00000416	ced-2	FALSE	TRUE	FALSE	0.873215	1	3.14769	8.69014e-118	0.498241	1	5.644	6.527	5.49	8.635	5.453	5.946
WBGene00000417	ced-3	TRUE	TRUE	FALSE	3.52413	5.34191e-57	2.95756	2.46852e-116	2.18186	0.0719722	6.153	9.676	5.94	8.896	5.895	8.074
WBGene00000418	ced-4	TRUE	FALSE	FALSE	3.0484	8.81645e-10	0.578361	1	0.579593	1	4.362	7.41	4.963	5.541	4.625	5.199
WBGene00000419	ced-5	FALSE	FALSE	FALSE	1.6052	1	1.64815	1	0.48986	1	4.557	6.168	5.29	6.936	4.826	5.314
WBGene00000420	ced-6	TRUE	FALSE	FALSE	4.22879	6.06753e-78	0.429012	1	1.5902	1	5.579	9.807	5.43	5.859	5.577	7.162
WBGene00000421	ced-7	FALSE	FALSE	FALSE	-0.554482	1	1.41377	1	2.0001	1	5.433	4.878	5.986	7.398	5.41	7.404
WBGene00000422	ced-8	FALSE	FALSE	FALSE	-0.755799	1	1.03991	1	0.465102	1	1.12	0.372	1.697	2.707	1.197	1.586
WBGene00000423	ced-9	FALSE	FALSE	FALSE	0.145305	1	0.159555	1	0.193094	1	5.611	5.767	5.483	5.641	5.475	5.674
WBGene00000424	ced-10	FALSE	FALSE	FALSE	-0.458638	1	1.11726	1	0.752192	1	3.918	3.478	4.134	5.24	3.826	4.566
WBGene00000425	ced-11	FALSE	FALSE	FALSE	-0.157421	1	0.130327	1	0.00810291	1	0.217	0.023	1.524	1.651	0.647	0.618
WBGene00000426	ced-12	FALSE	FALSE	FALSE	-0.122818	1	0.686878	1	-0.22648	1	4.378	4.252	4.718	5.401	4.49	4.268
WBGene00000427	ced-13	FALSE	FALSE	FALSE			5.77177	0.148533	5.70285	0.158474	-3.322	-3.322	-3.322	-0.371	-2.86	1.188
WBGene00000428	ceh-1	FALSE	FALSE	FALSE	-0.960124		-0.395073		-0.522565	1	-1.363	-3.322	-1.488	-1.782	-1.191	-2.335
WBGene00000429	ceh-2	FALSE	FALSE	FALSE	0.382848		2.17433	1	0.00946534	1	-2.243	-2.222	-1.55	0.413	-1.85	-2.051
WBGene00000430	ceh-5	FALSE	FALSE	FALSE	-1.47919		1.64214	1	1.31413	1	-1.033	-3.322	-1.069	0.333	-2.403	-2.37
WBGene00000431	ceh-6	FALSE	TRUE	TRUE	-0.529942		4.54625	9.45425e-13	4.73259	2.40725e-18	-1.316	-1.767	-1.535	2.547	-1.038	3.374
WBGene00000432	ceh-7	FALSE	FALSE	FALSE			0.857772				-3.322	-3.322	-2.126	-1.854	-3.322	-3.322
WBGene00000433	ceh-8	FALSE	FALSE	FALSE	0.789813		-1.71729		-0.0288289		-2.843	-3.322	-2.807	-3.322	-2.708	-2.789
WBGene00000434	ceh-9	FALSE	FALSE	FALSE	0.54545		2.90395	1	0.555999	1	-2.345	-3.322	-1.68	1.099	-1.438	-1.627
WBGene00000435	ceh-10	FALSE	TRUE	FALSE	-0.49827		4.04876	1.02288e-06	-0.0198686	1	-2.424	-3.322	-1.12	2.602	-1.448	-1.515
WBGene00000436	ceh-12	FALSE	FALSE	FALSE	0.548211		5.06044		1.55692		-2.421	-3.322	-3.322	-1.214	-2.956	-2.735
WBGene00000437	ceh-13	FALSE	FALSE	FALSE	-1.56721	1	0.379284	1	-0.792922	1	0.306	-2.247	0.903	1.257	0.588	-0.143
WBGene00000438	ceh-14	FALSE	FALSE	FALSE	-0.649157	1	0.625778	1	0.315163	1	0.061	-0.501	-0.576	-0.046	-0.54	-0.304
WBGene00000439	ceh-16	FALSE	FALSE	FALSE	2.10032		1.03855	1	-0.166391	1	-1.548	-0.815	-0.946	-0.085	-1.403	-1.864
WBGene00000440	ceh-17	FALSE	FALSE	FALSE	2.16242		-0.279837		-1.73501		-3.322	-3.322	-2.412	-2.753	-2.146	-3.322
WBGene00000441	ceh-18	FALSE	FALSE	FALSE	-0.572523	1	0.0310905	1	-0.563166	1	1.551	0.868	1.665	1.694	1.683	1.148
WBGene00000442	ceh-19	FALSE	FALSE	FALSE	4.38783	0.143881	1.76236	1	0.530867	1	-1.755	1.922	-0.998	0.561	-0.871	-0.495
WBGene00000443	ceh-20	FALSE	TRUE	FALSE	0.0835799	1	2.3938	0.000507422	0.277026	1	2.636	2.735	3.31	5.69	3.243	3.508
WBGene00000444	ceh-21	FALSE	FALSE	FALSE	0.115678	1	0.610647	1	-0.159385	1	3.765	3.896	3.522	4.128	3.789	3.64
WBGene00000445	ceh-22	FALSE	FALSE	FALSE	-1.65305		-3.74822		-1.92516	1	-1.838	-3.322	-2.094	-3.322	-1.613	-2.855
WBGene00000446	ceh-23	FALSE	FALSE	FALSE	2.16247		0.514718		1.35206	1	-3.322	-3.322	-2.483	-2.344	-2.207	-1.685
WBGene00000447	ceh-24	FALSE	FALSE	FALSE	-1.72628		-0.574405	1	0.602542	1	-1.334	-3.322	-1.59	-2.028	-1.859	-1.709
WBGene00000448	pros-1	FALSE	FALSE	FALSE	-2.29258		-0.578561	1	-2.64107	1	-1.104	-2.716	-1.035	-1.555	-0.999	-2.607
WBGene00000449	ceh-27	FALSE	FALSE	FALSE	0.242752		0.589197	1	-0.00623232	1	-1.589	-2.331	-1.243	-0.889	-0.797	-0.871
WBGene00000450	ceh-28	FALSE	FALSE	FALSE			2.35264		2.99433		-3.322	-3.322	-3.322	-2.971	-3.322	-2.835
WBGene00000451	ceh-30	FALSE	TRUE	FALSE	-1.96219		4.66119	2.7041e-05	-0.560222	1	-1.239	-3.322	-2.069	1.896	-1.201	-1.973
WBGene00000452	ceh-31	FALSE	FALSE	FALSE	0.613079		-0.33216		-0.441091		-2.742	-3.322	-2.332	-2.546	-2.249	-2.58
WBGene00000453	ceh-32	FALSE	FALSE	FALSE	-0.983819	1	0.865209	1	-0.677427	1	2.809	1.775	2.973	3.826	2.393	1.653
WBGene00000454	ceh-33	FALSE	FALSE	FALSE	2.36965		0.782194	1	0.541946	1	-2.619	-1.565	-1.734	-1.217	-2.859	-2.877
WBGene00000455	ceh-34	FALSE	FALSE	FALSE	0.708049		0.493591	1	-0.623658	1	-2.289	-2.343	-0.782	-0.365	-0.958	-1.415
WBGene00000457	ceh-36	FALSE	FALSE	FALSE	-0.292307		-2.8718		-0.0376068		-2.079	-3.322	-2.074	-3.322	-2.606	-2.883
WBGene00000458	ceh-37	FALSE	FALSE	FALSE	-0.638369	1	0.509702	1	-0.700731	1	1.646	1.092	1.029	1.516	0.818	0.171
WBGene00000459	ceh-38	FALSE	TRUE	FALSE	1.68596	1	3.24499	5.42364e-252	1.02029	1	5.749	7.434	5.941	9.184	5.62	6.634
WBGene00000460	ceh-39	FALSE	TRUE	FALSE	1.21011	1	4.50235	0	2.04339	1	4.369	5.592	4.33	8.826	4.484	6.523
WBGene00000461	ceh-40	FALSE	TRUE	FALSE	-0.412256	1	3.04319	2.7353e-17	1.67979	1	2.246	1.874	2.23	5.246	2.217	3.865
WBGene00000462	ceh-41	FALSE	FALSE	FALSE	1.74864	1	2.1493	0.49065	1.72811	1	3.064	4.825	3.156	5.293	3.35	5.067
WBGene00000463	ceh-43	FALSE	FALSE	FALSE	-1.57808	1	-1.5066	1	-1.73269	1	2.484	1.023	2.594	1.134	1.788	0.055
WBGene00000464	ceh-44	FALSE	FALSE	FALSE	0.23553	1	-0.0318386	1	0.2378	1	3.756	3.997	3.793	3.763	3.743	3.986
WBGene00000465	cpg-1	TRUE	FALSE	FALSE	2.7291	1.75474e-05	2.16656	0.214471	1.39264	1	10.429	13.147	9.702	11.866	9.901	11.288
WBGene00000466	cel-1	FALSE	FALSE	FALSE	1.05272	1	-0.102596	1	0.467102	1	5.169	6.222	5.398	5.296	5.178	5.638
WBGene00000467	cep-1	TRUE	FALSE	FALSE	2.96329	3.06358e-12	1.85258	1	0.166579	1	4.747	7.703	5.156	7.007	4.919	5.074
WBGene00000468	ces-1	FALSE	FALSE	FALSE	0.5313		0.331418		1.55654		-2.628	-3.322	-2.785	-2.609	-3.064	-2.87
WBGene00000469	ces-2	FALSE	FALSE	FALSE	0.885058	1	-0.365358	1	0.171834	1	-0.262	-0.492	-0.269	-0.63	-0.065	0.06
WBGene00000472	cey-1	TRUE	FALSE	FALSE	3.24415	6.36781e-17	1.09128	1	0.646491	1	8.234	11.475	7.51	8.601	7.813	8.456
WBGene00000473	cey-2	FALSE	FALSE	FALSE	2.26176	0.495735	-0.674359	1	0.482312	1	9.741	11.996	9.064	8.39	9.101	9.581
WBGene00000474	cey-3	TRUE	FALSE	FALSE	3.25254	1.80668e-23	1.53383	1	2.04939	1	8.55	11.802	8.238	9.77	8.165	10.213
WBGene00000475	cey-4	FALSE	FALSE	TRUE	0.822906	1	-0.120943	1	2.38375	7.75725e-05	8.738	9.563	8.015	7.894	8.223	10.601
WBGene00000476	cfi-1	FALSE	FALSE	FALSE	-2.66579		1.14678	1	0.369491	1	-0.137	-2.757	0.009	1.042	-0.01	0.232
WBGene00000477	cft-1	FALSE	FALSE	FALSE	-1.50319	1	-0.698861	1	-0.106037	1	-1.361	-2.727	-0.873	-1.411	-1.519	-1.685
WBGene00000478	cfz-2	FALSE	TRUE	FALSE	-0.538215	1	3.74589	2.46769e-68	0.264637	1	1.484	1.037	1.78	5.484	0.894	1.163
WBGene00000479	cgh-1	TRUE	FALSE	FALSE	4.04734	4.28375e-57	0.547763	1	0.52823	1	8.87	12.906	8.538	9.086	8.346	8.873
WBGene00000480	cgp-1	FALSE	FALSE	FALSE	-0.118046	1	0.0503919	1	0.269171	1	5.712	5.606	5.393	5.442	5.538	5.807
WBGene00000481	cha-1	FALSE	FALSE	FALSE	-0.49266	1	-0.493937	1	-0.80151	1	-0.199	-0.683	-0.652	-1.131	-0.192	-0.893
WBGene00000482	chd-3	FALSE	FALSE	FALSE	-0.66023	1	-1.22103	1	-1.04924	1	4.192	3.533	4.287	3.078	4.337	3.296
WBGene00000483	che-1	FALSE	FALSE	FALSE			-1.13651		0.594884		-3.322	-3.322	-2.877	-3.322	-3.06	-3.322
WBGene00000484	che-2	FALSE	FALSE	FALSE	-0.947968		-2.18229	1	-1.31135	1	-2.543	-3.322	-1.952	-2.881	-2.349	-2.971
WBGene00000485	che-3	FALSE	FALSE	FALSE	-0.484931	1	0.0357624	1	0.258222	1	-1.197	-1.568	-0.153	-0.123	-1.3	-1.129
WBGene00000487	che-6	FALSE	FALSE	FALSE	0.789813		-1.20506		-1.41005		-3.028	-3.322	-2.56	-2.948	-2.85	-3.322
WBGene00000488	che-7	FALSE	FALSE	FALSE	0.475357		-0.750576	1	-0.562516	1	-2.118	-2.13	-1.329	-1.976	-1.406	-1.953
WBGene00000490	che-11	FALSE	FALSE	FALSE	-1.54205		0.255303	1	-0.576348	1	-2.185	-3.059	-1.405	-1.245	-1.831	-2.325
WBGene00000491	che-12	FALSE	FALSE	FALSE	-0.0647176	1	-1.31252	1	-0.891234	1	-1.562	-1.638	-1.39	-2.233	-1.349	-1.965
WBGene00000492	che-13	FALSE	FALSE	FALSE	-0.19422		-0.706801	1	-0.116331	1	-1.784	-2.51	-1.653	-2.029	-1.981	-2.172
WBGene00000493	che-14	FALSE	FALSE	FALSE	0.340272	1	1.09415	1	1.35256	1	-1.561	-1.426	-1.007	-0.102	-1.597	-0.592
WBGene00000496	chs-1	TRUE	FALSE	FALSE	5.00506	2.38815e-292	0.910252	1	1.17989	1	7.617	12.622	7.778	8.688	7.585	8.764
WBGene00000497	chs-2	FALSE	FALSE	FALSE	-1.02597	1	-0.764957	1	0.485744	1	0.246	-0.704	0.311	-0.377	0.064	0.512
WBGene00000498	chk-1	FALSE	FALSE	FALSE	0.659966	1	-0.685052	1	0.0364969	1	5.937	6.615	5.599	4.918	5.804	5.846
WBGene00000499	chk-2	TRUE	FALSE	FALSE	3.5016	1.03321e-46	-1.02878	1	0.767124	1	4.524	8.024	4.252	3.234	4.517	5.287
WBGene00000500	chn-1	FALSE	FALSE	FALSE	1.277	1	0.394665	1	1.36152	1	5.524	6.808	5.64	6.034	5.629	6.991
WBGene00000501	cho-1	FALSE	FALSE	FALSE	-0.657522	1	-0.317164	1	-0.415787	1	-0.408	-1.643	-0.249	-0.522	-0.234	-0.6
WBGene00000502	chp-1	FALSE	FALSE	FALSE	-0.487196	1	-1.26517	1	-1.09104	1	4.925	4.439	5.16	3.902	4.96	3.867
WBGene00000503	cht-1	FALSE	FALSE	FALSE	-0.451131	1	-0.836374	1	1.52583	1	4.342	3.853	4.802	3.972	4.02	5.543
WBGene00000506	cic-1	FALSE	FALSE	FALSE	-0.321499	1	0.192737	1	0.788052	1	3.456	3.114	3.66	3.839	3.618	4.4
WBGene00000507	cit-1.1	FALSE	FALSE	FALSE	0.431351	1	0.121463	1	1.92088	1	4.029	4.427	4.427	4.546	3.945	5.852
WBGene00000508	cit-1.2	FALSE	FALSE	TRUE	0.307349	1	1.01468	1	2.59809	4.69859e-28	4.839	5.136	4.997	6.007	4.897	7.493
WBGene00000509	cka-1	FALSE	FALSE	FALSE	0.288158	1	0.142476	1	0.722665	1	4.559	4.854	5.019	5.16	4.512	5.214
WBGene00000510	cka-2	FALSE	FALSE	FALSE	-3.5023	1	-1.68579	1	-1.78367	1	0.404	-2.812	0.189	-1.276	0.393	-1.137
WBGene00000511	ckb-1	FALSE	FALSE	FALSE	-2.99648	1	-0.36266	1	0.256067	1	0.239	-2.429	0.549	0.13	0.322	0.491
WBGene00000512	ckb-2	FALSE	FALSE	FALSE	-1.73949	1	-1.81619	1	-0.334654	1	2.513	0.776	2.687	0.926	2.222	1.836
WBGene00000513	ckb-3	FALSE	FALSE	FALSE	0.622958		1.20074		-0.0381513		-2.298	-2.675	-2.53	-2.17	-2.75	-2.948
WBGene00000514	ckb-4	FALSE	FALSE	FALSE	-0.0830209	1	-0.232058	1	-0.00182216	1	2.381	2.284	2.363	2.135	2.43	2.437
WBGene00000515	ckc-1	FALSE	FALSE	FALSE	-1.34979	1	-1.07739	1	-2.24411	1	1.975	0.701	2.541	1.485	2.438	0.299
WBGene00000516	cki-1	FALSE	FALSE	FALSE	-0.152749	1	-0.470231	1	0.615053	1	1.985	1.836	1.883	1.399	1.751	2.313
WBGene00000517	cki-2	FALSE	FALSE	TRUE	1.97864	1	0.634283	1	2.28097	0.0109371	4.68	6.653	4.614	5.246	4.418	6.687
WBGene00000518	ckk-1	FALSE	FALSE	FALSE	0.569395	1	-0.409241	1	-0.747209	1	0.615	1.006	0.729	0.342	0.925	0.216
WBGene00000519	cku-70	FALSE	FALSE	FALSE	-0.490545	1	-0.872828	1	-0.205362	1	3.826	3.36	3.798	2.938	3.848	3.651
WBGene00000520	cku-80	FALSE	FALSE	FALSE	-0.829248	1	-1.05637	1	0.359157	1	4.614	3.767	5.089	4.038	4.843	5.192
WBGene00000521	cky-1	FALSE	FALSE	FALSE	0.5313		2.35265		0.535831		-2.989	-3.322	-3.322	-3.144	-3.121	-3.106
WBGene00000522	clc-1	FALSE	FALSE	FALSE	-1.45556	1	-0.901176	1	-1.20572	1	3.347	1.549	3.563	2.662	3.442	2.209
WBGene00000523	clc-2	FALSE	TRUE	FALSE	-0.263777	1	2.89224	0.000463238	0.61354	1	0.668	0.507	0.745	3.561	1.052	1.526
WBGene00000524	clc-3	FALSE	TRUE	FALSE	-1.43159	1	5.00455	9.42126e-75	0.31981	1	1.344	-0.85	1.127	6.072	1.05	1.3
WBGene00000525	clc-4	FALSE	FALSE	FALSE	-0.0515788		-1.16319		0.578555		-2.278	-3.322	-2.439	-2.832	-2.969	-3.322
WBGene00000526	clc-5	FALSE	TRUE	TRUE	1.87044	1	2.89839	0.00527997	4.09709	2.24535e-16	-0.167	1.523	0.104	2.877	0.17	4.111
WBGene00000527	cle-1	FALSE	FALSE	FALSE	-1.34036	1	-2.04757	1	-1.53857	1	2.285	0.966	2.243	0.27	2.489	0.988
WBGene00000528	clh-1	FALSE	FALSE	FALSE	-0.402407	1	-0.528906	1	-0.39904	1	3.235	2.729	2.923	2.393	3.01	2.625
WBGene00000529	clh-2	FALSE	FALSE	FALSE	-0.678285	1	0.823693	1	-0.357866	1	0.053	-0.557	-0.319	0.435	-0.068	-0.367
WBGene00000530	clh-3	FALSE	TRUE	FALSE	1.75297	1	2.41464	9.93053e-14	1.87033	1	3.305	5.033	3.766	6.17	3.717	5.579
WBGene00000531	clh-4	FALSE	FALSE	FALSE	0.301161	1	-1.99876	1	-0.844323	1	-0.77	-0.768	-0.501	-1.999	-0.972	-1.669
WBGene00000532	clh-5	FALSE	FALSE	FALSE	1.379	1	0.838932	1	0.97666	1	4.777	6.133	5.132	5.969	4.898	5.866
WBGene00000533	clh-6	FALSE	FALSE	FALSE	-0.805021	1	-0.976766	1	-0.634983	1	4.226	3.367	4.551	3.582	4.317	3.695
WBGene00000534	cpi-2	FALSE	FALSE	FALSE	-0.404841	1	-0.672951	1	-0.0891193	1	5.026	4.62	4.593	3.925	4.702	4.611
WBGene00000535	cpi-1	FALSE	FALSE	FALSE	-1.1193	1	-0.035965	1	-1.42615	1	5.408	4.208	5.296	5.258	5.556	4.151
WBGene00000536	clk-1	FALSE	FALSE	FALSE	-1.23751	1	-1.06536	1	-0.986594	1	3.772	2.295	3.96	2.902	3.788	2.746
WBGene00000537	clk-2	FALSE	FALSE	FALSE	2.04826	1	0.254622	1	-0.324414	1	4.451	6.489	5.019	5.271	4.68	4.362
WBGene00000539	cln-3.1	FALSE	FALSE	FALSE	-0.488576	1	-2.13619	1	-1.40863	1	0.005	-1.123	0.795	-1.109	0.496	-1.003
WBGene00000540	cln-3.2	FALSE	FALSE	FALSE	-1.40422	1	-0.293254	1	0.119476	1	2.837	1.047	3.173	2.88	2.91	3.023
WBGene00000541	cln-3.3	FALSE	FALSE	FALSE	-1.99503	1	-0.194809	1	-1.42033	1	0.41	-1.664	0.661	0.474	0.583	-0.809
WBGene00000542	clp-1	FALSE	FALSE	FALSE	0.350517	1	0.463709	1	0.344508	1	5.881	6.223	5.466	5.929	5.611	5.957
WBGene00000543	clp-2	FALSE	FALSE	FALSE	-0.930329	1	-0.810257	1	0.57609	1	3.724	2.862	4.561	3.751	3.764	4.315
WBGene00000544	clp-3	FALSE	FALSE	FALSE	-0.101801	1	-0.393904	1	-0.179304	1	-0.121	-0.144	0.216	-0.136	0.205	0.046
WBGene00000545	clp-4	FALSE	FALSE	FALSE	-0.236617	1	-0.574279	1	-0.423064	1	2.825	2.519	2.451	1.893	2.771	2.362
WBGene00000546	clp-6	FALSE	FALSE	FALSE	0.779829	1	0.12788	1	0.331851	1	-0.945	-0.408	-0.766	-0.709	-0.676	-0.366
WBGene00000547	clp-7	FALSE	FALSE	FALSE	2.07787	1	0.819151	1	0.62951	1	4.43	6.51	4.01	4.824	4.202	4.83
WBGene00000548	clr-1	FALSE	FALSE	TRUE	-0.246851	1	0.119084	1	2.4006	2.31808e-08	5.412	5.156	5.893	6.012	5.538	7.933
WBGene00000549	cls-2	FALSE	FALSE	FALSE	0.132224	1	-0.497471	1	1.09404	1	5.828	5.979	5.631	5.136	5.677	6.768
WBGene00000550	clu-1	FALSE	FALSE	FALSE	0.321505	1	-0.0320045	1	-0.424531	1	6.115	6.44	6.488	6.455	6.157	5.732
WBGene00000551	clx-1	FALSE	FALSE	FALSE	2.16242		1.39087		1.54059		-3.322	-3.322	-3.322	-3.322	-3.185	-3.056
WBGene00000552	cmd-1	TRUE	FALSE	FALSE	3.19879	4.01456e-22	1.38322	1	0.397429	1	6.995	10.19	6.568	7.949	6.452	6.847
WBGene00000553	cmk-1	FALSE	FALSE	FALSE	-0.468533	1	0.294127	1	0.538126	1	0.473	-0.074	-0.265	-0.005	0.189	0.622
WBGene00000554	cnb-1	FALSE	FALSE	FALSE	-0.184305	1	0.667258	1	1.61543	1	3.129	2.935	2.918	3.575	2.736	4.333
WBGene00000555	cnc-1	FALSE	FALSE	FALSE							-3.322	-3.322	-3.322	-3.322	-3.322	-3.322
WBGene00000556	cnc-2	FALSE	FALSE	FALSE	-1.82673		-0.718116	1	-1.41078	1	0.83	-1.853	-0.734	-1.794	0.234	-1.376
WBGene00000557	cnc-3	FALSE	FALSE	FALSE	0.543215	1	2.17829	1	-0.345195	1	3.154	3.687	2.048	4.201	2.666	2.258
WBGene00000558	cnc-4	FALSE	FALSE	FALSE	-0.975114	1	-0.582207	1	-1.18232	1	2.607	0.165	2.021	1.445	1.925	0.749
WBGene00000559	cnc-5	FALSE	FALSE	FALSE	0.5313						-1.865	-3.322	-3.322	-3.322	-3.322	-3.322
WBGene00000560	cnc-6	FALSE	FALSE	FALSE	2.16247				2.03256		-3.322	-3.322	-3.322	-3.322	-3.322	-3.322
WBGene00000561	cnd-1	FALSE	FALSE	FALSE	-0.0759177		0.583874		1.8628	1	-2.435	-3.322	-1.901	-1.851	-2.088	-0.728
WBGene00000562	cng-1	FALSE	FALSE	FALSE	-0.873385	1	-0.416562	1	-0.196093	1	-1.008	-2.077	-0.872	-1.234	-0.502	-0.834
WBGene00000563	cng-3	FALSE	FALSE	FALSE	1.45037		-0.52945		0.98488	1	-2.943	-2.861	-2.69	-2.873	-2.528	-2.055
WBGene00000564	cnk-1	FALSE	FALSE	FALSE	0.223241	1	0.52138	1	0.54003	1	4.54	4.763	4.349	4.866	4.356	4.896
WBGene00000565	cnt-1	FALSE	FALSE	FALSE	1.64281	1	-1.10518	1	-0.317717	1	3.668	5.31	3.469	2.382	3.409	3.107
WBGene00000566	cnt-2	FALSE	FALSE	FALSE	0.483706	1	0.290018	1	-0.166125	1	4.419	4.916	4.323	4.612	4.352	4.189
WBGene00000567	cnx-1	TRUE	FALSE	FALSE	3.03797	4.91665e-61	0.710581	1	-0.379667	1	6.248	9.282	6.298	7.009	6.256	5.88
WBGene00000583	cof-2	FALSE	FALSE	FALSE	-0.668509	1	-1.92953	1	-1.85829	1	-0.385	-1.309	-0.643	-2.068	-0.613	-2.113
WBGene00000584	cog-1	FALSE	FALSE	FALSE	1.76483	1	0.289412	1	-0.000974377	1	0.075	1.741	-0.355	-0.113	-0.131	-0.195
WBGene00000585	cogc-2	TRUE	FALSE	FALSE	3.33113	1.70139e-33	0.149743	1	1.03661	1	5.275	8.601	5.691	5.839	5.437	6.459
WBGene00000591	coh-1	TRUE	TRUE	TRUE	2.58079	1.13624e-05	3.31746	1.44943e-116	2.71228	1.01578e-14	3.507	6.068	3.515	6.821	3.432	6.122
WBGene00000592	coh-3	FALSE	FALSE	FALSE	0.159821	1	-0.394854	1	0.432065	1	5.057	5.214	5.059	4.668	4.973	5.398
WBGene00000593	col-2	FALSE	FALSE	FALSE	-0.419234	1	-0.614193		-0.402852	1	0.377	-0.025	-1.569	-2.033	-0.513	-0.997
WBGene00000594	col-3	FALSE	FALSE	FALSE	-0.758149		-2.39105		-1.06991	1	-0.075	-2.055	-2.438	-3.322	0.074	-0.956
WBGene00000596	col-7	FALSE	FALSE	FALSE	-1.16257	1	-0.246496	1	-0.656502	1	1.849	0.753	-1.547	-1.815	-0.27	-1.012
WBGene00000597	col-8	FALSE	FALSE	FALSE	-0.443536	1	-1.21673	1	-1.73029	1	9.298	8.866	8.687	7.472	8.642	6.918
WBGene00000598	col-9	FALSE	FALSE	FALSE	2.16242		0.840258		-1.73462		-3.322	-3.322	-2.603	-2.239	-2.406	-3.322
WBGene00000599	col-10	FALSE	FALSE	FALSE	0.202907	1	-1.37131	1	-1.62378	1	1.197	1.377	-1.636	-2.736	-0.203	-1.878
WBGene00000601	col-12	FALSE	FALSE	FALSE	-0.738614	1	-1.63391	1	-0.794882	1	2.989	2.301	0.474	-1.136	1.065	0.312
WBGene00000602	col-13	FALSE	FALSE	FALSE	-2.04396	1	-0.799997	1	-1.406	1	2.109	0.109	-1.075	-1.758	0.559	-0.681
WBGene00000603	col-14	FALSE	FALSE	FALSE	-0.331669	1	-1.33254	1	-0.609589	1	4.201	3.918	0.512	-0.718	1.534	0.896
WBGene00000606	col-17	FALSE	FALSE	FALSE	-0.166443	1	-0.155594	1	-0.526719	1	2.88	2.742	-0.998	-1.158	0.833	0.359
WBGene00000608	col-19	FALSE	FALSE	FALSE	-0.212046	1	-1.03682	1	-1.07851	1	9.765	9.563	8.836	7.799	8.88	7.795
WBGene00000609	col-20	FALSE	FALSE	FALSE	-0.0900059	1	-0.860235	1	-0.840614	1	10.287	10.204	9.307	8.444	9.368	8.517
WBGene00000610	col-33	FALSE	FALSE	FALSE	0.259707		-0.742459		-0.437058	1	-2.344	-2.634	-2.799	-3.047	-2.674	-2.783
WBGene00000611	col-34	FALSE	FALSE	FALSE	-0.566425	1	-2.299	1	-1.78949	1	1.988	1.412	1.337	-0.758	1.789	-0.008
WBGene00000612	col-35	FALSE	FALSE	FALSE	0.789813		-0.0248121		-1.00044		-2.85	-3.322	-3.133	-3.322	-2.715	-3.322
WBGene00000613	col-36	FALSE	FALSE	FALSE	-2.46079		-0.482985		-0.753613	1	-0.079	-2.346	-2.01	-2.378	-0.893	-1.472
WBGene00000614	col-37	FALSE	FALSE	FALSE	0.284606		-0.0918103		-0.380182	1	-1.325	-1.445	-2.909	-3.048	-1.414	-1.97
WBGene00000615	col-38	FALSE	FALSE	FALSE	0.0813486	1	-0.654251	1	0.204156	1	4.559	4.657	1.918	1.271	2.029	2.228
WBGene00000616	col-39	FALSE	FALSE	FALSE	-0.559791	1	-1.81908	1	-0.740793	1	4.641	4.113	1.786	0.067	3.513	2.795
WBGene00000617	col-40	FALSE	FALSE	FALSE	0.163802	1	-1.62237		-1.84909	1	0.559	0.632	-1.268	-2.47	0.196	-1.401
WBGene00000618	col-41	FALSE	FALSE	FALSE	-1.06667	1	-0.399387		-1.20317	1	0.547	-1.135	-2.483	-2.694	-0.559	-1.548
WBGene00000620	col-43	FALSE	FALSE	FALSE	-1.67659	1	-2.0595	1	-2.19201	1	1.55	-0.97	0.202	-1.52	0.697	-1.533
WBGene00000621	col-44	FALSE	FALSE	FALSE	-0.229856		-1.61358		-1.32108	1	-0.611	-1.962	-2.716	-3.322	-1.479	-2.482
WBGene00000622	col-45	FALSE	FALSE	FALSE	0.691639	1	0.11436	1	-0.336132	1	-0.026	0.619	-0.997	-1.011	-0.092	-0.404
WBGene00000623	col-46	FALSE	FALSE	FALSE	1.42766		1.32365	1	1.9515	1	-2.25	-1.405	-2.416	-1.714	-2.26	-0.877
WBGene00000624	col-47	FALSE	FALSE	FALSE	0.622958		4.16813		0.57729		-1.991	-2.531	-3.074	-1.056	-3.034	-3.322
WBGene00000625	col-48	FALSE	FALSE	FALSE	-0.865258	1	-1.11258	1	-0.46861	1	3.85	2.954	0.363	-0.674	1.133	0.709
WBGene00000626	col-49	FALSE	FALSE	FALSE	-0.221027	1	-0.884696	1	-1.06814	1	3.3	2.99	-0.539	-1.311	0.164	-0.788
WBGene00000627	col-50	FALSE	FALSE	FALSE	1.31549		-0.00900401		-0.911512	1	-2.171	-2.127	-2.624	-2.718	-1.204	-1.839
WBGene00000628	col-51	FALSE	FALSE	FALSE	0.436252		-1.05423		1.56135	1	-1.437	-1.546	-2.989	-3.322	-2.42	-1.49
WBGene00000629	col-52	FALSE	FALSE	FALSE	0.199538		-0.0248502		-1.73515		-1.848	-2.264	-3.111	-3.322	-2.324	-3.322
WBGene00000630	col-53	FALSE	FALSE	FALSE	-0.240166	1	0.299928	1	-0.57036	1	-0.012	-0.819	-0.634	-0.49	0.741	0.234
WBGene00000631	col-54	FALSE	FALSE	FALSE	-0.549036		0.935331		-0.535911	1	-1.333	-2.378	-3.117	-3.022	-1.693	-2.531
WBGene00000632	col-55	FALSE	FALSE	FALSE			1.3908		2.03256		-3.322	-3.322	-3.322	-3.322	-3.322	-3.322
WBGene00000633	col-56	FALSE	FALSE	FALSE	2.16239				2.99432		-3.322	-3.322	-3.322	-3.322	-3.322	-2.923
WBGene00000634	col-58	FALSE	FALSE	FALSE	-1.39393	1	1.04926	1	0.245175	1	0.743	-1.172	-1.854	-1.15	-0.676	-0.6
WBGene00000636	col-60	FALSE	FALSE	FALSE	0.529354	1	1.61284	1	0.628657	1	2.315	2.88	-0.194	1.341	0.137	0.694
WBGene00000637	col-61	FALSE	FALSE	FALSE	1.69898		0.759994		0.16535		-2.529	-1.58	-2.784	-2.488	-2.356	-2.353
WBGene00000638	col-62	FALSE	FALSE	FALSE	-0.301853	1	-1.39858	1	-0.722247	1	2.03	1.776	-0.577	-1.639	0.815	0.158
WBGene00000639	col-63	FALSE	FALSE	FALSE	0.31297	1	0.985084	1	-0.123106	1	3.35	3.647	-0.56	0.311	0.286	0.156
WBGene00000640	col-64	FALSE	FALSE	FALSE	0.577195	1	0.111083	1	1.41568	1	0.097	0.343	-0.52	-0.422	-0.177	1.143
WBGene00000641	col-65	FALSE	FALSE	FALSE	0.163563	1	0.0412734		-0.503938	1	1.037	1.088	-2.259	-2.348	-0.672	-1.063
WBGene00000642	col-66	FALSE	FALSE	FALSE	0.736831		-1.39773		-1.08655	1	-1.844	-2.217	-2.142	-2.859	-1.361	-2.267
WBGene00000644	col-68	FALSE	FALSE	FALSE	0.220896	1	1.43264	1	1.53634	1	0.655	-0.277	-0.229	1.049	-0.254	1.132
WBGene00000645	col-69	FALSE	FALSE	FALSE	0.653475		0.319566		0.140654	1	-2.347	-2.699	-2.534	-2.421	-2.27	-2.42
WBGene00000646	H17B01.2	FALSE	FALSE	FALSE	-0.0816107		-2.23546		-1.02329		-2.703	-3.322	-2.311	-3.056	-2.556	-3.016
WBGene00000647	col-71	FALSE	FALSE	FALSE	0.898031	1	0.165524	1	0.0994932	1	4.349	5.248	1.268	1.431	2.158	2.272
WBGene00000648	col-72	FALSE	FALSE	FALSE	0.531162		-0.119709		-0.0213401	1	-2.662	-3.322	-3.085	-3.322	-2.754	-2.893
WBGene00000649	col-73	FALSE	FALSE	FALSE	-0.550203	1	1.10489	1	-1.35843	1	4.517	3.955	-0.231	0.75	1.304	-0.012
WBGene00000650	col-74	FALSE	FALSE	FALSE	-0.0515788		0.93232		1.01707	1	-2.594	-3.322	-3.142	-3.001	-2.583	-2.242
WBGene00000651	col-75	FALSE	FALSE	FALSE	0.5313		-0.119635		2.03255		-2.682	-3.322	-3.095	-3.322	-3.322	-3.322
WBGene00000652	col-76	FALSE	TRUE	FALSE	-0.636179	1	2.32294	0.0207842	-0.40128	1	2.933	2.325	2.271	4.568	2.557	2.147
WBGene00000653	col-77	FALSE	FALSE	FALSE	-0.694723	1	-1.27286	1	-0.923188	1	4.697	4.015	0.507	-0.804	1.988	1.085
WBGene00000654	col-78	FALSE	FALSE	FALSE			2.35264		0.595117		-3.322	-3.322	-3.322	-2.935	-3.064	-3.322
WBGene00000655	col-79	FALSE	FALSE	FALSE	-0.0176689	1	0.392042	1	0.775526	1	0.907	0.695	-1.591	-1.327	-1.657	-1.081
WBGene00000656	col-80	FALSE	FALSE	FALSE	-0.683168	1	-1.24849	1	-1.18327	1	9.779	9.096	8.718	7.467	8.803	7.617
WBGene00000657	col-81	FALSE	FALSE	FALSE	-0.47172	1	-1.48759	1	-1.27561	1	7.776	7.317	6.285	4.799	6.331	5.061
WBGene00000658	col-83	FALSE	FALSE	FALSE	-1.19361		0.0118629		-1.04478	1	-1.769	-3.322	-1.954	-2.293	-1.046	-1.82
WBGene00000659	col-84	FALSE	FALSE	FALSE	-1.44767		-0.335479	1	0.50104	1	-1.135	-2.428	-1.887	-2.319	-1.643	-1.367
WBGene00000660	col-85	FALSE	FALSE	FALSE	-0.3154		-1.75112		1.98551	1	-0.191	-1.134	-1.713	-2.685	-1.052	0.695
WBGene00000661	col-86	FALSE	FALSE	FALSE	-2.84449		-0.460335	1	-0.539951	1	-0.339	-3.322	-0.72	-1.281	-1.327	-1.916
WBGene00000662	col-87	FALSE	FALSE	FALSE	0.78977		2.35265		-0.0374003		-2.993	-3.322	-3.322	-3.088	-2.912	-2.933
WBGene00000663	col-88	FALSE	FALSE	FALSE	0.0486853	1	-1.02057	1	-3.20152	1	2.265	2.452	-0.98	-1.777	-0.713	-2.922
WBGene00000664	col-89	FALSE	FALSE	FALSE	-1.38946	1	-1.5865	1	-0.904563	1	0.315	-2.188	-1.467	-2.49	-0.254	-1.044
WBGene00000665	col-90	FALSE	FALSE	FALSE	-0.841242	1	-0.751522		-1.20825	1	1.421	-0.361	-1.869	-2.394	0.564	-0.63
WBGene00000666	col-91	FALSE	FALSE	FALSE	-1.4801	1	-2.61845	1	-1.91219	1	2.823	1.358	-0.643	-2.501	0.301	-1.366
WBGene00000667	col-92	FALSE	FALSE	FALSE	-0.508656	1	-1.29971	1	-1.54301	1	4.619	4.079	2.846	1.562	3.839	2.301
WBGene00000668	col-93	FALSE	FALSE	FALSE	0.0899839	1	-0.405283	1	-0.836948	1	7.384	7.478	5.91	5.506	6.174	5.331
WBGene00000669	col-94	FALSE	FALSE	FALSE	-0.17776		-3.31427		-1.06379	1	-1.731	-2.405	-2.146	-3.322	-1.569	-2.539
WBGene00000670	col-95	FALSE	FALSE	FALSE	-0.288	1	-1.80719	1	-1.47893	1	5.733	5.472	5.818	4.02	4.302	2.846
WBGene00000671	col-96	FALSE	FALSE	FALSE	-0.835761	1	-1.08968	1	-1.15704	1	4.063	3.284	3.049	1.981	3.506	2.361
WBGene00000672	col-97	FALSE	FALSE	FALSE	-0.125721	1	-0.582249	1	-0.145448	1	4.036	3.955	-0.081	-0.651	0.733	0.544
WBGene00000673	col-98	FALSE	FALSE	FALSE	0.541651	1	0.461054	1	-0.678953	1	8.562	9.124	7.692	8.15	8.244	7.555
WBGene00000674	col-99	FALSE	TRUE	FALSE	1.04932	1	4.29203	5.17516e-57	1.51238	1	1.065	2.09	0.137	4.3	0.765	2.217
WBGene00000675	col-101	FALSE	FALSE	FALSE	-0.0186821	1	1.67318	1	-0.622479	1	9.296	9.285	8.688	10.359	8.292	7.665
WBGene00000676	col-102	FALSE	FALSE	FALSE	-0.0556019		1.39077		0.68988	1	-2.369	-2.535	-3.322	-3.322	-2.411	-2.164
WBGene00000677	col-103	FALSE	FALSE	FALSE	0.62463	1	-0.815479	1	-0.307366	1	8.464	9.116	7.599	6.784	8.105	7.783
WBGene00000678	col-104	FALSE	FALSE	FALSE	0.0575633	1	-0.758039	1	-1.30936	1	3.613	3.654	-0.488	-1.17	0.366	-0.802
WBGene00000679	col-105	FALSE	FALSE	FALSE			1.3908		-0.393965		-3.322	-3.322	-3.322	-3.322	-2.888	-3.322
WBGene00000680	col-106	FALSE	FALSE	FALSE	0.694364	1	0.114237	1	-0.700412	1	9.48	10.189	8.713	8.826	8.542	7.838
WBGene00000681	col-107	FALSE	FALSE	FALSE	0.35042	1	0.456662	1	-0.309907	1	3.952	4.321	-0.418	-0.082	1.591	1.273
WBGene00000682	col-108	FALSE	FALSE	FALSE	-0.0516279		-1.05418		0.945351		-2.511	-3.322	-2.878	-3.322	-2.749	-2.331
WBGene00000683	col-109	FALSE	FALSE	FALSE	-0.810625	1	-0.530584	1	-0.715669	1	3.014	2.272	-0.813	-1.279	0.004	-0.63
WBGene00000684	col-110	FALSE	FALSE	FALSE	-1.11207	1	0.143125	1	-0.656075	1	1.14	-0.993	-1.661	-1.639	-0.101	-0.663
WBGene00000685	col-111	FALSE	FALSE	FALSE	0.51158	1	-0.746269	1	0.151642	1	2.26	2.809	0.874	0.088	1.11	1.26
WBGene00000687	col-113	FALSE	FALSE	FALSE	-0.370884	1	-0.630985	1	-1.65441	1	1.418	1.038	-0.78	-1.35	0.118	-1.266
WBGene00000688	col-114	FALSE	FALSE	FALSE	-1.66134		-0.764596		0.527736	1	-1.347	-3.322	-2.319	-2.679	-1.703	-1.382
WBGene00000689	col-115	FALSE	FALSE	FALSE	-2.44275		-2.68733		0.109729	1	-0.18	-2.413	-2.551	-3.322	-2.426	-2.471
WBGene00000690	col-116	FALSE	FALSE	FALSE	0.108876	1	2.16891	1	-0.539981	1	1.124	1.3	0.937	3.047	1.037	0.517
WBGene00000691	col-117	FALSE	FALSE	FALSE	0.27027	1	-1.84379		-1.32335	1	0.538	0.699	-2.333	-2.974	-0.002	-1.13
WBGene00000692	col-118	FALSE	FALSE	FALSE	-1.39697	1	-1.55387	1	-1.73965	1	3.619	2.243	2.924	1.393	3.468	1.767
WBGene00000693	col-119	FALSE	FALSE	FALSE	-0.241115	1	-0.988276	1	-1.07577	1	10.514	10.275	9.602	8.613	9.379	8.284
WBGene00000694	col-120	FALSE	FALSE	FALSE	-0.0350325	1	0.226545	1	-0.254571	1	2.741	2.698	-0.551	-0.424	0.043	-0.316
WBGene00000695	col-121	FALSE	FALSE	FALSE	3.08156		3.38141	0.435149	-1.53178	1	-3.322	-2.684	-2.536	-0.222	-1.594	-2.763
WBGene00000696	col-122	FALSE	FALSE	FALSE	0.0702636	1	-1.3504	1	-1.19343	1	10.031	10.111	9.181	7.826	8.947	7.736
WBGene00000697	col-123	FALSE	FALSE	FALSE	0.836279		-0.0153507		-0.0360038	1	-1.307	-1.253	-3.006	-3.06	-2.756	-2.823
WBGene00000698	col-124	FALSE	FALSE	FALSE	0.221444	1	-0.491974	1	-0.472884	1	10.363	10.586	9.276	8.781	9.338	8.854
WBGene00000699	col-125	FALSE	FALSE	FALSE	-0.570452	1	-0.502238	1	-0.907487	1	4.648	4.076	-0.136	-0.575	2.61	1.682
WBGene00000700	col-126	FALSE	FALSE	FALSE			1.3908				-3.322	-3.322	-3.322	-3.322	-3.322	-3.322
WBGene00000701	col-127	FALSE	FALSE	FALSE			2.35261		2.03263		-3.322	-3.322	-3.322	-3.009	-3.322	-3.322
WBGene00000702	col-128	FALSE	FALSE	FALSE	0.350218		1.17785	1	0.582122	1	-1.061	-1.421	-2.299	-1.708	-2.634	-2.691
WBGene00000703	col-129	FALSE	FALSE	FALSE	0.809707	1	0.325238	1	-1.03158	1	7.785	8.607	6.26	6.586	6.583	5.547
WBGene00000704	col-130	FALSE	FALSE	FALSE	-0.411238	1	-1.31906	1	-0.481382	1	3.299	2.9	-0.67	-1.771	0.881	0.415
WBGene00000705	col-131	FALSE	FALSE	FALSE	-1.03911		1.3908				-2.154	-3.322	-3.322	-3.322	-3.322	-3.322
WBGene00000706	col-132	FALSE	FALSE	FALSE	0.557662		-0.911129		-1.02869	1	-1.626	-1.534	-1.566	-2.164	-1.259	-2.25
WBGene00000707	col-133	FALSE	FALSE	FALSE	-0.538795	1	-1.46061	1	-1.26953	1	4.018	3.518	1.37	-0.019	2.463	1.211
WBGene00000708	col-135	FALSE	FALSE	FALSE	0.946276	1	0.37708	1	-0.520529	1	2.422	3.329	1.993	2.352	2.566	2.033
WBGene00000709	col-136	FALSE	FALSE	FALSE	-0.486172		-1.05201		0.595093		-2.3	-3.322	-2.857	-3.322	-3.071	-3.322
WBGene00000710	col-137	FALSE	FALSE	FALSE	-0.807185		0.951651	1	-2.73198		-0.235	-1.525	-2.06	-1.413	-1.937	-3.322
WBGene00000711	col-138	FALSE	FALSE	FALSE	0.261768	1	0.264938	1	-0.699208	1	4.787	5.034	0.345	0.588	1.558	0.888
WBGene00000712	col-139	FALSE	FALSE	FALSE	0.269597	1	-1.19225	1	-0.83757	1	8.389	8.679	6.929	5.739	7.007	6.159
WBGene00000713	col-140	FALSE	FALSE	FALSE	-0.0569552	1	-0.72465	1	-0.607821	1	10.742	10.688	9.739	9.013	9.699	9.08
WBGene00000714	col-141	FALSE	FALSE	FALSE	0.488142		2.12224	1	-1.44311	1	-1.583	-2.114	-1.4	0.432	-1.423	-2.543
WBGene00000715	col-142	FALSE	FALSE	FALSE	-0.638266	1	0.650417	1	-1.26311	1	5.752	5.108	5.534	6.184	5.076	3.82
WBGene00000716	col-143	FALSE	FALSE	FALSE	0.203744	1	1.12307	1	-0.917924	1	9.192	9.402	7.999	9.118	8.405	7.488
WBGene00000717	col-144	FALSE	FALSE	FALSE	-1.61351	1	-1.00068	1	-1.24492	1	3.365	1.794	0.111	-0.878	1.524	0.313
WBGene00000718	col-145	FALSE	FALSE	FALSE	-0.842744	1	-3.4138	1	-1.66332	1	2.158	0.988	-1.104	-3.027	0.071	-1.206
WBGene00000719	col-146	FALSE	FALSE	FALSE	-0.354119	1	-2.60277	1	-0.663833	1	2.551	2.338	-1.082	-2.762	0.9	0.276
WBGene00000720	col-147	FALSE	FALSE	FALSE	-0.164208	1	-0.384669	1	-0.735198	1	3.724	3.543	0.933	0.575	3.071	2.357
WBGene00000721	col-148	FALSE	FALSE	FALSE	0.789776				2.03255		-2.797	-3.322	-3.322	-3.322	-3.322	-3.322
WBGene00000722	col-149	FALSE	TRUE	FALSE	-0.373963	1	4.73939	2.74934e-105	-0.619351	1	3.975	3.627	1.695	6.39	4.636	4.03
WBGene00000723	col-150	FALSE	FALSE	FALSE	-0.285955	1	-1.35381	1	-1.89352	1	2.597	2.218	1.934	0.499	2.681	0.799
WBGene00000724	col-151	FALSE	FALSE	FALSE	-0.0515477		2.38405		1.00618	1	-2.547	-3.322	-2.934	-1.9	-2.385	-2.094
WBGene00000725	col-152	FALSE	FALSE	FALSE	1.59948		-1.36743		0.70749		-1.785	-1.218	-2.452	-3.023	-2.308	-1.887
WBGene00000726	col-153	FALSE	FALSE	FALSE	0.255286	1	2.06222	1	-0.655194	1	0.63	0.897	0.579	2.564	0.841	0.119
WBGene00000727	col-154	FALSE	FALSE	FALSE	-1.61024	1	-0.904646		-1.45143	1	1.624	0.034	-2.057	-2.485	-0.243	-1.689
WBGene00000728	col-155	FALSE	FALSE	FALSE	-1.60957	1	-2.28088	1	-1.57496	1	3.561	1.985	2.088	-0.101	2.799	1.197
WBGene00000729	col-156	FALSE	FALSE	FALSE	-1.42571	1	-0.465264		-0.846559	1	1.58	0.193	-2.515	-2.699	-0.195	-1.133
WBGene00000730	col-157	FALSE	FALSE	FALSE	-0.385546	1	-0.607777	1	-0.168554	1	2.391	2.032	0.77	0.207	0.984	0.779
WBGene00000731	col-158	FALSE	FALSE	FALSE	-0.714324	1	-1.19585	1	-0.0262827	1	2.364	1.465	2.612	1.412	1.995	1.982
WBGene00000732	col-159	FALSE	FALSE	FALSE	-0.618527	1	-1.66595	1	-1.48621	1	6.63	6.039	5.535	3.876	5.639	4.166
WBGene00000733	col-160	FALSE	FALSE	FALSE	0.208713	1	-1.54061	1	-1.34817	1	8.506	8.718	7.355	5.814	7.739	6.389
WBGene00000734	col-161	FALSE	FALSE	FALSE	-0.364203	1	-0.713904	1	-1.02168	1	3.583	3.237	-0.168	-0.826	1.353	0.375
WBGene00000735	col-162	FALSE	FALSE	FALSE	0.394425	1	-0.0697149	1	-1.26929	1	2.296	2.67	-0.487	-0.573	0.493	-0.831
WBGene00000736	col-163	FALSE	FALSE	FALSE	0.900523		2.43112		1.54814		-2.876	-2.709	-3.04	-2.344	-3.211	-3.108
WBGene00000737	col-164	FALSE	FALSE	FALSE	4.28891		-0.700227		-0.9987		-3.322	-1.582	-2.847	-3.095	-2.81	-3.322
WBGene00000738	col-165	FALSE	FALSE	FALSE	2.16233		-1.05366		1.33044		-3.322	-3.322	-2.932	-3.322	-2.895	-2.74
WBGene00000739	col-166	FALSE	FALSE	FALSE	-0.542822	1	-2.08074	1	-1.2033	1	4.95	4.414	2.743	0.713	4.373	3.19
WBGene00000740	col-167	FALSE	FALSE	FALSE	-0.321126	1	0.405139	1	-1.3785	1	2.496	2.185	-1.676	-1.387	0.67	-0.641
WBGene00000741	col-168	FALSE	FALSE	FALSE	-0.604137		-0.0248774		-0.984176	1	-0.018	-1.19	-3.131	-3.322	-1.773	-2.394
WBGene00000742	col-169	FALSE	FALSE	FALSE	-0.275832	1	-0.290517		-3.02926	1	1.285	0.889	-2.592	-2.749	-0.888	-2.912
WBGene00000743	col-170	FALSE	FALSE	FALSE	-2.22336		-0.119759		-1.61645		0.462	-2.372	-3.107	-3.322	-1.936	-2.79
WBGene00000744	col-171	FALSE	FALSE	FALSE							-3.322	-3.322	-3.322	-3.322	-3.322	-3.322
WBGene00000745	col-172	FALSE	FALSE	FALSE	-0.515114		-2.3898		-0.44824		-2.513	-3.322	-2.618	-3.322	-2.683	-3
WBGene00000746	col-173	FALSE	FALSE	FALSE	1.28262	1	0.120802		-1.70592	1	-0.467	0.703	-2.233	-2.168	-1.381	-2.48
WBGene00000747	col-174	FALSE	FALSE	FALSE	-1.18563		0.240903		0.698188	1	-1.966	-3.322	-2.933	-2.931	-2.596	-2.207
WBGene00000748	col-175	FALSE	FALSE	FALSE	0.0745446	1	-2.21175	1	-0.122629	1	3.715	3.789	-0.313	-2.307	0.607	0.47
WBGene00000749	col-176	FALSE	FALSE	FALSE	1.57983	1	-0.570583	1	-1.30458	1	2.129	3.738	-1.262	-1.758	-0.011	-1.108
WBGene00000750	col-177	FALSE	FALSE	FALSE	-0.551991		-1.67685		0.217053	1	-1.881	-2.753	-2.548	-3.055	-2.386	-2.379
WBGene00000751	col-178	FALSE	FALSE	FALSE	-0.00117158	1	1.0195	1	-0.77212	1	8.646	8.646	7.735	8.752	7.747	6.976
WBGene00000752	col-179	FALSE	TRUE	FALSE	0.315636	1	3.1261	1.51253e-96	0.0671689	1	7.046	7.365	6.435	9.559	6.509	6.573
WBGene00000753	col-180	FALSE	FALSE	FALSE	-1.11434	1	-3.24948	1	-2.46914	1	2.343	1.321	-0.57	-2.774	2.189	-0.205
WBGene00000754	col-181	FALSE	FALSE	FALSE	-0.416882	1	-1.30439	1	-1.40199	1	9.69	9.279	9.001	7.695	8.669	7.264
WBGene00000755	col-182	FALSE	FALSE	FALSE	1.3259	1	0.31744	1	-0.234571	1	0.559	1.813	-1.644	-1.447	-1.46	-1.964
WBGene00000756	col-183	FALSE	FALSE	FALSE	-1.08047		-0.170547		-1.62279	1	-0.962	-2.385	-2.722	-2.843	-1.906	-2.919
WBGene00000757	col-184	FALSE	FALSE	FALSE	-0.513384	1	-1.69164	1	-1.68766	1	9.435	8.928	8.664	6.973	8.345	6.655
WBGene00000758	col-185	FALSE	FALSE	FALSE	-0.759094		0.410381		-1.31387	1	-0.689	-1.679	-2.603	-2.504	-1.532	-2.501
WBGene00000759	col-186	FALSE	FALSE	FALSE	-1.59143		-0.528362	1	-1.43417	1	-0.911	-2.706	-2.084	-2.381	-1.265	-2.433
WBGene00000760	col-187	FALSE	FALSE	FALSE	0.568501		0.375677		2.6055	1	-2.335	-2.272	-2.066	-1.871	-2.898	-1.933
WBGene00000761	coq-1	FALSE	FALSE	TRUE	-0.0576577	1	-0.169063	1	2.5945	3.00428e-18	4.488	4.421	4.815	4.648	4.607	7.195
WBGene00000762	coq-2	FALSE	FALSE	FALSE	-0.036008	1	0.304966	1	-0.1359	1	3.452	3.254	3.588	3.892	3.508	3.35
WBGene00000763	coq-3	FALSE	FALSE	FALSE	-0.723513	1	-1.24156	1	-0.854091	1	4.002	3.232	3.736	2.509	4.054	3.215
WBGene00000764	coq-4	FALSE	FALSE	FALSE	1.5269	1	1.95863	1	1.35419	1	3.766	5.291	3.72	5.668	3.697	5.052
WBGene00000765	coq-5	FALSE	FALSE	FALSE	2.04106	1	2.10906	0.344285	0.951161	1	5.161	7.196	5.279	7.385	5.288	6.235
WBGene00000766	coq-6	FALSE	TRUE	FALSE	0.244093	1	4.04994	0	0.465309	1	4.542	4.774	4.583	8.629	4.427	4.883
WBGene00000767	coq-8	FALSE	FALSE	FALSE	0.443795	1	0.770134	1	1.02367	1	5.191	5.63	5.26	6.027	5.188	6.208
WBGene00000768	cor-1	FALSE	FALSE	FALSE	-1.16392	1	-0.636142	1	-1.25283	1	2.021	0.815	1.743	1.135	1.842	0.588
WBGene00000770	cpb-1	TRUE	TRUE	TRUE	6.25474	0	2.15109	0.0149625	2.78727	5.46013e-38	5.026	11.276	5.086	7.232	4.554	7.332
WBGene00000771	cpb-2	FALSE	FALSE	FALSE	-0.777351		-0.955736	1	0.919328	1	-1.416	-2.609	-1.862	-2.569	-1.709	-1.043
WBGene00000772	cpb-3	FALSE	FALSE	FALSE	1.7366	1	1.52787	1	0.925702	1	6.133	7.871	6.356	7.882	6.17	7.094
WBGene00000773	cpf-1	FALSE	TRUE	FALSE	0.572844	1	3.19933	1.57809e-176	1.48443	1	5.874	6.44	5.861	9.058	5.764	7.245
WBGene00000774	cpf-2	FALSE	FALSE	FALSE	-0.356314	1	-0.883514	1	-0.586727	1	5.447	5.061	5.13	4.249	5.229	4.65
WBGene00000775	cpin-1	FALSE	FALSE	FALSE	-0.810288	1	-0.316614	1	-0.231492	1	0.797	0.096	1.519	1.209	0.933	0.692
WBGene00000776	cpl-1	FALSE	FALSE	FALSE	-1.72023	1	-0.788854	1	-1.95612	1	7.574	5.852	7.185	6.398	7.33	5.375
WBGene00000777	cpn-1	TRUE	TRUE	FALSE	3.43416	2.79279e-47	2.42829	1.63895e-22	1.87337	1	7.264	10.697	6.958	9.386	6.753	8.624
WBGene00000778	cpn-2	FALSE	TRUE	TRUE	1.41928	1	3.58787	6.42932e-09	2.8826	0.00859537	0.208	1.578	-0.101	3.362	0.086	2.871
WBGene00000779	cpn-3	FALSE	FALSE	FALSE	-1.18699	1	-0.594696	1	-1.80577	1	7.166	5.993	6.735	6.144	6.468	4.683
WBGene00000780	cpn-4	FALSE	FALSE	FALSE	-1.77498	1	-2.32741	1	-2.43636	1	4.189	2.441	3.514	1.18	3.706	1.342
WBGene00000781	cpr-1	FALSE	FALSE	FALSE	-1.3974	1	-1.78574	1	-2.09637	1	5.297	3.951	5.223	3.45	5.62	3.549
WBGene00000782	cpr-2	FALSE	FALSE	FALSE	1.60388		3.30998	0.992199	-0.77262		-2.707	-2.308	-2.762	-0.777	-2.397	-2.934
WBGene00000783	cpr-3	FALSE	FALSE	FALSE	-0.922192	1	-1.50549	1	-0.724598	1	3.878	2.948	3.542	2.059	3.787	3.078
WBGene00000784	cpr-4	FALSE	FALSE	FALSE	-1.14228	1	0.46061	1	-1.56887	1	5.724	4.541	5.405	5.865	5.698	4.146
WBGene00000785	cpr-5	FALSE	FALSE	FALSE	-1.10881	1	-1.44571	1	-1.65374	1	7.318	6.225	7.343	5.901	6.876	5.234
WBGene00000786	cpr-6	FALSE	FALSE	FALSE	-1.24787	1	-1.12416	1	-1.68454	1	7.679	6.44	7.37	6.247	7.42	5.737
WBGene00000787	cps-6	FALSE	FALSE	FALSE	-1.49086	1	-1.355	1	-1.20746	1	4.834	3.357	4.54	3.185	4.592	3.317
WBGene00000788	cpz-1	FALSE	FALSE	FALSE	-0.684978	1	-0.442459	1	0.0463465	1	5.209	4.542	5.103	4.663	5.008	5.06
WBGene00000789	cpz-2	FALSE	FALSE	FALSE	0.0235442	1	-0.960102	1	-1.11465	1	4.392	4.41	4.364	3.398	4.535	3.397
WBGene00000792	crb-1	FALSE	FALSE	FALSE	0.209943	1	-0.567881	1	0.0173935	1	0.515	0.741	0.466	-0.049	0.974	1
WBGene00000793	crh-1	FALSE	FALSE	FALSE	0.666468	1	0.588305	1	0.946477	1	3.287	3.991	3.286	3.867	3.226	4.167
WBGene00000794	crn-1	FALSE	FALSE	FALSE	0.397927	1	0.0776347	1	1.04249	1	6.319	6.722	5.904	5.98	6.188	7.233
WBGene00000795	crn-2	FALSE	FALSE	FALSE	-0.328566	1	-1.30724	1	-0.400425	1	3.253	2.914	3.506	2.177	3.571	3.178
WBGene00000796	crn-3	FALSE	FALSE	FALSE	-1.12348	1	-1.3551	1	-1.22909	1	5.318	4.195	5.728	4.377	5.475	4.246
WBGene00000797	crn-4	FALSE	TRUE	FALSE	1.20143	1	3.19717	3.65214e-56	0.340583	1	3.832	5.024	3.863	7.051	3.575	3.92
WBGene00000798	crn-5	FALSE	FALSE	FALSE	0.0573917	1	0.071341	1	0.567586	1	4.62	4.659	4.608	4.678	4.587	5.151
WBGene00000799	crn-6	FALSE	FALSE	FALSE	-1.20131	1	0.744845	1	0.368608	1	0.431	-0.63	1.254	1.954	0.816	1.154
WBGene00000800	cars-1	FALSE	FALSE	FALSE	2.03389	1	1.79477	1	0.670558	1	5.659	7.702	5.708	7.5	5.663	6.333
WBGene00000801	cars-2	FALSE	FALSE	FALSE	-0.0749728	1	-1.1598	1	-0.848013	1	2.228	2.17	2.408	1.28	2.336	1.483
WBGene00000802	crt-1	FALSE	FALSE	FALSE	0.290641	1	1.51802	1	-0.164283	1	9.254	9.55	8.572	10.089	8.745	8.578
WBGene00000803	csb-1	TRUE	FALSE	FALSE	4.4339	3.78991e-69	0.900789	1	0.630205	1	3.578	8.021	3.453	4.345	3.685	4.311
WBGene00000804	csc-1	FALSE	FALSE	FALSE	0.76233	1	-0.356368	1	0.180097	1	6.45	7.243	5.986	5.632	6.231	6.418
WBGene00000812	csk-1	FALSE	FALSE	FALSE	-0.168659	1	-0.616257	1	-1.01626	1	4.513	4.348	4.482	3.87	4.422	3.422
WBGene00000813	csn-1	FALSE	FALSE	FALSE	-1.3743	1	-1.17492	1	-0.810525	1	4.564	3.185	4.727	3.554	4.631	3.815
WBGene00000814	csn-2	FALSE	FALSE	FALSE	-0.981972	1	-0.439337	1	-0.448673	1	4.264	3.328	5.369	4.928	4.465	3.989
WBGene00000815	csn-3	FALSE	FALSE	FALSE	-0.960182	1	-1.03268	1	-1.06223	1	3.899	2.9	4.343	3.314	4.153	3.088
WBGene00000816	csn-4	FALSE	FALSE	FALSE	-1.08498	1	-0.979167	1	0.0559472	1	3.759	2.58	4.003	3.03	3.7	3.766
WBGene00000817	csn-5	FALSE	FALSE	FALSE	0.393163	1	-1.20593	1	-0.795422	1	5.485	5.876	5.599	4.399	5.59	4.797
WBGene00000818	csn-6	FALSE	FALSE	FALSE	-0.962213	1	-1.27162	1	-0.334033	1	5.525	4.545	5.444	4.176	5.474	5.145
WBGene00000819	csp-1	FALSE	FALSE	FALSE	0.345563	1	-1.00765	1	-0.75914	1	0.671	0.999	1.644	0.685	1.456	0.715
WBGene00000820	csp-2	FALSE	FALSE	FALSE	-1.64296		0.143922	1	0.636528	1	-2.282	-3.322	-2.394	-2.433	-2.139	-1.752
WBGene00000821	csp-3	FALSE	FALSE	FALSE	0.615807		-0.176965		-0.567692	1	-2.758	-3.322	-2.665	-2.765	-2.039	-2.589
WBGene00000822	csq-1	FALSE	FALSE	FALSE	-1.16844	1	-0.576156	1	-1.80778	1	5.713	4.483	5.53	4.955	5.523	3.732
WBGene00000829	ctb-1	FALSE	TRUE	FALSE	-0.507768	1	2.84892	2.03048e-63	0.51398	1	8.109	7.683	8.349	11.198	7.253	7.743
WBGene00000830	ctl-1	FALSE	FALSE	FALSE	-0.844062	1	-2.92159	1	-2.87249	1	0.424	-1.056	0.903	-1.596	0.001	-2.177
WBGene00000831	ctl-2	FALSE	FALSE	FALSE	-1.18372	1	0.697545	1	-1.34704	1	3.364	2.116	3.378	4.075	2.938	1.635
WBGene00000832	ctn-1	FALSE	FALSE	FALSE	0.655259	1	-0.499813	1	-0.45705	1	2.234	2.891	1.561	1.076	1.919	1.459
WBGene00000833	cts-1	FALSE	FALSE	FALSE	-0.48591	1	-0.727956	1	-1.20516	1	8.144	7.662	7.741	7.015	7.816	6.616
WBGene00000834	cua-1	FALSE	FALSE	FALSE	0.344398	1	1.72107	1	0.341332	1	4.441	4.778	4.663	6.38	4.506	4.844
WBGene00000835	cuc-1	FALSE	FALSE	FALSE	0.528287	1	-0.0601896	1	0.640966	1	4.995	5.529	5.121	5.055	5.037	5.679
WBGene00000836	cul-1	FALSE	FALSE	FALSE	-0.805977	1	-0.895771	1	-0.95013	1	5.581	4.795	5.496	4.603	5.545	4.604
WBGene00000837	cul-2	FALSE	FALSE	FALSE	-0.790517	1	-1.22828	1	-0.617509	1	6.303	5.52	6.166	4.942	6.196	5.582
WBGene00000838	cul-3	FALSE	FALSE	FALSE	1.66457	1	-0.902789	1	-0.248967	1	5.881	7.552	5.776	4.875	5.763	5.509
WBGene00000839	cul-4	FALSE	FALSE	FALSE	-1.14148	1	-1.24047	1	-0.137681	1	4.637	3.501	5.293	4.059	4.873	4.733
WBGene00000840	cul-5	FALSE	FALSE	FALSE	-0.625502	1	-0.73391	1	-0.388069	1	4.624	3.981	5.174	4.444	4.841	4.438
WBGene00000841	cul-6	FALSE	FALSE	FALSE	-0.7828	1	-0.426231	1	-0.261989	1	0.057	-1.175	0.653	0.258	-0.063	-0.317
WBGene00000843	cup-2	FALSE	FALSE	FALSE	1.8504	1	-0.0403049	1	0.128664	1	6.593	8.436	6.28	6.24	6.519	6.65
WBGene00000845	cup-4	FALSE	FALSE	FALSE	-0.706196		0.787603	1	-1.74748	1	-0.417	-1.556	0.399	1.122	0.026	-1.517
WBGene00000846	cup-5	FALSE	TRUE	FALSE	-0.611946	1	2.86754	9.7386e-84	1.30632	1	4.613	4.004	5.25	8.113	4.598	5.896
WBGene00000851	cut-1	FALSE	FALSE	FALSE	-1.13158		0.94257		-0.395559	1	-1.404	-2.549	-3.024	-2.893	-2.146	-2.526
WBGene00000853	cut-6	FALSE	FALSE	FALSE	0.962512		0.48	1	-0.339305	1	-2.381	-2.041	-1.65	-1.299	-1.395	-1.632
WBGene00000854	cux-7	FALSE	FALSE	FALSE	-0.411669	1	-0.801706	1	-0.839042	1	5.21	4.766	5.2	4.4	5.161	4.324
WBGene00000857	cwn-1	FALSE	FALSE	FALSE	-0.425288	1	-1.07155	1	-1.0669	1	0.512	-0.04	0.682	-0.336	1.01	0.028
WBGene00000858	cwn-2	FALSE	FALSE	FALSE	-2.77839		-0.845116	1	-0.189765	1	-0.94	-3.322	-0.489	-1.19	-0.201	-0.445
WBGene00000859	cwp-1	FALSE	FALSE	FALSE							-3.322	-3.322	-3.322	-3.322	-3.322	-3.322
WBGene00000860	cwp-2	FALSE	FALSE	FALSE			3.13691				-3.322	-3.322	-3.322	-2.216	-3.322	-3.322
WBGene00000861	cwp-3	FALSE	FALSE	FALSE			2.35254		0.595171		-3.322	-3.322	-3.322	-2.862	-2.916	-3.322
WBGene00000862	cwp-4	FALSE	FALSE	FALSE	1.2174		-0.51968	1	1.25029	1	-2.323	-1.6	-2.175	-2.555	-2.203	-1.363
WBGene00000863	cya-1	FALSE	FALSE	TRUE	0.176461	1	0.913962	1	3.58134	6.74253e-152	5.583	5.76	5.848	6.76	5.56	9.136
WBGene00000864	cya-2	FALSE	FALSE	FALSE	-0.495453	1	0.245651	1	-0.284712	1	1.763	1.267	1.266	1.502	0.989	0.727
WBGene00000865	cyb-1	FALSE	FALSE	TRUE	0.61997	1	1.08546	1	2.97006	1.61207e-101	7.731	8.351	7.571	8.656	7.505	10.474
WBGene00000866	cyb-2.1	FALSE	FALSE	TRUE	1.19527	1	0.839397	1	2.15909	0.00142051	6.525	7.718	6.455	7.293	6.648	8.806
WBGene00000867	cyb-2.2	FALSE	FALSE	FALSE	1.3591	1	0.153638	1	1.35523	1	7.038	8.401	6.933	7.087	7.027	8.383
WBGene00000868	cyb-3	FALSE	FALSE	TRUE	0.466697	1	0.605569	1	2.99329	9.38685e-42	9.26	9.733	8.86	9.465	8.859	11.849
WBGene00000869	cyc-1	FALSE	FALSE	FALSE	-0.643993	1	-0.763169	1	-1.3384	1	7.389	6.757	7.051	6.289	7.088	5.76
WBGene00000870	cyd-1	TRUE	TRUE	TRUE	2.96416	3.97279e-06	2.3331	0.00210195	2.34141	0.0245753	2.655	5.633	2.791	5.102	2.426	4.738
WBGene00000871	cye-1	FALSE	FALSE	FALSE	1.30423	1	0.298096	1	0.422212	1	5.645	6.944	6.119	6.417	5.921	6.341
WBGene00000872	cyk-1	FALSE	FALSE	FALSE	-0.683996	1	-1.18727	1	-0.914656	1	4.428	3.759	4.6	3.421	4.577	3.674
WBGene00000874	cyk-3	FALSE	FALSE	FALSE	1.22117	1	-1.08534	1	-1.04805	1	5.017	6.241	5.019	3.941	5.081	4.043
WBGene00000875	cyk-4	FALSE	FALSE	FALSE	0.0695946	1	0.701162	1	0.194137	1	7.094	7.172	6.908	7.609	6.943	7.137
WBGene00000876	cyl-1	FALSE	FALSE	FALSE	0.233877	1	1.29485	1	1.3916	1	6.057	6.291	6	7.293	5.934	7.32
WBGene00000877	cyn-1	FALSE	TRUE	TRUE	0.195118	1	3.03219	5.67381e-97	3.70704	2.46067e-175	6.612	6.811	6.297	9.327	6.235	9.939
WBGene00000878	cyn-2	FALSE	FALSE	FALSE	-0.0528653	1	0.488735	1	-0.720945	1	1.287	1.23	0.395	0.853	1.328	0.66
WBGene00000879	cyn-3	TRUE	FALSE	FALSE	3.91437	3.13751e-43	0.683286	1	0.280811	1	7.765	11.679	7.101	7.784	7.166	7.451
WBGene00000880	cyn-4	FALSE	FALSE	FALSE	0.109898	1	0.535492	1	-0.0307425	1	5.449	5.56	5.582	6.117	5.5	5.463
WBGene00000881	cyn-5	FALSE	FALSE	FALSE	-0.548708	1	-0.0123033	1	-1.15542	1	8.085	7.546	7.459	7.447	7.672	6.525
WBGene00000882	cyn-6	FALSE	TRUE	FALSE	0.859547	1	4.19118	9.63627e-144	2.06258	1	4.217	4.999	3.627	7.809	3.837	5.887
WBGene00000883	cyn-7	FALSE	FALSE	FALSE	1.1274	1	-1.55809	1	-1.19367	1	9.214	10.342	8.285	6.729	8.492	7.302
WBGene00000884	cyn-8	FALSE	TRUE	TRUE	1.33156	1	3.30661	2.19026e-133	3.1976	7.15795e-60	4.154	5.488	4.277	7.579	4.241	7.433
WBGene00000885	cyn-9	FALSE	FALSE	FALSE	0.273982	1	1.06806	1	0.360053	1	5.102	5.366	5.382	6.449	5.304	5.663
WBGene00000886	cyn-10	FALSE	FALSE	FALSE	0.155778	1	-0.0967378	1	0.193931	1	5.617	5.775	5.619	5.52	5.707	5.9
WBGene00000887	cyn-11	FALSE	FALSE	FALSE	-0.21241	1	1.6423	1	0.267232	1	5.337	5.095	5.262	6.902	5.416	5.668
WBGene00000888	cyn-12	FALSE	FALSE	FALSE	-0.378535	1	-0.235675	1	-0.256987	1	5.318	4.927	5.254	5.021	5.323	5.063
WBGene00000889	cyn-13	FALSE	FALSE	FALSE	-0.0158255	1	-0.114697	1	-0.100365	1	5.767	5.773	5.331	5.218	5.664	5.571
WBGene00000890	sig-7	FALSE	FALSE	FALSE	-0.585835	1	-0.493629	1	0.674287	1	4.501	3.924	4.882	4.392	4.661	5.315
WBGene00000891	cyn-15	FALSE	FALSE	FALSE	-1.3683	1	-1.52812	1	-0.823693	1	4.153	2.755	4.24	2.729	4.204	3.395
WBGene00000892	cyn-16	FALSE	FALSE	FALSE	0.0175976	1	0.580371	1	-0.0906443	1	3.667	3.638	3.74	4.32	3.612	3.526
WBGene00000893	cyn-17	FALSE	FALSE	FALSE	-0.0827564		0.242652		-0.105674		-1.557	-1.945	-2.984	-2.939	-2.661	-2.724
WBGene00000894	dab-1	TRUE	FALSE	TRUE	4.89799	1.13342e-188	0.479484	1	4.14223	0	6.895	11.789	6.844	7.323	6.824	10.965
WBGene00000895	dac-1	FALSE	FALSE	FALSE	-0.888592		-0.225104	1	-0.459991	1	-1.197	-2.532	-1.559	-1.85	-0.748	-1.111
WBGene00000896	dad-1	TRUE	TRUE	TRUE	3.44305	5.20966e-09	3.9632	7.58034e-237	3.15649	7.03864e-44	6.056	9.531	6.467	10.427	6.115	9.268
WBGene00000897	daf-1	FALSE	FALSE	TRUE	0.729851	1	0.876171	1	4.46566	1.30388e-239	4.43	5.167	4.246	5.119	4.321	8.778
WBGene00000898	daf-2	FALSE	FALSE	FALSE	-0.424433	1	-0.953108	1	-0.0351006	1	5.048	4.629	5.151	4.201	5.096	5.063
WBGene00000899	daf-3	TRUE	FALSE	FALSE	3.20402	1.24216e-20	1.99814	1	1.07229	1	3.025	6.203	2.955	4.936	3.048	4.102
WBGene00000900	daf-4	FALSE	FALSE	FALSE	0.00398704	1	-0.421806	1	0.603922	1	3.507	3.518	3.4	2.977	3.391	3.991
WBGene00000901	daf-5	FALSE	TRUE	TRUE	2.10526	1	4.40493	0	2.83562	1.92066e-24	3.9	6.012	3.456	7.849	3.675	6.502
WBGene00000902	daf-6	FALSE	FALSE	FALSE	-0.00879714		-0.365222	1	-0.128748	1	-1.37	-1.382	-2.24	-2.408	-2.033	-2.174
WBGene00000903	daf-7	FALSE	FALSE	FALSE	-0.707673	1	-1.88401	1	-0.144465	1	0.799	-0.209	-0.172	-1.689	0.454	0.219
WBGene00000904	daf-8	FALSE	FALSE	FALSE	2.22111	1	1.19773	1	-0.638295	1	2.469	4.632	2.808	4	2.753	2.1
WBGene00000905	daf-9	FALSE	FALSE	FALSE	-1.06858		-1.44926	1	-3.25464	1	-1.78	-2.682	-2.061	-2.794	-1.523	-3.094
WBGene00000906	daf-10	FALSE	FALSE	FALSE	-3.0144		-0.786026	1	-1.07922	1	-1.718	-3.322	-1.362	-1.912	-2.059	-2.62
WBGene00000907	daf-11	FALSE	FALSE	FALSE	-0.422003		-0.48691	1	0.0201378	1	-2.639	-3.033	-2.426	-2.637	-2.626	-2.646
WBGene00000908	daf-12	FALSE	FALSE	FALSE	0.490802	1	0.455236	1	0.343337	1	2.024	2.494	1.961	2.397	1.843	2.178
WBGene00000910	daf-14	FALSE	TRUE	FALSE	0.517512	1	4.39266	7.68679e-183	1.67885	1	2.683	3.18	2.93	7.303	3.245	4.916
WBGene00000911	daf-15	FALSE	FALSE	FALSE	0.825576	1	-0.635586	1	0.818251	1	5.542	6.365	5.903	5.269	5.657	6.475
WBGene00000912	daf-16	FALSE	TRUE	TRUE	1.1693	1	2.56418	2.86017e-38	2.96405	9.69487e-42	4.432	5.598	4.509	7.067	4.215	7.168
WBGene00000913	daf-18	FALSE	FALSE	TRUE	-0.090389	1	0.510552	1	3.21228	1.32158e-82	7.764	7.674	7.739	8.249	7.69	10.901
WBGene00000914	daf-19	FALSE	TRUE	FALSE	0.551358	1	3.04228	9.90467e-53	0.649559	1	2.95	3.482	2.805	5.828	2.987	3.633
WBGene00000915	hsp-90	FALSE	FALSE	FALSE	0.979239	1	-0.245796	1	-1.27221	1	9.641	10.625	9.049	8.803	9.069	7.796
WBGene00000917	daf-25	FALSE	FALSE	FALSE	-0.120381	1	0.696003	1	-0.182942	1	3.507	3.377	3.542	4.23	3.726	3.557
WBGene00000920	daf-28	FALSE	TRUE	FALSE	1.25991	1	4.32463	7.12266e-06	1.30793	1	-0.348	0.889	-1.312	2.584	-1.303	-0.241
WBGene00000923	daf-31	TRUE	TRUE	FALSE	4.01739	8.80583e-90	2.27583	6.35621e-06	0.0208677	1	5.924	9.938	5.941	8.215	5.832	5.848
WBGene00000928	dao-2	FALSE	FALSE	FALSE	-0.483347	1	3.40867	0.239465	0.0377802	1	2.427	1.54	-1.853	1.032	0.311	0.023
WBGene00000929	dao-3	FALSE	FALSE	FALSE	-1.4543	1	-1.64844	1	-1.64332	1	3.581	2.15	3.357	1.679	3.408	1.8
WBGene00000930	dao-4	FALSE	FALSE	FALSE	-1.41203		1.4383	1	-1.26104	1	-0.631	-2.563	-1.943	-0.913	-2.013	-2.863
WBGene00000931	dao-5	FALSE	FALSE	FALSE	-0.481323	1	-1.07124	1	-0.746612	1	6.24	5.768	6.233	5.165	6.079	5.337
WBGene00000932	dao-6	FALSE	FALSE	TRUE	0.723076		4.62247	0.144214	6.52507	0.0478859	-1.364	-2.004	-2.447	1.09	-3.322	0.633
WBGene00000933	dap-3	FALSE	FALSE	FALSE	-0.405647	1	0.754249	1	-0.237117	1	5.305	4.899	5.323	6.072	5.29	5.058
WBGene00000934	dat-1	FALSE	FALSE	FALSE	-1.40464		0.408514	1	-1.61672	1	-1.71	-2.886	-1.735	-1.572	-1.422	-2.6
WBGene00000935	daz-1	FALSE	FALSE	FALSE	2.0939	1	0.84512	1	0.675756	1	7.072	9.164	6.985	7.828	6.645	7.319
WBGene00000936	dbl-1	FALSE	FALSE	FALSE	0.147399	1	-0.342777	1	0.161495	1	1.258	1.368	1.213	0.876	1.08	1.241
WBGene00000937	dbr-1	FALSE	FALSE	FALSE	-1.03311	1	-1.65651	1	-1.30139	1	4.722	3.653	4.907	3.246	4.771	3.493
WBGene00000938	dcp-66	FALSE	FALSE	FALSE	-0.983623	1	-0.858336	1	-0.51061	1	4.424	3.451	4.877	4.022	4.537	4.022
WBGene00000939	dcr-1	FALSE	FALSE	FALSE	-0.88973	1	-1.04229	1	-1.08908	1	5.078	4.184	5.509	4.47	5.283	4.2
WBGene00000940	dcs-1	FALSE	FALSE	FALSE	-0.568547	1	1.29838	1	1.3114	1	4.46	3.877	4.682	5.977	4.388	5.69
WBGene00000941	ddp-1	FALSE	FALSE	FALSE	-0.226781	1	-0.326027	1	-0.271287	1	6.515	6.233	5.964	5.64	6.246	5.988
WBGene00000942	deb-1	FALSE	FALSE	FALSE	-0.894602	1	0.974969	1	-1.21188	1	4.338	3.454	4.191	5.16	4.274	3.055
WBGene00000950	deg-1	FALSE	FALSE	FALSE	-0.960349	1	-1.88965	1	-0.371371	1	-0.796	-1.491	-0.683	-2.066	-0.89	-1.169
WBGene00000951	deg-3	FALSE	FALSE	FALSE	0.55418	1	-0.792574	1	-0.395432	1	-1.565	-1.167	-1.367	-2.195	-1.32	-1.598
WBGene00000952	del-1	FALSE	FALSE	FALSE	0.454679		-1.04822	1	0.248384	1	-2.552	-2.637	-2.09	-2.665	-2.132	-2.014
WBGene00000953	del-2	FALSE	FALSE	FALSE	-2.12955		-1.46936	1	1.50462	1	-1.704	-3.322	-1.219	-2.191	-1.348	-0.106
WBGene00000955	des-2	FALSE	FALSE	FALSE	-0.630981	1	0.0815077	1	-0.142012	1	-0.891	-1.353	-0.926	-0.896	-1.227	-1.362
WBGene00000958	dgk-1	FALSE	FALSE	FALSE	-0.653226	1	-1.18044	1	-1.10587	1	0.982	0.184	0.689	-0.374	1.082	0.063
WBGene00000959	dgk-2	FALSE	FALSE	FALSE	0.0874933	1	-0.537361	1	-0.0820934	1	2.726	2.771	2.673	2.12	2.901	2.83
WBGene00000960	dgk-3	FALSE	FALSE	FALSE	-2.57426		1.25633	1	-1.69838	1	-1.587	-3.322	-2.31	-1.6	-2.129	-2.91
WBGene00000961	dgn-1	FALSE	FALSE	FALSE	-0.498956	1	-0.868813	1	-0.653232	1	3.069	2.524	3.313	2.454	3.021	2.362
WBGene00000962	dhc-1	FALSE	FALSE	FALSE	-1.12074	1	-1.5403	1	-1.12228	1	6.801	5.678	6.877	5.339	6.864	5.742
WBGene00000963	dhp-1	FALSE	FALSE	FALSE	-0.995426	1	-1.06317	1	-1.0376	1	1.479	0.44	1.902	0.86	1.99	0.961
WBGene00000964	dhp-2	FALSE	FALSE	FALSE	-2.52321	1	-2.22799	1	-1.44385	1	0.304	-2.233	1.061	-0.93	0.367	-0.901
WBGene00000965	dhs-1	FALSE	FALSE	FALSE	-0.241481	1	-0.680113	1	-0.326511	1	4.765	4.498	4.961	4.279	4.678	4.353
WBGene00000966	dhs-2	FALSE	FALSE	FALSE	-0.641505	1	-1.26688	1	-2.15934	1	1.426	0.676	2.028	0.803	1.393	-0.836
WBGene00000967	dhs-3	FALSE	FALSE	FALSE	0.57512	1	-1.62047	1	-0.981376	1	3.357	3.938	3.862	2.252	3.761	2.792
WBGene00000968	dhs-4	FALSE	FALSE	FALSE	1.6236		1.44796	1	-1.42191	1	-2.726	-2.657	-1.582	-0.536	-0.785	-2.482
WBGene00000969	dhs-5	FALSE	FALSE	FALSE	0.249264	1	1.19006	1	1.08434	1	1.28	1.526	0.828	1.972	1.137	2.187
WBGene00000970	dhs-6	FALSE	FALSE	FALSE	0.195976	1	-0.484016	1	1.37393	1	4.367	4.541	4.624	4.14	4.471	5.832
WBGene00000971	dhs-7	FALSE	FALSE	FALSE	-0.273606	1	-1.55447	1	-1.26488	1	-0.106	-1.177	1.167	-0.42	1.203	-0.14
WBGene00000972	dhs-8	FALSE	FALSE	FALSE	1.27113	1	-2.08112	1	-0.233084	1	-0.956	-0.068	-1.028	-2.519	-0.583	-0.778
WBGene00000973	dhs-9	FALSE	FALSE	FALSE	1.36791	1	1.64365	1	0.723156	1	3.175	4.567	2.984	4.621	3.037	3.747
WBGene00000974	dhs-11	FALSE	FALSE	FALSE	-0.967274	1	-1.91075	1	-1.45492	1	3.47	2.44	2.966	1.042	3.08	1.631
WBGene00000975	dhs-12	FALSE	FALSE	FALSE	-1.08831	1	-1.23464	1	-1.13104	1	4.348	3.224	4.397	3.174	4.331	3.188
WBGene00000976	dhs-13	FALSE	FALSE	FALSE	0.525161	1	0.132364	1	0.0274273	1	5.218	5.755	4.829	4.961	4.911	4.942
WBGene00000977	dhs-14	FALSE	FALSE	FALSE	-0.482621	1	-1.01268	1	-1.73119	1	2.866	2.188	3.262	2.248	2.749	1.071
WBGene00000978	dhs-15	FALSE	FALSE	FALSE	-1.57497		-3.26197		-2.35607	1	-1.335	-3.322	-1.266	-3.035	-1.353	-2.915
WBGene00000979	dhs-16	FALSE	FALSE	FALSE	0.723019		2.17035		1.89727	1	-2.414	-2.416	-2.895	-1.924	-2.825	-2.125
WBGene00000980	dhs-17	FALSE	FALSE	TRUE	-0.156546	1	0.0751092	1	2.58668	5.98255e-10	2.853	2.728	2.714	2.779	2.938	5.51
WBGene00000981	dhs-18	FALSE	FALSE	FALSE	-1.29894	1	-1.7371	1	-1.44783	1	1.821	-0.795	2.894	1.192	2.176	0.777
WBGene00000982	dhs-19	FALSE	TRUE	TRUE	1.24959	1	4.74818	0	2.7011	6.55642e-11	4.001	5.199	4.285	9.023	4.053	6.735
WBGene00000983	dhs-20	FALSE	FALSE	FALSE	-1.05491	1	-1.04843	1	-2.06367	1	1.195	-0.076	1.827	0.822	1.649	-0.493
WBGene00000984	dhs-21	FALSE	FALSE	FALSE	-1.64409	1	-1.17537	1	-1.11717	1	2.336	0.556	3.233	2.076	2.202	0.947
WBGene00000985	dhs-22	FALSE	TRUE	FALSE	0.744491	1	2.14328	0.00270702	1.93463	1	6.696	7.445	6.87	9.013	6.792	8.721
WBGene00000986	dhs-23	FALSE	FALSE	FALSE	0.531216		0.758304		-0.990067		-2.739	-3.322	-2.654	-2.306	-2.745	-3.322
WBGene00000987	dhs-24	FALSE	FALSE	FALSE	-0.309377	1	2.03592	1	0.0883629	1	3.755	3.44	3.545	5.57	3.575	3.676
WBGene00000988	dhs-25	FALSE	FALSE	FALSE	0.462307	1	0.0234521	1	0.929132	1	4.032	4.486	3.869	3.893	3.761	4.691
WBGene00000989	dhs-26	FALSE	FALSE	FALSE	-2.84465		-1.76798	1	-0.168116	1	-0.563	-3.322	2.445	0.74	-1.225	-1.378
WBGene00000990	dhs-27	FALSE	FALSE	FALSE	0.579097	1	-0.661308	1	-0.644902	1	2.003	2.67	1.918	1.283	2.502	1.86
WBGene00000991	dhs-28	FALSE	FALSE	FALSE	-1.35589	1	-0.300174	1	-1.68952	1	4.809	3.385	5.127	4.827	4.647	2.977
WBGene00000992	dhs-29	FALSE	FALSE	FALSE	-3.0924	1	0.780939	1	-0.524148	1	0.262	-2.754	0.184	0.836	0.278	-0.189
WBGene00000993	dhs-30	FALSE	FALSE	FALSE	0.450435	1	-0.729092	1	1.38196	1	3.767	4.236	3.61	2.887	3.823	5.194
WBGene00000994	dic-1	FALSE	FALSE	FALSE	-1.44967	1	-0.960435	1	0.0267308	1	3.987	2.514	4.517	3.562	4.054	4.079
WBGene00000995	die-1	FALSE	FALSE	FALSE	0.0640437	1	-0.187326	1	0.793888	1	4.088	4.143	4.071	3.881	3.947	4.737
WBGene00000996	dif-1	FALSE	FALSE	FALSE	-0.875383	1	-0.665706	1	0.184809	1	5.639	4.771	5.364	4.702	5.405	5.591
WBGene00000998	dig-1	FALSE	FALSE	FALSE	-1.30251	1	-1.98118	1	-1.23874	1	3.624	2.348	3.363	1.422	3.618	2.394
WBGene00001000	dim-1	FALSE	FALSE	FALSE	0.0351642	1	-1.43549	1	-1.93504	1	5.501	5.542	4.971	3.546	5.176	3.254
WBGene00001001	dis-3	FALSE	FALSE	FALSE	0.144425	1	-0.282025	1	1.31748	1	4.946	5.086	5.216	4.936	5.034	6.345
WBGene00001002	div-1	FALSE	FALSE	FALSE	-0.211727	1	-0.763691	1	0.27956	1	4.899	4.706	4.928	4.169	4.887	5.165
WBGene00001005	dlc-1	FALSE	FALSE	FALSE	0.104057	1	1.13047	1	0.617131	1	7.519	7.627	7.17	8.301	6.942	7.56
WBGene00001006	dlg-1	TRUE	FALSE	FALSE	2.47741	0.00010781	1.62714	1	1.02674	1	4.269	6.743	4.231	5.853	4.205	5.228
WBGene00001007	dli-1	FALSE	FALSE	FALSE	-0.530148	1	-0.518809	1	-0.105025	1	5.53	4.996	5.244	4.721	5.357	5.256
WBGene00001008	dlk-1	FALSE	FALSE	TRUE	-0.259412	1	-0.10108	1	3.16047	2.84614e-46	3.954	3.685	3.767	3.668	3.958	7.109
WBGene00001016	dna-2	FALSE	FALSE	FALSE	-0.428609	1	-0.175747	1	0.206499	1	5.905	5.484	5.796	5.62	5.862	6.071
WBGene00001017	dnc-1	FALSE	FALSE	FALSE	-0.968028	1	-1.07647	1	-1.15041	1	5.13	4.13	5.212	4.14	5.239	4.091
WBGene00001018	dnc-2	FALSE	FALSE	FALSE	-0.781907	1	-0.842701	1	0.114178	1	5.326	4.494	5.413	4.576	5.518	5.634
WBGene00001019	dnj-1	TRUE	FALSE	FALSE	2.78241	3.38259e-06	0.524717	1	-0.221106	1	3.796	6.563	4.433	4.955	4.041	3.782
WBGene00001020	dnj-2	TRUE	FALSE	FALSE	4.82058	9.11326e-81	0.592941	1	1.08237	1	4.445	9.268	4.56	5.147	4.545	5.613
WBGene00001021	dnj-3	FALSE	FALSE	FALSE	0.195417	1	0.381229	1	1.60183	1	3.152	3.195	3.411	3.774	3.499	5.084
WBGene00001022	dnj-4	FALSE	FALSE	TRUE	-0.172993	1	-0.227517	1	2.98027	9.23176e-29	3.999	3.728	4.245	4.013	4.177	7.147
WBGene00001023	dnj-5	FALSE	FALSE	FALSE	-0.584644	1	-0.533236	1	1.17684	1	6.953	6.361	7.007	6.473	6.937	8.113
WBGene00001025	dnj-7	FALSE	FALSE	FALSE	0.350946	1	1.07375	1	-0.0612419	1	3.831	4.181	3.746	4.814	3.668	3.595
WBGene00001026	dnj-8	FALSE	TRUE	TRUE	0.666847	1	4.5244	0	2.81542	3.28012e-20	4.863	5.543	5.67	10.192	5.081	7.883
WBGene00001027	dnj-9	FALSE	FALSE	FALSE	-0.764715	1	0.448554	1	-0.321951	1	4.768	3.991	5.214	5.66	4.924	4.579
WBGene00001028	dnj-10	FALSE	FALSE	FALSE	0.747675	1	0.663989	1	0.448013	1	4.594	5.312	4.921	5.583	4.827	5.273
WBGene00001029	dnj-11	FALSE	FALSE	FALSE	0.0367581	1	-0.136893	1	0.229894	1	6.662	6.703	6.763	6.626	6.595	6.826
WBGene00001030	dnj-12	FALSE	FALSE	FALSE	1.20558	1	-0.760969	1	-0.962197	1	6.479	7.692	6.11	5.352	6.042	5.089
WBGene00001031	dnj-13	FALSE	FALSE	FALSE	0.686706	1	-0.318542	1	-0.804125	1	6.566	7.261	6.282	5.964	6.397	5.593
WBGene00001032	dnj-14	FALSE	FALSE	FALSE	1.81642	1	0.7525	1	1.47082	1	3.98	5.802	3.538	4.282	3.596	5.046
WBGene00001033	dnj-15	FALSE	TRUE	FALSE	1.33107	1	2.3848	2.25798e-05	1.10221	1	4.456	5.792	4.524	6.9	4.515	5.6
WBGene00001034	dnj-16	FALSE	FALSE	FALSE	0.638921	1	-0.223613	1	0.128754	1	5.168	5.803	5.315	5.093	5.22	5.356
WBGene00001035	dnj-17	FALSE	FALSE	FALSE	0.753605	1	1.87768	1	1.80754	1	5.187	5.919	5.178	7.053	5.219	7.023
WBGene00001036	dnj-18	FALSE	TRUE	FALSE	0.586389	1	2.38751	2.18197e-08	0.8063	1	4.484	5.074	4.672	7.055	4.495	5.285
WBGene00001037	dnj-19	FALSE	FALSE	FALSE	-0.292603	1	-1.16963	1	-1.09826	1	7.163	6.868	6.865	5.695	6.934	5.841
WBGene00001038	dnj-20	FALSE	FALSE	FALSE	-0.313942	1	0.275253	1	0.428429	1	5.937	5.617	5.761	6.035	5.645	6.064
WBGene00001039	dnj-21	FALSE	FALSE	FALSE	0.527268	1	0.38032	1	0.934679	1	4.398	4.918	4.009	4.385	4.276	5.194
WBGene00001040	dnj-22	FALSE	FALSE	FALSE	0.58342	1	1.65221	1	0.864509	1	5.592	6.155	5.557	7.206	5.677	6.531
WBGene00001041	dnj-23	FALSE	FALSE	FALSE	-0.403505	1	-0.13962	1	0.0692308	1	5.774	5.395	5.706	5.562	5.761	5.836
WBGene00001042	dnj-24	FALSE	FALSE	FALSE	-0.319662	1	-0.384958	1	-1.49432	1	1.821	1.466	1.131	0.767	1.335	-0.084
WBGene00001043	dnj-25	FALSE	FALSE	FALSE	-1.28376	1	-1.43056	1	-0.452274	1	4.281	2.964	4.195	2.782	4.16	3.704
WBGene00001044	dnj-26	FALSE	TRUE	TRUE	0.746167	1	4.05842	0	4.02289	1.24729e-69	3.429	4.269	4.764	8.817	3.471	7.47
WBGene00001045	dnj-27	FALSE	TRUE	FALSE	1.45863	1	4.16103	2.07131e-276	2.08744	1	3.208	4.668	3.189	7.337	3.301	5.376
WBGene00001046	dnj-28	FALSE	FALSE	FALSE	0.172015	1	0.110421	1	1.22042	1	3.738	3.91	3.502	3.613	3.726	4.939
WBGene00001047	dnj-29	FALSE	FALSE	FALSE	0.733118	1	0.471148	1	-0.53086	1	5.451	6.184	5.231	5.7	5.318	4.791
WBGene00001048	dnj-30	FALSE	FALSE	FALSE	-0.342499	1	-0.779553	1	0.21649	1	3.839	3.517	3.665	2.876	3.891	4.105
WBGene00001049	dog-1	FALSE	FALSE	FALSE	0.581307	1	-1.12934	1	-1.1107	1	4.574	5.164	4.368	3.246	4.701	3.594
WBGene00001050	dom-3	FALSE	FALSE	FALSE	-0.190289	1	0.14214	1	1.19599	1	4.262	4.062	4.523	4.663	4.394	5.573
WBGene00001051	cks-1	FALSE	FALSE	TRUE	2.14722	1	0.563529	1	2.41871	1.41793e-08	6.733	8.879	6.915	7.477	6.55	8.965
WBGene00001052	dop-1	FALSE	FALSE	FALSE	2.41193	1	0.467472	1	-1.12895	1	-1.277	0.799	-0.479	-0.087	-0.268	-1.336
WBGene00001053	dop-2	FALSE	FALSE	FALSE	-1.19783	1	0.223618	1	-0.263924	1	0.05	-1.055	-0.079	0.114	0.136	-0.155
WBGene00001054	dpf-1	FALSE	FALSE	FALSE	-0.9106	1	-1.11119	1	-1.42413	1	0.496	-0.644	-0.126	-1.08	0.461	-0.841
WBGene00001055	dpf-2	FALSE	FALSE	FALSE	-0.637173	1	-1.13473	1	-1.03357	1	1.888	1.135	2.219	1.108	1.962	0.954
WBGene00001056	dpf-3	FALSE	TRUE	FALSE	0.37331	1	2.78342	6.16626e-97	1.96871	1	6.81	7.176	6.785	9.567	6.782	8.749
WBGene00001057	dpf-4	FALSE	FALSE	FALSE	0.0551413	1	0.766983	1	0.354408	1	5.171	5.219	5.281	6.047	5.2	5.554
WBGene00001058	dpf-5	FALSE	FALSE	FALSE	-0.0332331	1	-1.3013	1	-0.758972	1	6.22	6.184	5.922	4.624	6.087	5.33
WBGene00001059	dpf-6	FALSE	FALSE	FALSE	-0.655477	1	-1.61985	1	-1.19561	1	0.604	-0.214	1.166	-0.325	1.277	0.138
WBGene00001060	dpf-7	FALSE	FALSE	TRUE	-0.353934	1	0.608869	1	3.04331	1.25323e-67	4.772	4.421	5.158	5.764	4.937	7.974
WBGene00001061	dpl-1	FALSE	FALSE	FALSE	0.0168837	1	1.47715	1	0.769672	1	6.137	6.155	6.032	7.507	5.967	6.737
WBGene00001062	dpr-1	FALSE	FALSE	FALSE							-3.322	-3.322	-3.322	-3.322	-3.322	-3.322
WBGene00001063	dpy-1	FALSE	TRUE	FALSE	2.36018	1	3.89961	5.93716e-07	1.83052	1	-1.852	-0.009	-2.356	0.608	-1.938	-0.563
WBGene00001064	dpy-2	FALSE	TRUE	TRUE	0.256687	1	5.1541	8.87525e-18	4.37005	3.75745e-19	1.086	1.193	-1.456	3.289	-0.343	3.828
WBGene00001065	dpy-3	FALSE	FALSE	FALSE	-1.21639	1	-0.331084	1	1.07921	1	1.687	-0.454	-1.823	-2.082	-1.458	-0.68
WBGene00001066	dpy-4	FALSE	FALSE	FALSE	-0.174294	1	-0.302182	1	-0.336279	1	4.604	4.457	0.011	-0.265	1.825	1.47
WBGene00001067	dpy-5	FALSE	FALSE	FALSE	-0.411181	1	-0.514682	1	-1.13247	1	4.989	4.603	1.018	0.451	2.048	0.974
WBGene00001068	dpy-6	FALSE	FALSE	FALSE	-0.558183	1	-1.44815	1	-1.06066	1	0.599	0.03	-0.287	-1.459	0.444	-0.504
WBGene00001069	dpy-7	FALSE	FALSE	FALSE	-0.00744938	1	-0.625188	1	-0.785815	1	1.767	1.763	-1.661	-2.068	-0.466	-1.07
WBGene00001070	dpy-8	FALSE	FALSE	FALSE	-1.39096	1	-0.944236	1	-0.413288	1	1.907	0.632	-1.389	-2.294	-1.007	-1.227
WBGene00001071	dpy-9	FALSE	FALSE	FALSE	-0.632921	1	-0.926926	1	-1.01068	1	1.346	0.199	-0.991	-1.668	-0.285	-1.133
WBGene00001072	dpy-10	FALSE	TRUE	FALSE	1.99223	1	6.85072	0	2.26035	0.194329	2.728	4.712	2.023	8.843	2.787	5.034
WBGene00001073	dpy-11	FALSE	TRUE	FALSE	0.726485	1	3.16558	1.85103e-136	0.870926	1	5.741	6.449	5.358	8.521	5.393	6.255
WBGene00001074	dpy-13	FALSE	FALSE	FALSE	-0.415681	1	-0.490675	1	-0.826591	1	5.239	4.855	0.612	0.155	2.401	1.551
WBGene00001075	dpy-14	FALSE	FALSE	FALSE	1.68531	1	1.70952	1	0.143713	1	-0.875	0.773	-1.026	0.605	-0.26	-0.135
WBGene00001076	dpy-17	FALSE	FALSE	FALSE	-0.184511	1	0.0886106	1	0.00498733	1	2.266	1.841	0.87	0.955	2.116	2.124
WBGene00001077	dpy-18	FALSE	FALSE	FALSE	-0.178826	1	-0.391146	1	0.0298356	1	3.762	3.593	3.011	2.628	3.391	3.433
WBGene00001078	dpy-19	FALSE	FALSE	TRUE	0.279234	1	1.27261	1	4.60998	5.37814e-94	1.272	1.526	2.148	3.392	1.507	6.053
WBGene00001079	dpy-20	FALSE	FALSE	FALSE	0.184791		-0.0915785		1.13745	1	-2.371	-2.529	-3.071	-3.137	-2.815	-2.478
WBGene00001080	dpy-21	FALSE	FALSE	FALSE	1.16439	1	1.2457	1	0.39259	1	5.078	6.248	4.856	6.098	4.878	5.267
WBGene00001081	dpy-22	FALSE	FALSE	FALSE	-0.767603	1	-1.82327	1	-0.948173	1	3.946	3.181	4.262	2.46	3.958	3.021
WBGene00001082	dpy-23	FALSE	TRUE	FALSE	1.85377	1	3.70888	5.36805e-221	1.91579	1	4.062	5.916	4.008	7.71	3.786	5.686
WBGene00001085	dpy-26	FALSE	FALSE	FALSE	-0.987746	1	-0.705741	1	1.15565	1	5.738	4.763	5.811	5.106	5.763	6.917
WBGene00001086	dpy-27	FALSE	FALSE	FALSE	0.20911	1	0.777819	1	1.02663	1	4.308	4.501	4.536	5.31	4.383	5.405
WBGene00001087	dpy-28	FALSE	FALSE	TRUE	-0.308281	1	0.0121098	1	3.44893	6.2081e-109	4.782	4.445	5.073	5.083	4.761	8.204
WBGene00001088	dpy-30	FALSE	FALSE	FALSE	-0.701515	1	-0.729193	1	-0.447561	1	6.914	6.206	6.461	5.735	6.468	6.025
WBGene00001089	dre-1	FALSE	TRUE	FALSE	-0.0321794	1	3.17389	1.04737e-117	0.543321	1	3.833	3.781	3.795	6.958	3.939	4.482
WBGene00001090	drh-1	FALSE	FALSE	FALSE	-1.32256	1	-1.42586	1	-1.03933	1	4.066	2.716	4.481	3.068	4.3	3.266
WBGene00001091	drh-2	FALSE	FALSE	FALSE	-1.12924	1	-1.11251	1	-1.00412	1	2.924	1.802	2.731	1.627	2.778	1.799
WBGene00001092	dro-1	FALSE	FALSE	FALSE	-0.477491	1	-1.01024	1	-0.827394	1	6.853	6.397	6.39	5.371	6.648	5.824
WBGene00001093	drp-1	FALSE	FALSE	FALSE	-0.844448	1	-0.866362	1	-0.505068	1	6.002	5.152	5.919	5.054	6.004	5.497
WBGene00001094	dars-1	FALSE	FALSE	FALSE	0.673632	1	-1.75218	1	-1.45686	1	6.4	7.067	6.221	4.474	6.247	4.8
WBGene00001095	dars-2	FALSE	FALSE	FALSE	2.4035	0.826607	1.43039	1	1.60573	1	2.918	5.307	4.141	5.566	3.327	4.913
WBGene00001096	dsc-1	FALSE	FALSE	FALSE			0.79384		0.5773		-3.322	-3.322	-2.616	-2.276	-3.103	-3.322
WBGene00001099	dsc-4	FALSE	FALSE	FALSE	-1.40872	1	-1.62061	1	-1.5626	1	4.252	2.862	4.217	2.608	4.117	2.563
WBGene00001101	dsh-1	TRUE	FALSE	TRUE	4.73825	7.85757e-109	2.18273	0.111115	3.32872	1.11079e-46	2.471	7.179	2.436	4.589	2.325	5.623
WBGene00001102	dsh-2	FALSE	TRUE	FALSE	0.889726	1	2.79998	1.02433e-91	0.815352	1	6.093	6.984	5.986	8.784	6.133	6.949
WBGene00001103	dsl-1	FALSE	FALSE	FALSE	-1.62151	1	-0.375139	1	-1.35396	1	1.27	-0.953	1.093	0.722	0.868	-0.373
WBGene00001104	dsl-2	FALSE	FALSE	FALSE	-0.895414	1	-0.220318	1	-1.0078	1	2.723	1.904	2.445	2.206	2.587	1.616
WBGene00001105	dsl-3	FALSE	FALSE	FALSE	1.61932	1	0.777763	1	0.0252404	1	-0.641	-0.279	-0.788	-0.017	-0.156	-0.444
WBGene00001106	dsl-4	FALSE	FALSE	FALSE			-0.119635		1.54161		-3.322	-3.322	-3.148	-3.322	-3.14	-2.863
WBGene00001107	dsl-5	FALSE	FALSE	FALSE			0.783104		2.99441		-3.322	-3.322	-2.949	-2.722	-3.322	-2.906
WBGene00001108	dsl-6	FALSE	FALSE	FALSE			0.387025		2.52109		-3.322	-3.322	-2.59	-2.419	-3.099	-2.382
WBGene00001109	dsl-7	FALSE	FALSE	FALSE	-0.298508		1.81673	1	0.756756	1	-2.539	-3.322	-2.454	-1.397	-2.624	-2.401
WBGene00001110	duo-1	FALSE	FALSE	FALSE	-0.970759	1	-0.43117	1	-0.755291	1	4.628	3.635	5.065	4.636	4.858	4.112
WBGene00001111	duo-2	FALSE	FALSE	FALSE	1.13626		-1.66643	1	-0.823427	1	-1.981	-1.173	-1.354	-2.404	-1.815	-2.422
WBGene00001112	duo-3	FALSE	FALSE	FALSE	-0.995005	1	-0.442934	1	0.525923	1	4.201	3.194	4.964	4.521	4.459	4.976
WBGene00001113	dur-1	FALSE	FALSE	FALSE	0.626171	1	0.57822	1	0.299513	1	0.434	1.003	-0.105	0.418	0.927	1.224
WBGene00001115	dyb-1	FALSE	FALSE	FALSE	-0.346292	1	-1.24197	1	-0.899569	1	0.959	0.687	1.152	0.005	1.412	0.521
WBGene00001116	dyc-1	FALSE	FALSE	FALSE	-0.0973207	1	0.237869	1	-0.262516	1	0.628	0.521	0.357	0.58	0.549	0.308
WBGene00001117	dyf-1	FALSE	FALSE	FALSE	-1.38729		-1.88147	1	-1.42994	1	-2.374	-3.322	-1.324	-2.444	-1.487	-2.577
WBGene00001118	dyf-2	FALSE	FALSE	FALSE	-1.47386	1	-1.04916	1	-0.354706	1	-0.06	-1.347	-0.652	-1.485	-0.621	-0.897
WBGene00001119	dyf-3	FALSE	FALSE	FALSE	1.13932	1	-0.040033	1	-0.133805	1	1.778	2.901	1.71	1.672	1.297	1.098
WBGene00001121	dyf-5	FALSE	FALSE	FALSE	0.713423		0.236904	1	1.1581	1	-2.615	-2.637	-1.768	-1.703	-2.441	-2.107
WBGene00001122	dyf-6	FALSE	FALSE	FALSE	-3.24148		-0.52805	1	-1.77456	1	-1.028	-3.322	-1.492	-1.857	-2.038	-2.89
WBGene00001123	dyf-7	FALSE	FALSE	FALSE	-2.66533		0.432767	1	2.09857	1	-1.299	-3.322	-1.177	-0.821	-1.299	0.505
WBGene00001127	dyf-11	FALSE	FALSE	FALSE	0.163572	1	0.699551	1	-0.265651	1	-0.888	-0.763	-1.532	-1.039	-0.943	-1.311
WBGene00001129	dyf-13	FALSE	FALSE	FALSE	0.531228		-2.56943	1	-0.937124	1	-2.922	-3.322	-1.855	-3.016	-2.33	-2.812
WBGene00001130	dyn-1	TRUE	FALSE	FALSE	4.39083	3.00953e-62	0.898326	1	0.46454	1	5.065	9.457	4.718	5.614	4.938	5.399
WBGene00001131	dys-1	FALSE	FALSE	FALSE	0.0848152	1	-0.612246	1	0.00138342	1	3.129	3.227	2.602	2.001	3.184	3.188
WBGene00001132	alp-1	FALSE	FALSE	FALSE	-1.03126	1	1.07409	1	-1.18592	1	2.746	1.761	2.424	3.484	2.859	1.707
WBGene00001133	eat-2	FALSE	FALSE	FALSE	-1.18648		-0.895058		-0.287848	1	-2.139	-3.322	-2.302	-2.724	-2.048	-2.344
WBGene00001134	eat-3	FALSE	FALSE	FALSE	-0.0154276	1	-0.630788	1	-0.346857	1	5.284	5.269	5.451	4.82	5.39	5.043
WBGene00001135	eat-4	FALSE	FALSE	FALSE	-0.878325	1	-0.344597	1	-0.530802	1	-0.716	-1.899	-0.897	-1.202	-0.604	-1.014
WBGene00001136	eat-5	FALSE	FALSE	FALSE	-0.285408		1.19023	1	1.72941	1	-2.536	-3.322	-1.399	-0.52	-1.817	-0.558
WBGene00001137	eat-6	FALSE	FALSE	FALSE	2.1219	1	1.91444	1	0.564319	1	8.444	10.569	8.072	9.985	8.135	8.698
WBGene00001145	eat-16	FALSE	FALSE	FALSE	-0.684796	1	0.307412	1	0.596388	1	2.464	1.691	2.301	2.594	2.421	2.991
WBGene00001147	eat-18	FALSE	TRUE	FALSE	4.26047		6.82858	0.018164	2.72359	1	-2.702	-0.58	-3.322	0.013	-2.801	-1.263
WBGene00001148	eat-20	TRUE	TRUE	FALSE	2.4808	4.11967e-05	4.15319	0	1.41757	1	3.772	6.246	3.523	7.664	3.512	4.923
WBGene00001149	bcat-1	FALSE	FALSE	FALSE	0.0597219	1	1.15949	1	-0.179705	1	5.145	5.217	5.011	6.169	4.916	4.717
WBGene00001150	ech-1.1	FALSE	FALSE	FALSE	-0.737255	1	-0.454379	1	-1.08764	1	0.266	-0.381	0.26	-0.182	0.198	-0.749
WBGene00001151	ech-2	FALSE	FALSE	FALSE	0.791971	1	-0.0872006	1	1.49682	1	3.997	4.763	4.084	3.995	4.015	5.494
WBGene00001152	ech-3	FALSE	FALSE	FALSE	1.56732	1	1.75644	1	0.704528	1	1.741	3.31	2.101	3.832	1.922	2.571
WBGene00001153	ech-4	FALSE	FALSE	FALSE	-0.407575	1	-1.16509	1	-0.890422	1	5.614	5.207	5.365	4.207	5.439	4.54
WBGene00001154	ech-5	TRUE	FALSE	FALSE	3.6299	4.77336e-31	1.83233	1	1.13593	1	4.714	8.36	4.551	6.379	4.545	5.676
WBGene00001155	ech-6	FALSE	FALSE	FALSE	-0.111597	1	-0.217273	1	1.27163	1	6.597	6.481	6.493	6.275	6.304	7.575
WBGene00001156	ech-7	FALSE	FALSE	FALSE	-0.67247	1	-1.24955	1	-1.09018	1	4.692	3.972	3.989	2.752	4.983	3.908
WBGene00001157	ech-8	FALSE	FALSE	FALSE	-1.99456	1	-1.38124	1	-1.03271	1	0.376	-2.352	1.441	0.137	0.697	-0.238
WBGene00001158	ech-9	FALSE	FALSE	FALSE	-1.11129	1	-0.878794	1	-1.24872	1	0.348	-1.284	0.459	-0.347	0.124	-0.945
WBGene00001159	eff-1	FALSE	FALSE	FALSE	-0.825521	1	-0.448002	1	-0.323246	1	0.384	-0.365	-0.415	-0.779	0.081	-0.222
WBGene00001160	efk-1	FALSE	FALSE	FALSE	-0.47433	1	-0.930532	1	-0.0777872	1	5.361	4.887	5.65	4.722	5.322	5.238
WBGene00001161	efl-1	FALSE	FALSE	FALSE	0.223873	1	0.859199	1	0.903158	1	4.767	4.971	4.797	5.654	4.524	5.427
WBGene00001162	efl-2	FALSE	FALSE	FALSE	-0.243289	1	0.504364	1	0.441682	1	3.593	3.28	3.355	3.851	3.434	3.879
WBGene00001163	efn-2	FALSE	FALSE	FALSE	-0.750206	1	0.216744	1	-0.719273	1	0.661	-0.05	1.272	1.485	1.266	0.46
WBGene00001164	efn-3	FALSE	FALSE	FALSE	-0.414637	1	-0.723438	1	-1.79406	1	1.129	0.588	1.052	0.372	1.019	-0.625
WBGene00001165	efn-4	TRUE	FALSE	FALSE	3.06517	0.000263409	1.12805	1	0.233739	1	1.679	4.717	1.6	2.699	1.545	1.787
WBGene00001166	eftu-2	FALSE	FALSE	FALSE	-1.32759	1	-2.03456	1	-1.60222	1	6.251	4.914	6.37	4.34	6.298	4.705
WBGene00001167	eef-2	FALSE	FALSE	FALSE	-1.10033	1	-0.28809	1	-1.30228	1	10.123	9.027	9.477	9.19	9.557	8.252
WBGene00001168	eef-1A.1	FALSE	FALSE	FALSE	-1.15556	1	-1.73315	1	-1.41554	1	11.435	10.28	10.447	8.714	10.542	9.122
WBGene00001169	eef-1A.2	FALSE	FALSE	FALSE	-0.151799	1	-0.24943	1	-0.419781	1	7.551	7.407	6.771	6.522	7.3	6.878
WBGene00001170	egl-1	FALSE	FALSE	FALSE	-0.304854	1	0.631577	1	2.7741	0.446576	0.7	-0.634	0.125	0.713	-0.075	2.536
WBGene00001171	egl-2	FALSE	FALSE	FALSE	-0.625837	1	0.0278033	1	0.275674	1	0.013	-0.526	-0.217	-0.19	0.083	0.308
WBGene00001172	egl-3	FALSE	FALSE	FALSE	-0.0711436	1	-0.0011133	1	-0.465764	1	4.208	4.152	3.713	3.703	4.003	3.547
WBGene00001173	egl-4	FALSE	FALSE	FALSE	0.702444	1	2.01252	1	1.74283	1	5.698	6.405	5.414	7.423	5.467	7.207
WBGene00001174	egl-5	FALSE	FALSE	FALSE	-1.13979		1.13919	1	0.219395	1	-0.43	-1.799	-1.46	-0.599	-0.929	-0.776
WBGene00001175	egl-6	FALSE	FALSE	FALSE	2.39253	1	-0.406093	1	0.542438	1	1.173	3.486	1.595	1.115	2.075	2.605
WBGene00001177	egl-8	FALSE	FALSE	FALSE	-0.0700092	1	-0.66837	1	-0.702725	1	3.755	3.705	3.478	2.817	3.746	3.037
WBGene00001178	egl-9	FALSE	FALSE	FALSE	0.587428	1	1.04431	1	0.357346	1	3.361	3.959	3.549	4.588	3.197	3.553
WBGene00001179	egl-10	FALSE	FALSE	FALSE	1.01031	1	-1.27129	1	-0.736444	1	2.152	3.131	2.343	1.109	2.105	1.374
WBGene00001182	egl-13	FALSE	FALSE	FALSE	-0.137776	1	-0.74086	1	-0.288175	1	1.349	1.111	1.22	0.51	1.134	0.867
WBGene00001184	egl-15	FALSE	FALSE	FALSE	-0.885893	1	-1.46759	1	-0.867951	1	0.659	-0.253	1.142	-0.21	0.802	0.007
WBGene00001185	egl-17	FALSE	FALSE	FALSE	3.20661		-0.0294747		1.36506		-3.322	-2.321	-3.091	-3.322	-2.788	-2.416
WBGene00001186	egl-18	FALSE	TRUE	FALSE	2.2696	0.780921	3.65166	2.20608e-190	1.89378	1	4.178	6.453	4.071	7.715	4.168	6.059
WBGene00001187	egl-19	FALSE	TRUE	FALSE	-0.595096	1	2.46873	2.89841e-10	0.587331	1	1.751	1.169	2.088	4.529	1.791	2.357
WBGene00001188	egl-20	FALSE	FALSE	FALSE	-0.675873	1	-1.47491	1	-0.380489	1	-0.388	-1.503	0.062	-1.19	-0.358	-0.709
WBGene00001189	egl-21	FALSE	FALSE	FALSE	0.297368	1	-1.87435	1	-1.22402	1	4.141	4.389	3.823	1.974	4.006	2.811
WBGene00001190	egl-23	FALSE	FALSE	FALSE	0.527132	1	1.07037	1	-0.830901	1	-0.198	0.102	-0.361	0.61	0.176	-0.551
WBGene00001193	egl-26	FALSE	FALSE	FALSE	-0.537471	1	0.018115	1	0.0728121	1	3.349	2.748	3.384	3.398	3.012	3.068
WBGene00001194	egl-27	FALSE	FALSE	FALSE	0.112067	1	-0.884264	1	1.25919	1	5.549	5.656	5.703	4.821	5.583	6.839
WBGene00001196	egl-30	FALSE	FALSE	FALSE	1.69872	1	0.93311	1	1.24474	1	5.251	6.951	5.065	5.994	5.059	6.292
WBGene00001202	egl-36	FALSE	FALSE	FALSE	-1.9128	1	-0.049679	1	-0.572491	1	-0.607	-2.609	0.025	-0.08	-0.451	-0.913
WBGene00001204	egl-38	FALSE	FALSE	FALSE	-2.07128		-0.906744	1	1.31132	1	-1.006	-3.322	-1.452	-2.061	-1.259	-0.232
WBGene00001207	egl-43	FALSE	FALSE	FALSE	-1.85188	1	1.86636	1	-0.977214	1	0.601	-1.46	-0.328	1.395	0.092	-0.754
WBGene00001208	egl-44	FALSE	FALSE	FALSE	-0.642754	1	1.01033	1	-0.0945906	1	2.347	1.619	3.047	4.05	2.799	2.717
WBGene00001209	egl-45	FALSE	FALSE	FALSE	-0.900256	1	-0.975611	1	-1.47967	1	6.876	5.978	6.812	5.838	6.78	5.304
WBGene00001210	egl-46	FALSE	FALSE	FALSE	0.882203		2.87672	0.0733902	0.241919	1	-0.942	-0.966	-0.725	2.015	-0.252	-0.077
WBGene00001211	egl-47	FALSE	FALSE	FALSE	-0.294721		1.5739	1	0.477701	1	-2.19	-2.657	-1.94	-0.763	-2.476	-2.609
WBGene00001214	ego-1	FALSE	FALSE	FALSE	1.16021	1	-0.817965	1	-0.537031	1	5.538	6.702	5.886	5.069	5.656	5.118
WBGene00001215	ego-2	FALSE	FALSE	FALSE	2.18774	1	0.370363	1	0.310773	1	4.659	6.851	4.548	4.917	4.558	4.867
WBGene00001223	ehn-3	FALSE	FALSE	FALSE							-3.322	-3.322	-3.322	-3.322	-3.322	-3.322
WBGene00001224	ehs-1	FALSE	FALSE	FALSE	1.917	1	0.810484	1	-0.107918	1	5.158	7.077	5.128	5.935	5.216	5.112
WBGene00001225	eif-3.B	FALSE	FALSE	FALSE	-0.641108	1	0.364334	1	-0.7652	1	6.412	5.779	6.114	6.478	6.162	5.398
WBGene00001226	eif-3.C	FALSE	FALSE	FALSE	-0.623046	1	1.55148	1	-0.122943	1	6.623	5.979	6.854	8.405	6.591	6.466
WBGene00001227	eif-3.D	FALSE	FALSE	FALSE	-0.121016	1	-0.0305604	1	-1.13146	1	6.6	6.473	6.492	6.461	6.508	5.382
WBGene00001228	eif-3.E	FALSE	FALSE	TRUE	-0.667366	1	0.971418	1	2.33368	9.64344e-10	5.67	5.031	5.683	6.653	5.629	7.959
WBGene00001229	eif-3.F	FALSE	FALSE	FALSE	0.412822	1	-0.17452	1	-0.00621248	1	5.243	5.666	5.349	5.177	5.162	5.157
WBGene00001230	eif-3.G	FALSE	FALSE	FALSE	-0.903003	1	-1.35809	1	-0.853543	1	6.043	5.142	5.897	4.539	6.009	5.159
WBGene00001231	eif-3.H	FALSE	FALSE	FALSE	-0.253061	1	-0.996795	1	0.772031	1	5.581	5.293	5.558	4.566	5.382	6.158
WBGene00001232	eif-3.I	FALSE	FALSE	FALSE	-1.25685	1	-0.602484	1	-0.707472	1	5.252	4.014	4.906	4.307	4.914	4.223
WBGene00001233	eif-3.K	FALSE	FALSE	FALSE	-0.27422	1	0.133056	1	0.320625	1	6.075	5.82	5.839	5.967	5.781	6.103
WBGene00001234	eif-6	FALSE	FALSE	FALSE	-0.242996	1	-0.740655	1	-0.0975437	1	6.233	5.988	5.651	4.912	5.872	5.779
WBGene00001235	elb-1	FALSE	FALSE	FALSE	0.478288	1	-0.591797	1	0.0980574	1	5.856	6.361	5.229	4.642	5.576	5.677
WBGene00001236	elc-1	FALSE	FALSE	FALSE	-1.63559	1	-2.25926	1	-2.30039	1	5.147	3.419	5.06	2.812	4.977	2.69
WBGene00001237	elc-2	FALSE	FALSE	FALSE	-0.628437		1.39084		0.34896	1	-1.94	-3.322	-3.322	-3.322	-1.546	-1.641
WBGene00001239	elo-1	FALSE	TRUE	FALSE	1.46042	1	2.15426	0.00137685	2.03188	1	7.141	8.599	6.971	9.124	7.065	9.093
WBGene00001240	elo-2	FALSE	TRUE	FALSE	-0.582186	1	3.24027	4.48722e-163	0.63845	1	6.193	5.6	5.909	9.147	6.433	7.062
WBGene00001241	elo-3	FALSE	FALSE	FALSE	-0.550665	1	-0.297465	1	0.198204	1	5.397	4.838	5.656	5.36	5.505	5.698
WBGene00001242	elo-4	FALSE	FALSE	FALSE	-3.29865		1.82256	1	0.931916	1	0.091	-3.322	0.279	2.021	-0.4	0.476
WBGene00001243	elo-5	FALSE	FALSE	FALSE	-1.08964	1	1.94098	1	-0.887826	1	5.892	4.825	6.18	8.119	6.241	5.333
WBGene00001244	elo-6	FALSE	FALSE	FALSE	-1.92552	1	-0.19098	1	-1.18982	1	5.069	3.208	5.869	5.68	5.366	4.164
WBGene00001245	elo-7	FALSE	FALSE	FALSE	2.16239		1.25964		-0.394507		-3.322	-3.322	-2.971	-2.641	-2.964	-3.322
WBGene00001246	elo-8	FALSE	FALSE	FALSE	1.85457		-0.0996532		1.26071	1	-2.358	-1.32	-1.799	-1.983	-1.205	-0.14
WBGene00001247	elo-9	FALSE	FALSE	FALSE	-0.680801	1	-0.228963	1	-1.87637	1	1.081	0.449	0.997	0.768	0.725	-1.15
WBGene00001248	elp-1	FALSE	FALSE	FALSE	-1.22137	1	-1.75681	1	-1.28233	1	1.204	0.035	1.485	-0.183	1.447	0.225
WBGene00001249	elt-1	FALSE	FALSE	FALSE	2.11578	1	0.698066	1	1.00666	1	1.528	3.512	1.592	2.271	1.37	2.353
WBGene00001250	elt-2	FALSE	FALSE	FALSE	-1.00666	1	0.303148	1	-0.833394	1	2.125	0.858	1.754	2.027	1.782	0.978
WBGene00001251	elt-3	FALSE	FALSE	FALSE	-0.574236	1	-0.0109378	1	-0.381141	1	1.644	0.902	1.668	1.646	1.537	1.108
WBGene00001252	elt-4	FALSE	FALSE	FALSE	-1.41302		-2.47586		-1.62265	1	-0.669	-3.322	-0.159	-2.256	-0.988	-2.614
WBGene00001253	elt-6	FALSE	FALSE	FALSE	2.21388	1	1.66623	1	1.9365	1	1.344	3.498	0.977	2.591	1.53	3.439
WBGene00001258	emb-4	FALSE	FALSE	FALSE	-0.985144	1	-1.36447	1	-1.18494	1	4.445	3.489	4.459	3.102	4.371	3.203
WBGene00001259	emb-5	FALSE	FALSE	FALSE	-0.87463	1	-1.01321	1	-0.57063	1	6.607	5.726	6.704	5.692	6.572	6.003
WBGene00001262	emb-8	TRUE	FALSE	FALSE	4.02928	4.05773e-142	-0.388336	1	0.571855	1	5.852	9.879	5.991	5.604	5.939	6.505
WBGene00001263	emb-9	FALSE	FALSE	FALSE	0.103575	1	-0.177581	1	-0.676538	1	6.928	7.06	6.298	6.121	6.642	5.963
WBGene00001281	emb-27	FALSE	FALSE	FALSE	-0.184066	1	-0.431362	1	-0.475173	1	5.384	5.188	5.638	5.208	5.514	5.048
WBGene00001284	emb-30	TRUE	FALSE	FALSE	4.24878	9.00253e-61	-0.798028	1	-0.504109	1	4.535	8.789	4.93	4.135	4.72	4.214
WBGene00001303	emo-1	FALSE	FALSE	FALSE	1.26517	1	1.32874	1	0.624139	1	8.042	9.303	7.57	8.898	7.595	8.213
WBGene00001309	emr-1	FALSE	FALSE	TRUE	0.865557	1	0.595137	1	3.24635	8.7341e-78	6.826	7.697	6.369	6.965	6.409	9.654
WBGene00001310	end-1	FALSE	FALSE	FALSE	-0.514995		-1.86375		-1.74025		-2.21	-3.322	-2.027	-2.901	-2.242	-3.322
WBGene00001311	end-3	FALSE	FALSE	FALSE	1.11246		3.17279	0.0885118	2.04809	1	-1.639	-1.121	-1.084	1.837	-0.831	0.956
WBGene00001320	ent-1	FALSE	FALSE	TRUE	0.120906	1	1.10854	1	4.1955	0	7.308	7.421	7.099	8.206	7.112	11.306
WBGene00001324	eor-1	FALSE	FALSE	FALSE	0.902413	1	1.45606	1	0.865422	1	4.297	5.188	4.664	6.116	4.265	5.125
WBGene00001325	eor-2	FALSE	FALSE	TRUE	1.39801	1	2.06181	1	3.81859	6.34945e-162	3.618	5.013	3.724	5.776	3.608	7.415
WBGene00001328	epi-1	FALSE	FALSE	FALSE	-0.667967	1	-0.705917	1	-0.793227	1	4.622	3.954	4.515	3.812	4.873	4.085
WBGene00001329	epn-1	TRUE	FALSE	FALSE	3.52857	6.16776e-49	0.0844432	1	1.45536	1	5.595	9.12	5.479	5.56	5.565	7.017
WBGene00001330	eps-8	FALSE	FALSE	FALSE	0.121959	1	0.411784	1	-0.539599	1	3.669	3.786	3.245	3.655	3.528	2.988
WBGene00001331	erd-2.1	FALSE	FALSE	FALSE	-0.799641	1	0.687312	1	1.88056	1	3.79	2.904	4.062	4.739	3.952	5.812
WBGene00001332	eri-1	FALSE	FALSE	FALSE	-0.5178	1	-0.507755	1	1.877	1	4.48	3.985	4.808	4.301	4.577	6.451
WBGene00001333	erm-1	FALSE	FALSE	FALSE	0.0260765	1	0.584574	1	0.262192	1	5.469	5.49	5.581	6.163	5.447	5.703
WBGene00001334	ero-1	FALSE	TRUE	FALSE	0.841612	1	3.59671	1.98849e-221	1.49836	1	4.509	5.332	4.51	8.101	4.387	5.879
WBGene00001335	F35A5.8	TRUE	FALSE	FALSE	3.72136	2.08382e-27	0.829038	1	1.49345	1	2.891	6.596	2.488	3.302	2.964	4.429
WBGene00001336	qars-1	FALSE	FALSE	FALSE	-0.571858	1	-1.32031	1	-1.26335	1	5.722	5.164	5.638	4.323	5.558	4.3
WBGene00001337	ears-1	FALSE	FALSE	FALSE	0.376177	1	-1.22537	1	-1.06415	1	5.902	6.279	5.984	4.762	5.908	4.848
WBGene00001338	ears-2	FALSE	FALSE	FALSE	-0.839218	1	-1.14503	1	-0.549423	1	3.076	2.263	3.721	2.591	3.431	2.843
WBGene00001340	etr-1	FALSE	TRUE	FALSE	2.16069	1	2.41111	1.09477e-12	1.03253	1	4.468	6.629	4.331	6.736	4.336	5.365
WBGene00001345	fos-1	FALSE	FALSE	FALSE	0.305426	1	-0.687542	1	0.113138	1	1.914	2.188	1.855	1.194	1.803	1.914
WBGene00001352	evl-14	FALSE	FALSE	FALSE	-1.38097	1	-1.37654	1	-0.996477	1	4.423	3.039	5.007	3.637	4.596	3.611
WBGene00001358	evl-20	FALSE	FALSE	FALSE	0.560445	1	1.50867	1	0.634389	1	4.527	5.05	4.602	6.103	4.415	5.034
WBGene00001365	exc-4	FALSE	FALSE	FALSE	0.346454	1	1.98271	1	1.71503	1	3.481	3.803	3.673	5.643	3.408	5.111
WBGene00001366	exc-5	FALSE	TRUE	FALSE	-0.71436	1	2.61406	1.54395e-08	-0.544339	1	1.393	0.539	1.758	4.334	1.671	1.131
WBGene00001368	exc-7	FALSE	FALSE	FALSE	0.235637	1	0.459216	1	0.314654	1	1.824	1.991	1.773	2.207	1.997	2.317
WBGene00001371	exl-1	TRUE	TRUE	FALSE	3.73118	2.031e-57	4.18307	2.5791e-264	1.21057	1	4.907	8.638	4.679	8.859	4.691	5.898
WBGene00001372	exo-3	FALSE	FALSE	FALSE	0.646947	1	0.419928	1	1.94735	1	6.549	7.206	6.042	6.462	6.431	8.38
WBGene00001373	exp-1	FALSE	FALSE	FALSE	-0.141691		0.096359	1	-0.892431	1	-2.491	-2.828	-1.757	-1.681	-1.968	-2.425
WBGene00001374	exp-2	FALSE	FALSE	FALSE	-1.37124	1	0.699741	1	-0.188778	1	0.22	-0.956	0.284	0.917	0.615	0.41
WBGene00001377	eya-1	FALSE	FALSE	FALSE	-0.678404	1	-1.24985	1	-0.139323	1	0.274	-0.223	1.1	-0.089	0.271	0.056
WBGene00001385	far-1	FALSE	FALSE	FALSE	-1.03829	1	0.256209	1	-2.08334	1	7.999	6.973	7.438	7.694	7.573	5.505
WBGene00001386	far-2	FALSE	FALSE	FALSE	-1.2364	1	0.976348	1	-1.46109	1	9.554	8.323	8.71	9.684	8.649	7.192
WBGene00001387	far-3	FALSE	FALSE	FALSE	-0.286308	1	1.65591	1	-1.03034	1	3.035	2.763	2.728	4.374	3.313	2.289
WBGene00001388	far-4	FALSE	FALSE	FALSE			-1.72829		2.99441		-3.322	-3.322	-2.166	-2.956	-3.322	-2.835
WBGene00001389	far-5	FALSE	FALSE	FALSE	-0.960124		-2.05677	1	-0.518237	1	-1.495	-3.322	0.659	-1.247	-1.331	-2.037
WBGene00001390	far-6	FALSE	FALSE	FALSE	-1.2331	1	-0.675833	1	-1.88126	1	3.152	1.843	3.062	2.392	3.072	1.225
WBGene00001391	far-7	FALSE	TRUE	FALSE	-0.862531	1	3.62597	3.81562e-08	-1.73545	1	1.076	0.188	0.405	3.934	0.785	-0.759
WBGene00001392	far-8	FALSE	FALSE	FALSE	-1.67766	1	-3.07268	1	-3.30397	1	3.91	1.758	3.872	0.868	4.131	0.901
WBGene00001393	fat-1	FALSE	FALSE	FALSE	-1.15991	1	-1.30738	1	-0.510399	1	6.831	5.67	6.745	5.441	6.677	6.172
WBGene00001394	fat-2	FALSE	FALSE	FALSE	-1.76298	1	-1.88098	1	-1.45078	1	7.644	5.888	7.382	5.503	7.591	6.146
WBGene00001395	fat-3	FALSE	FALSE	FALSE	-1.5156	1	-2.25166	1	-1.1571	1	4.455	2.944	5.214	2.981	4.707	3.564
WBGene00001396	fat-4	FALSE	FALSE	FALSE	-1.29353	1	-0.0347494	1	-0.26006	1	5.447	4.132	6.007	5.973	5.718	5.455
WBGene00001397	fat-5	FALSE	FALSE	FALSE	-0.646179	1	1.68257	1	-1.02059	1	5.049	4.427	4.853	6.532	5.148	4.14
WBGene00001398	fat-6	FALSE	FALSE	FALSE	-1.58082	1	-1.69347	1	-1.65273	1	6.605	5.015	6.551	4.857	6.611	4.964
WBGene00001399	fat-7	FALSE	FALSE	FALSE	-4.02024	1	-1.39851	1	-1.87473	1	1.439	-2.454	1.683	0.358	2.339	0.488
WBGene00001400	fax-1	FALSE	FALSE	FALSE	-0.515066		0.681273		1.22713	1	-2.602	-3.322	-2.373	-2.039	-2.388	-1.734
WBGene00001401	fbf-1	FALSE	FALSE	FALSE	-0.377393	1	-0.1211	1	1.92296	1	4.489	4.08	4.688	4.566	4.63	6.548
WBGene00001402	fbf-2	FALSE	FALSE	FALSE	-0.210808	1	0.525847	1	0.422022	1	4.11	3.909	4.284	4.806	4.212	4.627
WBGene00001403	fbl-1	FALSE	FALSE	FALSE	-0.116283	1	1.09505	1	-0.857805	1	0.784	0.682	0.57	1.601	1.297	0.48
WBGene00001404	fbp-1	TRUE	FALSE	FALSE	5.32529	1.43399e-177	0.171866	1	1.65832	1	4.68	10.005	4.536	4.706	4.647	6.303
WBGene00001405	fce-1	TRUE	TRUE	TRUE	2.92857	1.72532e-13	3.03118	2.28043e-125	2.69346	6.77372e-17	5.065	7.978	5.745	8.774	5.059	7.742
WBGene00001406	fce-2	FALSE	FALSE	FALSE	0.0612694	1	0.471842	1	0.796174	1	3.314	3.406	3.434	3.886	2.994	3.77
WBGene00001410	feh-1	FALSE	FALSE	FALSE	-0.308333	1	-0.80529	1	-1.09117	1	0.574	0.18	-0.256	-0.949	0.489	-0.519
WBGene00001411	fem-1	FALSE	FALSE	FALSE	-0.571447	1	0.597091	1	-0.832782	1	4.58	4.009	4.813	5.411	4.683	3.859
WBGene00001412	fem-2	FALSE	FALSE	FALSE	-0.227643	1	-0.337824	1	-0.0539148	1	5.935	5.709	5.661	5.322	5.751	5.703
WBGene00001413	fem-3	FALSE	TRUE	TRUE	0.797934	1	3.18657	3.00883e-158	4.30592	0	5.112	5.911	5.463	8.647	5.065	9.366
WBGene00001414	fer-1	FALSE	FALSE	FALSE	1.86485	1	-0.223965	1	-0.080899	1	-2.218	-0.902	-2.101	-2.223	-1.634	-1.701
WBGene00001423	fib-1	FALSE	FALSE	TRUE	0.98326	1	0.703952	1	2.49121	1.42502e-12	8.173	9.163	7.432	8.136	7.624	10.113
WBGene00001424	fis-1	FALSE	FALSE	FALSE			-0.0923607		-0.394038		-3.322	-3.322	-2.97	-3.322	-2.724	-3.322
WBGene00001425	fis-2	TRUE	FALSE	FALSE	3.70329	3.68189e-23	0.0719612	1	1.15505	1	3.976	7.684	3.413	3.492	4.088	5.246
WBGene00001426	fkb-1	FALSE	FALSE	FALSE	-0.394814	1	-1.25941	1	-1.42006	1	5.512	5.121	5.149	3.893	5.11	3.693
WBGene00001427	fkb-2	FALSE	FALSE	FALSE	0.650817	1	0.55243	1	0.264827	1	7.481	8.142	6.933	7.485	7.081	7.349
WBGene00001428	fkb-3	FALSE	FALSE	FALSE	-0.494058	1	0.146021	1	-1.58831	1	3.081	2.616	2.777	2.91	3.004	1.471
WBGene00001429	fkb-4	FALSE	FALSE	FALSE	-0.27817		-0.00133226	1	0.522621	1	-1.784	-1.639	-1.974	-2.04	-1.026	-0.659
WBGene00001430	fkb-5	FALSE	FALSE	FALSE	1.07314	1	2.07946	1	1.43034	1	3.123	4.17	2.902	4.964	3.313	4.738
WBGene00001431	fkb-6	TRUE	FALSE	FALSE	2.91551	5.76861e-13	1.27566	1	0.194212	1	7.018	9.943	6.499	7.774	6.629	6.826
WBGene00001432	fkb-7	FALSE	TRUE	FALSE	1.81809		3.142	0.00262029	2.21496	1	-1.951	-1.283	-0.905	1.972	-1.021	0.945
WBGene00001433	fkb-8	FALSE	FALSE	FALSE	-0.533776	1	-0.783825	1	-1.73069	1	3.004	2.504	2.247	1.47	3.151	1.471
WBGene00001434	fkh-2	FALSE	FALSE	FALSE	-0.258139		2.26838	1	1.20163	1	-1.946	-2.722	-2.209	-0.617	-2.545	-2.09
WBGene00001435	fkh-3	FALSE	FALSE	FALSE	-0.737167	1	-1.33083	1	-1.00894	1	1.338	0.408	1.549	0.294	1.462	0.527
WBGene00001436	fkh-4	FALSE	FALSE	FALSE	-0.00590057	1	-0.201304	1	-0.0759539	1	1.207	1.218	1.107	0.898	0.889	0.742
WBGene00001437	fkh-5	FALSE	TRUE	FALSE	-0.267888		4.72499	9.38525e-26	0.869164	1	-0.98	-1.682	-0.556	3.94	-0.803	-0.117
WBGene00001438	fkh-6	FALSE	FALSE	FALSE	0.380814	1	-0.802623	1	-0.721368	1	-0.643	-0.501	-0.816	-1.504	-0.83	-1.485
WBGene00001439	fkh-7	FALSE	FALSE	FALSE	0.0922261	1	0.0140797	1	-0.0533924	1	2.073	2.16	2.106	2.117	1.832	1.779
WBGene00001440	fkh-8	FALSE	FALSE	FALSE	-2.80965		-0.079172	1	-0.199225	1	-0.598	-3.322	-0.32	-0.449	-0.307	-0.605
WBGene00001441	fkh-9	FALSE	FALSE	FALSE	2.36429	0.313798	0.449041	1	0.83347	1	3.106	5.461	3.044	3.482	3.015	3.839
WBGene00001442	fkh-10	FALSE	FALSE	FALSE	0.531813		-0.373693	1	-1.06384	1	-2.299	-2.244	-1.6	-1.738	-1.595	-2.654
WBGene00001443	fli-1	FALSE	FALSE	FALSE	0.991388	1	0.501121	1	1.42751	1	4.381	5.365	4.902	5.399	4.562	5.983
WBGene00001444	flp-1	FALSE	FALSE	FALSE	-2.37856	1	0.203591	1	-1.52055	1	3.047	-0.341	2.445	2.636	3.001	1.503
WBGene00001445	flp-2	FALSE	FALSE	FALSE	-0.394426	1	-0.463504	1	-2.58174	1	0.559	0.218	0.385	-0.125	0.564	-1.529
WBGene00001446	flp-3	FALSE	FALSE	FALSE	-0.891122	1	-0.460838	1	-1.47631	1	1.654	0.647	1.317	0.856	1.714	0.332
WBGene00001447	flp-4	FALSE	FALSE	FALSE	-0.479144	1	-1.20618	1	-3.59384	1	1.125	-0.413	0.679	-0.44	1.207	-1.97
WBGene00001448	flp-5	FALSE	FALSE	FALSE	-0.274448		-1.85226	1	-1.33981	1	0.585	0.353	1.042	-0.96	0.715	-1.195
WBGene00001449	flp-6	FALSE	FALSE	FALSE	-1.2383	1	-0.905159	1	-1.53515	1	2.651	1.491	2.492	1.607	2.103	0.562
WBGene00001450	flp-7	FALSE	FALSE	FALSE	-2.21326	1	-1.95555	1	-1.6941	1	0.95	-2.242	1.135	-0.644	1.35	-0.991
WBGene00001451	flp-8	FALSE	FALSE	FALSE	-1.19752	1	-1.53157	1	-2.95939	1	2.688	1.466	2.013	0.517	2.371	-0.455
WBGene00001452	flp-9	FALSE	FALSE	FALSE	-1.84726	1	-1.08139	1	-1.81393	1	1.702	-0.024	1.551	0.449	1.632	-0.156
WBGene00001453	flp-10	FALSE	FALSE	FALSE	-0.916117	1	1.40018	1	1.24468	1	0.907	0.04	1.523	2.883	0.425	1.595
WBGene00001454	flp-11	FALSE	FALSE	FALSE	-1.24512	1	-0.501022	1	-1.73068	1	2.564	1.392	1.979	1.481	2.086	0.354
WBGene00001455	flp-12	FALSE	FALSE	FALSE	-2.15293	1	-2.36985	1	-1.28285	1	1.066	-0.782	0.806	-1.263	1.339	0.135
WBGene00001456	flp-13	FALSE	FALSE	FALSE	-0.415034	1	-1.29812	1	-0.921522	1	0.825	0.398	1.468	0.255	1.319	0.32
WBGene00001457	flp-14	FALSE	FALSE	FALSE	-0.893274		-0.168154	1	-1.97543	1	-0.629	-2.207	1.031	0.851	0.374	-1.757
WBGene00001458	flp-15	FALSE	FALSE	FALSE	-0.520608	1	1.17188	1	-2.09202	1	2.131	1.438	1.032	2.164	1.73	-0.327
WBGene00001459	flp-16	FALSE	FALSE	FALSE	-0.00784455	1	0.994515	1	-0.287891	1	1.592	1.669	1.724	2.693	1.789	1.44
WBGene00001460	flp-17	FALSE	FALSE	FALSE	-1.45217	1	1.61596	1	-1.49074	1	1.221	-0.077	1.863	3.421	1.78	0.273
WBGene00001461	flp-18	FALSE	FALSE	FALSE	-0.931105	1	-1.00361	1	-0.987942	1	2.521	1.619	1.842	0.858	2.248	1.214
WBGene00001462	flp-19	FALSE	FALSE	FALSE	-0.763941	1	-0.975913	1	-0.927155	1	1.705	0.809	0.962	0.05	1.442	0.546
WBGene00001463	flp-20	FALSE	FALSE	FALSE	-1.62875		0.861864	1	-2.63519	1	0.274	-2.367	1.07	1.894	0.938	-1.322
WBGene00001464	flp-21	FALSE	FALSE	FALSE	-1.57456	1	-0.457578	1	-0.766909	1	1.537	-1.83	1.183	0.721	1.239	0.534
WBGene00001465	flr-1	FALSE	FALSE	FALSE	-1.08311	1	-1.92671	1	-1.28233	1	0.439	-0.666	0.692	-1.07	0.48	-0.668
WBGene00001466	flr-2	FALSE	FALSE	FALSE	-2.73514		1.82484	1	0.026279	1	-0.28	-3.322	0.706	2.445	-0.629	-0.639
WBGene00001468	flr-4	FALSE	FALSE	FALSE	-3.7343	1	-0.760941	1	-0.338036	1	-0.494	-3.322	0.093	-0.612	-0.63	-0.899
WBGene00001470	baz-2	FALSE	FALSE	FALSE	-0.554004	1	-0.949147	1	-0.713616	1	3.815	3.262	4.117	3.167	4.01	3.308
WBGene00001475	fmi-1	FALSE	FALSE	FALSE	-0.308817	1	-1.03874	1	-0.354387	1	-0.528	-0.775	0.059	-0.847	0.007	-0.345
WBGene00001476	fmo-1	FALSE	FALSE	FALSE	-4.44834	1	-0.92333	1	-1.27974	1	0.121	-3.322	0.131	-0.658	0.896	-0.371
WBGene00001477	fmo-2	FALSE	FALSE	FALSE	-0.691438	1	-2.05968	1	-1.65747	1	0.277	-1.335	1.181	-0.753	2.438	0.848
WBGene00001478	fmo-3	FALSE	FALSE	FALSE	-1.94081	1	-0.416196	1	-1.40941	1	0.569	-1.716	0.604	0.183	0.819	-0.436
WBGene00001479	fmo-4	FALSE	FALSE	FALSE	-1.74909	1	-1.8339	1	-1.24608	1	2.173	0.422	2.001	0.234	1.796	0.622
WBGene00001480	fmo-5	FALSE	FALSE	FALSE	0.416471	1	-0.704123	1	-0.281574	1	1.656	2.092	1.516	0.831	1.763	1.497
WBGene00001481	fog-1	TRUE	FALSE	FALSE	3.75801	1.14608e-43	0.457973	1	1.0856	1	3.549	7.292	3.348	3.803	3.304	4.379
WBGene00001482	fog-2	FALSE	FALSE	FALSE	-0.794346	1	-1.17215	1	-0.421193	1	4.121	3.311	5.009	3.843	4.499	4.051
WBGene00001483	fog-3	FALSE	FALSE	TRUE	0.478443	1	0.950417	1	2.60395	0.000470881	1.976	1.838	1.878	2.814	2.633	5.22
WBGene00001484	fox-1	TRUE	TRUE	FALSE	4.53425	6.49627e-45	2.53769	3.97443e-11	0.782023	1	3.203	7.727	3.155	5.677	3.095	3.865
WBGene00001485	fre-1	FALSE	FALSE	FALSE	-0.839104	1	-1.01234	1	0.346477	1	4.171	3.33	3.898	2.889	4.058	4.41
WBGene00001486	frh-1	FALSE	FALSE	TRUE	-0.184616	1	0.708332	1	3.92565	2.3547e-35	2.753	2.383	3.804	4.503	2.902	6.784
WBGene00001487	frk-1	FALSE	FALSE	FALSE	-0.290696		2.78409		-0.859695	1	-2.586	-3.322	-3.203	-2.689	-2.279	-2.683
WBGene00001488	frm-1	FALSE	FALSE	FALSE	-0.783575	1	-1.41932	1	-0.721795	1	4.447	3.671	4.171	2.764	4.378	3.664
WBGene00001489	frm-2	FALSE	FALSE	FALSE	-1.17695	1	-1.24998	1	1.52136	1	2.373	1.19	2.625	1.405	2.571	4.085
WBGene00001490	frm-3	FALSE	FALSE	FALSE	-0.185913	1	0.154037	1	1.67358	1	0.231	-0.032	0.369	0.509	0.854	2.465
WBGene00001491	frm-4	FALSE	FALSE	FALSE	1.12633	1	1.40103	1	0.134776	1	5.013	6.138	5.255	6.653	5.039	5.171
WBGene00001492	frm-5.1	FALSE	TRUE	TRUE	0.0596659	1	3.25976	7.06268e-36	3.5625	6.2662e-29	0.917	1.028	0.784	3.966	0.922	4.412
WBGene00001493	frm-7	FALSE	FALSE	FALSE	0.00608728	1	-0.167288	1	0.0166096	1	5.177	5.183	5.259	5.092	5.114	5.128
WBGene00001494	frm-8	FALSE	FALSE	FALSE	-1.40722	1	-1.07067	1	-0.778073	1	1.157	-0.141	0.681	-0.303	1.079	0.353
WBGene00001495	frm-9	FALSE	FALSE	FALSE	-1.01469	1	-1.10815	1	-1.09945	1	-0.102	-0.992	-0.658	-1.523	-0.349	-1.24
WBGene00001496	frm-10	FALSE	FALSE	FALSE	-0.734903	1	-0.876116	1	0.495741	1	4.537	3.809	5.221	4.343	4.568	5.047
WBGene00001497	fars-1	FALSE	FALSE	FALSE	1.42567	1	-0.219842	1	-0.68962	1	5.968	7.396	5.788	5.569	5.913	5.228
WBGene00001498	fars-3	FALSE	FALSE	FALSE	-0.549611	1	-1.22241	1	-1.27126	1	5.397	4.816	5.529	4.31	5.374	4.114
WBGene00001499	fsn-1	TRUE	TRUE	FALSE	3.90858	2.33252e-78	2.21022	2.41667e-05	1.17234	1	6.559	10.469	6.35	8.559	6.434	7.608
WBGene00001500	ftn-1	FALSE	FALSE	FALSE	-1.88445		-1.07541	1	-1.046	1	-0.736	-3.322	0.824	-0.197	-0.073	-1.546
WBGene00001501	ftn-2	FALSE	FALSE	FALSE	-0.762266	1	-0.519698	1	-1.02441	1	6.573	5.822	6.37	5.854	6.351	5.339
WBGene00001502	ftt-2	FALSE	FALSE	FALSE	-0.293204	1	-0.398659	1	-0.279448	1	7.041	6.758	6.509	6.112	6.7	6.421
WBGene00001503	fum-1	FALSE	FALSE	FALSE	0.284416	1	-1.09058	1	-0.872334	1	6.749	7.034	6.081	4.991	6.404	5.536
WBGene00001505	fut-1	FALSE	FALSE	FALSE	-1.05062	1	-0.30023	1	-0.653025	1	1.451	0.486	1.68	1.362	1.487	0.761
WBGene00001506	fut-2	FALSE	FALSE	FALSE	-0.298508		0.79888		0.772792		-2.272	-3.322	-2.508	-2.165	-2.817	-2.566
WBGene00001507	fut-4	FALSE	FALSE	FALSE	0.183503		-1.03704	1	-0.40105	1	-1.561	-1.837	-1.141	-1.947	-1.183	-1.526
WBGene00001508	fut-8	FALSE	FALSE	FALSE	-1.76233	1	-1.15061	1	-0.966716	1	1.188	-0.424	1.655	0.553	1.469	0.539
WBGene00001509	fzo-1	FALSE	FALSE	FALSE	-0.176441	1	0.699462	1	0.0906585	1	5.113	4.931	5.235	5.934	5.312	5.4
WBGene00001510	fzr-1	FALSE	FALSE	FALSE	2.18199	0.605468	1.97359	1	1.31043	1	5.604	7.789	5.835	7.807	5.521	6.827
WBGene00001511	fzy-1	FALSE	FALSE	TRUE	0.00677823	1	0.485275	1	2.28591	7.68598e-12	6.687	6.701	6.849	7.334	6.656	8.941
WBGene00001512	gab-1	FALSE	FALSE	FALSE	-0.964419		-2.15049	1	-1.69174	1	-1.871	-2.627	-1.672	-2.745	-1.4	-2.488
WBGene00001513	gad-1	FALSE	FALSE	FALSE	-0.526631	1	-0.734988	1	0.124625	1	6.407	5.895	6.513	5.779	6.403	6.53
WBGene00001514	xnd-1	FALSE	FALSE	FALSE	0.473736	1	-0.665094	1	-0.592437	1	6.775	7.252	6.562	5.897	6.512	5.924
WBGene00001515	gap-1	FALSE	FALSE	FALSE	-1.72774	1	-0.835541	1	-0.912001	1	0.835	-1.499	0.711	-0.061	1.12	0.246
WBGene00001516	gap-2	FALSE	TRUE	TRUE	1.90538	1	2.40261	7.77444e-15	4.8697	0	3.507	5.403	3.474	5.866	3.476	8.331
WBGene00001517	gar-1	FALSE	FALSE	FALSE	-0.636336	1	-0.672439	1	-0.890343	1	-0.267	-0.882	-1.167	-1.702	-0.645	-1.368
WBGene00001518	gar-2	FALSE	FALSE	FALSE	-0.775898	1	-0.467002	1	-0.391721	1	-0.503	-1.126	-0.007	-0.433	-0.404	-0.817
WBGene00001519	gar-3	FALSE	FALSE	FALSE	-0.841218	1	-1.76357	1	-0.916758	1	-0.225	-1.406	-0.236	-1.698	0.028	-0.757
WBGene00001520	gas-1	FALSE	FALSE	FALSE	-0.713601	1	-2.06779	1	-1.63344	1	6.172	5.474	5.534	3.48	5.926	4.308
WBGene00001522	gbh-1	FALSE	FALSE	FALSE	-0.215586	1	-0.693082	1	-0.609605	1	2.211	1.765	2.12	1.435	2.1	1.495
WBGene00001523	gbh-2	FALSE	FALSE	FALSE	-0.968195	1	0.36532	1	-0.451681	1	0.786	-0.172	1.589	1.893	0.483	-0.036
WBGene00001526	gck-1	FALSE	FALSE	FALSE	-0.443642	1	0.330639	1	-0.320334	1	4.466	4.038	4.547	4.875	4.358	4.04
WBGene00001527	gcs-1	FALSE	FALSE	FALSE	-0.832408	1	-0.894426	1	-0.77034	1	5.284	4.417	5.425	4.533	5.22	4.451
WBGene00001528	gcy-1	FALSE	FALSE	FALSE	0.789813		0.865029				-3.145	-3.322	-3.251	-3.219	-3.322	-3.322
WBGene00001529	gcy-2	FALSE	FALSE	FALSE			-1.05412				-3.322	-3.322	-3.187	-3.322	-3.322	-3.322
WBGene00001530	gcy-3	FALSE	FALSE	FALSE	-0.296178		-1.37318		-0.34641	1	-2.905	-3.322	-3.03	-3.22	-2.876	-2.941
WBGene00001531	gcy-4	FALSE	FALSE	FALSE	1.60388		0.108521		-1.04314		-3.081	-2.772	-3.128	-3.122	-2.937	-3.172
WBGene00001532	gcy-5	FALSE	FALSE	FALSE	2.91566		-2.7503		1.40281	1	-3.078	-2.262	-2.657	-3.193	-2.986	-2.572
WBGene00001533	gcy-6	FALSE	FALSE	FALSE	0.78977		-2.43106		-0.0289159		-3.137	-3.322	-2.731	-3.215	-3.1	-3.088
WBGene00001534	gcy-7	FALSE	FALSE	FALSE	-0.81006		-1.3141		-0.979373	1	-2.757	-3.322	-2.419	-2.904	-2.466	-2.787
WBGene00001535	gcy-8	FALSE	FALSE	FALSE	0.730829		-2.08216	1	-1.44551	1	-2.578	-2.385	-2.125	-2.976	-2.036	-2.767
WBGene00001536	gcy-9	FALSE	FALSE	FALSE	-0.178915		-0.336879	1	-0.537767	1	-2.047	-2.31	-1.828	-2.046	-1.786	-2.252
WBGene00001537	gcy-11	FALSE	FALSE	FALSE	-0.51943	1	0.972941	1	-0.745384	1	0.817	0.379	0.59	1.516	0.955	0.241
WBGene00001538	gcy-12	FALSE	FALSE	FALSE	-0.682676	1	-0.517886	1	-0.673549	1	3.336	2.634	3.28	2.77	3.465	2.807
WBGene00001539	gcy-13	FALSE	FALSE	FALSE	-0.298508		0.931332		1.55692		-2.866	-3.322	-3.253	-3.183	-3.242	-3.153
WBGene00001540	gcy-14	FALSE	FALSE	FALSE	0.5313		-1.05275		0.0142591		-3.082	-3.322	-3.079	-3.22	-3.017	-3.017
WBGene00001541	gcy-15	FALSE	FALSE	FALSE	-0.708398	1	-1.71224	1	-0.458934	1	-1.018	-1.543	-1.414	-2.51	-1.536	-1.861
WBGene00001542	gcy-17	FALSE	FALSE	FALSE	-0.287686		4.21688	0.330965	-0.0734642	1	-2.893	-3.322	-3.185	-1.829	-2.798	-2.892
WBGene00001543	gcy-18	FALSE	FALSE	FALSE	0.786535	1	1.12582	1	0.152584	1	-0.785	-0.102	-1.037	-0.055	-0.586	-0.485
WBGene00001544	gcy-19	FALSE	FALSE	FALSE	0.655861	1	-0.187081	1	0.584058	1	-0.263	0.301	-0.709	-0.875	-0.286	0.234
WBGene00001545	gcy-20	FALSE	FALSE	FALSE	0.774557		-1.42958		-0.481075		-3.141	-3.322	-3.001	-3.217	-2.855	-3.053
WBGene00001546	gcy-21	FALSE	FALSE	FALSE	-0.327034	1	-1.44954	1	-0.755183	1	-0.946	-1.254	-1.146	-2.128	-0.949	-1.514
WBGene00001547	gcy-22	FALSE	FALSE	FALSE	-0.483674		0.225723	1	-0.292386	1	-2.667	-2.994	-1.435	-1.276	-1.824	-1.974
WBGene00001548	gcy-23	FALSE	FALSE	FALSE	0.514316	1	-1.06142	1	0.139392	1	-1.796	-1.857	-1.474	-2.296	-1.447	-1.393
WBGene00001549	gcy-25	FALSE	FALSE	FALSE			-0.0906145		0.594717		-3.322	-3.322	-3.178	-3.185	-3.243	-3.322
WBGene00001550	gcy-27	FALSE	FALSE	FALSE	1.80989		-0.0919857		-0.0289386		-3.026	-2.559	-3.088	-3.157	-2.957	-3.068
WBGene00001551	gcy-31	FALSE	FALSE	FALSE	-0.878368		0.125836	1	0.21578	1	-1.93	-2.691	-2.159	-2.087	-1.97	-1.947
WBGene00001552	gcy-32	FALSE	FALSE	FALSE	-0.925117		-2.69913		-0.711599	1	-2.479	-3.322	-1.911	-3.025	-2.557	-2.786
WBGene00001553	gcy-33	FALSE	TRUE	FALSE	0.258831		4.54596	2.52546e-12	2.00916	1	-2.029	-2.41	-2.092	1.686	-2.287	-0.909
WBGene00001554	gcy-34	FALSE	FALSE	FALSE	0.950107		0.28675		0.341868	1	-2.875	-2.622	-2.791	-2.75	-2.752	-2.736
WBGene00001555	gcy-35	FALSE	FALSE	FALSE	1.02478	1	2.94786	0.0611797	0.966958	1	-1.581	-2.091	-1.61	0.877	-1.175	-0.367
WBGene00001556	gcy-36	FALSE	FALSE	FALSE	0.53652		-0.350697	1	-0.427053	1	-2.191	-2.37	-2.188	-2.562	-2.694	-2.903
WBGene00001557	gcy-37	FALSE	FALSE	FALSE	-0.678205	1	0.50748	1	1.37422	1	-1.188	-1.629	-1.709	-1.364	-1.617	-0.522
WBGene00001558	gdi-1	FALSE	FALSE	FALSE	-0.692942	1	-1.34268	1	-1.36003	1	6.949	6.269	6.669	5.329	6.625	5.27
WBGene00001559	gei-1	FALSE	FALSE	FALSE	-0.224887	1	-0.849229	1	-0.387634	1	2.554	2.353	2.123	1.302	2.32	1.949
WBGene00001560	gei-3	FALSE	FALSE	FALSE	0.469424	1	-0.0661908	1	0.317836	1	3.738	4.215	3.641	3.573	3.687	3.999
WBGene00001561	gei-4	FALSE	TRUE	FALSE	1.63745	1	4.34652	0	2.10067	1	4.901	6.54	4.57	8.91	4.783	6.881
WBGene00001562	lin-66	FALSE	FALSE	FALSE	0.602105	1	1.03563	1	2.02726	1	4.644	5.254	4.579	5.611	4.409	6.429
WBGene00001563	gei-6	FALSE	FALSE	FALSE	-0.142525	1	0.686835	1	-0.643884	1	5.485	5.344	5.489	6.175	5.517	4.88
WBGene00001564	icl-1	FALSE	FALSE	FALSE	-0.738446	1	-1.77197	1	-1.11553	1	5.414	4.687	5.537	3.774	5.059	3.947
WBGene00001565	gei-8	FALSE	FALSE	FALSE	-0.431131	1	-0.304828	1	0.524335	1	3.794	3.37	3.988	3.687	3.864	4.383
WBGene00001566	acdh-13	FALSE	TRUE	TRUE	0.459073	1	2.66193	5.3643e-37	2.37595	4.29691e-08	4.453	4.904	4.641	7.3	4.421	6.792
WBGene00001568	snpc-4	FALSE	FALSE	FALSE	-0.146123	1	0.752094	1	-0.189513	1	5.845	5.687	5.969	6.72	5.911	5.722
WBGene00001569	meg-3	FALSE	FALSE	FALSE	-0.305255	1	-0.58936	1	1.94446	1	5.569	5.266	5.619	5.032	5.489	7.429
WBGene00001570	gei-13	FALSE	FALSE	FALSE	1.81846	1	1.85416	1	0.530589	1	0.356	2.091	-0.389	1.32	-0.256	0.153
WBGene00001571	gei-14	TRUE	TRUE	FALSE	3.74359	4.60071e-134	2.70006	1.775e-61	1.61594	1	5.564	9.303	5.711	8.409	5.577	7.188
WBGene00001572	gei-15	FALSE	FALSE	FALSE	-0.301969	1	-0.91608	1	-1.77376	1	1.542	1.066	1.466	0.58	1.571	-0.098
WBGene00001574	gei-17	FALSE	FALSE	FALSE	0.120569	1	-1.52451	1	-1.12922	1	5.061	5.177	5.343	3.819	5.207	4.088
WBGene00001575	gei-18	FALSE	FALSE	FALSE	0.785839		0.612689	1	-2.00455		-2.809	-3.322	-2.156	-1.835	-2.287	-3.322
WBGene00001577	gem-4	FALSE	TRUE	FALSE	1.51041	1	2.62624	3.26554e-11	2.03003	1	2.079	3.513	2.672	5.273	2.04	4.025
WBGene00001578	ges-1	FALSE	FALSE	FALSE	-1.6813	1	-1.74356	1	-2.41071	1	2.491	0.805	2.792	1.074	2.473	0.087
WBGene00001579	gex-2	FALSE	FALSE	FALSE	-0.219359	1	-1.6362	1	-0.174406	1	3.89	3.689	3.87	2.256	4.141	3.961
WBGene00001580	gex-3	FALSE	FALSE	FALSE	1.7488	1	0.649261	1	-0.0533141	1	5.042	6.788	5.438	6.086	5.182	5.123
WBGene00001581	gfi-1	FALSE	FALSE	FALSE	-0.643121	1	-1.33123	1	-0.802564	1	4.748	4.121	4.337	3.018	4.172	3.375
WBGene00001582	gfi-2	FALSE	FALSE	TRUE	0.816557	1	0.7578	1	2.4581	3.63505e-19	5.819	6.632	5.944	6.7	5.691	8.144
WBGene00001583	gfi-3	FALSE	FALSE	TRUE	-0.615397	1	-1.29075	1	2.3444	0.00029924	3.608	3.013	3.633	2.358	3.499	5.836
WBGene00001584	nrde-4	FALSE	FALSE	FALSE	0.119657	1	-0.147921	1	-0.328377	1	4.724	4.838	5.305	5.158	4.811	4.471
WBGene00001585	gfl-1	FALSE	FALSE	FALSE	1.16251	1	1.55613	1	1.19667	1	5.514	6.673	5.295	6.85	5.542	6.739
WBGene00001586	ggr-1	FALSE	FALSE	FALSE	-0.0540171		1.77679	1	-1.40577	1	-1.79	-2.111	-2.09	-0.867	-1.297	-2.196
WBGene00001587	ggr-2	FALSE	FALSE	FALSE	-1.30179		-0.325229	1	-0.438875	1	-1.737	-2.895	-2.238	-2.435	-2.215	-2.581
WBGene00001588	ggr-3	FALSE	FALSE	FALSE	-2.52686		0.0810601	1	0.122586	1	-1.026	-3.322	-1.194	-1.132	-1.239	-1.277
WBGene00001589	gip-1	FALSE	FALSE	FALSE	-0.426541	1	-0.610534	1	-1.05589	1	3.084	2.67	3.287	2.684	3.1	2.068
WBGene00001590	C45G3.3	FALSE	FALSE	TRUE	-0.13546	1	0.183661	1	2.67103	8.35349e-08	3.799	3.542	4.171	4.353	3.831	6.482
WBGene00001591	glc-1	FALSE	FALSE	FALSE	-2.37056	1	-2.23136	1	-1.13539	1	1.266	-1.577	1.965	-0.212	1.696	0.63
WBGene00001592	glc-2	FALSE	FALSE	FALSE	-0.479539	1	-1.15448	1	-1.54455	1	0.463	0.119	0.519	-0.548	0.868	-0.603
WBGene00001593	glc-3	FALSE	FALSE	FALSE	-1.57456		-0.0368612	1	-1.38373	1	-2.014	-3.322	-2.067	-2.101	-1.437	-2.428
WBGene00001594	glc-4	FALSE	FALSE	FALSE	-0.930977	1	-0.807166	1	-0.651174	1	0.221	-0.655	0.222	-0.645	0.433	-0.232
WBGene00001595	gld-1	FALSE	TRUE	FALSE	1.73794	1	2.67394	1.37827e-54	1.5011	1	8.737	10.473	8.444	11.117	8.266	9.764
WBGene00001596	gld-2	FALSE	FALSE	FALSE	0.734942	1	-0.575208	1	-0.0302436	1	5.111	5.848	5.204	4.631	5.014	4.981
WBGene00001597	gld-3	FALSE	FALSE	FALSE	1.78298	1	-0.618521	1	0.182393	1	6.543	8.322	6.696	6.076	6.49	6.671
WBGene00001598	glh-1	FALSE	FALSE	FALSE	-0.139118	1	0.0095963	1	-0.444443	1	7.203	7.075	6.565	6.575	6.965	6.524
WBGene00001599	glh-2	TRUE	FALSE	FALSE	3.66073	3.42116e-27	0.463228	1	0.199046	1	5.89	9.565	5.591	6.053	5.733	5.929
WBGene00001600	glh-3	FALSE	FALSE	FALSE	-0.00258673	1	0.339976	1	1.42122	1	4.811	4.803	4.79	5.127	4.698	6.116
WBGene00001601	glh-4	FALSE	FALSE	FALSE	0.199583	1	0.326643	1	-0.437259	1	5.396	5.612	4.904	5.228	5.324	4.882
WBGene00001602	gln-1	FALSE	FALSE	FALSE	-0.233015	1	0.692506	1	-0.183568	1	3.523	3.256	3.051	3.738	3.368	3.185
WBGene00001603	gln-2	FALSE	FALSE	FALSE	0.699812	1	-0.662067	1	0.176009	1	-2.4	-2.504	-2.863	-3.037	-1.913	-1.773
WBGene00001604	gln-3	FALSE	FALSE	FALSE	-0.91758	1	-1.61571	1	-1.56517	1	5.465	4.556	4.822	3.217	5.23	3.68
WBGene00001605	gln-4	FALSE	FALSE	FALSE	0.789838		-2.38841		-0.692736	1	-2.874	-3.322	-2.518	-3.322	-1.668	-2.249
WBGene00001606	gln-5	TRUE	FALSE	FALSE	3.02624	9.33024e-14	1.08094	1	1.28337	1	7.801	10.831	7.56	8.639	7.511	8.795
WBGene00001607	gln-6	TRUE	FALSE	FALSE	4.08564	2.34207e-49	0.0421657	1	0.840623	1	8.949	13.027	8.463	8.506	8.561	9.402
WBGene00001608	R07B1.8	FALSE	FALSE	FALSE	-0.297604		-2.87283		-2.41005		-2.467	-3.322	-2.462	-3.322	-2.299	-3.322
WBGene00001609	glp-1	FALSE	FALSE	FALSE	0.680777	1	1.85466	1	1.60122	1	6.619	7.297	6.706	8.559	6.668	8.268
WBGene00001612	glr-1	FALSE	FALSE	FALSE	-1.9022		-1.14026	1	-0.89643	1	-1.604	-2.807	-1.922	-2.658	-1.796	-2.394
WBGene00001613	glr-2	FALSE	FALSE	FALSE	-0.587514	1	-0.588692	1	-1.20476	1	-1.091	-1.797	-1.007	-1.548	-0.853	-1.801
WBGene00001614	glr-3	FALSE	FALSE	FALSE	0.609319		-1.42652		-0.410077		-3.011	-3.322	-2.911	-3.156	-3.126	-3.322
WBGene00001615	glr-4	FALSE	FALSE	FALSE	-0.0682015	1	1.44385	1	0.706249	1	-0.399	-0.647	-0.026	1.324	-0.202	0.355
WBGene00001616	glr-5	FALSE	FALSE	FALSE	-0.928762	1	-0.786243	1	0.0602329	1	-0.662	-1.506	-0.254	-0.949	0.284	0.34
WBGene00001617	glr-6	FALSE	FALSE	FALSE	-1.1673	1	-1.00638	1	0.0301007	1	0.635	-0.795	0.342	-0.656	0.567	0.513
WBGene00001618	glr-7	FALSE	FALSE	FALSE	-0.95709		-1.63493	1	-1.21221	1	-2.626	-3.322	-2.385	-2.987	-2.524	-2.962
WBGene00001619	glr-8	FALSE	FALSE	FALSE	-1.04726		1.48903		-0.101215	1	-2.407	-3.322	-2.887	-2.231	-2.539	-2.603
WBGene00001620	glt-1	FALSE	FALSE	FALSE	-0.773091	1	-0.770225	1	-1.52867	1	4.249	3.459	3.801	3.041	4.104	2.588
WBGene00001621	glt-3	FALSE	FALSE	FALSE	-1.52571	1	-1.95037	1	-1.037	1	-0.236	-1.804	0.354	-1.305	0.078	-0.801
WBGene00001622	glt-4	FALSE	FALSE	FALSE	-2.50234	1	1.98055	1	-1.92888	1	0.736	-1.862	0.959	2.885	0.883	-0.965
WBGene00001623	glt-5	FALSE	TRUE	FALSE	0.752131	1	3.19733	0.000153479	-0.0409093	1	-1.052	-0.506	-0.819	2.156	-0.349	-0.392
WBGene00001624	glt-6	FALSE	FALSE	FALSE	-2.55141		-0.968313	1	-1.12377	1	-0.583	-2.836	-0.613	-1.399	-0.823	-1.761
WBGene00001625	glt-7	FALSE	FALSE	FALSE	2.2709		0.0172209		-0.044429	1	-2.992	-2.564	-2.743	-2.812	-2.171	-2.207
WBGene00001626	gly-1	FALSE	FALSE	FALSE	2.17506		-2.35889		0.920885		-2.469	-1.111	-2.67	-3.322	-2.723	-2.685
WBGene00001627	gly-2	FALSE	FALSE	FALSE	-0.615791	1	1.51335	1	0.232788	1	0.22	-0.311	1.013	2.475	0.428	0.574
WBGene00001628	gly-3	TRUE	TRUE	FALSE	3.36497	1.41806e-77	2.45168	4.49231e-23	0.761447	1	5.159	8.519	5.183	7.63	5.076	5.837
WBGene00001629	gly-4	FALSE	TRUE	TRUE	0.145149	1	3.04241	1.67541e-66	2.54254	2.20916e-06	3.954	4.124	3.775	6.81	3.851	6.387
WBGene00001630	gly-5	TRUE	FALSE	FALSE	4.04801	3.99173e-58	2.00284	1	1.47348	1	4.203	8.253	3.934	5.926	3.796	5.258
WBGene00001631	gly-6	FALSE	FALSE	FALSE	0.663541	1	0.42857	1	-0.409446	1	3.426	4.102	3.266	3.691	3.319	2.918
WBGene00001632	gly-7	TRUE	TRUE	TRUE	3.78509	1.17704e-30	3.11726	7.42525e-119	2.59015	1.1953e-16	5.497	9.293	5.256	8.37	5.34	7.927
WBGene00001633	gly-8	FALSE	FALSE	FALSE	-0.920094	1	1.07489	1	0.184712	1	3.342	2.481	2.802	3.868	3.256	3.442
WBGene00001635	gly-10	TRUE	TRUE	TRUE	4.73865	2.07896e-163	2.35917	4.03188e-16	2.14206	0.0470935	5.688	10.425	5.594	7.951	5.492	7.631
WBGene00001636	gly-11	FALSE	FALSE	TRUE	0.117937	1	1.80756	1	2.88814	4.23744e-10	1.467	1.511	1.675	3.45	1.631	4.46
WBGene00001637	gly-12	FALSE	FALSE	FALSE	-1.28462	1	0.0250935	1	-0.158364	1	0.837	-1.235	0.499	0.523	0.475	0.32
WBGene00001638	gly-13	TRUE	FALSE	FALSE	2.60719	1.92409e-05	-0.160552	1	0.360657	1	3.545	6.136	3.545	3.387	3.718	4.077
WBGene00001639	gly-14	FALSE	FALSE	FALSE	0.650992	1	2.28226	0.669633	1.34764	1	1.551	2.186	0.888	3.105	1.021	2.286
WBGene00001640	gly-15	FALSE	FALSE	FALSE	-0.298508		1.39087		0.577342		-2.476	-3.322	-3.322	-3.322	-3.157	-3.322
WBGene00001641	gly-16	FALSE	FALSE	FALSE							-3.322	-3.322	-3.322	-3.322	-3.322	-3.322
WBGene00001642	gly-17	FALSE	FALSE	FALSE	2.16247						-3.322	-3.322	-3.322	-3.322	-3.322	-3.322
WBGene00001643	gly-18	FALSE	FALSE	FALSE	-0.962032		0.954658	1	2.48666	1	-2.128	-3.322	-1.648	-0.925	-2.79	-1.715
WBGene00001644	gly-19	FALSE	FALSE	FALSE	-0.267947	1	-0.973625	1	-1.38839	1	-0.453	-0.67	1.045	0.12	0.137	-1.083
WBGene00001645	gly-20	FALSE	FALSE	FALSE	1.20715	1	0.239043	1	0.474807	1	5.603	6.809	5.95	6.186	5.588	6.059
WBGene00001646	gna-1	FALSE	FALSE	FALSE	0.572721	1	0.578467	1	0.538472	1	1.453	1.68	1.825	2.392	1.828	2.313
WBGene00001647	gna-2	FALSE	FALSE	FALSE	-0.0457342	1	0.675365	1	0.61903	1	6.195	6.12	6.795	7.469	6.371	6.985
WBGene00001648	goa-1	FALSE	FALSE	FALSE	1.24957	1	1.22406	1	1.34565	1	5.528	6.777	5.511	6.73	5.555	6.89
WBGene00001649	gob-1	TRUE	FALSE	FALSE	4.97639	1.00005e-168	0.338308	1	0.351498	1	4.656	9.631	4.478	4.81	4.505	4.855
WBGene00001650	gon-1	FALSE	FALSE	FALSE	-0.519559	1	0.394662	1	0.140053	1	3.043	2.496	2.635	3.019	3.262	3.4
WBGene00001651	gon-2	FALSE	FALSE	FALSE	-0.654972	1	-0.993068	1	-0.507979	1	3.684	3.037	3.779	2.79	3.894	3.392
WBGene00001653	gon-4	FALSE	FALSE	FALSE	-0.146447	1	0.532293	1	-0.705495	1	5.509	5.356	6.003	6.535	5.67	4.97
WBGene00001660	gop-1	FALSE	FALSE	FALSE	-1.01382	1	-1.26124	1	1.28393	1	3.371	2.383	4.084	2.835	3.4	4.672
WBGene00001661	gop-2	FALSE	FALSE	FALSE	0.0661486	1	-0.0597043	1	0.335665	1	4.876	4.943	5.263	5.202	5.074	5.392
WBGene00001662	gop-3	FALSE	FALSE	FALSE	0.0591491	1	1.36229	1	1.61288	1	5.261	5.247	5.397	6.756	5.265	6.876
WBGene00001663	gpa-1	FALSE	FALSE	FALSE	0.979695	1	1.89638	1	0.702234	1	-0.973	-0.305	-0.665	1.053	-0.492	0.113
WBGene00001664	gpa-2	FALSE	FALSE	FALSE	-0.515066		-3.00349	1	-2.14773	1	-2.549	-3.322	-1.863	-3.103	-1.902	-3.007
WBGene00001665	gpa-3	FALSE	FALSE	FALSE	0.201533		-0.646414	1	0.173526	1	-2.222	-2.543	-1.082	-1.654	-2.211	-2.33
WBGene00001666	gpa-4	FALSE	FALSE	FALSE	0.571737	1	0.448847	1	-1.32598	1	-1.456	-0.973	-1.059	-0.684	-0.617	-1.654
WBGene00001667	gpa-5	FALSE	FALSE	FALSE	-1.18303		-3.03386		0.348789		-1.867	-3.322	-2.245	-3.322	-2.738	-2.769
WBGene00001668	gpa-6	FALSE	FALSE	FALSE	0.789813		-0.732307		0.474886	1	-2.871	-3.322	-2.294	-2.635	-2.617	-2.438
WBGene00001669	gpa-7	TRUE	FALSE	FALSE	3.46633	0.00562695	1.06301	1	0.613118	1	0.032	3.381	0.534	1.537	0.848	1.384
WBGene00001670	gpa-8	FALSE	FALSE	FALSE	-0.297604		0.636409		0.578412		-2.291	-3.322	-2.836	-2.635	-3.112	-3.322
WBGene00001671	gpa-9	FALSE	FALSE	FALSE	0.36287		0.860137	1	-1.51519	1	-2.016	-2.442	-1.592	-0.933	-1.99	-2.807
WBGene00001672	gpa-10	FALSE	FALSE	FALSE	-1.80636		1.77949	1	0.0667822	1	-1.464	-3.322	-1.962	-0.601	-1.771	-1.735
WBGene00001673	gpa-11	FALSE	FALSE	FALSE	2.17346		1.02303	1	-1.26339	1	-2.755	-1.725	-2.225	-1.612	-2.545	-3.043
WBGene00001674	gpa-12	FALSE	FALSE	FALSE	-1.67902	1	-1.96355	1	-1.00974	1	0.384	-1.611	0.753	-0.983	0.722	-0.415
WBGene00001675	gpa-13	FALSE	FALSE	FALSE	0.00803984		-0.984704	1	-0.537367	1	-2.055	-2.706	-1.376	-2.215	-1.5	-2.102
WBGene00001676	gpa-14	FALSE	FALSE	FALSE	0.840937		0.367829	1	1.53978	1	-1.854	-1.616	-1.671	-1.412	-1.946	-0.905
WBGene00001677	gpa-15	FALSE	TRUE	FALSE	2.95807	1	3.43595	0.00144841	2.37426	1	-1.758	0.466	-1.112	2.018	-2.151	-0.521
WBGene00001678	gpa-16	FALSE	FALSE	FALSE	-0.614761	1	-0.942309	1	0.00647324	1	4.198	3.581	4.545	3.609	4.206	4.224
WBGene00001679	gpb-1	FALSE	FALSE	FALSE	1.34256	1	1.20367	1	1.43014	1	5.73	7.075	5.388	6.587	5.404	6.826
WBGene00001680	gpb-2	FALSE	FALSE	FALSE	-0.903761	1	0.085695	1	-0.425281	1	1.69	0.566	2.071	2.158	1.74	1.351
WBGene00001681	gpc-1	FALSE	FALSE	FALSE	-0.803546		0.22763	1	0.921803		-2.028	-3.322	-1.311	-1.119	-2.754	-2.446
WBGene00001682	gpc-2	FALSE	FALSE	FALSE	0.433146	1	0.46925	1	0.603346	1	6.246	6.66	5.725	6.192	5.829	6.433
WBGene00001683	gpd-1	FALSE	FALSE	FALSE	-0.479033	1	-1.75356	1	-0.969615	1	7.102	6.639	6.564	4.815	6.822	5.861
WBGene00001684	gpd-2	FALSE	FALSE	FALSE	-0.538091	1	-0.902432	1	-1.24965	1	6.874	6.325	6.357	5.458	6.548	5.308
WBGene00001685	gpd-3	FALSE	FALSE	FALSE	-1.12077	1	-1.1378	1	-1.88067	1	7.211	6.1	6.752	5.615	6.837	4.97
WBGene00001686	gpd-4	FALSE	FALSE	FALSE	-0.0387873	1	-1.33818	1	-0.596757	1	5.942	5.902	5.618	4.284	5.631	5.043
WBGene00001687	gpn-1	FALSE	FALSE	FALSE	-1.93372		-1.16493	1	-1.28308	1	-0.535	-2.606	-0.903	-1.785	-0.45	-1.628
WBGene00001688	gpr-1	FALSE	FALSE	FALSE	-0.168546	1	-0.256113	1	0.0916536	1	3.813	3.625	3.85	3.595	4.012	4.103
WBGene00001689	gpr-2	FALSE	FALSE	FALSE	0.0681964	1	0.661765	1	1.071	1	4.117	4.131	4.098	4.755	4.252	5.319
WBGene00001690	grd-1	FALSE	FALSE	FALSE	-0.861267	1	2.47659	0.962735	0.112107	1	-1.081	-1.691	-2.047	-0.156	-1.444	-1.377
WBGene00001691	grd-2	FALSE	FALSE	FALSE	-1.35714		0.208818		1.73734		-2.025	-2.988	-2.937	-2.921	-3.092	-2.749
WBGene00001692	grd-3	FALSE	FALSE	FALSE	-0.593616	1	-2.2645	1	-1.93294	1	5.964	5.398	5.33	3.082	5.665	3.751
WBGene00001693	grd-4	FALSE	FALSE	FALSE	-3.21591	1	-2.69203	1	-1.31887	1	0.302	-3.322	1.076	-1.386	0.625	-0.703
WBGene00001694	grd-5	FALSE	FALSE	FALSE	-0.623668	1	-1.90184	1	-1.33332	1	5.926	5.284	5.603	3.714	5.762	4.418
WBGene00001695	grd-6	FALSE	FALSE	FALSE	1.10292	1	-0.209922		0.153996	1	-1.279	-0.345	-2.692	-2.809	-2.145	-2.192
WBGene00001696	grd-7	FALSE	FALSE	FALSE	2.16234		-2.63886		0.592077	1	-3.322	-3.322	-2.798	-3.322	-3.215	-3.322
WBGene00001697	grd-8	FALSE	FALSE	FALSE	2.16239		-0.0248121		0.595117		-3.322	-3.322	-3.147	-3.322	-3.121	-3.322
WBGene00001698	grd-9	FALSE	FALSE	FALSE	-0.515066		-1.6767		-1.01047		-2.689	-3.322	-2.725	-3.153	-2.994	-3.322
WBGene00001699	grd-10	FALSE	FALSE	FALSE	-0.422151	1	-1.16603	1	-1.45018	1	3.701	3.335	2.814	1.676	3.21	1.733
WBGene00001700	grd-11	FALSE	FALSE	FALSE	-1.1778		1.74432	1	1.39431	1	-2.581	-3.322	-2.813	-2.059	-2.884	-2.39
WBGene00001701	grd-12	FALSE	FALSE	FALSE	-0.515032		-0.653484		2.55319		-2.395	-3.322	-2.775	-2.989	-3.102	-2.406
WBGene00001702	grd-13	FALSE	FALSE	FALSE	-1.75536	1	-2.47059	1	-1.95484	1	1.487	-0.085	0.93	-1.317	1.407	-0.45
WBGene00001703	grd-14	FALSE	FALSE	FALSE	-1.6286	1	-3.4221	1	-2.40749	1	1.662	0.102	1.008	-1.9	1.501	-0.686
WBGene00001704	grd-15	FALSE	FALSE	FALSE	-0.960124		1.39083		-0.425975		-1.536	-3.322	-3.322	-3.322	-2.792	-3.322
WBGene00001705	grd-16	FALSE	FALSE	FALSE	3.63034		3.38367	0.805213	1.19713	1	-2.905	-0.645	-2.697	-0.589	-2.183	-1.478
WBGene00001706	grd-17	FALSE	FALSE	FALSE			-0.119635				-3.322	-3.322	-2.969	-3.322	-3.322	-3.322
WBGene00001707	grh-1	FALSE	FALSE	FALSE	1.24187	1	-0.0153928	1	0.10098	1	0.1	1.251	0.549	0.544	0.367	0.464
WBGene00001708	grk-1	FALSE	FALSE	FALSE	0.748913	1	0.924355	1	1.96397	1	4.046	4.774	3.906	4.822	3.956	5.912
WBGene00001709	grk-2	FALSE	FALSE	FALSE	1.65311	1	-0.880245	1	0.319402	1	2.428	4.075	2.55	1.685	2.738	3.061
WBGene00001710	grl-1	FALSE	FALSE	FALSE	-0.566058		0.155154		1.16704	1	-1.587	-2.477	-2.163	-2.272	-2.077	-1.433
WBGene00001711	grl-2	FALSE	FALSE	FALSE	-0.298508		1.20179		-0.394822		-2.495	-3.322	-2.917	-2.617	-3.035	-3.322
WBGene00001712	grl-3	FALSE	FALSE	FALSE	0.5313		4.54342		-0.0384834		-2.663	-3.322	-3.111	-1.153	-2.65	-2.906
WBGene00001713	grl-4	FALSE	FALSE	FALSE	-0.907872	1	-1.13067	1	-1.70848	1	2.824	1.979	2.257	1.137	2.612	0.945
WBGene00001714	grl-5	FALSE	TRUE	FALSE	0.744968	1	4.45973	0.00688326	-0.448248		0.253	-0.172	-2.373	1.089	-2.452	-2.745
WBGene00001715	grl-6	FALSE	FALSE	FALSE	0.78977		1.39084		-0.410041		-2.757	-3.322	-3.322	-3.322	-2.78	-3.322
WBGene00001716	grl-7	FALSE	TRUE	FALSE	-0.209143	1	5.27243	4.03432e-05	0.833519	1	1.048	0.573	-2.591	1.468	-1.412	-0.752
WBGene00001717	grl-8	FALSE	FALSE	FALSE	0.722973		-1.20728		0.542888	1	-2.012	-2.298	-1.527	-2.369	-2.838	-2.699
WBGene00001718	grl-9	FALSE	FALSE	FALSE	0.78977		2.43604		3.79316		-2.839	-3.322	-3.128	-2.515	-3.322	-2.529
WBGene00001719	grl-10	FALSE	TRUE	FALSE	1.98071	1	3.57869	1.92559e-12	2.19758	1	0.195	2.145	0.529	4.012	0.543	2.646
WBGene00001720	grl-11	FALSE	FALSE	FALSE	2.16247		3.29717		2.99432		-3.322	-3.322	-3.322	-2.338	-3.322	-2.721
WBGene00001721	grl-12	FALSE	FALSE	FALSE	-0.804216		-0.0204975		0.594706		-1.597	-3.322	-2.866	-2.951	-3.022	-3.322
WBGene00001722	grl-13	FALSE	FALSE	FALSE	2.16247		1.39077		0.57742		-3.322	-3.322	-3.322	-3.322	-3.065	-3.322
WBGene00001723	grl-14	FALSE	FALSE	FALSE	-1.28962		-1.09003	1	-0.875661	1	-1.998	-3.322	-1.968	-2.526	-2.262	-2.613
WBGene00001724	grl-15	FALSE	FALSE	FALSE	-0.492497		2.7048	1	0.133244	1	-0.709	-1.294	-2.051	0.055	-1.788	-2.055
WBGene00001725	grl-16	FALSE	FALSE	FALSE	0.0552319	1	-0.272617	1	0.0553459	1	3.13	3.209	-0.871	-1.077	0.51	0.53
WBGene00001726	grl-17	FALSE	FALSE	FALSE	2.16249		2.37626	1	0.463149	1	-3.322	-3.322	-1.794	0.094	-1.819	-1.542
WBGene00001727	grl-18	FALSE	FALSE	FALSE	-0.0615926		4.60972	0.557084	-0.0206602		-2.684	-3.322	-3.154	-1.347	-2.895	-3.005
WBGene00001728	grl-19	FALSE	FALSE	FALSE			5.80046		2.99432		-3.322	-3.322	-3.322	-0.479	-3.322	-2.701
WBGene00001729	grl-20	FALSE	FALSE	FALSE	5.11249		0.930985		1.54299		-3.322	0	-3.066	-2.961	-3.025	-2.827
WBGene00001730	grl-21	FALSE	FALSE	FALSE	-0.761107		-0.70184		-2.77414	1	0.765	0.072	-1.69	-2.266	-0.686	-2.804
WBGene00001731	grl-22	FALSE	FALSE	FALSE	-1.88526		-1.10886	1	-2.55744	1	-1.496	-3.322	-0.921	-1.776	0.111	-2.499
WBGene00001732	grl-23	FALSE	FALSE	FALSE	-0.297346		-0.16927		-1.44826		-2.336	-3.322	-2.982	-3.017	-2.151	-2.961
WBGene00001733	grl-24	FALSE	FALSE	FALSE			1.3908		0.595154		-3.322	-3.322	-3.322	-3.322	-2.841	-3.322
WBGene00001734	grl-25	FALSE	FALSE	FALSE	1.4679		2.35161		0.396511	1	-2.832	-2.432	-3.162	-2.634	-2.395	-2.255
WBGene00001735	grl-26	FALSE	FALSE	FALSE	-0.0549912		1.92054	1	1.36165	1	-0.844	-1.442	-1.519	0.041	-1.034	-0.185
WBGene00001736	grl-27	FALSE	FALSE	FALSE	0.797086		-0.317511		-1.19866	1	-0.838	-0.758	-0.965	-1.38	-0.908	-2.466
WBGene00001737	grl-28	FALSE	FALSE	FALSE	2.16239		2.35261		2.03266		-3.322	-3.322	-3.322	-2.824	-3.322	-3.322
WBGene00001738	grl-29	FALSE	FALSE	FALSE	3.20661		2.35264		2.03252		-3.322	-2.126	-3.322	-2.869	-3.322	-3.322
WBGene00001739	grl-30	FALSE	FALSE	FALSE			-1.05418		-0.410085		-3.322	-3.322	-2.491	-3.322	-2.424	-3.322
WBGene00001740	gro-1	FALSE	FALSE	FALSE	-0.417457	1	0.00894659	1	1.1842	1	3.096	2.722	3.881	3.89	3.338	4.492
WBGene00001743	grp-1	FALSE	TRUE	TRUE	1.82575	1	4.38588	0	2.47137	3.74125e-16	5.507	7.332	5.669	10.053	5.318	7.785
WBGene00001744	gars-1	FALSE	FALSE	FALSE	1.08992	1	-1.2386	1	-0.937277	1	5.7	6.772	5.612	4.378	5.612	4.676
WBGene00001745	gsa-1	FALSE	FALSE	FALSE	1.72594	1	-0.288363	1	-0.0938559	1	3.542	5.272	2.967	2.684	3.431	3.344
WBGene00001746	gsk-3	TRUE	FALSE	FALSE	3.46747	4.72452e-48	0.850038	1	1.35595	1	4.011	7.471	3.99	4.828	3.869	5.199
WBGene00001747	gsp-1	FALSE	FALSE	FALSE	0.925618	1	-0.0258309	1	0.403419	1	5.552	6.486	5.538	5.513	5.228	5.628
WBGene00001748	gsp-2	FALSE	FALSE	FALSE	-0.762101	1	-0.634719	1	0.2742	1	7.521	6.768	7.232	6.598	7.328	7.603
WBGene00001749	gst-1	FALSE	FALSE	FALSE	-0.413363	1	-1.76781	1	-1.66095	1	7.219	6.801	6.714	4.948	6.751	5.103
WBGene00001750	gst-2	FALSE	FALSE	FALSE			0.684289	1	2.88568		-3.322	-3.322	-1.654	-1.304	-3	-2.043
WBGene00001751	gst-3	FALSE	FALSE	FALSE	0.609319		0.0572258	1	-2.913	1	-2.586	-3.322	-1.262	-1.229	-0.747	-2.843
WBGene00001752	gst-4	FALSE	FALSE	FALSE	-2.19894	1	0.758346	1	-2.39525	1	1.753	-1.979	2.149	2.867	2.032	-0.486
WBGene00001753	gst-5	FALSE	FALSE	FALSE	-1.22983	1	-2.8715	1	-2.26453	1	2.556	1.106	2.632	-0.096	2.786	0.59
WBGene00001754	gst-6	FALSE	FALSE	FALSE	-2.26416	1	-2.41035	1	-2.37288	1	1.137	-1.994	1.508	-0.752	1.442	-0.739
WBGene00001755	gst-7	FALSE	FALSE	FALSE	0.509501	1	-0.654939	1	-0.0838442	1	6.059	6.561	5.442	4.79	5.711	5.631
WBGene00001756	gst-8	FALSE	FALSE	FALSE	1.13583		0.566853	1	-0.349142	1	-1.566	-1.935	-1.406	-0.993	-1.967	-2.137
WBGene00001757	gst-9	FALSE	FALSE	FALSE	-0.298025		0.422693	1	-1.44517	1	-1.956	-3.322	-0.694	-0.393	-1.751	-2.827
WBGene00001758	gst-10	FALSE	FALSE	FALSE	-1.0878	1	-1.37715	1	-1.44233	1	3.608	2.341	3.581	2.214	3.777	2.35
WBGene00001759	gst-11	FALSE	FALSE	FALSE	-1.2989		0.797893	1	0.330515	1	-1.378	-3.322	-1.446	-0.823	-1.037	-0.8
WBGene00001760	gst-12	FALSE	FALSE	FALSE	0.571278	1	1.37833	1	1.09399	1	0.169	-0.35	-0.146	1.102	-0.124	0.797
WBGene00001761	gst-13	FALSE	FALSE	FALSE	-1.61557	1	-0.870963	1	-1.08491	1	4.11	2.417	4.455	3.559	4.421	3.354
WBGene00001762	gst-14	FALSE	FALSE	FALSE	1.70773		-2.36051		-0.999949		-2.702	-2.502	-2.211	-3.322	-2.501	-3.322
WBGene00001763	gst-15	FALSE	TRUE	FALSE	0.338009	1	2.88643	0.0360721	0.277481	1	0.758	-0.228	-0.013	2.739	0.387	0.533
WBGene00001764	gst-16	FALSE	FALSE	FALSE	-1.40889	1	0.904547	1	0.713216	1	0.792	-1.118	0.989	1.867	0.829	1.504
WBGene00001765	gst-17	FALSE	FALSE	FALSE	-1.2962		1.38516	1	-0.856474	1	-1.214	-3.322	-2.41	-1.591	-1.124	-2.074
WBGene00001766	gst-18	FALSE	FALSE	FALSE	3.08149		1.10521	1	-2.40281		-3.322	-2.437	-1.31	-0.503	-1.632	-3.322
WBGene00001767	gst-19	FALSE	FALSE	FALSE	-0.691939		-0.555148		-0.777124	1	-2.121	-3.322	-2.174	-2.57	-1.532	-2.292
WBGene00001768	gst-20	FALSE	FALSE	FALSE	-1.06812	1	-2.19619	1	-1.47358	1	2.434	1.476	2.259	0.161	2.509	1.058
WBGene00001769	gst-21	FALSE	FALSE	FALSE	3.15474	0.855519	2.34301	1	0.688786	1	-0.843	1.976	-1.016	1.081	-1.068	-0.535
WBGene00001770	gst-22	FALSE	FALSE	FALSE	-1.39591	1	-1.90936	1	-1.66998	1	2.351	1.022	2.375	0.541	2.371	0.79
WBGene00001771	gst-23	FALSE	FALSE	FALSE	-0.960124		0.522073		-1.72276		-1.547	-3.322	-1.908	-1.694	-2.199	-3.322
WBGene00001772	gst-24	FALSE	FALSE	FALSE	-0.650794	1	2.02856	1	-1.21145	1	1.576	0.97	0.587	2.558	2.209	1.041
WBGene00001773	gst-25	FALSE	FALSE	FALSE			-0.966866		0.594671		-3.322	-3.322	-2.84	-3.322	-3.003	-3.322
WBGene00001774	gst-26	FALSE	FALSE	FALSE	-0.999989	1	1.63341	1	-1.16469	1	3.873	2.806	3.682	5.307	3.936	2.791
WBGene00001775	gst-27	FALSE	FALSE	FALSE	-1.11662	1	-0.599875	1	-0.80659	1	5.373	4.277	5.43	4.834	5.557	4.751
WBGene00001776	gst-28	FALSE	FALSE	FALSE	-1.57796	1	-2.53879	1	-1.23033	1	2.398	0.704	2.614	0.115	2.329	0.991
WBGene00001777	gst-29	FALSE	FALSE	FALSE	-1.87557	1	-1.76363	1	-3.5252	1	0.09	-2.254	1.773	0.101	0.763	-2.32
WBGene00001778	gst-30	FALSE	FALSE	FALSE	-1.17151		-1.94353	1	-1.31696	1	-0.046	-2.226	-0.543	-1.981	-0.659	-2.237
WBGene00001779	gst-31	FALSE	FALSE	FALSE	-0.0515788		-0.0229846		-1.41646		-2.336	-3.322	-2.841	-2.865	-2.287	-3.322
WBGene00001780	gst-32	FALSE	FALSE	FALSE	-0.0515788		0.854288	1	-0.444728	1	-2.326	-3.322	-1.299	-0.834	-1.04	-1.861
WBGene00001781	gst-33	FALSE	FALSE	FALSE	-0.298508		-0.650726		-1.73489		-2.019	-3.322	-2.633	-2.915	-2.21	-3.322
WBGene00001782	gst-34	FALSE	FALSE	FALSE	-1.18495		-2.7863		-1.25755	1	-1.306	-3.322	-1.237	-2.867	-1.77	-2.642
WBGene00001783	gst-35	FALSE	FALSE	FALSE	-0.805829		0.234156		-2.25561	1	-1.695	-3.322	-1.805	-1.676	-1.214	-2.846
WBGene00001784	gst-36	FALSE	FALSE	FALSE	-1.65155	1	-2.08583	1	-2.564	1	4.078	2.358	3.679	1.633	3.9	1.389
WBGene00001785	gst-37	FALSE	FALSE	FALSE	2.16238		0.851979		0.53912		-3.322	-3.322	-3.003	-2.924	-2.762	-2.797
WBGene00001786	gst-38	FALSE	FALSE	FALSE	-1.67919	1	1.94905	1	-0.925381	1	1.955	-0.781	1.857	3.772	1.671	0.797
WBGene00001787	gst-39	FALSE	FALSE	FALSE	-1.88387	1	-0.417173	1	-1.19488	1	2.562	0.64	2.548	2.12	2.366	1.167
WBGene00001788	gst-40	FALSE	FALSE	FALSE	-0.494431		-1.30832		-2.14528	1	-2.185	-3.322	-1.436	-2.627	-1.221	-2.819
WBGene00001789	gst-41	FALSE	FALSE	FALSE	-3.01438		-1.31364	1	-1.82123	1	0.045	-3.322	0.454	-0.759	0.53	-1.109
WBGene00001790	gst-42	FALSE	FALSE	FALSE	-1.57852	1	-0.179682	1	-1.87769	1	2.384	0.819	2.792	2.603	2.704	0.883
WBGene00001791	gst-43	FALSE	FALSE	FALSE	-1.29229	1	1.23485	1	0.0638886	1	1.681	-0.73	2.287	3.507	2.218	2.262
WBGene00001792	gst-44	TRUE	FALSE	FALSE	3.30006	0.000411968	2.59238	0.0914814	2.28305	1	1.32	4.54	0.622	3.123	1.382	3.589
WBGene00001793	gsy-1	TRUE	FALSE	FALSE	3.3761	5.33966e-21	1.70002	1	0.225823	1	5.305	8.678	5.16	6.856	5.113	5.344
WBGene00001794	gta-1	FALSE	FALSE	FALSE	-0.723481	1	1.44989	1	-1.16475	1	6.058	5.336	6.16	7.608	6.04	4.879
WBGene00001795	gtl-1	FALSE	FALSE	FALSE	-1.30434	1	-0.74325	1	-0.695438	1	2.504	1.179	2.887	2.155	2.31	1.625
WBGene00001796	gtl-2	FALSE	FALSE	FALSE	-2.04638	1	-0.82193	1	-0.832111	1	-0.523	-2.289	-0.07	-0.782	0.044	-0.666
WBGene00001803	lite-1	FALSE	FALSE	FALSE	-1.66659		-1.21055	1	-1.26865	1	-1.035	-2.771	-0.821	-1.825	-0.774	-1.76
WBGene00001804	gur-3	FALSE	FALSE	FALSE	-0.515032		-0.025007		1.55666		-2.596	-3.322	-3.192	-3.322	-3.172	-3.039
WBGene00001805	gur-4	FALSE	FALSE	FALSE	0.345669		-0.912037		-0.301242	1	-2.483	-2.51	-1.92	-2.432	-2.097	-2.208
WBGene00001806	gur-5	FALSE	FALSE	FALSE			0.829461		-0.448269		-3.322	-3.322	-2.873	-2.59	-2.683	-2.99
WBGene00001808	gut-2	FALSE	FALSE	FALSE	0.685821	1	0.733827	1	0.909596	1	5.025	5.761	4.642	5.372	4.956	5.865
WBGene00001811	haf-1	FALSE	FALSE	FALSE	0.760743	1	-0.692728	1	-0.481137	1	0.981	1.744	1.504	0.847	1.119	0.526
WBGene00001812	haf-2	TRUE	FALSE	FALSE	3.24971	2.33626e-29	1.71626	1	1.24967	1	5.677	8.92	6.19	7.904	5.726	6.968
WBGene00001813	haf-3	TRUE	TRUE	FALSE	2.5782	3.20962e-08	2.57326	1.57453e-31	1.04967	1	4.496	7.063	4.797	7.366	4.555	5.599
WBGene00001814	haf-4	FALSE	FALSE	FALSE	-0.923719	1	-1.44941	1	-1.16817	1	3.311	2.383	2.386	0.985	3.1	1.937
WBGene00001815	hmt-1	FALSE	TRUE	FALSE	0.348596	1	2.55972	9.09292e-23	1.23135	1	4.228	4.585	4.239	6.792	4.133	5.363
WBGene00001816	haf-6	FALSE	FALSE	FALSE	-0.626138	1	-1.06207	1	-1.0806	1	2.736	2.046	2.741	1.708	2.613	1.575
WBGene00001817	haf-7	FALSE	FALSE	FALSE	-0.739152	1	-1.01567	1	0.224361	1	1.393	0.669	1.683	0.711	1.421	1.612
WBGene00001818	haf-8	FALSE	FALSE	FALSE					0.577342		-3.322	-3.322	-3.322	-3.322	-3.194	-3.322
WBGene00001819	haf-9	FALSE	FALSE	FALSE	-1.40243	1	-1.70571	1	-1.40728	1	3.088	1.671	2.786	1.112	3.442	2.071
WBGene00001820	ham-1	FALSE	FALSE	FALSE	0.294101	1	-0.258136	1	-0.22666	1	1.914	1.983	2.191	1.931	1.95	1.735
WBGene00001821	ham-2	FALSE	FALSE	FALSE	-0.35817	1	-0.663059	1	-0.273648	1	-0.26	-1.358	-0.25	-0.813	-0.86	-1.387
WBGene00001823	hap-1	FALSE	FALSE	FALSE	0.181396	1	0.511815	1	1.4543	1	3.917	3.999	4.081	4.593	4.06	5.512
WBGene00001824	hbl-1	FALSE	FALSE	FALSE	2.24234	1	1.13456	1	0.640554	1	1.086	3.353	1.433	2.535	1.706	2.298
WBGene00001827	hcf-1	FALSE	FALSE	FALSE	-0.519675	1	-0.736825	1	-0.257155	1	6.445	5.914	6.5	5.764	6.348	6.093
WBGene00001828	hch-1	FALSE	FALSE	FALSE	-0.809033		-0.999489	1	-0.76817	1	-2.446	-3.322	-1.848	-2.409	-2.769	-2.975
WBGene00001829	hcp-1	FALSE	FALSE	FALSE	-0.647768	1	-1.49158	1	-0.416678	1	7.032	6.389	6.93	5.441	7.139	6.722
WBGene00001830	hcp-2	FALSE	FALSE	FALSE	-1.17966	1	-1.54124	1	-1.46561	1	6.161	4.974	6.241	4.702	6.295	4.837
WBGene00001831	hcp-3	FALSE	FALSE	FALSE	-0.498362	1	0.31847	1	0.309712	1	6.956	6.468	6.497	6.816	6.813	7.126
WBGene00001832	hcp-4	FALSE	FALSE	FALSE	-0.650675	1	-1.07953	1	-0.486423	1	6.82	6.173	6.55	5.471	6.789	6.303
WBGene00001833	hcp-6	FALSE	FALSE	FALSE	-0.982592	1	-1.15017	1	-0.529604	1	5.606	4.622	5.843	4.694	5.644	5.117
WBGene00001834	hda-1	TRUE	FALSE	FALSE	2.47453	1.66076e-07	0.825954	1	1.71629	1	6.593	9.069	6.52	7.345	6.482	8.196
WBGene00001835	hda-2	FALSE	FALSE	FALSE	0.435916	1	0.459234	1	1.59278	1	4.403	4.834	4.885	5.341	4.619	6.199
WBGene00001836	hda-3	FALSE	FALSE	FALSE	0.0773289	1	0.051948	1	1.14657	1	4.775	4.848	4.565	4.615	4.768	5.911
WBGene00001837	hda-4	FALSE	FALSE	FALSE	2.15733	1	0.46315	1	0.665591	1	3.193	5.349	3.089	3.547	3.358	4.019
WBGene00001838	hda-10	FALSE	FALSE	FALSE	0.477006	1	0.854037	1	0.511191	1	4.128	4.63	3.708	4.555	4.156	4.666
WBGene00001839	hdl-1	FALSE	FALSE	FALSE	-2.57375		-0.820293	1	-0.176203	1	-1.734	-3.322	-2.375	-2.75	-2.337	-2.454
WBGene00001840	hel-1	FALSE	FALSE	FALSE	-0.947905	1	-1.83645	1	-1.28473	1	7.702	6.764	7.467	5.633	7.395	6.118
WBGene00001841	hen-1	FALSE	FALSE	FALSE	-2.34752		-1.50033	1	-3.40494	1	-0.214	-3.322	0.39	-1.045	-0.81	-3.322
WBGene00001842	her-1	FALSE	FALSE	TRUE	0.105788		1.81332	1	5.38012	1.32947e-36	0.545	0.575	0.123	1.823	0.566	5.85
WBGene00001843	hgo-1	FALSE	FALSE	FALSE	-1.56179	1	-2.24435	1	-1.44433	1	4.568	2.904	4.725	2.505	4.716	3.276
WBGene00001844	hid-1	FALSE	FALSE	FALSE	-0.926555	1	-1.53598	1	-1.39126	1	2.119	1.218	2.142	0.648	2.074	0.744
WBGene00001851	hif-1	FALSE	FALSE	FALSE	-0.480021	1	-1.10739	1	-1.02915	1	5.374	4.892	5.084	3.981	5.235	4.216
WBGene00001852	hil-1	FALSE	FALSE	FALSE	-1.25995	1	0.0148193	1	-0.487561	1	1.246	-0.693	1.574	1.589	2.106	1.629
WBGene00001853	hil-2	FALSE	FALSE	FALSE	0.555161	1	1.99988	1	0.662002	1	6.091	6.646	5.665	7.662	5.702	6.367
WBGene00001854	hil-3	FALSE	TRUE	TRUE	2.35267	1	3.13288	1.4918e-35	2.66709	1.34558e-07	3.7	6.055	3.683	6.81	3.557	6.218
WBGene00001855	hil-4	FALSE	FALSE	FALSE	0.993278	1	0.644486	1	1.89206	1	8.444	9.44	7.805	8.449	8.024	9.908
WBGene00001856	hil-5	FALSE	TRUE	FALSE	1.32626	1	3.12247	6.72638e-108	2.03023	1	8.791	10.122	8.152	11.272	8.431	10.459
WBGene00001857	hil-6	FALSE	TRUE	FALSE	1.01104		4.73264	1.08381e-06	2.23039	1	-2.071	-1.324	-1.604	2.835	-1.06	0.906
WBGene00001858	hil-7	FALSE	FALSE	TRUE	-0.969967		0.447657	1	3.97597	1.27661e-05	-0.343	-1.642	-1.173	-0.876	-0.877	2.824
WBGene00001859	hil-8	FALSE	FALSE	FALSE	0.472842	1	0.376769	1	-0.40501	1	-0.939	-1.136	-0.937	-0.633	-2.028	-2.337
WBGene00001860	him-1	FALSE	FALSE	FALSE	0.0210742	1	-0.492377	1	-0.78101	1	6.174	6.197	6.419	5.928	6.384	5.605
WBGene00001862	him-3	FALSE	TRUE	FALSE	0.646184	1	2.17186	0.00148686	1.98542	1	6.138	6.776	6.117	8.287	6.216	8.2
WBGene00001863	him-4	FALSE	FALSE	FALSE	-1.11599	1	-1.38749	1	-1.14562	1	3.98	2.864	3.896	2.52	3.84	2.71
WBGene00001864	him-5	FALSE	TRUE	TRUE	1.74784	1	4.54291	0	4.21707	8.56221e-258	4.192	5.932	4.283	8.819	4.253	8.462
WBGene00001865	him-6	FALSE	FALSE	FALSE	-0.034662	1	-0.970797	1	0.142088	1	5.504	5.474	5.529	4.559	5.454	5.599
WBGene00001867	him-8	FALSE	TRUE	FALSE	1.90375	1	3.29443	4.89162e-144	0.645126	1	4.682	6.571	5.07	8.361	4.835	5.463
WBGene00001869	him-10	FALSE	FALSE	FALSE	-0.167829	1	-0.360151	1	-0.231076	1	5.656	5.484	5.679	5.317	5.863	5.626
WBGene00001872	him-14	FALSE	FALSE	FALSE	1.55097	1	-0.199301	1	-0.523969	1	3.799	5.327	4.384	4.182	3.919	3.374
WBGene00001874	him-17	FALSE	FALSE	FALSE	-0.258213	1	0.0288144	1	-0.80884	1	6.207	5.95	6.194	6.224	6.17	5.365
WBGene00001875	his-1	FALSE	FALSE	FALSE	-2.55852	1	-2.80537	1	-2.81902	1	8.73	6.119	8.166	5.36	8.244	5.436
WBGene00001876	his-2	FALSE	FALSE	FALSE	-2.39164	1	-3.67039	1	-2.64957	1	7.753	5.391	7.378	3.713	7.507	4.879
WBGene00001877	his-3	FALSE	FALSE	FALSE	1.0566	1	-3.37038	1	-3.28406	1	8.01	9.079	7.24	3.885	7.604	4.304
WBGene00001878	his-4	FALSE	FALSE	FALSE	-1.15064	1	-2.32394	1	-2.31918	1	7.71	6.565	7.297	4.969	7.308	5.002
WBGene00001879	his-5	FALSE	FALSE	FALSE	-3.18065	1	-2.99364	1	-3.9712	1	6.71	3.506	6.065	3.082	6.298	2.362
WBGene00001880	his-6	FALSE	FALSE	FALSE	-2.41862	1	-3.76934	1	-3.32008	1	7.525	5.044	6.744	2.978	7.118	3.802
WBGene00001881	his-7	FALSE	FALSE	FALSE	-2.57875	1	-2.68803	1	-2.21685	1	7.421	4.887	6.675	3.99	7.003	4.791
WBGene00001882	his-8	FALSE	FALSE	FALSE	-2.77243	1	-3.09043	1	-2.59944	1	5.142	2.356	5.205	2.123	5.211	2.642
WBGene00001883	his-9	FALSE	FALSE	FALSE							-3.322	-3.322	-3.322	-3.322	-3.322	-3.322
WBGene00001884	his-10	FALSE	FALSE	FALSE							-3.322	-3.322	-3.322	-3.322	-3.322	-3.322
WBGene00001885	his-11	FALSE	FALSE	FALSE							-3.322	-3.322	-3.322	-3.322	-3.322	-3.322
WBGene00001886	his-12	FALSE	FALSE	FALSE							-3.322	-3.322	-3.322	-3.322	-3.322	-3.322
WBGene00001887	his-13	FALSE	FALSE	FALSE			1.39087				-3.322	-3.322	-3.322	-3.322	-3.322	-3.322
WBGene00001888	his-14	FALSE	FALSE	FALSE							-3.322	-3.322	-3.322	-3.322	-3.322	-3.322
WBGene00001889	his-15	FALSE	FALSE	FALSE							-3.322	-3.322	-3.322	-3.322	-3.322	-3.322
WBGene00001890	his-16	FALSE	FALSE	FALSE	2.16238		-2.32304		0.577871		-3.322	-3.322	-1.819	-3.322	-2.837	-3.322
WBGene00001891	his-17	FALSE	FALSE	FALSE	-2.48109	1	-4.44727	1	-3.63196	1	3.823	1.421	3.23	-0.975	3.35	-0.326
WBGene00001892	his-18	FALSE	FALSE	FALSE	-3.55238	1	-3.52321	1	-3.86347	1	6.959	3.475	6.413	2.907	6.482	2.595
WBGene00001893	his-19	FALSE	FALSE	FALSE							-3.322	-3.322	-3.322	-3.322	-3.322	-3.322
WBGene00001894	his-20	FALSE	FALSE	FALSE							-3.322	-3.322	-3.322	-3.322	-3.322	-3.322
WBGene00001895	his-21	FALSE	FALSE	FALSE							-3.322	-3.322	-3.322	-3.322	-3.322	-3.322
WBGene00001896	his-22	FALSE	FALSE	FALSE							-3.322	-3.322	-3.322	-3.322	-3.322	-3.322
WBGene00001898	his-24	FALSE	FALSE	FALSE	-0.0246921	1	0.166383	1	1.07787	1	5.29	5.303	5.403	5.571	4.571	5.652
WBGene00001899	his-25	FALSE	FALSE	FALSE	0.776323		3.65577	1	2.23356	1	-2.644	-3.322	-2.698	-0.5	-2.243	-0.593
WBGene00001900	his-26	FALSE	FALSE	FALSE			1.3908				-3.322	-3.322	-3.322	-3.322	-3.322	-3.322
WBGene00001901	his-27	FALSE	FALSE	FALSE							-3.322	-3.322	-3.322	-3.322	-3.322	-3.322
WBGene00001902	his-28	FALSE	FALSE	FALSE							-3.322	-3.322	-3.322	-3.322	-3.322	-3.322
WBGene00001903	his-29	FALSE	FALSE	FALSE							-3.322	-3.322	-3.322	-3.322	-3.322	-3.322
WBGene00001904	his-30	FALSE	FALSE	FALSE							-3.322	-3.322	-3.322	-3.322	-3.322	-3.322
WBGene00001905	his-31	FALSE	FALSE	FALSE	-0.903652	1	-1.31464	1	-1.54515	1	6.102	5.231	6.056	4.748	6.056	4.529
WBGene00001906	his-32	FALSE	FALSE	FALSE	-1.1636	1	-2.6044	1	-1.99231	1	6.975	5.847	6.696	4.104	6.764	4.788
WBGene00001907	his-33	FALSE	FALSE	FALSE							-3.322	-3.322	-3.322	-3.322	-3.322	-3.322
WBGene00001908	his-34	FALSE	FALSE	FALSE							-3.322	-3.322	-3.322	-3.322	-3.322	-3.322
WBGene00001909	his-35	FALSE	FALSE	FALSE	-1.05762	1	-1.49564	1	-1.54186	1	5.33	4.253	4.523	3.04	4.895	3.377
WBGene00001910	C50F4.6	FALSE	FALSE	FALSE	1.17625	1	0.148974	1	0.235985	1	3.992	5.186	3.863	4.013	3.957	4.195
WBGene00001911	his-37	FALSE	FALSE	FALSE	-0.307091	1	0.442569	1	0.25607	1	5.747	5.342	5.409	5.852	5.522	5.763
WBGene00001912	his-38	FALSE	FALSE	FALSE	-2.45539	1	-2.76127	1	-2.59885	1	7.797	5.303	7.259	4.496	7.43	4.855
WBGene00001913	his-39	FALSE	FALSE	FALSE	-0.298025		-1.84038		-2.73199		-1.158	-3.322	-1.429	-2.636	-0.604	-3.322
WBGene00001914	his-40	FALSE	FALSE	FALSE	-2.7058	1	-3.76348	1	-3.3219	1	7.352	4.616	6.838	3.083	7.133	3.843
WBGene00001915	his-41	FALSE	TRUE	FALSE	0.847535	1	2.61513	4.71135e-10	1.20273	1	4.985	5.831	4.392	7.001	4.833	6.041
WBGene00001916	his-42	FALSE	FALSE	FALSE	-0.304318		-2.871		-2.41352	1	-0.614	-1.913	-1.401	-3.322	-1.163	-3.322
WBGene00001917	his-43	FALSE	FALSE	FALSE							-3.322	-3.322	-3.322	-3.322	-3.322	-3.322
WBGene00001918	his-44	FALSE	FALSE	FALSE	0.789813				0.595154		-2.403	-3.322	-3.322	-3.322	-2.83	-3.322
WBGene00001919	his-45	FALSE	FALSE	FALSE	2.09781		0.953578	1	0.778846	1	-1.811	-0.342	-1.457	-0.724	-0.65	0.04
WBGene00001920	his-46	FALSE	FALSE	FALSE			-0.119635		0.595117		-3.322	-3.322	-2.778	-3.322	-2.768	-3.322
WBGene00001921	his-47	FALSE	TRUE	FALSE	1.24205	1	6.7488	4.70298e-29	2.02674	1	0.858	1.767	-1.133	5.295	0.193	2.136
WBGene00001922	his-48	FALSE	FALSE	FALSE	-1.28263	1	-1.30623	1	-1.60835	1	8.342	7.065	7.397	6.092	7.453	5.856
WBGene00001923	his-49	FALSE	FALSE	FALSE							-3.322	-3.322	-3.322	-3.322	-3.322	-3.322
WBGene00001924	his-50	FALSE	FALSE	FALSE							-3.322	-3.322	-3.322	-3.322	-3.322	-3.322
WBGene00001925	his-51	FALSE	FALSE	FALSE							-3.322	-3.322	-3.322	-3.322	-3.322	-3.322
WBGene00001926	his-52	FALSE	FALSE	FALSE							-3.322	-3.322	-3.322	-3.322	-3.322	-3.322
WBGene00001927	his-53	FALSE	FALSE	FALSE							-3.322	-3.322	-3.322	-3.322	-3.322	-3.322
WBGene00001928	his-54	FALSE	FALSE	FALSE							-3.322	-3.322	-3.322	-3.322	-3.322	-3.322
WBGene00001929	his-55	FALSE	FALSE	FALSE	2.36821		-1.55271	1	-2.54186	1	-1.844	0.826	-0.897	-2.257	-0.712	-2.76
WBGene00001930	his-56	FALSE	FALSE	FALSE			-0.0248121		0.595117		-3.322	-3.322	-2.826	-3.322	-2.768	-3.322
WBGene00001931	his-57	FALSE	FALSE	FALSE	0.102286	1	2.70959	0.742533	1.08006	1	-0.805	-0.988	-0.834	1.672	-0.558	0.269
WBGene00001932	his-58	FALSE	FALSE	FALSE	4.14789		4.57648	0.539661	2.78346	1	-3.322	-1.799	-2.94	-0.229	-2.535	-1.232
WBGene00001933	his-59	FALSE	FALSE	FALSE	-1.80077	1	-1.95671	1	-2.14707	1	10.132	8.333	9.06	7.106	9.404	7.259
WBGene00001934	his-60	FALSE	FALSE	FALSE	-1.81539	1	-1.7321	1	-2.05346	1	10.596	8.785	9.595	7.865	9.667	7.618
WBGene00001935	his-61	FALSE	FALSE	FALSE	-2.59199	1	-2.64054	1	-1.74214	1	9.84	7.249	8.549	5.913	8.955	7.215
WBGene00001936	his-62	FALSE	FALSE	FALSE	-1.32656	1	-1.40607	1	-1.65244	1	10.681	9.358	9.795	8.391	9.892	8.233
WBGene00001937	his-63	FALSE	FALSE	FALSE	-2.13275	1	-3.48352	1	-3.1045	1	8.906	6.786	8.006	4.532	8.338	5.245
WBGene00001938	his-64	FALSE	FALSE	FALSE	-1.98233	1	-2.57662	1	-2.27308	1	10.473	8.481	9.247	6.676	9.472	7.191
WBGene00001939	his-65	FALSE	TRUE	FALSE	2.76798		7.02102	4.2702e-08	1.7386	1	-1.62	0.632	-2.51	3.674	-1.037	0.638
WBGene00001940	his-66	FALSE	FALSE	FALSE	4.85816	0.472514	2.89987	0.145086	1.2576	1	-2.555	1.729	-0.024	2.74	0.452	1.581
WBGene00001941	his-67	FALSE	FALSE	FALSE	-1.97965	1	-2.34654	1	-2.26432	1	9.776	7.802	8.946	6.6	9.046	6.786
WBGene00001942	his-68	FALSE	FALSE	FALSE	-2.66032	1	-3.06059	1	-2.86543	1	8.566	5.929	7.711	4.658	7.938	5.073
WBGene00001943	his-69	FALSE	FALSE	FALSE	0.11881		-2.84986		-0.0404366	1	-1.181	-2.343	-1.55	-3.322	-1.289	-1.798
WBGene00001944	his-70	FALSE	FALSE	FALSE	2.16239		-0.0259692		-0.0374774		-3.322	-3.322	-2.989	-3.322	-2.312	-2.737
WBGene00001945	his-71	FALSE	FALSE	FALSE	-0.281078	1	1.48891	1	0.0591959	1	3.598	3.303	3.062	4.542	3.538	3.607
WBGene00001946	his-72	FALSE	FALSE	TRUE	0.663961	1	1.56689	1	3.79298	2.67478e-99	7.885	8.554	7.388	8.954	7.446	11.232
WBGene00001947	his-73	FALSE	FALSE	FALSE	-0.790246	1	-2.13866	1	-2.32544	1	3.047	2.176	1.55	-0.455	2.129	-0.217
WBGene00001948	hlh-1	FALSE	FALSE	FALSE	-0.302302	1	1.58255	1	-0.776311	1	-0.352	-0.606	-0.517	0.963	0.062	-0.597
WBGene00001949	hlh-2	FALSE	TRUE	FALSE	1.47996	1	3.02259	5.05084e-60	1.94313	1	4.131	5.605	4.305	7.321	4.167	6.103
WBGene00001950	hlh-3	TRUE	TRUE	TRUE	6.44045	4.83054e-20	3.34966	7.20634e-05	3.58179	1.48124e-07	-0.214	6.045	-0.06	3.208	0.287	3.775
WBGene00001951	hlh-4	FALSE	FALSE	FALSE	3.91414		2.75047	1	0.569327	1	-3.322	-1.36	-2.335	-0.358	-1.799	-1.774
WBGene00001952	hlh-6	FALSE	TRUE	FALSE	0.560625		6.36469	8.679e-08	2.6504	1	-1.583	-1.602	-2.68	2.653	-2.054	-0.079
WBGene00001953	hlh-8	FALSE	FALSE	FALSE	0.0639794		0.808794	1	-0.958322	1	-1.345	-2.057	-1.069	-0.401	-0.779	-1.935
WBGene00001954	hlh-10	FALSE	FALSE	FALSE	0.789813		-1.05423		-0.455021		-2.71	-3.322	-2.773	-3.322	-2.349	-2.835
WBGene00001955	hlh-11	FALSE	FALSE	FALSE	-0.0911628	1	0.0173605	1	-0.0110015	1	4.157	4.092	3.904	3.923	3.82	3.811
WBGene00001956	hlh-12	FALSE	FALSE	FALSE	2.16233		2.35271		-0.440686		-3.322	-3.322	-3.322	-2.867	-2.117	-2.716
WBGene00001957	hlh-13	FALSE	FALSE	FALSE	-0.298508		0.822191		-1.44825	1	-1.831	-3.322	-2.43	-2.005	-1.592	-2.783
WBGene00001958	hlh-14	FALSE	FALSE	FALSE	1.91798	1	2.64784	0.97787	3.38894	0.0668508	-1.109	0.555	-0.92	1.584	-1.012	2.051
WBGene00001959	hlh-15	FALSE	FALSE	FALSE					2.03263		-3.322	-3.322	-3.322	-3.322	-3.322	-3.322
WBGene00001960	hlh-16	FALSE	FALSE	FALSE	0.531216		-0.152491		-2.53306	1	-2.361	-3.322	-1.201	-1.432	-0.452	-2.694
WBGene00001961	hlh-17	FALSE	FALSE	FALSE	0.789753		-0.0827359		0.579667		-2.592	-3.322	-2.962	-3.322	-2.948	-3.322
WBGene00001962	hlh-19	FALSE	FALSE	FALSE	2.16236		2.35261		1.55664		-3.322	-3.322	-3.322	-2.875	-2.947	-2.724
WBGene00001963	btb-1	FALSE	FALSE	FALSE	-2.91082		1.49603	1	1.21964	1	-0.071	-3.322	0.186	1.598	0.08	1.199
WBGene00001964	hlh-25	FALSE	FALSE	FALSE			2.35268		2.03256		-3.322	-3.322	-3.322	-2.925	-3.322	-3.322
WBGene00001965	hlh-26	FALSE	FALSE	FALSE	4.1507		5.59022		0.595088		-3.322	-1.169	-3.322	-1.116	-3.045	-3.322
WBGene00001966	hlh-27	FALSE	FALSE	FALSE			1.3908		3.74837		-3.322	-3.322	-3.322	-3.322	-3.322	-2.546
WBGene00001967	hlh-28	FALSE	FALSE	FALSE			-0.119709				-3.322	-3.322	-3.036	-3.322	-3.322	-3.322
WBGene00001968	hlh-29	FALSE	FALSE	FALSE			-1.05418		1.55692		-3.322	-3.322	-2.779	-3.322	-3.029	-2.838
WBGene00001971	hmg-1.1	FALSE	FALSE	FALSE	0.582231	1	0.945136	1	1.3113	1	8.955	9.532	8.243	9.188	8.178	9.49
WBGene00001972	hmg-1.2	FALSE	FALSE	FALSE	0.186991	1	1.24776	1	0.757171	1	5.484	5.683	5.416	6.662	5.305	6.059
WBGene00001973	hmg-3	FALSE	FALSE	FALSE	-0.110523	1	-0.823274	1	-0.776394	1	6.364	6.23	6.319	5.497	6.447	5.672
WBGene00001974	hmg-4	FALSE	TRUE	FALSE	0.56106	1	2.22995	8.87299e-09	1.12974	1	6.883	7.441	6.823	9.052	6.948	8.077
WBGene00001975	hmg-5	FALSE	FALSE	FALSE	-0.696295	1	-1.1511	1	-1.02564	1	4.943	4.258	5.186	4.033	5.092	4.068
WBGene00001976	hmg-11	FALSE	FALSE	FALSE	-0.162615	1	-1.51025	1	-0.477547	1	4.792	4.638	4.523	3.022	4.23	3.772
WBGene00001977	hmg-12	FALSE	FALSE	FALSE	1.83685	1	-0.431429	1	1.25355	1	8.545	10.381	7.951	7.519	8.253	9.504
WBGene00001978	hmp-1	FALSE	FALSE	FALSE	1.42618	1	-1.30157	1	-0.694478	1	4.86	6.286	5.414	4.118	4.98	4.285
WBGene00001979	hmp-2	FALSE	TRUE	FALSE	0.690793	1	2.86129	5.42251e-64	1.93594	1	5.839	6.548	5.761	8.62	5.763	7.696
WBGene00001980	hmr-1	FALSE	FALSE	FALSE	-0.309754	1	-0.790117	1	1.91783	1	5.145	4.843	4.93	4.144	4.893	6.806
WBGene00001981	hnd-1	FALSE	TRUE	FALSE	0.705257	1	3.50649	4.19699e-20	1.90882	1	1.503	2.063	1.565	5.02	1.866	3.751
WBGene00001983	hoe-1	FALSE	FALSE	FALSE	0.0993516	1	-0.547023	1	-0.735712	1	5.462	5.556	5.721	5.172	5.556	4.823
WBGene00001984	hog-1	FALSE	FALSE	FALSE	1.55537		-0.385331	1	-0.0962853	1	-1.667	-0.349	-1.266	-1.575	-1.453	-1.876
WBGene00001985	hop-1	FALSE	FALSE	FALSE	0.82514	1	0.821752	1	0.481337	1	4.859	5.688	5.218	6.036	4.907	5.383
WBGene00001986	hot-1	FALSE	FALSE	FALSE	-2.49233	1	-0.390119	1	-0.193309	1	0.028	-2.35	-0.207	-0.572	-0.254	-0.39
WBGene00001987	hot-2	FALSE	FALSE	TRUE	3.42469	1	0.90126	1	4.47035	2.97948e-14	-2.462	0.471	-1.772	-1.296	-0.859	3.4
WBGene00001988	hot-3	FALSE	FALSE	FALSE	0.558219		0.595496		-2.00444		-2.463	-3.322	-1.712	-1.263	-1.956	-3.322
WBGene00001989	hot-4	FALSE	FALSE	FALSE	1.45262		-0.6945	1	-0.814016	1	-1.404	-0.982	-0.84	-1.426	-0.716	-1.328
WBGene00001990	hot-5	FALSE	FALSE	FALSE			3.03356	1	-0.393965		-3.322	-3.322	-2.015	0.332	-2.795	-3.322
WBGene00001991	hot-6	FALSE	FALSE	FALSE	-2.48647		-2.79327	1	-1.81027	1	-0.259	-3.322	-0.041	-2.504	-0.229	-1.884
WBGene00001992	hot-7	FALSE	FALSE	FALSE	-0.950883		3.18659	1	-0.942223	1	-1.352	-3.322	-2.378	0.338	-1.251	-2.496
WBGene00001993	hpd-1	FALSE	FALSE	FALSE	-1.39794	1	-1.73758	1	-1.40443	1	4.991	3.544	4.953	3.221	5.097	3.71
WBGene00001994	hpk-1	TRUE	TRUE	FALSE	4.36783	4.21497e-95	2.13519	0.0179545	1.27287	1	4.805	9.173	4.577	6.709	4.608	5.873
WBGene00001995	hpl-1	TRUE	TRUE	FALSE	5.38977	6.32342e-89	4.52212	1.50512e-114	1.81438	1	2.985	8.372	2.574	7.087	2.566	4.345
WBGene00001996	hpl-2	FALSE	FALSE	FALSE	0.0806016	1	-0.0350235	1	0.625189	1	5.513	5.589	5.013	4.978	5.281	5.906
WBGene00001997	hpr-9	FALSE	FALSE	FALSE	1.44386	1	1.02105	1	-0.0855346	1	3.355	4.732	3.418	4.434	3.458	3.343
WBGene00001998	hpr-17	TRUE	TRUE	FALSE	4.47164	1.49642e-116	2.31135	6.50924e-07	0.395783	1	4.971	9.452	4.786	7.094	4.949	5.349
WBGene00001999	hrp-1	FALSE	TRUE	TRUE	1.00823	1	2.28464	7.14663e-11	3.20783	3.72287e-62	7.842	8.857	7.248	9.532	7.306	10.51
WBGene00002000	hrp-2	FALSE	FALSE	FALSE	0.381512	1	-0.802462	1	-1.0034	1	6.496	6.885	6.113	5.311	6.061	5.064
WBGene00002001	hars-1	FALSE	FALSE	FALSE	-0.713687	1	-1.24813	1	-0.439165	1	5.452	4.751	5.374	4.126	5.391	4.946
WBGene00002002	hsb-1	FALSE	FALSE	FALSE	0.257229	1	0.254617	1	1.25373	1	4.382	4.579	4.508	4.762	4.193	5.422
WBGene00002003	hse-5	FALSE	FALSE	FALSE	0.448073	1	0.529819	1	1.8278	1	4.528	4.977	5.031	5.559	4.729	6.546
WBGene00002004	hsf-1	FALSE	TRUE	TRUE	1.36943	1	2.98859	7.29856e-109	2.46235	2.12719e-10	4.983	6.353	5.019	8.004	4.987	7.444
WBGene00002005	hsp-1	FALSE	FALSE	FALSE	0.528424	1	-1.6443	1	-1.73656	1	9.835	10.367	9.153	7.51	9.123	7.384
WBGene00002006	hsp-2	FALSE	FALSE	FALSE	-0.375763	1	-0.654381	1	-0.126941	1	1.191	0.804	0.576	-0.018	0.989	0.819
WBGene00002007	hsp-3	FALSE	FALSE	FALSE	-0.7656	1	-0.773963	1	-1.54353	1	7.707	6.949	7.052	6.279	7.151	5.614
WBGene00002008	hsp-4	TRUE	TRUE	FALSE	2.35036	0.0294085	2.38892	8.15723e-20	0.517285	1	7.633	9.988	7.318	9.706	7.392	7.908
WBGene00002010	hsp-6	TRUE	FALSE	FALSE	2.3769	0.0257564	1.56691	1	0.362665	1	7.848	10.228	7.221	8.787	7.368	7.731
WBGene00002011	hsp-12.2	FALSE	FALSE	FALSE	-1.61221	1	-0.896233	1	-1.4192	1	3.335	1.371	2.556	1.66	3.273	1.867
WBGene00002012	hsp-12.3	FALSE	FALSE	FALSE	-2.37529	1	-2.45938	1	-2.59765	1	1.87	-1	1.296	-0.919	1.229	-1.454
WBGene00002013	hsp-12.6	FALSE	FALSE	FALSE	0.0135949		0.353381	1	-0.634675	1	-0.185	-0.799	-0.825	-0.966	-0.4	-1.527
WBGene00002015	hsp-16.1	FALSE	FALSE	FALSE							-3.322	-3.322	-3.322	-3.322	-3.322	-3.322
WBGene00002016	hsp-16.2	FALSE	FALSE	FALSE	-2.88351		0.528835	1	-0.585488	1	1.218	-2.436	0.168	0.613	0.117	-0.436
WBGene00002017	hsp-16.11	FALSE	FALSE	FALSE							-3.322	-3.322	-3.322	-3.322	-3.322	-3.322
WBGene00002018	hsp-16.41	FALSE	FALSE	FALSE	-3.45038		2.81307	0.206326	1.62814	1	0.633	-3.322	-0.043	2.669	-1.403	0.108
WBGene00002019	hsp-16.48	FALSE	FALSE	FALSE							-3.322	-3.322	-3.322	-3.322	-3.322	-3.322
WBGene00002020	hsp-16.49	FALSE	FALSE	FALSE							-3.322	-3.322	-3.322	-3.322	-3.322	-3.322
WBGene00002021	hsp-17	FALSE	FALSE	FALSE	-1.28204	1	-1.45055	1	-0.800257	1	2.833	1.492	2.81	1.403	2.488	1.706
WBGene00002023	hsp-25	FALSE	FALSE	FALSE	0.0739809	1	1.26646	1	-0.365172	1	4.144	4.209	3.709	4.97	3.537	3.184
WBGene00002024	hsp-43	FALSE	FALSE	FALSE	-0.761154	1	-1.27154	1	-1.29992	1	3.257	2.377	3.159	1.909	3.236	1.889
WBGene00002025	hsp-60	FALSE	FALSE	FALSE	1.00989	1	1.46129	1	0.68301	1	7.37	8.389	6.736	8.196	6.823	7.505
WBGene00002026	hsp-70	FALSE	FALSE	FALSE	-1.18745	1	-1.51562	1	-1.09279	1	2.027	0.786	0.067	-1.22	0.783	-0.25
WBGene00002027	hsr-9	FALSE	FALSE	FALSE	-0.293265	1	-0.729449	1	-0.231708	1	6.996	6.706	7.015	6.286	6.931	6.701
WBGene00002028	hst-1	FALSE	FALSE	FALSE	-0.229956	1	0.509419	1	1.57329	1	4.409	4.18	5.403	5.91	4.685	6.25
WBGene00002029	hst-2	FALSE	FALSE	TRUE	0.466057	1	2.26405	0.142422	2.56063	0.00069474	1.65	2.069	2.487	4.732	1.875	4.394
WBGene00002030	hst-3.1	FALSE	FALSE	FALSE	-0.959627		-0.759811	1	0.398735	1	-1.84	-3.322	-0.489	-1.122	-0.99	-0.634
WBGene00002031	hst-6	FALSE	TRUE	FALSE	0.682875	1	3.30951	9.77125e-46	0.912671	1	2.886	3.501	2.749	6.038	2.798	3.696
WBGene00002032	htp-1	FALSE	FALSE	FALSE	1.28283	1	1.32291	1	1.77604	1	6.372	7.663	6.172	7.494	6.307	8.083
WBGene00002033	htp-2	FALSE	FALSE	FALSE	-0.183709	1	-0.494629	1	0.154947	1	5.46	5.27	5.301	4.807	5.477	5.636
WBGene00002034	htp-3	FALSE	FALSE	FALSE	-0.609933	1	-0.176139	1	-0.980523	1	5.962	5.347	5.993	5.816	6.013	5.043
WBGene00002035	hum-1	TRUE	FALSE	FALSE	4.29602	4.44909e-243	-0.557652	1	0.552201	1	5.14	9.429	5.519	4.964	5.233	5.779
WBGene00002036	hum-2	FALSE	FALSE	FALSE	1.19272	1	-0.621368	1	0.312901	1	5.948	7.14	5.972	5.351	6.075	6.388
WBGene00002037	hum-4	FALSE	FALSE	FALSE	-1.10102	1	-1.38881	1	-0.78852	1	2.216	1.147	2.055	0.719	2.197	1.428
WBGene00002038	hum-5	FALSE	FALSE	FALSE	-0.99127	1	-0.464657	1	-0.67465	1	3.893	2.888	3.928	3.47	3.879	3.205
WBGene00002039	hum-6	FALSE	FALSE	FALSE	-1.2213	1	-1.66712	1	-0.736876	1	0.911	-0.22	0.95	-0.575	0.741	0.062
WBGene00002040	hum-7	FALSE	FALSE	FALSE	-0.68449	1	-0.272485	1	-0.635948	1	1.907	1.248	1.592	1.332	1.888	1.273
WBGene00002041	hum-8	FALSE	FALSE	FALSE	-1.86755	1	-1.50153	1	-1.19149	1	2.227	0.488	2.63	1.173	2.239	1.08
WBGene00002042	hus-1	FALSE	FALSE	FALSE	-1.30442	1	-1.21175	1	-0.959329	1	4.068	2.737	4.788	3.572	4.137	3.176
WBGene00002043	hyl-1	FALSE	FALSE	TRUE	1.30246	1	1.22856	1	2.85619	3.55235e-48	4.796	6.101	5.259	6.485	4.752	7.601
WBGene00002044	hyl-2	FALSE	FALSE	FALSE	1.22681	1	0.235028	1	0.567128	1	3.76	4.965	3.975	4.201	3.831	4.383
WBGene00002045	icd-1	FALSE	FALSE	FALSE	-0.553116	1	-0.644079	1	-0.47264	1	8.964	8.413	8.327	7.684	8.288	7.817
WBGene00002046	icln-1	FALSE	FALSE	FALSE	0.0148777	1	-0.499328	1	-0.746574	1	6.042	6.011	5.902	5.404	5.983	5.247
WBGene00002047	icp-1	FALSE	FALSE	FALSE	-0.497402	1	-0.295714	1	2.16261	0.1265	6.84	6.349	6.66	6.366	6.873	9.034
WBGene00002048	ida-1	FALSE	FALSE	FALSE	-0.922748	1	-1.27236	1	-0.919645	1	3.729	2.813	3.149	1.895	3.385	2.468
WBGene00002050	ifa-1	FALSE	FALSE	FALSE	-1.83216	1	-2.54895	1	-2.07731	1	4.023	2.233	3.531	1.037	3.929	1.865
WBGene00002051	ifa-3	FALSE	FALSE	FALSE	-0.281491		1.77259	1	0.170991	1	-2.665	-3.322	-2.307	-1.113	-2.125	-2.007
WBGene00002052	ifa-4	FALSE	FALSE	FALSE	-1.19229	1	-2.06388	1	-1.4459	1	2.556	1.336	2.493	0.513	2.895	1.47
WBGene00002053	ifb-1	FALSE	FALSE	FALSE	-1.28479	1	-1.00826	1	-1.63581	1	5.294	3.999	4.811	3.811	5.083	3.461
WBGene00002054	ifb-2	FALSE	FALSE	FALSE	-1.11064	1	-1.13615	1	-1.09296	1	5.584	4.494	4.948	3.82	5.153	4.066
WBGene00002055	ifc-1	FALSE	FALSE	FALSE	-0.486249	1	-1.44831	1	-1.53424	1	3.684	3.205	2.903	1.491	3.526	1.967
WBGene00002056	ifc-2	FALSE	FALSE	FALSE	0.217584	1	-0.68478	1	-0.797029	1	4.638	4.853	4.39	3.709	4.551	3.765
WBGene00002057	ifd-1	FALSE	FALSE	FALSE	-4.90116	1	-2.86544	1	-1.9256	1	1.43	-2.601	1.566	-1.053	1.634	-0.155
WBGene00002058	ifd-2	FALSE	FALSE	FALSE	-1.11536	1	-1.21006	1	-1.27581	1	3.645	2.509	3.428	2.237	3.612	2.356
WBGene00002059	ife-1	FALSE	FALSE	FALSE	-0.120355	1	1.58088	1	0.135796	1	7.047	6.951	6.565	8.146	6.767	6.904
WBGene00002060	ife-2	FALSE	FALSE	FALSE	-0.148752	1	-0.307008	1	0.0158731	1	5.013	4.822	4.439	4.136	4.886	4.908
WBGene00002061	ife-3	FALSE	FALSE	FALSE	-0.231806	1	-0.82517	1	-0.943309	1	7.031	6.816	6.754	5.929	6.779	5.842
WBGene00002062	ife-4	FALSE	FALSE	TRUE	1.08458	1	1.64396	1	3.73495	1.99386e-25	1.252	2.031	1.404	3.001	1.712	5.422
WBGene00002063	ife-5	FALSE	FALSE	FALSE	-0.0573874	1	1.5932	1	0.260992	1	3.711	3.586	2.908	4.493	3.639	3.885
WBGene00002064	iff-1	FALSE	FALSE	FALSE	-1.49564	1	-0.619788	1	-2.00997	1	8.638	7.154	7.95	7.332	8.106	6.105
WBGene00002065	iff-2	FALSE	FALSE	FALSE	-1.1403	1	-1.94123	1	-1.60976	1	6.526	5.4	5.744	3.815	6.167	4.552
WBGene00002066	ifg-1	TRUE	FALSE	FALSE	3.05672	3.73996e-35	-0.518998	1	-0.630412	1	6.839	9.895	6.879	6.361	6.763	6.134
WBGene00002067	ifp-1	FALSE	FALSE	FALSE	-0.745066	1	-1.6144	1	-1.20562	1	0.473	-0.218	-0.762	-2.023	0.086	-0.962
WBGene00002068	ify-1	FALSE	FALSE	FALSE	0.15992	1	-0.675115	1	-0.155488	1	7.387	7.549	7.069	6.395	7.104	6.947
WBGene00002069	ikb-1	FALSE	FALSE	FALSE	-2.30997	1	-0.887644	1	-0.769885	1	0.324	-1.955	0.866	0.035	0.646	-0.145
WBGene00002070	ile-1	TRUE	FALSE	FALSE	4.09619	4.35997e-250	0.948607	1	0.927333	1	6.387	10.482	6.252	7.199	6.149	7.075
WBGene00002071	ile-2	FALSE	FALSE	FALSE	0.301585	1	-0.170537	1	-1.03746	1	4.247	4.552	3.844	3.672	3.909	2.883
WBGene00002072	ima-1	FALSE	FALSE	FALSE	-0.726934	1	-0.672836	1	2.06271	1	5.559	4.876	6.577	5.905	6.036	8.091
WBGene00002073	ima-2	TRUE	FALSE	FALSE	3.24679	1.06042e-23	-0.818019	1	0.203606	1	8.339	11.591	8.01	7.193	8.098	8.302
WBGene00002074	ima-3	FALSE	FALSE	FALSE	1.08738	1	1.62669	1	1.39338	1	6.558	7.648	6.38	8.005	6.252	7.64
WBGene00002075	imb-1	FALSE	FALSE	FALSE	-0.839858	1	-1.19776	1	-0.147723	1	5.609	4.764	5.729	4.535	5.59	5.441
WBGene00002076	imb-2	FALSE	FALSE	FALSE	-0.202855	1	-0.100991	1	-0.143162	1	6.121	5.918	6.229	6.125	6.06	5.917
WBGene00002077	imb-3	FALSE	FALSE	FALSE	-1.10543	1	-1.44397	1	-1.51334	1	7.888	6.791	7.616	6.173	7.629	6.118
WBGene00002078	xpo-1	FALSE	FALSE	FALSE	-0.730122	1	-1.06979	1	1.25032	1	7.114	6.388	7.166	6.097	7.045	8.293
WBGene00002079	xpo-2	FALSE	FALSE	FALSE	-0.314562	1	-0.537127	1	0.742712	1	6.645	6.346	6.396	5.86	6.414	7.154
WBGene00002080	xpo-3	FALSE	FALSE	FALSE	-0.503299	1	-1.10429	1	-0.642528	1	4.41	3.923	5.147	4.041	4.621	3.974
WBGene00002081	ina-1	FALSE	TRUE	TRUE	0.313388	1	2.16867	0.00214344	2.70127	1.97422e-26	4.031	4.327	4.322	6.485	4.172	6.861
WBGene00002083	inf-1	FALSE	FALSE	FALSE	0.942319	1	-0.553521	1	-0.433001	1	7.47	8.417	7.313	6.758	7.052	6.618
WBGene00002084	ins-1	FALSE	FALSE	FALSE	-1.08615		1.71944	1	1.53057	1	-1.62	-2.206	-0.284	1.342	-1.171	0.139
WBGene00002085	ins-2	FALSE	FALSE	FALSE	3.25778		-0.0262418		1.34876		-2.421	-0.642	-1.248	-1.615	-2.704	-2.162
WBGene00002086	ins-3	FALSE	FALSE	FALSE	-0.803546		-1.15331	1	0.450581	1	-1.499	-3.322	-0.578	-1.615	-0.908	-0.47
WBGene00002087	ins-4	FALSE	FALSE	FALSE	-1.88477		-0.524259	1	1.65188	1	-0.539	-3.322	-1.183	-1.909	-1.168	0.229
WBGene00002088	ins-5	FALSE	FALSE	FALSE	1.7472	1	0.298365	1	-0.156809	1	-0.667	-0.214	-0.643	-0.501	0.081	-0.114
WBGene00002089	ins-6	FALSE	FALSE	FALSE	0.0639457		-1.18598		-1.75773		-1.285	-2.139	-1.549	-2.36	-1.533	-2.728
WBGene00002090	ins-7	FALSE	FALSE	FALSE	-1.54491		-1.34853	1	-1.15008	1	0.393	-2.011	0.958	-0.482	0.972	-0.187
WBGene00002091	ins-8	FALSE	FALSE	FALSE							-3.322	-3.322	-3.322	-3.322	-3.322	-3.322
WBGene00002092	ins-9	FALSE	FALSE	FALSE	0.632754		-1.13058		0.484171		-1.255	-2.224	-2.538	-3.322	-1.716	-1.682
WBGene00002093	ins-10	FALSE	FALSE	FALSE	0.78977		-0.118421		-1.74142		-2.429	-3.322	-2.857	-3.322	-1.715	-3.322
WBGene00002094	ins-11	FALSE	FALSE	FALSE	-1.29256		2.20604	1	-0.452209	1	-0.115	-3.322	-1.341	0.801	-1.556	-2.297
WBGene00002095	ins-12	FALSE	FALSE	FALSE			1.39169		-0.98945		-3.322	-3.322	-2.181	-1.263	-1.772	-3.322
WBGene00002096	ins-13	FALSE	FALSE	FALSE			-0.966822				-3.322	-3.322	-2.363	-3.322	-3.322	-3.322
WBGene00002097	ins-14	FALSE	FALSE	FALSE	1.57547		-0.239168		-1.40238		-2.309	-2.054	-2.004	-2.579	-1.989	-3.322
WBGene00002098	ins-15	FALSE	FALSE	FALSE			-0.119709		0.595154		-3.322	-3.322	-2.821	-3.322	-2.811	-3.322
WBGene00002099	ins-16	FALSE	FALSE	FALSE			3.81862		1.55666		-3.322	-3.322	-3.322	-1.538	-2.649	-2.434
WBGene00002100	ins-17	FALSE	FALSE	FALSE	-0.90482	1	-0.419298	1	0.454124	1	3.118	2.062	2.723	2.314	2.989	3.413
WBGene00002101	ins-18	FALSE	FALSE	FALSE	-0.0603893		-1.12974		-2.4135	1	-2.224	-3.322	-2.204	-2.876	-1.439	-3.322
WBGene00002102	ins-19	FALSE	FALSE	FALSE	-2.65843	1	-2.69741	1	-2.81223	1	2.476	-1.922	3.849	1.209	4.323	1.571
WBGene00002103	ins-20	FALSE	FALSE	FALSE							-3.322	-3.322	-3.322	-3.322	-3.322	-3.322
WBGene00002104	ins-21	FALSE	FALSE	FALSE	0.789838		0.842104		2.03256		-2.145	-3.322	-2.655	-2.504	-3.322	-3.322
WBGene00002105	ins-22	FALSE	FALSE	FALSE	-0.0757021		-2.35944		-0.277011		-1.934	-3.322	-1.521	-3.322	-1.838	-2.283
WBGene00002106	ins-23	FALSE	FALSE	FALSE	0.72178		-0.904849		-1.25729	1	-1.045	-1.763	-0.702	-1.351	-0.921	-2.327
WBGene00002107	ins-24	FALSE	FALSE	FALSE	-0.0967567	1	-1.24835	1	-1.36446	1	1.373	0.262	1.706	0.474	1.161	-0.153
WBGene00002108	ins-25	FALSE	FALSE	FALSE	3.08153		-0.111195				-3.322	-2.008	-2.632	-3.322	-3.322	-3.322
WBGene00002109	ins-26	FALSE	FALSE	FALSE	-0.931375		1.25906	1	-0.847822	1	0.812	-1.87	0.096	1.252	0.217	-0.573
WBGene00002110	ins-27	FALSE	FALSE	FALSE	-3.13767	1	-4.35734	1	-2.19355	1	2.363	-2.162	1.052	-2.617	1.15	-1.467
WBGene00002111	ins-28	FALSE	FALSE	FALSE	-0.628478		-0.514334		-2.00047		-1.725	-3.322	-0.834	-1.272	-1.323	-3.322
WBGene00002112	ins-29	FALSE	FALSE	FALSE	0.789813		-1.88811		2.03253		-2.371	-3.322	-1.223	-2.658	-3.322	-3.322
WBGene00002113	ins-30	FALSE	FALSE	FALSE	1.36866	1	-0.988491	1	-2.20731	1	-0.143	0.119	0.583	-0.358	0.798	-1.726
WBGene00002114	ins-31	FALSE	FALSE	FALSE	-1.71876		-1.18911	1	-3.02991	1	-0.073	-2.478	-0.573	-1.647	0.369	-2.284
WBGene00002115	ins-32	FALSE	TRUE	FALSE	-0.0516613		5.23171	0.00383847	5.02958	0.481613	-1.924	-3.322	-1.998	2.522	-2.778	0.95
WBGene00002116	ins-33	FALSE	FALSE	FALSE	-1.03883		0.0104006	1	-1.98915	1	0.336	-1.189	-0.891	-1.342	0.248	-1.364
WBGene00002117	ins-34	FALSE	TRUE	TRUE	3.08101	1	3.73653	2.59185e-06	4.24504	1.51069e-06	-1.592	2.258	0.176	3.797	-0.427	3.633
WBGene00002118	ins-35	FALSE	FALSE	FALSE	2.27153		2.99494	1	-0.798475	1	-2.419	-1.945	-2.141	0.131	-0.387	-1.018
WBGene00002119	ins-36	FALSE	FALSE	FALSE			0.80196		0.55177		-3.322	-3.322	-1.561	-1.115	-2.376	-2.636
WBGene00002120	ins-37	FALSE	FALSE	FALSE	1.88156	1	3.01625	0.716851	1.05098	1	-0.735	-0.219	-1.596	0.873	-0.595	0.37
WBGene00002121	ins-38	FALSE	FALSE	FALSE			3.3099		2.99436		-3.322	-3.322	-3.322	-1.799	-3.322	-2.44
WBGene00002123	inx-1	FALSE	FALSE	FALSE	-0.132257	1	-0.105003	1	0.646295	1	0.766	0.418	0.945	0.816	0.859	1.42
WBGene00002124	inx-2	FALSE	FALSE	FALSE	-1.21179	1	-1.14003	1	0.673339	1	3.997	2.808	4.313	3.175	3.774	4.44
WBGene00002125	inx-3	FALSE	FALSE	FALSE	-0.247107	1	0.0353032	1	1.68806	1	5.385	5.147	5.582	5.615	5.245	6.925
WBGene00002127	inx-5	FALSE	FALSE	FALSE	-1.61201	1	-1.14639	1	-0.0243889	1	2.812	1.3	2.356	1.219	2.709	2.687
WBGene00002128	inx-6	FALSE	FALSE	FALSE	-2.88311		-2.37081	1	-0.510627	1	0.11	-2.44	-0.259	-2.121	0.301	-0.23
WBGene00002129	inx-7	FALSE	TRUE	FALSE	1.17657	1	4.70164	0	1.27966	1	4.029	5.197	3.822	8.515	3.747	5.011
WBGene00002130	inx-8	FALSE	FALSE	FALSE	-1.5669	1	-1.79562	1	-2.21341	1	3.903	2.387	4.358	2.57	3.891	1.731
WBGene00002131	inx-9	FALSE	FALSE	FALSE	-1.96667	1	-0.688922	1	-0.809243	1	1.594	-0.174	2.059	1.317	1.836	1.053
WBGene00002132	inx-10	FALSE	TRUE	TRUE	0.408435	1	3.3854	7.8029e-32	2.5227	0.00181669	0.72	1.107	1.421	4.755	1.423	3.898
WBGene00002133	inx-11	FALSE	FALSE	FALSE	0.933486	1	1.70304	1	0.293686	1	1.864	2.757	2.453	4.129	2.176	2.429
WBGene00002134	inx-12	FALSE	TRUE	FALSE	0.330545	1	3.13639	2.44586e-48	0.292018	1	3.73	4.049	3.472	6.597	3.906	4.199
WBGene00002135	inx-13	FALSE	TRUE	FALSE	0.203431	1	2.9911	2.67085e-29	0.524969	1	3.516	3.706	3.008	5.984	3.343	3.862
WBGene00002136	inx-14	FALSE	FALSE	FALSE	1.23444	1	-0.850153	1	0.0730374	1	5.123	6.356	5.741	4.894	5.273	5.327
WBGene00002137	inx-15	FALSE	FALSE	FALSE	-1.39902	1	1.74458	1	-1.72672	1	2.923	1.431	3.119	4.852	2.82	1.139
WBGene00002138	inx-16	FALSE	FALSE	FALSE	-1.92557	1	1.0836	1	-1.95807	1	2.429	0.456	2.75	3.822	2.522	0.466
WBGene00002139	inx-17	FALSE	FALSE	FALSE	-0.710432	1	-1.2367	1	-0.681715	1	0.961	0.018	1.667	0.485	1.241	0.603
WBGene00002140	inx-18	FALSE	FALSE	FALSE	-1.08074		-1.0174	1	-1.1136	1	-1.647	-2.81	-1.772	-2.41	-1.042	-1.827
WBGene00002141	inx-19	FALSE	FALSE	FALSE	-0.402591		-0.588532	1	0.265802	1	-1.176	-2.399	-1.33	-1.718	-0.971	-0.698
WBGene00002142	inx-20	FALSE	TRUE	FALSE	2.85282		4.43195	1.25906e-10	2.11774	1	-2.497	-0.63	-1.464	2.536	-2.104	-0.547
WBGene00002143	inx-21	FALSE	FALSE	FALSE	-0.100623	1	-0.232798	1	1.49472	1	3.609	3.508	4.03	3.793	3.49	4.972
WBGene00002144	inx-22	FALSE	FALSE	FALSE	1.24837	1	-0.275752	1	0.33029	1	5.237	6.49	5.032	4.759	5.178	5.509
WBGene00002146	ipp-5	FALSE	FALSE	FALSE	-1.00293	1	-1.8216	1	-1.76073	1	2.138	0.985	2.461	0.694	2.336	0.577
WBGene00002147	ire-1	FALSE	FALSE	FALSE	-0.645139	1	-0.593002	1	1.29185	1	5.044	4.391	5.614	5.02	5.132	6.414
WBGene00002148	gon-14	FALSE	FALSE	FALSE	1.46844	1	-0.999846	1	0.110487	1	5.526	6.989	6.054	5.056	5.724	5.835
WBGene00002149	irk-1	FALSE	FALSE	FALSE	0.288842	1	1.58099	1	0.485156	1	-1.17	-1.054	-1.447	-0.202	-1.531	-1.148
WBGene00002150	irk-2	FALSE	FALSE	FALSE	-0.61132		-1.44954	1	0.235229	1	-1.747	-2.676	-2.098	-2.889	-1.737	-1.538
WBGene00002151	irk-3	FALSE	TRUE	FALSE	3.40744	0.0868974	2.73669	0.024409	1.22864	1	-0.883	2.234	-0.34	2.239	-0.224	0.919
WBGene00002152	iars-1	FALSE	FALSE	FALSE	-0.103306	1	0.751051	1	-0.501548	1	5.716	5.59	5.839	6.589	5.789	5.288
WBGene00002153	iars-2	FALSE	FALSE	FALSE	-0.598089	1	-1.32543	1	-0.992673	1	4.699	4.067	5.073	3.754	4.598	3.618
WBGene00002162	isp-1	FALSE	FALSE	FALSE	-0.661294	1	-1.42863	1	-1.34406	1	7.038	6.389	6.519	5.096	6.637	5.297
WBGene00002163	ist-1	FALSE	FALSE	FALSE	0.511172	1	-0.523974	1	0.459036	1	1.171	1.625	1.353	0.85	1.253	1.695
WBGene00002169	isw-1	FALSE	FALSE	FALSE	-0.864643	1	-0.813242	1	-0.878904	1	6.579	5.696	6.63	5.818	6.57	5.695
WBGene00002173	itr-1	FALSE	FALSE	FALSE	-1.44727	1	-1.69141	1	-0.668843	1	3.858	2.431	4.383	2.701	3.971	3.305
WBGene00002174	itx-1	FALSE	FALSE	FALSE	-1.14785	1	-0.0247921	1	-0.965081	1	2.942	1.831	2.406	2.379	2.629	1.696
WBGene00002175	jac-1	FALSE	FALSE	FALSE	0.354564	1	-0.683458	1	0.657481	1	2.897	3.244	2.633	1.957	2.755	3.403
WBGene00002176	jip-1	FALSE	FALSE	FALSE	-0.370414	1	0.277479	1	-0.439446	1	0.247	-0.175	0.035	0.262	0.226	-0.154
WBGene00002177	jkk-1	FALSE	FALSE	FALSE	-0.814149		-0.125838	1	-0.947261	1	-2.38	-3.322	-1.684	-1.806	-1.474	-2.335
WBGene00002178	jnk-1	FALSE	FALSE	FALSE	-2.03256	1	0.700592	1	-0.960296	1	-0.627	-2.244	-0.137	0.473	-0.052	-0.952
WBGene00002179	jph-1	FALSE	FALSE	FALSE	-0.22105	1	-0.204081	1	-0.579338	1	3.118	2.899	2.788	2.591	3.193	2.621
WBGene00002180	jtr-1	FALSE	FALSE	FALSE	1.72286	1	1.94442	1	1.33688	1	5.417	7.136	4.897	6.837	5.135	6.469
WBGene00002181	kal-1	FALSE	FALSE	FALSE	0.412571	1	0.96203	1	0.760921	1	1.318	1.635	1.045	1.97	1.511	2.26
WBGene00002182	kap-1	FALSE	FALSE	FALSE	0.0261778	1	1.06864	1	-0.381164	1	-0.364	-0.349	0.285	1.282	0	-0.37
WBGene00002183	kat-1	FALSE	FALSE	FALSE	0.394499	1	-0.110694	1	-0.00386837	1	5.566	5.963	5.219	5.109	5.239	5.231
WBGene00002184	kel-1	FALSE	FALSE	FALSE	-0.19872	1	-0.99426	1	-0.680301	1	-0.315	-0.604	-0.303	-1.168	-0.332	-0.971
WBGene00002185	kel-3	FALSE	FALSE	FALSE	0.888248	1	0.965488	1	0.862043	1	3.438	4.287	3.952	4.91	3.715	4.568
WBGene00002186	kel-10	FALSE	FALSE	FALSE	-1.52174		-0.22008	1	-2.40558	1	-2.183	-3.322	-2.607	-2.785	-1.514	-2.849
WBGene00002187	kgb-1	FALSE	TRUE	FALSE	-0.497652	1	2.38384	9.16272e-05	0.994538	1	3.225	2.705	3.019	5.386	3.086	4.047
WBGene00002188	kgb-2	FALSE	FALSE	FALSE	0.547057	1	-1.21427	1	-1.38434	1	0.406	0.532	0.699	-0.448	0.73	-0.509
WBGene00002189	kin-1	FALSE	TRUE	FALSE	1.0258	1	2.97503	3.86816e-46	0.326303	1	3.43	4.461	2.763	5.718	3.121	3.449
WBGene00002190	kin-2	FALSE	FALSE	FALSE	2.16187	1	1.47361	1	0.71639	1	5.019	7.184	4.865	6.332	4.693	5.407
WBGene00002191	kin-3	FALSE	FALSE	FALSE	-0.379643	1	-0.188616	1	-0.588705	1	6.604	6.242	6.522	6.334	6.233	5.651
WBGene00002192	kin-4	FALSE	FALSE	FALSE	-0.110848	1	-0.205595	1	-0.509233	1	5.391	5.274	5.594	5.389	5.455	4.951
WBGene00002193	kin-5	FALSE	FALSE	FALSE	2.16241		-2.69239		-2.57149		-3.322	-3.322	-2.685	-3.322	-2.397	-3.322
WBGene00002194	kin-6	FALSE	FALSE	FALSE	1.65967		0.805712		-1.06216	1	-2.757	-2.36	-2.422	-1.99	-1.86	-2.75
WBGene00002195	kin-9	FALSE	FALSE	FALSE	0.233437		2.01689	1	-0.453955	1	-1.494	-1.331	-1.587	0.137	-0.968	-1.323
WBGene00002196	kin-10	FALSE	FALSE	FALSE	-1.18987	1	-1.27141	1	-1.33791	1	6.915	5.743	6.542	5.273	6.481	5.156
WBGene00002198	kin-14	FALSE	FALSE	FALSE	-0.0324294	1	-1.52702	1	-1.5737	1	0.553	0.517	0.996	-0.421	0.875	-0.63
WBGene00002199	kin-15	FALSE	FALSE	FALSE	-1.45671	1	-1.77281	1	-0.393434	1	0.706	-1.214	1.632	-0.054	1.18	0.761
WBGene00002200	kin-16	FALSE	FALSE	FALSE	-1.49381	1	-1.68094	1	-1.59184	1	1.152	-0.325	1.034	-0.549	1.003	-0.514
WBGene00002201	kin-18	FALSE	TRUE	FALSE	0.281312	1	3.06234	4.38578e-164	0.393888	1	6.39	6.67	6.468	9.529	6.366	6.76
WBGene00002202	kin-19	FALSE	FALSE	FALSE	0.581691	1	0.110873	1	-0.280581	1	6.892	7.473	6.596	6.707	6.512	6.233
WBGene00002203	kin-20	FALSE	FALSE	TRUE	0.153388	1	0.486568	1	3.76721	3.17037e-106	3.209	3.331	3.375	3.852	3.304	7.054
WBGene00002204	kin-21	FALSE	FALSE	FALSE	2.16234		-0.990017		0.360945	1	-3.322	-3.322	-3.091	-3.322	-2.804	-2.876
WBGene00002205	kin-23	FALSE	FALSE	FALSE	-0.515032		-2.61144		-1.25368		-2.46	-3.322	-2.467	-3.322	-2.266	-2.963
WBGene00002206	kin-24	FALSE	FALSE	FALSE	2.16235		-0.090506		-0.409996	1	-3.322	-3.322	-3.068	-3.144	-3.043	-3.322
WBGene00002207	sid-3	FALSE	FALSE	FALSE	0.062886	1	-1.08533	1	-0.686394	1	3.591	3.657	3.417	2.35	3.441	2.776
WBGene00002208	kin-26	FALSE	FALSE	FALSE			1.39085		-0.410007		-3.322	-3.322	-3.322	-3.322	-2.989	-3.322
WBGene00002210	kin-29	FALSE	FALSE	TRUE	-0.424688	1	-0.563741	1	2.76033	1.16186e-11	2.54	2.065	2.46	1.908	2.629	5.36
WBGene00002211	kin-30	FALSE	FALSE	FALSE	-1.19715		-0.343508	1	-1.07949	1	-1.566	-2.592	-1.414	-1.67	-1.256	-2.011
WBGene00002212	kin-31	FALSE	FALSE	FALSE	-1.22032	1	-1.10436	1	-0.320672	1	-0.564	-1.651	-1.433	-2.298	-1.309	-1.639
WBGene00002213	kin-32	FALSE	FALSE	FALSE	-0.0777716	1	1.25735	1	-0.116885	1	1.834	1.707	2.222	3.462	2.383	2.278
WBGene00002214	klc-1	FALSE	FALSE	TRUE	0.7442	1	1.78146	1	2.25825	2.98521e-07	6.575	7.328	6.492	8.272	6.499	8.756
WBGene00002215	klc-2	FALSE	FALSE	FALSE	0.144577	1	-0.517149	1	-0.525611	1	3.457	3.585	3.626	3.117	3.627	3.114
WBGene00002216	klp-3	FALSE	FALSE	FALSE	-0.711586	1	0.603536	1	-0.486697	1	2.062	1.335	2.414	3.006	2.586	2.083
WBGene00002217	klp-4	FALSE	FALSE	FALSE	-1.20299	1	-1.16297	1	-0.958716	1	2.74	1.511	2.901	1.765	2.819	1.89
WBGene00002218	klp-6	FALSE	FALSE	FALSE	-1.54689		-0.609752	1	-1.34596	1	-1.95	-2.978	-1.751	-2.18	-1.926	-2.684
WBGene00002219	klp-7	FALSE	FALSE	FALSE	2.11657	1	-0.885828	1	0.262744	1	6.808	8.936	6.422	5.538	6.653	6.914
WBGene00002220	gcc-1	FALSE	FALSE	FALSE	-0.156858	1	-0.987628	1	-0.113653	1	2.456	2.289	2.492	1.512	2.692	2.568
WBGene00002221	klp-10	FALSE	FALSE	FALSE	-0.438153	1	-1.49385	1	-0.937213	1	5.329	4.916	5.193	3.706	5.487	4.554
WBGene00002222	klp-11	FALSE	TRUE	FALSE	-0.104939	1	3.56585	2.38857e-40	-0.398277	1	0.212	0.162	0.669	4.142	0.427	0.039
WBGene00002223	klp-12	FALSE	FALSE	FALSE	0.0860626	1	-0.18106	1	-0.30005	1	4.748	4.835	4.954	4.77	4.895	4.589
WBGene00002224	klp-13	FALSE	FALSE	FALSE	-1.36998		0.745548	1	-0.743575	1	-1.441	-2.345	-1.469	-0.9	-1.598	-2.143
WBGene00002225	klp-15	FALSE	FALSE	FALSE	0.755625	1	0.167374	1	1.12863	1	6.97	7.739	6.599	6.767	6.927	8.055
WBGene00002226	klp-16	FALSE	FALSE	FALSE	0.573163	1	0.95954	1	1.72196	1	6.919	7.51	6.667	7.626	6.901	8.622
WBGene00002227	klp-17	FALSE	FALSE	FALSE	-0.298508		0.74996	1	-2.21554	1	-2.507	-3.322	-2.912	-2.773	-2.44	-3.322
WBGene00002228	klp-18	FALSE	FALSE	FALSE	0.0815846	1	-1.273	1	0.533377	1	6.578	6.67	6.322	5.05	6.575	7.107
WBGene00002229	klp-19	FALSE	FALSE	FALSE	-0.556506	1	-0.439768	1	1.16951	1	7.675	7.127	7.413	6.974	7.578	8.745
WBGene00002230	klp-20	FALSE	FALSE	FALSE	0.368518	1	-0.500367	1	-0.0821009	1	2.366	2.723	2.152	1.665	2.245	2.171
WBGene00002231	knl-1	FALSE	FALSE	FALSE	-1.28975	1	-0.129772	1	-0.551038	1	6.047	4.748	6.166	6.036	6.025	5.478
WBGene00002232	kpc-1	TRUE	FALSE	FALSE	2.93947	8.08803e-08	1.56213	1	-0.423139	1	2.425	5.359	2.405	3.948	2.593	2.184
WBGene00002233	kqt-1	FALSE	FALSE	FALSE	-0.881426	1	-0.845591	1	-1.58148	1	-0.639	-1.316	-0.653	-1.372	-0.658	-1.827
WBGene00002234	kqt-2	FALSE	FALSE	FALSE	-1.41011	1	-1.31375	1	-0.862923	1	1.531	0.25	1.525	0.268	1.627	0.794
WBGene00002235	kqt-3	FALSE	FALSE	FALSE	-0.179823	1	-0.383076	1	-0.167215	1	1.008	0.59	0.87	0.519	1.082	0.927
WBGene00002238	kars-1	FALSE	FALSE	FALSE	2.07885	1	-0.438726	1	0.180906	1	7.328	9.411	7.07	6.632	7.032	7.214
WBGene00002239	ksr-1	FALSE	FALSE	FALSE	1.50789	1	-0.590992	1	-0.0336589	1	2.155	3.652	2.241	1.666	2.25	2.223
WBGene00002240	ksr-2	FALSE	FALSE	TRUE	1.58768	1	1.10651	1	2.68779	1.31552e-22	3.322	4.911	3.76	4.861	3.531	6.204
WBGene00002241	kup-1	FALSE	FALSE	FALSE	2.0023	1	0.627044	1	0.983945	1	5.898	7.899	5.77	6.396	5.831	6.807
WBGene00002242	kvs-1	FALSE	FALSE	FALSE	-1.00087		0.858167	1	0.113981	1	-1.845	-2.851	-1.868	-1.282	-1.842	-2.024
WBGene00002243	lad-2	FALSE	FALSE	FALSE	0.306717	1	1.51383	1	0.325201	1	-0.867	-0.564	-1.225	0.035	-0.844	-0.582
WBGene00002244	laf-1	FALSE	TRUE	FALSE	1.8429	1	2.22829	3.73561e-07	1.83599	1	5.194	7.042	5.017	7.241	4.938	6.767
WBGene00002245	lag-1	FALSE	TRUE	FALSE	1.52479	1	2.90816	1.61001e-88	0.639049	1	4.311	5.825	4.659	7.56	4.347	4.978
WBGene00002246	lag-2	FALSE	FALSE	FALSE	1.17757	1	0.294905	1	0.494475	1	0.384	1.513	-0.218	-0.015	-0.451	0.008
WBGene00002247	lam-1	FALSE	FALSE	FALSE	-0.139934	1	0.577672	1	2.11562	0.461374	4.559	4.41	4.512	5.086	4.845	6.957
WBGene00002248	lam-3	FALSE	FALSE	FALSE	0.00945769	1	-0.454279	1	0.0226868	1	1.404	1.403	1.656	1.217	1.801	1.826
WBGene00002249	lap-1	FALSE	FALSE	FALSE	-1.10821	1	-1.73543	1	-1.27293	1	5.412	4.249	5.364	3.638	5.424	4.151
WBGene00002250	lap-2	TRUE	FALSE	FALSE	4.17153	1.07344e-97	-0.525963	1	-0.0532884	1	6.746	10.918	6.437	5.911	6.404	6.352
WBGene00002251	lat-1	FALSE	TRUE	FALSE	0.519817	1	3.0656	2.92687e-161	1.2677	1	6.23	6.743	6.292	9.356	6.192	7.457
WBGene00002252	lat-2	FALSE	FALSE	FALSE	-0.138399	1	-1.22152	1	-0.885596	1	-0.431	-0.52	-0.569	-1.506	-0.334	-1.067
WBGene00002253	lbp-1	FALSE	FALSE	FALSE	-2.01593	1	-1.89704	1	-1.6352	1	5.524	3.569	5.511	3.627	5.58	3.959
WBGene00002254	lbp-2	FALSE	FALSE	FALSE	-2.8303	1	-3.15512	1	-3.67898	1	5.852	2.982	5.709	2.574	5.598	1.909
WBGene00002255	lbp-3	FALSE	FALSE	FALSE	-2.21173	1	-0.462852	1	-2.07986	1	4.031	1.761	3.389	2.925	3.987	1.912
WBGene00002256	lbp-4	FALSE	FALSE	FALSE	0.916708	1	0.993098	1	1.79463	1	4.916	5.807	4.722	5.714	4.847	6.638
WBGene00002257	lbp-5	FALSE	FALSE	FALSE	-1.68464	1	-1.40349	1	-1.72169	1	2.84	-0.007	3.107	1.679	2.746	1.08
WBGene00002258	lbp-6	FALSE	FALSE	FALSE	-1.73085	1	-0.181967	1	-2.33047	1	6.625	4.849	6.379	6.198	6.557	4.234
WBGene00002259	lbp-7	FALSE	FALSE	FALSE	-1.3226	1	-2.07648	1	-2.14747	1	3.366	0.495	3.735	1.68	3.593	1.272
WBGene00002260	lbp-8	FALSE	FALSE	FALSE	-0.0516279		0.065278		-1.72423	1	-2.312	-3.322	-2.12	-2.255	-2.12	-3.322
WBGene00002261	ldb-1	FALSE	FALSE	FALSE	-0.784419	1	-0.934242	1	-0.649394	1	3.21	2.466	3.083	2.164	3.139	2.488
WBGene00002262	ldh-1	FALSE	FALSE	FALSE	1.13612	1	-1.61953	1	-1.10628	1	5.741	6.869	4.99	3.37	5.333	4.24
WBGene00002263	lea-1	FALSE	FALSE	FALSE	0.309626	1	1.51149	1	-0.271366	1	8.265	8.584	7.854	9.363	8.112	7.833
WBGene00002264	lec-1	TRUE	FALSE	FALSE	4.34819	2.11079e-54	1.27371	1	0.775782	1	6.712	11.057	5.967	7.239	6.279	7.056
WBGene00002265	lec-2	FALSE	FALSE	FALSE	-1.12849	1	-2.10462	1	-0.750709	1	5.354	4.239	5.091	3.004	4.97	4.224
WBGene00002266	lec-3	FALSE	FALSE	FALSE	-0.0183814	1	-0.309441	1	1.2194	1	1.573	1.54	1.461	1.159	1.447	2.631
WBGene00002267	lec-4	FALSE	FALSE	FALSE	-1.22048	1	1.31275	1	-0.13121	1	4.599	3.429	4.516	5.82	4.515	4.368
WBGene00002268	lec-5	FALSE	FALSE	FALSE	-2.39488	1	-2.94731	1	-2.449	1	4.942	2.429	5.256	2.322	5.212	2.771
WBGene00002269	lec-6	FALSE	FALSE	FALSE	-1.96131	1	-2.01057	1	-2.10749	1	7.635	5.644	7.362	5.356	7.268	5.171
WBGene00002270	lec-7	FALSE	FALSE	FALSE	-2.73368		-0.225557	1	-1.26925	1	0.112	-3.322	-0.187	-0.46	0.51	-0.716
WBGene00002271	lec-8	FALSE	FALSE	FALSE	-1.49186	1	-1.82491	1	-1.54396	1	5.02	3.446	5.027	3.214	4.907	3.385
WBGene00002272	lec-9	FALSE	FALSE	FALSE	-1.31674	1	-1.33279	1	-2.0473	1	5.781	4.445	5.707	4.375	5.516	3.497
WBGene00002273	lec-10	FALSE	FALSE	FALSE	0.602737	1	-1.42462	1	-0.993336	1	6.369	6.981	6.205	4.782	6.017	5.024
WBGene00002274	lec-11	FALSE	FALSE	FALSE	-0.841026	1	-0.840248	1	-1.33781	1	1.862	1.038	2.098	1.243	2.182	0.877
WBGene00002275	lem-2	FALSE	FALSE	TRUE	-0.0121269	1	-0.558373	1	2.78758	4.4341e-25	7.27	7.269	7.029	6.472	6.991	9.776
WBGene00002276	lem-3	FALSE	FALSE	TRUE	0.240698	1	1.29441	1	4.56056	0	6.064	6.307	6.088	7.381	6.057	10.616
WBGene00002278	lep-2	FALSE	FALSE	FALSE	0.300799	1	1.13696	1	1.6087	1	4.833	5.122	4.304	5.436	4.807	6.415
WBGene00002280	let-2	FALSE	FALSE	FALSE	0.202864	1	-0.213848	1	-0.464563	1	7.667	7.896	6.847	6.634	7.18	6.706
WBGene00002282	let-4	FALSE	TRUE	FALSE	0.335037	1	3.74977	2.17559e-29	0.586393	1	0.636	0.946	0.264	3.906	0.635	1.178
WBGene00002285	let-7	FALSE	FALSE	FALSE							-3.322	-3.322	-3.322	-3.322	-3.322	-3.322
WBGene00002295	let-19	FALSE	FALSE	FALSE	-0.828086	1	-1.27004	1	-0.530084	1	4.335	3.516	4.491	3.228	4.257	3.736
WBGene00002297	ect-2	FALSE	FALSE	FALSE	0.605356	1	-0.901621	1	-0.0127735	1	6.1	6.706	6.301	5.4	6.178	6.167
WBGene00002299	let-23	FALSE	FALSE	FALSE	-1.05609	1	-0.544573	1	-0.345055	1	1.458	0.403	2.325	1.783	1.737	1.391
WBGene00002324	let-49	FALSE	FALSE	FALSE	0.946626	1	1.75879	1	0.942468	1	5.343	6.299	5.089	6.844	5.266	6.212
WBGene00002335	let-60	TRUE	TRUE	FALSE	3.43715	1.14231e-32	2.67975	3.50466e-28	1.91531	1	4.295	7.719	4.471	7.144	4.012	5.901
WBGene00002344	let-70	FALSE	FALSE	FALSE	0.418725	1	-0.320535	1	-0.219349	1	8.077	8.499	7.715	7.394	7.475	7.257
WBGene00002348	myo-1	FALSE	FALSE	FALSE	-1.07204	1	-1.62096	1	-1.09434	1	4.763	3.707	4.17	2.567	4.883	3.8
WBGene00002363	let-92	FALSE	FALSE	FALSE	0.389791	1	1.39315	1	1.61294	1	6.782	7.173	6.694	8.086	6.462	8.071
WBGene00002368	let-99	FALSE	FALSE	FALSE	-0.252983	1	-1.51996	1	0.57777	1	6.263	6.008	6.21	4.694	6.319	6.896
WBGene00002393	lpr-1	FALSE	FALSE	FALSE	-2.2628		1.81008	1	-1.61246	1	-1.72	-3.322	-2.071	-0.865	-2.393	-2.937
WBGene00002497	let-268	FALSE	FALSE	FALSE	-0.619109	1	0.449541	1	-0.559767	1	1.241	0.695	1.474	1.906	1.596	1.026
WBGene00002583	let-363	FALSE	FALSE	FALSE	-1.1701	1	-1.60143	1	-0.463902	1	5.014	3.848	5.448	3.854	5.143	4.678
WBGene00002601	let-381	FALSE	FALSE	FALSE	1.34167		-0.626605	1	-0.846427	1	-2.089	-1.637	-1.418	-1.922	-0.948	-1.621
WBGene00002632	let-413	FALSE	FALSE	TRUE	0.0107559	1	1.29992	1	2.30995	3.05343e-05	3.602	3.622	3.921	5.216	3.683	5.982
WBGene00002637	let-418	FALSE	FALSE	FALSE	-0.639041	1	-1.22842	1	-1.15174	1	6.482	5.839	6.54	5.314	6.499	5.351
WBGene00002694	let-502	FALSE	FALSE	FALSE	-0.264194	1	0.640009	1	-0.710414	1	5.698	5.434	5.663	6.301	5.663	4.955
WBGene00002696	let-504	FALSE	FALSE	FALSE	0.134031	1	2.0374	1	-0.460191	1	6.05	6.173	5.826	7.86	5.988	5.521
WBGene00002717	let-526	FALSE	FALSE	FALSE	-0.499062	1	-1.08976	1	0.178813	1	6	5.506	6.001	4.913	5.888	6.066
WBGene00002783	let-607	TRUE	TRUE	FALSE	4.46198	1.53512e-221	3.00274	5.37985e-146	1.04544	1	5.37	9.828	5.232	8.231	5.292	6.333
WBGene00002804	let-630	FALSE	FALSE	FALSE	0.647232	1	2.08947	0.28765	0.416341	1	5.095	5.742	5.203	7.29	5.161	5.573
WBGene00002827	let-653	FALSE	FALSE	FALSE	0.357237	1	0.122588	1	1.19885	1	0.409	0.76	0.673	0.787	1.063	2.225
WBGene00002845	let-711	FALSE	FALSE	FALSE	0.352261	1	-0.817973	1	-0.865611	1	6.607	6.958	6.805	5.988	6.548	5.684
WBGene00002850	let-716	FALSE	FALSE	FALSE	-0.294484	1	-0.882803	1	-0.675448	1	5.891	5.584	6.042	5.16	5.986	5.316
WBGene00002855	let-721	FALSE	FALSE	FALSE	-0.384781	1	-0.873059	1	-0.455208	1	5.774	5.402	5.836	4.963	5.825	5.371
WBGene00002879	let-754	FALSE	FALSE	FALSE	-0.175835	1	1.81942	1	0.187468	1	6.197	6.019	5.984	7.803	5.969	6.161
WBGene00002881	let-756	FALSE	FALSE	FALSE	-0.43176	1	1.63007	1	0.600286	1	1.923	1.327	1.386	2.996	1.871	2.469
WBGene00002889	let-765	FALSE	FALSE	FALSE	-0.568305	1	1.62826	1	-0.862494	1	6.597	6.024	6.462	8.089	6.582	5.721
WBGene00002891	let-767	FALSE	FALSE	FALSE	-0.423529	1	-1.03071	1	0.400793	1	6.994	6.581	6.646	5.618	6.895	7.297
WBGene00002915	let-805	FALSE	FALSE	FALSE	-0.375776	1	-1.61342	1	-0.95452	1	4.661	4.295	3.862	2.271	4.498	3.543
WBGene00002957	let-858	FALSE	FALSE	FALSE	-0.150141	1	-0.195581	1	0.755676	1	6.068	5.918	6.015	5.818	6.023	6.777
WBGene00002974	lev-1	FALSE	FALSE	FALSE	-2.5442	1	-0.618298	1	-1.05218	1	0.146	-1.917	-0.184	-0.704	-0.103	-0.999
WBGene00002975	lev-8	FALSE	FALSE	FALSE	-2.15864		-0.92324	1	-1.27239	1	-0.829	-2.822	-1.38	-2.011	-0.962	-1.862
WBGene00002976	lev-9	FALSE	FALSE	FALSE	-0.578122	1	-1.31678	1	-0.674096	1	-0.821	-1.372	-1.069	-2.011	-1.051	-1.619
WBGene00002977	lev-10	FALSE	FALSE	FALSE	0.0699682	1	2.06424	1	-0.273497	1	1.931	1.968	1.362	3.381	1.874	1.62
WBGene00002978	lev-11	FALSE	FALSE	FALSE	-0.543307	1	-0.052607	1	-1.08064	1	6.185	5.65	5.869	5.816	5.669	4.593
WBGene00002979	lfe-2	FALSE	FALSE	FALSE	-0.650007	1	0.0782421	1	0.336547	1	3.027	2.389	2.947	3.023	2.941	3.273
WBGene00002980	lgg-1	FALSE	FALSE	FALSE	0.0426744	1	0.785215	1	0.66845	1	8.066	8.108	7.765	8.551	7.642	8.311
WBGene00002981	lgg-2	FALSE	FALSE	FALSE	2.4902	0.0593132	1.712	1	1.91013	1	4.791	7.276	5.477	7.185	4.852	6.751
WBGene00002982	lgg-3	FALSE	FALSE	FALSE	-0.132971	1	0.275089	1	0.0849071	1	5.969	5.85	5.469	5.745	5.722	5.814
WBGene00002983	lgx-1	FALSE	FALSE	FALSE	-0.829826	1	1.79337	1	1.1351	1	-0.806	-1.838	-2.05	-0.771	-1.55	-0.721
WBGene00002985	lig-1	FALSE	FALSE	FALSE	-0.702068	1	-0.533738	1	-0.642721	1	6.182	5.465	6.386	5.854	6.181	5.542
WBGene00002986	lig-4	FALSE	FALSE	FALSE	-0.500647	1	-0.949288	1	-0.282734	1	3.238	2.711	3.735	2.794	3.435	3.14
WBGene00002987	lim-4	FALSE	FALSE	FALSE	0.831816		-2.7011		-1.06546	1	-2.584	-2.662	-1.839	-3.062	-1.82	-2.566
WBGene00002988	lim-6	FALSE	FALSE	FALSE	-0.967489		-1.17651	1	-1.21597	1	-0.936	-2.009	-0.698	-1.656	-0.64	-1.82
WBGene00002989	lim-7	FALSE	FALSE	FALSE	-0.747386	1	-0.306176	1	-0.243616	1	0.861	0.125	0.79	0.499	0.841	0.507
WBGene00002990	lin-1	FALSE	FALSE	FALSE	-0.174095	1	0.892929	1	0.0623279	1	2.368	2.27	1.952	2.821	2.139	2.199
WBGene00002991	lin-2	FALSE	FALSE	FALSE	0.747762	1	0.16542	1	-0.747732	1	1.227	1.949	1.232	1.388	1.351	0.605
WBGene00002992	lin-3	FALSE	FALSE	FALSE	1.03059	1	0.549015	1	0.374522	1	3.467	4.454	3.698	4.238	3.492	3.871
WBGene00002993	lin-4	FALSE	FALSE	FALSE			0.713726		2.99434		-3.322	-3.322	-1.152	-1.169	-3.322	-2.024
WBGene00002994	lin-5	FALSE	FALSE	FALSE	-0.954139	1	-0.9712	1	-1.28911	1	6.604	5.649	6.391	5.423	6.688	5.406
WBGene00002996	lin-7	FALSE	TRUE	FALSE	0.670915	1	3.48073	2.58813e-122	2.12776	1	5.117	5.792	5.038	8.516	4.729	6.855
WBGene00002997	lin-8	FALSE	FALSE	FALSE	1.11812	1	1.99909	1	1.22225	1	4.169	5.291	3.696	5.688	4.044	5.269
WBGene00002998	lin-9	FALSE	FALSE	FALSE	-0.902744	1	-0.805937	1	-0.496219	1	4.464	3.552	5.035	4.229	4.576	4.07
WBGene00002999	lin-10	FALSE	FALSE	FALSE	-0.776149	1	-0.60838	1	-0.319746	1	3.233	2.432	3.176	2.572	3.176	2.86
WBGene00003000	lin-11	FALSE	FALSE	FALSE	0.32048	1	-1.37681	1	-0.787573	1	0.143	0.432	-0.295	-1.474	-0.198	-0.891
WBGene00003001	lin-12	FALSE	TRUE	FALSE	0.583474	1	2.23136	0.0478069	0.591266	1	1.293	1.844	1.809	4.007	1.863	2.421
WBGene00003002	lin-13	FALSE	FALSE	FALSE	0.222948	1	-1.44957	1	-1.00084	1	6.112	6.331	6.296	4.849	6.127	5.128
WBGene00003003	lin-14	FALSE	FALSE	FALSE	-0.90398	1	-0.289916	1	-0.533029	1	2.671	1.742	2.609	2.324	2.667	2.12
WBGene00003006	lin-17	FALSE	FALSE	FALSE	0.769463	1	0.103672	1	0.166561	1	0.913	1.749	0.607	0.703	0.957	1.121
WBGene00003007	lin-18	FALSE	FALSE	FALSE	-0.944886	1	0.813099	1	-0.969414	1	1.99	0.994	1.672	2.464	2.016	1.054
WBGene00003008	lin-22	FALSE	FALSE	FALSE	0.118882		0.418191	1	-1.45151	1	-1.481	-2.457	-1.616	-1.382	-1.604	-2.794
WBGene00003009	lin-23	TRUE	FALSE	FALSE	3.51763	5.88915e-112	0.00278932	1	0.748312	1	5.525	9.038	5.987	5.989	5.502	6.246
WBGene00003010	lin-24	TRUE	TRUE	TRUE	4.8045	1.50074e-130	4.22606	0	2.48328	2.83151e-11	5.408	10.204	5.175	9.396	5.131	7.613
WBGene00003011	lin-25	FALSE	FALSE	FALSE	-0.411779	1	-0.780806	1	-0.223903	1	1.771	1.349	2.648	1.872	1.941	1.696
WBGene00003012	lin-26	FALSE	TRUE	FALSE	0.216828	1	3.34964	3.02424e-263	-0.116611	1	5.734	5.939	5.731	9.078	5.528	5.411
WBGene00003014	lin-28	FALSE	FALSE	FALSE	1.14208	1	0.922191	1	-0.00527407	1	4.698	5.827	4.521	5.439	4.652	4.65
WBGene00003015	lin-29	FALSE	FALSE	TRUE	0.183504	1	1.54857	1	6.4577	2.61984e-269	1.063	1.139	0.852	2.352	1.106	7.501
WBGene00003017	lin-31	FALSE	TRUE	TRUE	1.97401	1	4.36668	7.47228e-09	4.16316	1.51661e-14	-0.613	1.123	-1.453	2.472	-0.534	3.412
WBGene00003018	lin-32	FALSE	FALSE	FALSE	3.08148		-0.994241		-1.73526		-3.322	-2.337	-2.714	-3.322	-1.769	-3.322
WBGene00003019	lin-33	FALSE	FALSE	FALSE	-0.847561	1	2.05552	1	0.351686	1	2.041	1.245	1.614	3.627	1.971	2.301
WBGene00003020	lin-35	FALSE	FALSE	FALSE	0.279244	1	0.851872	1	-0.0768044	1	4.927	5.214	5.551	6.401	5.005	4.92
WBGene00003021	lin-36	FALSE	FALSE	FALSE	1.64643	1	-0.273105	1	0.798026	1	6.323	7.974	6.286	6.012	6.264	7.06
WBGene00003022	lin-37	FALSE	FALSE	FALSE	-0.815998	1	-0.847375	1	-0.682335	1	5.475	4.657	5.446	4.603	5.617	4.934
WBGene00003024	lin-39	FALSE	FALSE	FALSE	-0.879353	1	1.91111	1	2.31366	1	0.653	-0.956	0.919	2.773	0.432	2.651
WBGene00003025	lin-40	FALSE	FALSE	FALSE	-0.33217	1	-1.20674	1	-0.0985345	1	5.705	5.395	5.363	4.16	5.505	5.405
WBGene00003026	lin-41	TRUE	FALSE	TRUE	4.26049	1.29211e-102	0.318355	1	4.06058	3.76775e-143	7.085	11.344	7.062	7.379	6.544	10.601
WBGene00003029	lin-44	FALSE	FALSE	FALSE	2.25189	1	1.02135	1	0.28193	1	-0.655	1.288	-1.373	-0.555	-0.755	-0.512
WBGene00003030	lin-45	FALSE	FALSE	FALSE	1.54118	1	0.835961	1	1.61971	1	5.431	6.964	5.698	6.532	5.39	7
WBGene00003031	lin-46	FALSE	FALSE	FALSE	-1.90248		-1.94597	1	-1.16627	1	-0.737	-2.434	-1.007	-2.352	-0.627	-1.829
WBGene00003033	lin-48	FALSE	FALSE	FALSE	2.04394	1	1.8109	1	1.45135	1	-0.431	1.464	-1.019	0.561	-0.671	0.592
WBGene00003034	lin-49	FALSE	FALSE	FALSE	-1.28955	1	-1.35975	1	-1.06665	1	4.909	3.609	5.394	4.039	5.186	4.122
WBGene00003035	lin-52	FALSE	FALSE	FALSE	0.0903495	1	0.201799	1	0.370252	1	5.923	5.994	5.67	5.872	6.071	6.433
WBGene00003036	lin-53	FALSE	FALSE	FALSE	0.467917	1	-1.54206	1	-1.08145	1	7.377	7.848	7.189	5.651	7.234	6.16
WBGene00003037	lin-54	FALSE	FALSE	TRUE	-0.555668	1	-0.749248	1	2.78823	9.24956e-50	5.919	5.373	5.783	5.035	5.757	8.544
WBGene00003038	lin-56	FALSE	FALSE	FALSE	0.164089	1	-0.18172	1	-0.00291808	1	3.179	3.353	3.786	3.609	3.359	3.342
WBGene00003039	mir-48	FALSE	FALSE	FALSE			2.32385		-0.393965		-3.322	-3.322	-2.224	-0.795	-1.79	-3.322
WBGene00003040	lin-59	TRUE	FALSE	FALSE	3.0161	3.38633e-16	-0.580508	1	-0.215379	1	4.677	7.687	4.564	3.987	4.588	4.379
WBGene00003041	lin-61	FALSE	FALSE	FALSE	-0.943885	1	-0.614757	1	-0.653829	1	3.962	2.99	4.595	3.98	4.483	3.816
WBGene00003043	lip-1	TRUE	FALSE	FALSE	2.66468	6.19913e-10	0.942931	1	1.46512	1	5.382	8.044	5.674	6.614	5.204	6.659
WBGene00003044	lir-1	FALSE	TRUE	FALSE	0.38184	1	4.1162	0	0.821929	1	5.655	6.037	5.858	9.972	5.674	6.492
WBGene00003045	lir-2	FALSE	FALSE	FALSE	-0.519159	1	0.372963	1	-0.253948	1	2.838	2.223	3.326	3.697	3.215	2.971
WBGene00003046	lir-3	FALSE	FALSE	FALSE	0.988327	1	1.15949	1	0.292165	1	2.006	2.926	2.044	3.183	2.264	2.56
WBGene00003047	lis-1	FALSE	FALSE	FALSE	0.100238	1	-0.542364	1	-1.09695	1	4.646	4.76	4.551	4.009	4.303	3.223
WBGene00003048	lit-1	FALSE	FALSE	FALSE	0.747105	1	1.77876	1	1.22933	1	3.953	4.703	3.959	5.73	3.864	5.091
WBGene00003052	lmn-1	FALSE	FALSE	FALSE	-1.15557	1	-0.696485	1	0.739322	1	7.035	5.881	7.052	6.358	6.907	7.644
WBGene00003053	lmp-1	FALSE	FALSE	FALSE	-0.663755	1	-0.0546021	1	-0.172859	1	6.231	5.594	5.909	5.853	5.869	5.701
WBGene00003055	lon-1	FALSE	FALSE	FALSE	-1.05371	1	-0.863458	1	-1.35265	1	4.251	3.224	3.919	3.064	3.947	2.631
WBGene00003056	lon-2	FALSE	TRUE	TRUE	1.97927	1	3.84525	2.53328e-132	3.43832	7.54035e-40	2.165	4.127	2.772	6.599	2.424	5.827
WBGene00003057	lon-3	FALSE	FALSE	FALSE	-0.499104	1	1.3634	1	0.724361	1	2.534	1.883	-1.86	-0.902	-1.481	-0.938
WBGene00003058	lov-1	FALSE	FALSE	FALSE	2.16236		-2.56071		-0.0373204		-3.322	-3.322	-3.198	-3.322	-3.244	-3.262
WBGene00003059	lpd-2	FALSE	FALSE	FALSE	1.37213	1	0.79112	1	0.507904	1	5.179	6.541	5.052	5.842	5.327	5.828
WBGene00003060	lpd-3	FALSE	FALSE	FALSE	0.297231	1	-0.668642	1	-0.215061	1	4.677	4.97	4.805	4.138	4.771	4.558
WBGene00003061	lpd-5	FALSE	FALSE	FALSE	-0.711037	1	-1.10413	1	-1.03257	1	6.468	5.781	5.982	4.884	6.025	4.972
WBGene00003062	lpd-6	FALSE	FALSE	FALSE	0.98035	1	0.326682	1	0.0797088	1	5.784	6.769	5.369	5.694	5.66	5.742
WBGene00003063	lpd-7	FALSE	FALSE	FALSE	-0.560466	1	-0.702549	1	-1.33735	1	6.315	5.769	6.172	5.47	6.406	5.077
WBGene00003064	lpd-8	FALSE	FALSE	FALSE	-0.223678	1	0.0279562	1	-0.14914	1	5.884	5.627	5.846	5.876	5.932	5.781
WBGene00003065	lpd-9	FALSE	FALSE	FALSE	-1.25924	1	-0.645123	1	-0.803596	1	5.848	4.597	5.375	4.729	5.417	4.607
WBGene00003066	lpl-1	FALSE	FALSE	FALSE	-0.37526	1	-0.628976	1	1.71168	1	4.966	4.593	5.111	4.483	4.91	6.614
WBGene00003067	lrg-1	TRUE	FALSE	FALSE	2.5814	4.88883e-08	0.186795	1	1.59996	1	4.48	7.057	3.391	3.575	4.405	5.999
WBGene00003068	lrk-1	FALSE	FALSE	FALSE	-0.11826	1	-1.0516	1	-0.680841	1	3.34	3.209	3.379	2.341	3.352	2.685
WBGene00003071	lrp-1	FALSE	FALSE	FALSE	-0.795439	1	0.408264	1	-0.0011104	1	3.194	2.397	3.525	3.929	3.562	3.557
WBGene00003072	lrp-2	FALSE	FALSE	FALSE	-0.360706	1	-0.931615	1	0.257861	1	3.626	3.244	3.762	2.839	3.77	4.029
WBGene00003073	lars-1	FALSE	FALSE	FALSE	-0.0192718	1	0.091484	1	-1.14338	1	5.655	5.613	5.931	6.022	5.729	4.591
WBGene00003074	lars-2	FALSE	FALSE	FALSE	0.69459	1	1.72782	1	1.02184	1	3.999	4.648	4.277	5.999	4.041	5.048
WBGene00003075	lrx-1	FALSE	FALSE	FALSE	-0.292494		-0.240809	1	-0.947437	1	-1.328	-1.833	-1.389	-1.488	-1.471	-2.552
WBGene00003076	lsm-1	FALSE	FALSE	FALSE	-0.0975211	1	0.0530926	1	0.581671	1	5.811	5.689	5.78	5.832	5.904	6.488
WBGene00003077	lsm-3	FALSE	FALSE	FALSE	-0.699227	1	-0.928783	1	0.242716	1	3.08	2.232	3.386	2.447	3.083	3.332
WBGene00003078	lsm-4	FALSE	FALSE	FALSE	-0.545106	1	-0.565191	1	-0.264111	1	5.748	5.184	5.344	4.782	5.5	5.245
WBGene00003079	lsm-5	FALSE	FALSE	FALSE	-0.422122	1	-0.512718	1	-0.910445	1	5.043	4.631	4.57	4.062	4.783	3.885
WBGene00003080	lsm-6	FALSE	FALSE	FALSE	-1.00476	1	-1.49397	1	0.294812	1	4.949	3.959	4.288	2.805	4.425	4.711
WBGene00003081	lsm-7	FALSE	FALSE	FALSE	-0.358598	1	-0.374188	1	-0.555848	1	5.714	5.38	5.234	4.863	5.456	4.902
WBGene00003082	lsm-8	TRUE	TRUE	FALSE	3.07238	1.49109e-11	2.72146	1.62649e-23	1.44371	1	4.984	8.058	5.085	7.804	4.757	6.183
WBGene00003083	lst-1	FALSE	TRUE	FALSE	0.941768	1	2.74226	1.46426e-79	2.00094	1	6.513	7.461	6.335	9.076	6.194	8.194
WBGene00003084	lst-2	FALSE	FALSE	FALSE	-0.0203477	1	0.0923313	1	1.40187	1	3.06	2.983	3.089	3.183	3.15	4.533
WBGene00003085	ccar-1	FALSE	FALSE	FALSE	-0.287346	1	1.57302	1	-0.657743	1	7.29	7.002	7.013	8.585	7.183	6.526
WBGene00003086	lst-4	TRUE	FALSE	FALSE	2.34919	0.00666184	-0.738326	1	-0.239845	1	5.301	7.647	5.126	4.389	5.244	5.004
WBGene00003087	lsy-2	FALSE	FALSE	FALSE	0.409348	1	1.94212	1	1.95012	1	3.339	3.755	3.398	5.329	3.11	5.053
WBGene00003088	lsy-6	FALSE	FALSE	FALSE							-3.322	-3.322	-3.322	-3.322	-3.322	-3.322
WBGene00003089	ltd-1	FALSE	FALSE	FALSE	0.151404	1	0.992143	1	0.925187	1	-0.038	0.09	0.597	1.538	0.516	1.387
WBGene00003090	lys-1	FALSE	FALSE	FALSE	-2.01958	1	-1.58063	1	-1.60373	1	7.307	5.265	7.378	5.796	7.356	5.753
WBGene00003091	lys-2	FALSE	FALSE	FALSE	-1.91288	1	-1.32963	1	-1.92276	1	6.482	4.563	6.849	5.522	6.729	4.813
WBGene00003092	lys-3	FALSE	FALSE	FALSE	-1.27356	1	-1.28217	1	-0.823749	1	0.957	-0.283	0.56	-0.634	0.477	-0.268
WBGene00003093	lys-4	FALSE	FALSE	FALSE	-1.80814	1	-1.56287	1	-1.98253	1	3.623	1.777	3.656	2.093	3.782	1.839
WBGene00003094	lys-5	FALSE	FALSE	FALSE	2.16236		-0.651543		-0.393965		-3.322	-3.322	-2.571	-2.95	-2.81	-3.322
WBGene00003095	lys-6	FALSE	FALSE	FALSE	2.16242		-1.55021		-0.164241	1	-3.322	-3.322	-0.558	-1.828	-1.302	-1.439
WBGene00003096	lys-7	FALSE	FALSE	FALSE	-1.60367	1	-0.940073	1	-1.91614	1	6.846	5.274	6.318	5.38	6.666	4.762
WBGene00003097	lys-8	FALSE	FALSE	FALSE	-1.96803	1	-2.33824	1	-2.06006	1	6.334	4.349	6.377	4.04	6.423	4.349
WBGene00003098	lys-9	FALSE	FALSE	FALSE	0.722973		-1.88845		-1.02941	1	-1.89	-2.239	-1.89	-2.874	-1.96	-2.803
WBGene00003099	lys-10	FALSE	FALSE	FALSE	0.789813		-0.0248502		-0.410106		-2.723	-3.322	-3.069	-3.322	-2.74	-3.322
WBGene00003100	mab-3	FALSE	TRUE	TRUE	2.22837	1	4.4362	8.64136e-09	7.34702	2.61398e-78	-1.765	0.092	-1.82	2.084	-1.426	5.519
WBGene00003102	mab-5	FALSE	FALSE	FALSE	-1.63797		-0.193737	1	-0.725269	1	0.091	-1.47	-0.246	-0.413	-0.719	-1.28
WBGene00003104	mab-7	FALSE	FALSE	FALSE	-1.23986		1.99736	1	-0.52126	1	-1.173	-2.408	-2.661	-1.559	-2.017	-2.464
WBGene00003106	mab-9	FALSE	FALSE	FALSE	0.938878		-0.478748		-2.21946	1	-2.183	-1.944	-2.168	-2.493	-2.361	-3.322
WBGene00003107	mab-10	TRUE	FALSE	TRUE	2.8122	3.16895e-05	2.31332	0.0775985	8.22563	0	2.57	5.372	2.072	4.358	2.266	10.46
WBGene00003111	mab-20	FALSE	TRUE	TRUE	1.18645	1	3.33726	1.30569e-85	4.87752	0	3.073	4.254	2.892	6.215	2.833	7.691
WBGene00003112	mab-21	FALSE	FALSE	FALSE	-0.950446	1	-1.53104	1	-1.04854	1	0.239	-1.322	0.279	-1.074	-0.005	-0.948
WBGene00003114	mab-23	FALSE	FALSE	FALSE			-1.12647		1.54404		-3.322	-3.322	-2.712	-3.322	-2.939	-2.739
WBGene00003119	mac-1	FALSE	FALSE	FALSE	0.0240744	1	-0.384499	1	-0.0423848	1	4.593	4.643	4.106	3.726	4.417	4.383
WBGene00003123	mag-1	FALSE	FALSE	FALSE	-1.00862	1	-1.08677	1	-0.945583	1	7.055	6.072	6.538	5.453	6.639	5.706
WBGene00003124	mai-1	FALSE	FALSE	FALSE	1.04443	1	0.134351	1	0.272884	1	2.919	4.011	2.528	2.663	2.784	3.069
WBGene00003129	map-1	FALSE	FALSE	FALSE	-0.0652537	1	-0.663326	1	-0.37076	1	4.749	4.715	4.344	3.684	4.44	4.082
[truncated: 44,123 more rows]
