# Supplementary material for: The SPN-4 Rbfox RNA-binding protein selects maternal mRNAs for CCR4-NOT-dependent clearance in early Caenorhabditis elegans embryos
Source: Development. 2026 Jun 4;153(11):dev205295. doi: 10.1242/dev.205295 (PMC13286378; doi:10.1242/dev.205295)
Supplement: Table S3. [file develop-153-205295-TableS3.xlsx]

## Sheet: README
This document contains DNA sequences and other details related to the following.
Genome editing: Edited alleles, sgRNA plasmids, Deletion repair templates, Plasmid repair templates, PCR primers
Allele sequencing: PCR primers
RT-PCR: PCR primers
SPN-4 RRM expresssion: SPN-4 expression, pECT30 plasmid

## Sheet: Edited alleles
Allele	Allele description	sgRNA plasmid #1	sgRNA #1 target homology	sgRNA plasmid #2	sgRNA #2 target homology	Repair template
lin-41(tn1541 tn2074)	428 bp deletion in the 3'UTR of lin-41(tn1541[gfp::lin-41])	pCS658	CTGTACTCTAGATGCAAGA	pCS660	TTTCAGATAAAAAGTGCAC	L41_3'UTR_Deletion_1
lin-41(tn1541 tn2078)	278 bp deletion in the 3'UTR of lin-41(tn1541[gfp::lin-41])	pCS662	TTGGTGGGAGTACGGGAGA	pCS663	AATTGGGTGCGCAAGAAGG	L41_3’UTR_Deletion_2
lin-41(tn1541 tn2079)	351 bp deletion in the 3'UTR of lin-41(tn1541[gfp::lin-41])	pCS662	TTGGTGGGAGTACGGGAGA	pCS663	AATTGGGTGCGCAAGAAGG	L41_3’UTR_Deletion_2 was present but did not template the repair
lin-41(tn1541 tn2084[polyCD])	16 bp deletion in the 3'UTR of lin-41(tn1541[gfp::lin-41])	pCS666	GATGGAACATGGATTTGGG	none		L41_3’UTR_polyC_Del
lin-41(tn1541 tn2200[FoxD])	38 bp deletion in the 3'UTR of lin-41(tn1541[gfp::lin-41])	pCS700	AAAACAATATTTAGCGCTA	pCS702	AGAAGGGGGAGGGGCGTGC	lin41_Fox_del_repair_v2
lin-41(tn2238[FoxD]))	38 bp deletion in the 3'UTR of lin-41(+)	pCS700	AAAACAATATTTAGCGCTA	pCS702	AGAAGGGGGAGGGGCGTGC	lin41_Fox_del_repair_v2
chs-1(tn2255[FoxD])	17 bp deletion, 1 bp insertion in the 3'UTR of chs-1(+)	pCS710	GTTAATAAAGGCGAGAGATG	none		chs1_Fox_del_repair
let-711(tn2135)	7 bp deletion in exon 14 of let-711; out-of-frame deletion	pCS685	GGAGAACTTCCTCCAGAAGG	none		none
let-711(tn2136)	11 bp insertion in exon 14 of let-711; out-of-frame insertion	pCS685	GGAGAACTTCCTCCAGAAGG	none		none
let-711(tn2137)	3 bp deletion, 23 bp insertion in exon 15 of let-711; out-of-frame change	pCS686	CCATCGGAAGAGCAACTGG	none		none
let-711(tn2138)	4 bp deletion in exon 15 of let-711; out-of-frame deletion	pCS686	CCATCGGAAGAGCAACTGG	none		none
ccf-1(tn2166)	3 bp deletion, 9 bp insertion in exon 2 of ccf-1; in-frame change	pCS710	GTTAATAAAGGCGAGAGATG	none		none
ccf-1(tn2167)	3 bp deletion in exon 2 of ccf-1; in-frame deletion	pCS710	GTTAATAAAGGCGAGAGATG	none		none
ccf-1(tn2168)	6 bp deletion in exon 2 of ccf-1; in-frame deletion	pCS710	GTTAATAAAGGCGAGAGATG	none		none
let-711(tn2130[let-711::gfp::aid::3xflag])	In-frame gfp::aid::3xflag insertion at the 3'end of the let-711 coding region	pCS681	CCAGATGAGAAAAATCAGT	none		pCS694 plasmid
ccf-1(tn2132[ccf-1::gfp::aid::3xflag])	In-frame gfp::aid::3xflag insertion at the 3'end of the ccf-1 coding region	pCS677	GACGGGAAAGAGATCTGTTC	none		pCS692 plasmid

## Sheet: sgRNA plasmids
sgRNA plasmid	Target	sgRNA target homology	Forward primer	Forward primer sequence	Reverse primer	Reverse primer sequence
pCS658	lin-41 3'UTR	CTGTACTCTAGATGCAAGA	L41_sgRNA3'01.F	TCTTGCTGTACTCTAGATGCAAGA	L41_sgRNA3'01.R	AAACTCTTGCATCTAGAGTACAGC
pCS660	lin-41 3'UTR	TTTCAGATAAAAAGTGCAC	L41_sgRNA3'02.F	TCTTGTTTCAGATAAAAAGTGCAC	L41_sgRNA3'02.R	AAACGTGCACTTTTTATCTGAAAC
pCS662	lin-41 3'UTR	TTGGTGGGAGTACGGGAGA	L41_sgRNA3'03.F	TCTTGTTGGTGGGAGTACGGGAGA	L41_sgRNA3'03.R	AAACTCTCCCGTACTCCCACCAAC
pCS663	lin-41 3'UTR	AATTGGGTGCGCAAGAAGG	L41_sgRNA3'04.F	TCTTGAATTGGGTGCGCAAGAAGG	L41_sgRNA3'04.R	AAACCCTTCTTGCGCACCCAATTC
pCS666	lin-41 3'UTR	GATGGAACATGGATTTGGG	L41_sgRNA3'05.F	TCTTGGATGGAACATGGATTTGGG	L41_sgRNA3'05.R	AAACCCCAAATCCATGTTCCATCC
pCS700	lin-41 3'UTR	AAAACAATATTTAGCGCTA	Lin41_sgRNA7.F	TCTTGAAAACAATATTTAGCGCTA	Lin41_sgRNA7.R	AAACTAGCGCTAAATATTGTTTTC
pCS702	lin-41 3'UTR	AGAAGGGGGAGGGGCGTGC	Lin41_sgRNA8.F	TCTTGAGAAGGGGGAGGGGCGTGC	Lin41_sgRNA8.R	AAACGCACGCCCCTCCCCCTTCTC
pCS710	chs-1 3'UTR	GTTAATAAAGGCGAGAGATG	chs1_sgRNA1.F	TCTTGTTAATAAAGGCGAGAGATG	chs1_sgRNA1.R	AAACCATCTCTCGCCTTTATTAAC
pCS685	let-711 exon 14 (long isoform)	GGAGAACTTCCTCCAGAAGG	let711_sgRNA3.F	TCTTGGAGAACTTCCTCCAGAAGG	let711_sgRNA3.R	AAACCCTTCTGGAGGAAGTTCTCC
pCS686	let-711 exon 15 (long isoform)	CCATCGGAAGAGCAACTGG	let711_sgRNA4.F	TCTTGCCATCGGAAGAGCAACTGG	let711_sgRNA4.R	AAACCCAGTTGCTCTTCCGATGGC
pCS697	ccf-1 exon 2	GCCAAACATCGCCAGTCGG	ccf1_sgRNA3b.F	TCTTGGCCAAACATCGCCAGTCGG	ccf1_sgRNA3b.R	AAACCCGACTGGCGATGTTTGGCC
pCS681	let-711 stop codon	CCAGATGAGAAAAATCAGT	let711_sgRNA1.F	TCTTGCCAGATGAGAAAAATCAGT	let711_sgRNA1.R	AAACACTGATTTTTCTCATCTGGC
pCS677	ccf-1 stop codon	GACGGGAAAGAGATCTGTTC	ccf1_sgRNA2.F	TCTTGACGGGAAAGAGATCTGTTC	ccf1_sgRNA2.R	AAACGAACAGATCTCTTTCCCGTC

## Sheet: Deletion repair templates
Deletion repair template	Restriction site created	ssODN sequence
L41_3'UTR_Deletion_1	None	GCTCTTTACCCATTTCAGATTGTTTTTTAAAATAATCTTTTGATCCCTTGATCCTTCGCACTTTTTATCTGAAAATTCTTTGATATTTAGAGAAATTTGAGAATATTTCG
L41_3’UTR_Deletion_2	None	CGCAATCCCTTTTTATACAACCATTCTGCCTCTGAACCATTGAAACCTTCTTCTTGCGCACCCAATTTTACAACAATTTGTAATTTAAATTCGCAAATTTCACTGCG
L41_3’UTR_polyC_Del	HindIII	GTGTAATGTTTATTTTCCTGTGCTTCTACCCGGTAGAACATCCAAAAAGCTTCCATGTTCCATCTGTATATCCCAGTTTTTTGTCTGTTTTATCTTCTCTCG
lin41_Fox_del_repair_v2	None	CATTTAAGCTCCCCATTTATTTTTATTTCACTGTCTTGGTTTTTGTGCCCTAGCGCCCCTCCCCCTTCTTGCGCACCCAATTTTACAACAATTTGTAATTTAAATTC
chs1_Fox_del_repair	BglII	CTGAATAGTGCTAAAATTGATTTTTATTTTTTATTTATTGCATACCAATTAGTATTATTATTAGATCTCTCGCCTTTATTAACTTCTGTTGAATGAATTTGTAACTAAAATAAAGAAGAGG

## Sheet: Plasmid repair templates
Plasmid repair template	PCR products	Forward PCR primer	Forward PCR primer sequence	Reverse PCR primer	Reverse PCR primer sequence
pCS694	let-711 5'HA	let711_gfp_aid_5HAF	ACGTTGTAAAACGACGGCCAGTCGCCGGCAACGCTCTCGTTTTGTACGTCGG	let711_gfp_aid_5HAR	CATCGATGCTCCTGAGGCTCCCGATGCTCCGTTGGTGTTTGGGTTTTGCTGTTG
let-711_GFP^SEC^AID*::3xFLAG_let-711, C-terminal repair	let-711 3'HA	let711_gfp_aid_3HAF	CGTGATTACAAGGATGACGATGACAAGAGATGATTTTTCTCATCTGGTCTTTCGG	let711_gfp_aid_3HAR	GGAAACAGCTATGACCATGTTATCGATTTCCACGGAGGAATACGTCGAAAATGG
pCS692	ccf-1 5'HA	ccf1_gfp_aid_5HAF	ACGTTGTAAAACGACGGCCAGTCGCCGGCAGCATGAGAGTGTCGAAATGCTCC	ccf1_gfp_aid_5HAR	CATCGATGCTCCTGAGGCTCCCGATGCTCCGGCTTGTTGTGGAACTCCGATTAG
ccf-1_GFP^SEC^AID*::3xFLAG_ccf-1, C-terminal repair	ccf-1 3'HA	ccf1_gfp_aid_3HAF	CGTGATTACAAGGATGACGATGACAAGAGATGAACAGATCTCTTTCCCGTCAT	ccf1_gfp_aid_3HAR	GGAAACAGCTATGACCATGTTATCGATTTCAGTGTTGCGAATTCTAAGGGTTT

## Sheet: PCR primers
PCR target	PCR purpose	Forward primer	Forward primer sequence	Reverse primer	Reverse primer sequence	Internal primer (if 3-primer PCR)	Internal primer sequence
lin-41 3'UTR	lin-41(tn1541 tn2074) identification and sequencing	lin41_3'UTRpcr_A.F	TCAACAATCACCGACTCGCA	lin41_3'UTRpcr_A.R	ATTGGTGGGAGTACGGGAGA
lin-41 3'UTR	lin-41(tn1541 tn2078) identification and sequencing	lin41_3'UTRpcr_B.F	CGCAAAGCACACACATTCCA	lin41_3'UTRpcr_B.R	TCCCTCTACAGCTCCTTTGC
lin-41 3'UTR	lin-41(tn1541 tn2084[polyCD]) identification and sequencing	lin4l_3'UTRpcr_C.F	ACCTGATGGTCGCATATACGTC	lin4l_3'UTRpcr_C.R	ATGGTTCAGAGGCAGAATGGTT
lin-41 3'UTR	lin-41(tn1541 tn2200[FoxD]), lin-41(tn2238[FoxD]) identification	lin41_3’UTRpcr_Fbox.F	GCCTAATGTCCCCAGTGTTCA	lin41_3’UTRpcr_D.R	TGTTGTAAAATTGGGTGCGCAA
lin-41 3'UTR	lin-41(tn1541 tn2200[FoxD]), lin-41(tn2238[FoxD]) sequencing	lin41_3’UTRpcr_D.F	ACCATTCTGCCTCTGAACCATT	lin41_3'UTRpcr_B.R	TCCCTCTACAGCTCCTTTGC
chs-1 3'UTR	chs-1(tn2255[FoxD]) identification and sequencing	chs1.F	AGTTCTCGCCAATCAGTAAGCA	chs1.R	TTCTGCTCTCATCCATGCACTT
let-711 exon 14	Sequence let-711 crispr alleles identified as puf-3 puf-11 suppressors	let-711_guide3F	TGTTCAATTTGCCACTGCCG	let-711_guide3R	GCTTCAGCTGGTTGTGCAAT
let-711 exon 15	Sequence let-711 crispr alleles identified as puf-3 puf-11 suppressors	let-711_guide4F	TATCGACTCGAAGGAACGCC	let-711_guide4R	GCCATCAACTTGACAAACGCA
let-711 stop codon	Sequence let-711::gfp::aid::3xflag alleles	let711_gfp_aid1.F	GGCAGTGGAACCGAAGTCCAAT	let711_gfp_aid1.R	TGAGTTTGTGTTGAAGCCCCGT
ccf-1	Sequence the entire ccf-1 coding region	ccf1_2F	GGCCAATGACGACGATGATGAC	ccf1_2R	AGTCTCTGCCACCACAGGAATC
ccf-1 exon 2	Sequence ccf-1 crispr alleles identified as puf-3 puf-11 suppressors	ccf-1_guide3F	GTGGAGGAGGAATTCGCGAG	ccf-1_guide3R	CGGAAGAGAACGTGAGCCAT
ccf-1 stop codon	Sequence ccf-1::gfp::aid::3xflag alleles	ccf1_gfp_aid1.F	CAGGCCTCATCACTGATCCACG	ccf1_gfp_aid1.R	GATCTCGCCCAGCTTCTACTGC
puf-11(q971)	Confirm the genotype of strains containing puf-11(q971)	puf-11.F1	CAAATGGTGACGATTGTTCG	puf-11.R1	TTGTGTGCAAACACCGATTT	puf-11int.F1	TGATACATACGCGGAATGCTAC
puf-3(q966)	Confirm the genotype of strains containing puf-3(q966)	puf-3.F1	TTGCTGATTGCGAAAATACG	puf-3.R1	CGTTGAAGCTTTGGAAGGAG	puf-3int.F1	CAGTGCTACCAGCATCGTGT
ccr-4(tm1312)	Confirm the genotype of strains containing ccr-4(tm1312)	ccr4_tm1312.F	AACACTCATCCTCCACCGGAAC	ccr4_tm1312.R	CCCAATGAATATGAGCGGTCGC
spn-4(tn2056[spn-4::gfp])	Sequence to determine if the repair is correct (PCR to amplify 5'-junction)	TT262(spn-4_5'F)	AGGAAGAATTATAGAAGTGAGAAGAGCGAC	TT276(GFP_R1)	CACGGGTCTTGTAGTTTCCGTC
spn-4(tn2056[spn-4::gfp])	Sequence to determine if the repair is correct (PCR to amplify 3'-junction)	TT277(GFP_F1)	AGTCCTCCTCCCAGACAACCAC	TT263(spn-4_3'R)	GCACTTCATTTGACTTCGAGCAATACAGG
spn-4	Sequence the coding region of spn-4 in puf-11(q971) puf-3(q966) suppressors	SPN-4F	CTGTAACTCGGTGGCGGGAAAATGTG	SPN-4R	CGAATCATTTGACAAGGACAACGAGTGTCGC
spn-4	Sequence the inner coding region of spn-4 in puf-11(q971) puf-3(q966) suppressors	SPN-4AF	TGGAAGAGTCCTGAGTGTGGAAATCG	SPN-4AR	GAGTTCAACTCCACATCAGACAGCTCG

## Sheet: RT-PCR
Gene	Primer pair	Oligonucleotide sequence	Annealing temp.	Product size (Genomic PCR)	Product size (RT-PCR)
cbd-1	TT1381 (cbd-1_F2)	TCTCACTCTAACAGATGCGTTCCTAG	68°C	666 bp	577 bp
	TT1382 (cbd-1_R1)	CTTCGCAGTTATTGGCATCAGCGATG
chs-1	TT1377 (chs-1_F2)	CTGGAACGAGCTCATCAATGCATATCTG	68°C	757 bp	593 bp
	TT1378 (chs-1_R1)	TTCTTTGCATTCGCTTTGCGAGAC
cpg-1	TT1439 (cpg-1_F2)	CTGTTGCAGAGGATGTTCCATCTAC	68°C	827 bp	734 bp
	TT1441 (cpg-1_R2)	GACGCAGTTCTTGTAGTGTTGAGAG
cpg-2	TT1443 (cpg-2_F2)	GAGGACGGATACTTCTCATTCGGAC	68°C	656 bp	566 bp
	TT1444 (cpg-2_R1)	GTGAAGTTAATGAGTTGTCCGGCAG
cpg-3	TT1446 (cpg-3_F1)	TTTCTGGCGAGAGTTCTGGTGAAG	68°C	702 bp	607 bp
	TT1449 (cpg-3_R2)	CAATCGCAAGTAGCGGTAATGCTG
egg-1	TT1405 (egg-1_F2)	GATGGGATCAATGATTGCGCAGATG	68°C	1,000 bp	905 bp
	TT1407 (egg-1_R2)	CAAAACGCTTTGTCGGTGTATGTG
egg-2	TT1408 (egg-2_F1)	GTTCAGACGAGCACCAATGTGATTG	68°C	821 bp	671 bp
	TT1411 (egg-2_R2)	GTAGGTGTCGTGGTGAGTACCAAG
gfat-1	TT1430 (gfat-1_F1)	ATGACCGAATCTCCATGGCTAAGAG	68°C	657 bp	559 bp
	TT1433 (gfat-1_R2)	GTAACTGACTTGGCCAAGTTGCGG
gfat-2	TT1435 (gfat-2_F2)	CAGATTGTATCACTTCTGTTGTTCGCAC	68°C	689 bp	588 bp
	TT1437 (gfat-2_R2)	TGCCAAATTGCGTGGTCGGTCCAC
lin-41	TT1372 (lin-41_F1)	TCGGATACTCGGAATCATCGTGTTC	68°C	641 bp	548 bp
	TT1375 (lin-41_R2)	TCAACGACGTATATGCGACCATCAG
mex-3	TT1385 (mex-3_F2)	GATGTTCTATCGAAGAGCATTCGGC	68°C	1,276 bp	498 bp
	TT1387 (mex-3_R2)	GTATGATCGTTGTGATCGCAGGTC
nos-1	TT1396 (nos-1_F1)	GCTGTCGATGTCGAAGATCCAATG	68°C	873 bp	619 bp
	TT1398 (nos-1_R1)	CATATTAGTCGTCTCCAAACGCCTC
nos-2	TT1401 (nos-2_F2)	GACAGTGAATGGTCACCAATGACTC	68°C	674 bp	532 bp
	TT1403 (nos-2_R2)	GGTTTTCGAAGTCTCGGCTGAAATC
oma-1	TT1412 (oma-1_F1)	GATTAGCCCGAATGCAGAAACCAG	68°C	715 bp	586 bp
	TT1415 (oma-1_R2)	TGTGCCATATTCCAAGCGTCTAGAG
oma-2	TT1416 (oma-2_F1)	TTCCACAGGAAGCTATTCTCCCACTG	68°C	769 bp	635 bp
	TT1419 (oma-2_R2)	ACTGATTGGACGAGTTGCCATATTC
puf-3	TT1421 (puf-3_F2)	AACGCCTCGTTCTCGAAGTCTTTG	68°C	750 bp	678 bp
	TT1424 (puf-3_R3)	CTGGTAGCACTGAGCATATTGATCAGTC
puf-5	TT1389 (puf-5_F2)	GCGATGACAACCTGATGACTGTTTG	68°C	641 bp	551 bp
	TT1391 (puf-5_R2)	CCGATCGAACCATTTGGCATAGAG
puf-11	TT1426 (puf-11_F2)	AACGCGTCGTCCCCGAACACTTTG	68°C	808 bp	671 bp
	TT1429 (puf-11_R3)	CATTCCGCGTATGTATCAGAAGACAGAG
zif-1	TT1393 (zif-1_F2)	CGGGACTATGGTCTAGATCCGCAAATTG	68°C	645 bp	508 bp
	TT1394 (zif-1_R1)	ATGGAAGCTCGCAATAACTCATCC
ama-1	TT1450 (ama-1_F1)	CCAGATGACCCGGATGATCC	68°C	964 bp	480 bp
	TT1451 (ama-1_R1)	CAGGCCCGGAATACAATTGTCC
eef-1A.1	TT1452 (eef-1A.1_F1)	AAGATCGGAGGAATCGGAACTGTTC	68°C	597 bp	548 bp
	TT1455 (eef-1A.1_R2)	ACTCCGACAGCGACGGTTTGTCTC
rack-1	TT1464 (rack-1_F1)	ACAAGACCACTGTCCTGTCATCTTC	68°C	741 bp	598 bp
	TT1467 (rack-1_R2)	TTGAGGTCCCAAAGCATAGCTTGTC
tbb-2	TT1469 (tbb-2_F2)	CAAAGGTGTCCGACACAGTTGTAG	68°C	859 bp	727 bp
	TT1471 (tbb-2_R2)	ATGTTGCTCTCGGCTTCGGTGAAC
vit-2	TT1457 (vit-2_F2)	TCCGCTATTGTTATTGAGCTTCCAG	68°C	687 bp	591 bp
	TT1458 (vit-2_R1)	AACGAAAGAGACTGGGTAGTCGTC
vit-6	TT1460 (vit-6_F1)	GATGGAGTCAATGCCCGTATTCAC	68°C	671 bp	577 bp
	TT1462 (vit-6_R1)	AATAGTCGAACTTGTCGCACTTCTG

## Sheet: SPN-4 expression
(1)cDNA optimized for expression in E. coli
Gene	Oligonucleotide	Oligonucleotide Sequence (ordered as gBlocks HiFi)			Size
spn-4	ET22 (spn-4_cDNA_E.coli_gBlocks HiFi)	ATGCAGAATACCCAGATTTTCACCAATTTCGCACATCGCGCGCACGATGGCCTGCCGTTTAATAGCGCGAATCCGTCTAACAAAGATCCGATCTTCACCATGCCGATTAGCGTGAAACCGAAGACCCGCGAACCGGCGAGCTTTACCGATAATCGCATTTACGTGAGCAACATTCCGTTCAGCTTCCGCGAACAGGATCTGGCCGCCATGTTCTTCGCGTACGGTCGTGTGCTGAGCGTGGAAATTGTGACCAATGATCGTGGCAGCAAAGGCTTCGGCTTCGTGACCCTGGATAGCATTGAAAGCTGCGAGAAAGCACGTGCAGCGCTGCACGAAAGCCACGTGCAGGGCCGCATCATTGAAGTGCGTCGCGCGACCCCGACCCGCCGTAAACTGATT…			1056 bp
(2)Primers to PCR amplify tagged spn-4 cDNA
Fragment	Oligonucleotide	Oligonucleotide Sequence	DNA template	Anealing temp.	Product Size
TEV::3xFLAG::spn-4 RRM	ET47 (spn-4_pRSFDuet_F2)	ACCATCATCACCACAGCCAGGATCCGAATTCGAGCTCGAAAACCTGTATTTTCAGAGCGACTATAAAGATCATGATGGTGATTATAAGGATCACGACATTGACTACAAAGACGATGACGATAAGATGCAGAATACCCAGATTTTCACCAATTTCGCACATCGCGCGCAC	ET22	60°C	765 bp
	ET48 (spn-4_pRSFDuet_R3)	GTTCGACTTAAGCATTATGCGGCCGCAAGCTTGTCGACTTATTTCGTCTGCACCAGGCTACGCGTATTGAAGATGCCGTTGCTG
MBP::TEV::3xFLAG::spn-4 RRM::6xHis	ET50 (MBP_spn-4_pRSFDuet_F1)	ACCATCATCACCACAGCCACCATGGGCAAAATCGAAGAAGGTAAACTGGTAATCTGGATTAACGGCGATAAAG	pECT25	60°C	1940 bp
	ET25 (spn-4_pRSFDuet_R2)	GTTCGACTTAAGCATTATGCGGCCGCAAGCTTGTCGACTTAGTGGTGATGATGGTGATGTTTCGTCTGCACCAGGCTACGCGTATTGAAGATGCCGTTGCTG
(3)Plasmid backbone
Plasmid	Components
pTT314 (6xHis::MBP)	6xHis tag
	malE (Maltose Binding Protein from E. coli)
	10xAsn linker
	pRSFDuet-1 plasmid (Novagen)
(4)Primers to PCR and screen expression plasmid
Plasmid	Oligonucleotide	Oligonucleotide Sequence	Annealing temp.	Product Size
pECT25 (6xHis::MBP::TEV::3xFLAG::spn-4 RRM)	ET26 (ACYCDuetUP1)	GGATCTCGACGCTCTCCCT	62°C	2089 bp
	ET27 (DuetDOWN1)	GATTATGCGGCCGTGTACAA
	ET35 (spn-4_cDNA_E.coli_1F)	ATGCAGAATACCCAGATTTTCACCAATTTC	62°C	675 bp
	ET27 (DuetDOWN1)	GATTATGCGGCCGTGTACAA
pECT30 (MBP::TEV::3xFLAG::spn-4 RRM::6xHis)	ET26 (ACYCDuetUP1)	GGATCTCGACGCTCTCCCT	62°C	2083 bp
	ET27 (DuetDOWN1)	GATTATGCGGCCGTGTACAA
(5)Primers used for DNA sequencing of expression plasmids
Oligonucleotide	Oligonucleotide Sequence
ET26 (ACYCDuetUP1)	GGATCTCGACGCTCTCCCT
ET27 (DuetDOWN1)	GATTATGCGGCCGTGTACAA
ET35 (spn-4_cDNA_E.coli_1F)	ATGCAGAATACCCAGATTTTCACCAATTTC
ET36 (spn-4_cDNA_E.coli_394F)	CTGATTAACAATCCGCAGAATGAAGTGCTG
TT1183 (MBP_1F)	ATGAAAATCGAAGAAGGTAAACTGGTAATCTG
TT1185 (MBP_442F)	CTGATGTTCAACCTGCAAGAACCGTACTTC
TT1186 (MBP_610F)	CACATGAATGCAGACACCGATTACTCCATC
TT1187 (MBP_847F)	AACTATCTGCTGACTGATGAAGGTCTGGAAG

## Sheet: pECT30 plasmid
pECT30 plasmid sequence	Size
ggatctcgacgctctcccttatgcgactcctgcattaggaaattaatacgactcactataggggaattgtgagcggataacaattcccctgtagaaataattttgtttaactttaataaggagatatacCATGGGCAAAATCGAAGAAGGTAAACTGGTAATCTGGATTAACGGCGATAAAGGCTATAACGGTCTCGCTGAAGTCGGTAAGAAATTCGAGAAAGATACCGGAATTAAAGTCACCGTTGAGCATCCGGATAAACTGGAAGAGAAATTCCCACAGGTTGCGGCAACTGGCGATGGCCCTGACATTATCTTCTGGGCACACGACCGCTTTGGTGGCTACGCTCAATCTGGCCTGTTGGCTGAAATCACCCCGGACAAAGCGTTCCAGGACAA…	5644 bp
