# Supplementary material for: The SPN-4 Rbfox RNA-binding protein selects maternal mRNAs for CCR4-NOT-dependent clearance in early Caenorhabditis elegans embryos
Source: Development. 2026 Jun 4;153(11):dev205295. doi: 10.1242/dev.205295 (PMC13286378; doi:10.1242/dev.205295)
Supplement: Table S4. — (Related to Fig. S4). [file develop-153-205295-TableS4.xlsx]

## Sheet: README
Table S4. Gene Ontology (GO) output
This file contains data illustrated in Fig. S3
Data reporting and statistical analysis.
Gene Ontology output categories output for lists of SPN-4-, LIN-41- and OMA-1-associated transcript sets
Input data, scripts, and output are all tabulated on the associated github repository
Tabs	(1) Gene Ontology	output of the Gene Ontology analysis run using the script on the github
(1) GO_ontology
Column	Data Type	Description
Cluster	character	query list - RBP-associated list (SPN-4, LIN-41 or OMA-1)
ID	character	GO Category
Description	character	description of the GO Category
GeneRatio	<numeric>/<numeric>	number of genes in the query list (cluster) over number of genes in the category (ID)
BgRatio	<numeric>/<numeric>	ClusterProfiler output. The ratio BgRatio = M/N where N is the total number of genes in the background distribution/universe. M is the number of genes within that distribution that are annotated (either directly or indirectly) to the gene set of interest.
pvalue	numeric	p-value
p.adjust	numeric	multipel test correction adjusted p-value
qvalue	numeric	multipel test correction adjusted p-value
geneID	character	list of genes in the query list that were found in the category (ID)
Count	numeric	number of genes in the query list (cluster) that were found in the category (ID)

## Sheet: Gene Ontology
	Cluster	ID	Description	GeneRatio	BgRatio	pvalue	p.adjust	qvalue	geneID	Count
1	SPN4	GO:0030703	eggshell formation	13/516	17/9723	4.48025e-14	7.45438e-11	5.69876e-11	cyp-31A3/egg-4/egg-5/egg-2/cpg-2/egg-1/cyp-31A2/cbd-1/egg-3/rab-11.1/emb-8/chs-1/cpg-1	13
2	SPN4	GO:0019953	sexual reproduction	65/516	459/9723	1.63025e-13	7.45438e-11	5.69876e-11	zipt-7.1/cosa-1/cyp-31A3/egg-4/egg-5/egg-2/rmh-1/cdk-2/ubxn-3/atg-18/kca-1/cpg-2/egg-1/gck-3/pzf-1/cyp-31A2/cbd-1/egg-3/elli-1/zhp-2/uba-1/tra-1/syp-3/syp-2/sqv-8/spo-11/spe-5/sos-1/rme-2/rad-54.L/rab-11.1/rab-7/rab-6.1/puf-7/puf-6/puf-5/plp-1/pkc-3/oma-2/oma-1/nos-2/nos-1/nhr-23/mpk-1/mog-2/lip-1/lin-41/let-60/ima-2/hpl-1/gsk-3/glh-2/fog-1/emb-30/emb-8/cpb-1/cmd-1/chs-1/cgh-1/cep-1/cpg-1/atx-2/a…	65
3	SPN4	GO:0032504	multicellular organism reproduction	67/516	485/9723	2.20924e-13	7.45438e-11	5.69876e-11	zipt-7.1/cutc-1/cyp-31A3/egg-4/egg-5/egg-2/rmh-1/ubxn-3/atg-18/kca-1/cpg-2/egg-1/eipr-1/gck-3/cyp-31A2/cbd-1/egg-3/elli-1/scpl-1/unc-16/uba-1/tra-1/sqv-8/sqv-7/sqv-5/sqv-4/sqv-3/sqv-2/sqv-1/spe-5/sos-1/sek-1/rme-2/rab-11.1/rab-7/puf-7/puf-6/puf-5/plp-1/oma-2/oma-1/nos-2/nos-1/nhr-23/mpk-1/lip-1/lin-59/lin-41/let-60/hpl-1/hlh-3/gsk-3/glh-2/fox-1/fog-1/emb-8/daf-31/dab-1/cyd-1/cpb-1/chs-1/cgh-1/cpg…	67
4	SPN4	GO:0007276	gamete generation	48/516	279/9723	2.39357e-13	7.45438e-11	5.69876e-11	zipt-7.1/cyp-31A3/egg-4/egg-5/egg-2/ubxn-3/atg-18/kca-1/cpg-2/egg-1/gck-3/cyp-31A2/cbd-1/egg-3/elli-1/uba-1/tra-1/sqv-8/spe-5/sos-1/rme-2/rab-11.1/rab-7/puf-7/puf-6/puf-5/plp-1/oma-2/oma-1/nos-2/nos-1/nhr-23/mpk-1/lip-1/lin-41/let-60/hpl-1/gsk-3/glh-2/fog-1/emb-8/cpb-1/chs-1/cgh-1/cpg-1/atx-2/apx-1/aph-1	48
5	SPN4	GO:0016192	vesicle-mediated transport	67/516	486/9723	2.44069e-13	7.45438e-11	5.69876e-11	vps-20/Y54E10BR.2/copb-1/vps-24/eat-17/syx-18/ddl-1/F41H10.4/atg-18/F07F6.4/copd-1/tsg-101/mppe-1/vps-51/vps-15/csnk-1/snx-6/rga-1/golg-5/chc-1/T19A6.1/R186.3/M01F1.9/strl-1/rer-1/cope-1/piki-1/ndk-1/vps-36/F11A10.6/ctns-1/C31E10.6/C31E10.5/vps-52/vps-54/vps-35/unc-108/unc-16/unc-11/tfg-1/vps-16/snx-3/itsn-1/snt-2/rme-2/rme-1/rab-14/rab-11.1/rab-7/rab-6.2/rab-6.1/rab-5/ptr-2/pkc-1/num-1/nsf-1/mig…	67
6	SPN4	GO:0048609	multicellular organismal reproductive process	50/516	300/9723	2.62171e-13	7.45438e-11	5.69876e-11	zipt-7.1/cyp-31A3/egg-4/egg-5/egg-2/rmh-1/ubxn-3/atg-18/kca-1/cpg-2/egg-1/gck-3/cyp-31A2/cbd-1/egg-3/elli-1/uba-1/tra-1/sqv-8/spe-5/sos-1/rme-2/rab-11.1/rab-7/puf-7/puf-6/puf-5/plp-1/oma-2/oma-1/nos-2/nos-1/nhr-23/mpk-1/lip-1/lin-41/let-60/hpl-1/gsk-3/glh-2/fog-1/emb-8/cyd-1/cpb-1/chs-1/cgh-1/cpg-1/atx-2/apx-1/aph-1	50
12	SPN4	GO:1990778	protein localization to cell periphery	19/516	65/9723	5.36091e-10	7.62143e-08	5.82647e-08	pigw-1/Y54E10BR.2/egg-4/egg-5/egg-2/cdk-2/cgt-3/F41H10.4/efr-3/egg-1/cbd-1/egg-3/vps-35/unc-11/rme-1/rab-6.2/nsf-1/ncl-1/chs-1	19
18	SPN4	GO:0009792	embryo development ending in birth or egg hatching	42/516	305/9723	9.92834e-09	8.9478e-07	6.84045e-07	cdk-2/npl-4.2/atg-18/kca-1/ain-1/spdl-1/cpg-2/zoo-1/chc-1/lpin-1/elli-1/cdc-48.1/zif-1/unc-60/uba-1/vps-16/syp-3/sqv-8/sqv-7/sqv-4/sqv-3/sqv-2/sqv-1/sos-1/rme-2/rab-11.1/rab-5/pkc-3/mec-8/lip-1/lin-59/ima-2/hda-1/efn-4/dyn-1/dlg-1/dab-1/cmd-1/cpg-1/ced-4/ced-3/aph-1	42
19	SPN4	GO:0016051	carbohydrate biosynthetic process	12/516	29/9723	9.96531e-09	8.9478e-07	6.84045e-07	Y50D7A.3/H18N23.2/CC8.2/T04A8.7/agl-1/rml-1/sqv-7/pyc-1/gsy-1/gob-1/fbp-1/bre-3	12
27	SPN4	GO:0005977	glycogen metabolic process	9/516	19/9723	1.78568e-07	1.05047e-05	8.03071e-06	Y67D8A.2/Y50D7A.3/pygl-1/H18N23.2/CC8.2/T04A8.7/agl-1/rml-1/gsy-1	9
28	SPN4	GO:0006112	energy reserve metabolic process	9/516	19/9723	1.78568e-07	1.05047e-05	8.03071e-06	Y67D8A.2/Y50D7A.3/pygl-1/H18N23.2/CC8.2/T04A8.7/agl-1/rml-1/gsy-1	9
30	SPN4	GO:0022402	cell cycle process	52/516	469/9723	2.73555e-07	1.5361e-05	1.17432e-05	szy-4/cosa-1/cyp-31A3/egg-4/T12C9.7/egg-5/rmh-1/cdk-2/cec-4/kca-1/spdl-1/cpg-2/csnk-1/tcc-1/ani-3/mlc-5/chkr-1/pzf-1/lpin-1/cyp-31A2/cpar-1/egg-3/zhp-2/cdc-48.1/syp-3/syp-2/spo-11/rho-1/rad-54.L/rab-11.1/ptr-2/ppk-1/plk-3/oma-2/oma-1/mom-2/mog-2/mab-10/lin-23/ima-2/hpr-17/gsk-3/emb-30/dsh-1/cyd-1/coh-1/cmd-1/chk-2/cep-1/cpg-1/ced-6/atx-2	52
31	SPN4	GO:0051668	localization within membrane	28/516	181/9723	2.79127e-07	1.5361e-05	1.17432e-05	pigw-1/Y54E10BR.2/Y41D4A.4/sec-61.B/sgt-1/egg-2/cgt-3/F41H10.4/F25G6.8/srpa-72/efr-3/vps-51/egg-1/sec-61.A/rga-1/cbd-1/C31E10.6/C31E10.5/C18E9.2/vps-52/vps-35/unc-11/snx-3/rme-1/rab-6.2/num-1/nsf-1/dlg-1	28
33	SPN4	GO:1901135	carbohydrate derivative metabolic process	53/516	491/9723	4.90453e-07	2.50605e-05	1.91583e-05	fitm-2/upp-1/ZK177.8/pigw-1/guk-1/R12E2.11/pfkb-1.2/cgt-3/ldp-1/F09E5.3/acly-1/mppe-1/Y87G2A.2/pigl-1/vha-13/gly-9/Y43F4B.5/gpdh-3/pigc-1/rml-1/ndk-1/gfat-2/hxk-1/gfat-1/piga-1/mce-1/algn-9/pigm-1/acly-2/B0035.3/B0024.13/pgap-2/vha-12/sqv-8/sqv-7/sqv-5/sqv-4/sqv-3/sqv-2/sqv-1/spe-5/pps-1/gob-1/gly-13/gly-10/gly-7/gly-5/gly-3/fbp-1/dlg-1/dad-1/chs-1/bre-3	53
34	SPN4	GO:0035966	response to topologically incorrect protein	30/516	208/9723	4.99446e-07	2.50605e-05	1.91583e-05	ubxn-4/cutc-1/manf-1/rft-2/npl-4.2/jmjd-1.2/F07F6.4/cdkr-3/hut-1/R07E5.7/serp-1.1/rer-1/gfat-1/rnf-121/cdc-48.1/ulp-4/ubc-13/stc-1/sel-11/rnf-5/nsf-1/let-607/ile-1/hsp-6/hsp-4/hda-1/gly-5/fis-2/dnj-1/cnx-1	30
35	SPN4	GO:0060429	epithelium development	17/516	79/9723	6.00592e-07	2.92746e-05	2.238e-05	gck-3/ztf-6/vab-2/sqv-8/sqv-7/sqv-5/sqv-4/sqv-3/sqv-2/sqv-1/ref-1/lin-41/efn-4/arx-6/arx-5/arx-2/apx-1	17
38	SPN4	GO:0006511	ubiquitin-dependent protein catabolic process	33/516	247/9723	8.07187e-07	3.62384e-05	2.77037e-05	ubxn-4/spsb-2/npl-4.2/npl-4.1/ubxn-3/F44B9.5/bath-44/ufl-1/C02B8.6/Y57A10A.31/spop-1/enpl-1/F49C12.9/vps-36/csa-1/C55A6.1/rnf-121/cdc-48.1/zif-1/unc-11/ubh-2/ubc-20/uba-1/rnf-5/oxi-1/mpk-1/lin-23/hsp-4/gsk-3/fsn-1/emb-30/cnx-1/apc-10	33
44	SPN4	GO:0034976	response to endoplasmic reticulum stress	29/516	213/9723	2.57702e-06	9.99183e-05	7.6386e-05	ubxn-4/cutc-1/manf-1/rft-2/npl-4.2/ubxn-3/F44B9.5/F07F6.4/ufl-1/cdkr-3/hut-1/enpl-1/R07E5.7/serp-1.1/rer-1/gfat-1/rnf-121/cdc-48.1/ubc-13/stc-1/sel-11/rnf-5/nsf-1/let-607/ile-1/hsp-4/gly-5/fis-2/cnx-1	29
48	SPN4	GO:0051452	intracellular pH reduction	7/516	15/9723	5.04726e-06	0.000179388	0.000137139	gphr-1/vha-13/vha-12/vha-9/unc-108/spe-5/rab-14	7
49	SPN4	GO:0019637	organophosphate metabolic process	45/516	423/9723	5.54057e-06	0.000192902	0.000147471	fitm-2/upp-1/ZK177.8/pigw-1/acl-8/guk-1/R12E2.11/pfkb-1.2/F53B1.2/F46F11.1/mdh-1/F25B5.3/F09E5.3/acly-1/mppe-1/Y87G2A.2/pigl-1/vha-13/ippk-1/gpdh-3/pigc-1/acl-2/gpcp-2/flad-1/acl-1/F39B2.5/piki-1/F35C11.5/ndk-1/gfat-2/hxk-1/gfat-1/piga-1/mce-1/pigm-1/acly-2/pgap-2/vha-12/acl-3/spe-5/pps-1/ppk-2/ppk-1/fbp-1/dlg-1	45
53	SPN4	GO:0015031	protein transport	45/516	427/9723	7.0952e-06	0.000228385	0.000174597	Y54E10BR.2/sec-61.B/copb-1/vps-24/tin-44/sgt-1/F41H10.4/F25G6.8/srpa-72/copd-1/tsg-101/vps-51/vps-15/atg-4.2/sec-61.A/agef-1/chc-1/ekl-6/R186.3/serp-1.1/rer-1/cope-1/vps-36/C18E9.2/cdc-48.1/vps-52/vps-54/vps-35/ulp-4/tfg-1/vps-16/rme-1/rab-14/rab-11.1/rab-6.2/rab-6.1/rab-5/rab-1/prx-14/num-1/nsf-1/lst-4/ima-2/dab-1/cogc-2	45
67	SPN4	GO:0009247	glycolipid biosynthetic process	10/516	41/9723	4.09613e-05	0.00104298	0.000797345	pigw-1/cgt-3/ldp-1/mppe-1/pigl-1/pigc-1/piga-1/pigm-1/pgap-2/bre-3	10
68	SPN4	GO:0002164	larval development	46/516	478/9723	5.7166e-05	0.0014342	0.00109642	cutc-1/rmh-1/cdk-2/cgt-3/lin-42/atg-18/crh-2/tiar-1/ain-1/natc-2/hut-1/rsks-1/lpin-1/piki-1/ndk-1/vav-1/unc-108/uba-1/pak-2/sqv-8/sqv-7/sqv-5/sqv-4/sqv-3/sqv-2/sqv-1/sos-1/myrf-1/pkc-1/pha-1/mpk-1/mec-8/mab-10/lip-1/lin-59/let-60/kpc-1/hpl-1/hda-1/fsn-1/daf-31/daf-3/dab-1/cyd-1/ced-3/apx-1	46
69	SPN4	GO:0051128	regulation of cellular component organization	45/516	466/9723	6.35116e-05	0.0015703	0.00120047	szy-4/rga-8/rmh-1/F41H10.4/twf-2/epg-4/F25B4.7/spdl-1/csnk-1/rsks-1/ppm-2/chc-1/lpin-1/piki-1/ndk-1/maph-1.2/maph-1.3/vps-35/vha-12/unc-69/unc-60/unc-40/tfg-1/itsn-1/syp-2/sqv-3/rbg-1/rab-5/ppk-1/mig-2/lin-23/let-60/kpc-1/hlh-3/gsk-3/fsn-1/emb-30/efn-4/dsh-1/dab-1/ced-6/ced-4/ced-3/atx-2/arx-5	45
72	SPN4	GO:0043687	post-translational protein modification	42/516	427/9723	7.38847e-05	0.00171975	0.00131472	grif-1/pcaf-1/T22F3.2/T20F5.7/M01E11.1/jmjd-1.2/ufl-1/C06A5.8/C02B8.6/eipr-1/Y57A10A.31/set-26/spop-1/T05H10.1/T01G5.7/sao-1/csa-1/zhp-2/C55A6.1/set-6/ufc-1/mys-4/rnf-121/zif-1/ulp-5/ulp-4/ubh-2/ubc-20/ubc-13/uba-1/sel-11/rnf-5/parp-1/oxi-1/lin-59/lin-41/lin-23/hda-1/fsn-1/emb-30/chk-2/apc-10	42
76	SPN4	GO:0051246	regulation of protein metabolic process	38/516	375/9723	8.74441e-05	0.00196289	0.0015006	egg-4/T12C9.7/mob-3/egg-5/ubxn-3/bath-44/ufl-1/ain-1/cdkr-3/casc-3/spop-1/sao-1/mob-1/mob-2/cdc-48.1/puf-7/puf-6/puf-5/oma-2/oma-1/nos-2/nos-1/ncl-1/msi-1/mpk-1/mig-2/mex-3/lip-1/lin-41/lin-23/gsk-3/fog-1/cyd-1/cpb-1/chk-2/cgh-1/ced-4/ced-3	38
83	SPN4	GO:0017148	negative regulation of translation	12/516	65/9723	0.000134125	0.00275684	0.00210756	ain-1/puf-6/oma-2/oma-1/nos-2/nos-1/ncl-1/mex-3/lin-41/fog-1/cpb-1/cgh-1	12
85	SPN4	GO:0016477	cell migration	23/516	188/9723	0.00015043	0.00301624	0.00230587	gap-3/piki-1/ndk-1/rnf-121/vav-1/unc-40/sqv-7/sos-1/rnf-5/rho-1/mom-2/mig-2/let-607/kpc-1/hda-1/gsk-3/efn-4/cogc-2/cmd-1/ced-6/arx-6/arx-5/arx-2	23
87	SPN4	GO:0034249	negative regulation of amide metabolic process	12/516	66/9723	0.000156187	0.00306271	0.00234139	ain-1/puf-6/oma-2/oma-1/nos-2/nos-1/ncl-1/mex-3/lin-41/fog-1/cpb-1/cgh-1	12
93	SPN4	GO:0010558	negative regulation of macromolecule biosynthetic process	44/516	474/9723	0.000189784	0.00347498	0.00265657	nfya-2/deps-1/pup-2/lin-42/pid-1/D1044.6/tiar-1/ain-1/casc-3/pir-1/nfya-1/hrde-2/wago-4/F28F8.7/mina-1/mys-4/C04B4.2/uba-1/tsn-1/tra-1/ref-1/puf-6/oma-2/oma-1/nos-2/nos-1/ncl-1/mex-3/mab-10/lin-41/hpl-1/hda-1/haf-2/fsn-1/fox-1/fog-1/emb-30/daf-3/cpb-1/cmd-1/cgh-1/cec-1/atx-2/atf-7	44
95	SPN4	GO:1901264	carbohydrate derivative transport	9/516	40/9723	0.000194234	0.00348803	0.00266654	pst-2/F25B4.7/ent-5/nstp-2/nstp-5/hut-1/srf-3/sqv-7/pst-1	9
104	SPN4	GO:0061024	membrane organization	26/516	236/9723	0.000316346	0.00518265	0.00396205	Y82E9BR.14/vps-20/Y54F10AR.1/cdk-2/atg-18/F25B4.7/F07F6.4/snx-6/T19A6.1/lpin-1/piki-1/ndk-1/F15D3.6/unc-11/tfg-1/acl-3/rab-11.1/rab-7/oma-2/oma-1/mig-2/lst-4/ima-2/gsk-3/F35A5.8/ced-6	26
111	SPN4	GO:0007264	small GTPase mediated signal transduction	15/516	104/9723	0.000364989	0.00560966	0.00428849	rga-8/bris-1/chin-1/agef-1/rga-1/rlbp-1/kbrl-1/sos-1/rho-1/mpk-1/mig-2/lip-1/let-60/hpl-1/hda-1	15
114	SPN4	GO:0098657	import into cell	26/516	239/9723	0.000385549	0.00576971	0.00441086	atg-18/csnk-1/snx-6/chc-1/piki-1/ndk-1/ctns-1/unc-108/unc-11/itsn-1/snt-2/rme-2/rme-1/rab-14/rab-11.1/rab-7/rab-5/ptr-2/mig-2/lst-4/gsk-3/epn-1/dyn-1/dab-1/cmd-1/ced-6	26
130	SPN4	GO:0097120	receptor localization to synapse	5/516	15/9723	0.000794938	0.010432	0.00797513	F41H10.4/unc-50/unc-11/let-60/dlg-1	5
131	SPN4	GO:0032886	regulation of microtubule-based process	11/516	68/9723	0.000824856	0.010742	0.0082121	szy-4/csnk-1/maph-1.2/maph-1.3/ppk-1/mig-2/lin-23/gsk-3/dsh-1/atx-2/arl-8	11
133	SPN4	GO:0010608	post-transcriptional regulation of gene expression	22/516	199/9723	0.00085637	0.0109847	0.00839764	puf-11/cdk-2/tiar-1/ain-1/casc-3/tsn-1/puf-7/puf-6/puf-5/puf-3/oma-2/oma-1/nos-2/nos-1/ncl-1/msi-1/mex-3/lin-41/haf-2/fog-1/cpb-1/cgh-1	22
134	SPN4	GO:0055086	nucleobase-containing small molecule metabolic process	26/516	253/9723	0.000915757	0.0116588	0.00891299	fitm-2/upp-1/ZK177.8/guk-1/R12E2.11/mdh-1/F25B5.3/F09E5.3/acly-1/Y87G2A.2/vha-13/Y43F4B.5/flad-1/rml-1/ndk-1/gfat-2/gfat-1/mce-1/acly-2/B0035.3/vha-12/sqv-4/sqv-1/spe-5/pps-1/dlg-1	26
135	SPN4	GO:0043067	regulation of programmed cell death	14/516	102/9723	0.000940727	0.011888	0.00908819	F25B4.7/mina-1/vha-12/tra-1/tfg-1/spe-5/hlh-3/fsn-1/dad-1/cmd-1/cgh-1/ced-6/ced-4/ced-3	14
147	SPN4	GO:0051650	establishment of vesicle localization	10/516	60/9723	0.00111196	0.0129047	0.00986547	F07F6.4/vps-51/eipr-1/strl-1/vps-52/unc-16/unc-11/tfg-1/hum-1/arl-8	10
155	SPN4	GO:0006457	protein folding	16/516	129/9723	0.00127983	0.0139961	0.0106998	cct-8/tbca-1/ogdh-1/erp-44.2/enpl-1/tbcd-1/C47A4.1/let-607/hsp-6/hsp-4/fkb-6/dnj-2/dnj-1/cyn-3/cnx-1/cct-2	16
161	SPN4	GO:0051604	protein maturation	25/516	248/9723	0.00149856	0.0158791	0.0121393	cct-8/tbca-1/ogdh-1/erp-44.2/natc-2/enpl-1/tmem-208/tbcd-1/C47A4.1/myrf-1/let-607/kpc-1/hsp-6/hsp-4/fkb-6/fce-1/dnj-2/dnj-1/daf-31/cyn-3/cnx-1/ced-4/ced-3/cct-2/aph-1	25
165	SPN4	GO:0001932	regulation of protein phosphorylation	12/516	85/9723	0.0016701	0.0172678	0.013201	egg-4/T12C9.7/mob-3/egg-5/cdkr-3/mob-1/mob-2/oma-2/oma-1/mig-2/lip-1/cyd-1	12
174	SPN4	GO:0045185	maintenance of protein location	5/516	18/9723	0.00198665	0.0194783	0.0148909	ddl-1/twf-2/C01F1.6/rer-1/tfg-1	5
180	SPN4	GO:0050803	regulation of synapse structure or activity	9/516	56/9723	0.00252929	0.0239721	0.0183263	F41H10.4/ppm-2/vps-35/unc-69/unc-40/kpc-1/fsn-1/ced-4/ced-3	9
182	OMA1	GO:0048513	animal organ development	63/728	431/9723	1.56376e-07	0.000277724	0.000247569	alr-1/sgcb-1/cgt-3/elf-1/ain-1/vang-1/mett-10/frg-1/sptf-3/dep-1/rtcb-1/git-1/gale-1/rad-26/wrt-4/wrt-1/unc-112/unc-64/tsp-12/tra-2/tbx-2/sqv-3/smg-6/smg-5/sem-5/sel-12/sel-10/sea-1/rsp-2/rom-1/rbr-2/rab-3/pha-1/pat-2/pal-1/oma-1/mom-2/cogc-1/mig-23/mec-8/mab-20/lon-2/lin-31/lin-26/lin-12/lin-7/let-60/lag-1/ina-1/hpl-1/hnd-1/hlh-6/hlh-2/gld-1/gei-4/dsh-2/dre-1/cyd-1/ceh-40/ceh-20/ced-3/cdc-14/apx…	63
183	OMA1	GO:0008380	RNA splicing	36/728	196/9723	3.67619e-07	0.000326445	0.000290999	dib-1/C16A11.10/hrpf-1/prp-17/wdr-83/snrp-3/D1007.4/fubl-3/rbmx-2/ZK1307.9/mett-10/prp-40/sfa-1/rbm-7/car-1/casc-3/rbm-25/pnn-1/asd-1/prp-18/rtcb-1/E02H1.5/mina-1/sym-2/snr-5/snr-2/sex-1/rsp-5/rsp-2/rnp-1/lsm-8/kgb-1/hrpa-1/gld-1/fox-1/etr-1	36
184	OMA1	GO:0009888	tissue development	33/728	189/9723	3.60484e-06	0.00157916	0.00140769	alr-1/nfya-2/cgt-3/nfyc-1/exc-9/mlt-10/vang-1/gck-3/ztf-6/tsp-12/sqv-3/sdn-1/rsp-2/ref-1/rap-1/pal-1/oma-1/mom-2/cogc-1/mig-23/mab-20/lon-2/lin-26/lin-12/let-4/lag-1/hnd-1/exc-5/dsh-2/daf-16/cyd-1/ceh-20/apx-1	33
186	OMA1	GO:0045165	cell fate commitment	39/728	244/9723	4.571e-06	0.00157916	0.00140769	cgt-3/ain-1/sptf-3/ztf-6/dep-1/zag-1/unc-55/unc-3/tsp-12/tra-2/tir-1/tbx-36/tbx-33/tbx-9/tbx-2/sop-2/sel-12/sea-1/rnp-1/ref-1/pat-2/pal-1/oma-1/nsy-1/mom-2/lon-2/lin-26/lin-12/let-60/lag-1/hlh-2/gld-1/egl-18/dsh-2/cyd-1/ceh-20/ced-3/cam-1/apx-1	39
187	OMA1	GO:0009891	positive regulation of biosynthetic process	60/728	451/9723	7.3091e-06	0.00157916	0.00140769	zip-9/alr-1/tag-281/ham-3/znf-236/camt-1/hmbx-1/cnep-1/nfyc-1/tag-294/gck-3/sptf-3/car-1/W09G3.7/ztf-6/lsd-1/R11H6.5/usp-46/mys-2/aptf-4/pde-3/wbp-2/mys-4/xbp-1/unc-55/unc-3/tir-1/tbx-36/tbx-33/tbx-9/tbx-2/rhgf-2/ctbp-1/taf-11.3/sex-1/sea-1/pal-1/nsy-1/nhr-7/mxl-1/mig-23/mab-3/lin-26/lag-1/kgb-1/hsf-1/hmp-2/hlh-6/hlh-3/hlh-2/gld-1/fem-3/egl-18/daf-19/daf-16/cyd-1/ceh-20/ceh-10/ced-3/atf-2	60
188	OMA1	GO:0031328	positive regulation of cellular biosynthetic process	60/728	451/9723	7.3091e-06	0.00157916	0.00140769	zip-9/alr-1/tag-281/ham-3/znf-236/camt-1/hmbx-1/cnep-1/nfyc-1/tag-294/gck-3/sptf-3/car-1/W09G3.7/ztf-6/lsd-1/R11H6.5/usp-46/mys-2/aptf-4/pde-3/wbp-2/mys-4/xbp-1/unc-55/unc-3/tir-1/tbx-36/tbx-33/tbx-9/tbx-2/rhgf-2/ctbp-1/taf-11.3/sex-1/sea-1/pal-1/nsy-1/nhr-7/mxl-1/mig-23/mab-3/lin-26/lag-1/kgb-1/hsf-1/hmp-2/hlh-6/hlh-3/hlh-2/gld-1/fem-3/egl-18/daf-19/daf-16/cyd-1/ceh-20/ceh-10/ced-3/atf-2	60
189	OMA1	GO:0045893	positive regulation of DNA-templated transcription	46/728	315/9723	8.00251e-06	0.00157916	0.00140769	zip-9/alr-1/ham-3/znf-236/camt-1/hmbx-1/nfyc-1/tag-294/sptf-3/lsd-1/R11H6.5/mys-2/aptf-4/wbp-2/mys-4/xbp-1/unc-55/unc-3/tir-1/tbx-36/tbx-33/tbx-9/tbx-2/rhgf-2/ctbp-1/taf-11.3/sex-1/sea-1/pal-1/nsy-1/nhr-7/mxl-1/mab-3/lin-26/lag-1/hsf-1/hmp-2/hlh-6/hlh-3/hlh-2/egl-18/daf-19/daf-16/ceh-20/ceh-10/atf-2	46
190	OMA1	GO:1902680	positive regulation of RNA biosynthetic process	46/728	315/9723	8.00251e-06	0.00157916	0.00140769	zip-9/alr-1/ham-3/znf-236/camt-1/hmbx-1/nfyc-1/tag-294/sptf-3/lsd-1/R11H6.5/mys-2/aptf-4/wbp-2/mys-4/xbp-1/unc-55/unc-3/tir-1/tbx-36/tbx-33/tbx-9/tbx-2/rhgf-2/ctbp-1/taf-11.3/sex-1/sea-1/pal-1/nsy-1/nhr-7/mxl-1/mab-3/lin-26/lag-1/hsf-1/hmp-2/hlh-6/hlh-3/hlh-2/egl-18/daf-19/daf-16/ceh-20/ceh-10/atf-2	46
195	OMA1	GO:0007548	sex differentiation	41/728	273/9723	1.26061e-05	0.00159917	0.00142553	dmd-9/exc-9/elf-1/phip-1/git-1/gale-1/dmd-6/wrt-4/wrt-1/tsp-12/tra-3/tra-2/smg-6/smg-5/sex-1/sem-5/sel-10/rsp-5/rsp-2/ref-1/ptl-1/cogc-1/mig-23/mig-2/mab-20/mab-3/lin-26/inx-13/inx-12/ina-1/hpl-1/hnd-1/hlh-2/gld-1/fox-1/fem-3/egl-18/dsh-2/dre-1/cyd-1/ceh-30	41
196	OMA1	GO:0046474	glycerophospholipid biosynthetic process	20/728	94/9723	1.60615e-05	0.00189068	0.00168538	Y71F9B.2/pgs-1/pcyt-2.1/T20F7.3/pgap-3/ept-1/acl-6/pcyt-1/cdgs-1/acl-12/psd-1/pigu-1/pigs-1/F39B2.5/pigg-1/pigt-1/piga-1/pigm-1/pgap-2/rab-10	20
207	OMA1	GO:0006487	protein N-linked glycosylation	10/728	33/9723	9.86929e-05	0.0064597	0.00575829	ZK686.3/tmem-258/ribo-1/stt-3/ostd-1/ostb-1/algn-13/algn-9/algn-10/dad-1	10
209	OMA1	GO:0051094	positive regulation of developmental process	39/728	279/9723	0.000103685	0.0064597	0.00575829	dep-1/wdr-23/gale-1/zag-1/unc-112/tsp-12/sqv-3/rom-1/rnp-1/ptl-1/pat-6/pat-2/oma-2/oma-1/mkk-4/mab-3/lin-12/lin-7/let-60/lag-1/laf-1/kin-1/inx-13/inx-12/hst-6/hsf-1/hnd-1/hlh-6/gld-1/fsn-1/fem-3/egl-18/dre-1/dpy-11/dpy-1/daf-16/daf-5/ceh-20/ced-3	39
222	OMA1	GO:0045595	regulation of cell differentiation	26/728	170/9723	0.000359536	0.0155741	0.013883	cyy-1/cgt-3/F38B7.3/zag-1/unc-112/tsp-12/rnp-1/ref-1/pat-6/pat-2/oma-2/oma-1/mkk-4/mab-20/lon-2/lin-12/lag-1/kin-1/hpl-1/hnd-1/gld-1/fsn-1/fem-3/dpy-23/ceh-20/cdc-14	26
223	OMA1	GO:0051172	negative regulation of nitrogen compound metabolic process	44/728	351/9723	0.000467332	0.0191434	0.0170647	ham-3/nfya-2/panl-2/nfyc-1/zgpa-1/ain-1/B0511.7/mett-10/ZK512.4/jmjd-2/lsd-1/mys-2/patr-1/wdr-23/mys-4/zag-1/unc-55/tbx-2/ctbp-1/srp-7/sop-2/sex-1/ref-1/puf-6/oma-2/oma-1/ntl-3/nos-2/nhr-69/nhr-7/mab-3/lag-1/kin-18/hpl-1/hil-6/hil-5/hil-3/gld-1/egl-18/daf-16/daf-5/cpb-1/ceh-39/atf-2	44
226	OMA1	GO:0040028	regulation of vulval development	19/728	111/9723	0.000534342	0.0210887	0.0187988	ain-1/dep-1/gale-1/rad-26/tsp-12/sem-5/sel-10/rom-1/rbr-2/pat-2/lin-12/lin-7/let-60/lag-1/hpl-1/gei-4/ced-3/cdc-14/apx-1	19
227	LIN41	GO:0022402	cell cycle process	61/526	469/9723	8.8442e-11	1.46548e-07	1.22236e-07	cec-10/psf-3/dnc-6/brc-2/egg-5/rmh-1/slx-1/F40F4.7/kca-1/C06G3.8/mett-10/psme-3/ebp-1/orc-1/ctf-8/chkr-1/zim-1/rmh-2/cdt-2/R06C7.2/spat-1/capg-2/cpar-1/pph-6/rsa-1/zyg-11/zen-4/unc-61/syp-3/puf-8/prg-1/pct-1/par-3/par-2/oma-2/mom-2/mbk-2/mab-10/lin-29/lem-3/lem-2/klc-1/him-5/gfi-3/fzy-1/fem-3/emr-1/dsh-1/dpy-28/daf-16/cyd-1/cyb-3/cyb-2.1/cyb-1/cya-1/coh-1/cki-2/ced-1/cdt-1/cdc-25.3/cdc-25.2	61
228	LIN41	GO:0051246	regulation of protein metabolic process	46/526	375/9723	1.29265e-07	5.4492e-05	4.54519e-05	tag-281/ZK1236.1/cyy-1/ZC13.1/mob-3/egg-5/K12H4.2/F46F11.10/ubxn-1/F14D12.1/ari-1.1/ari-1.3/C17G10.1/dct-1/psme-3/impt-1/spat-1/patr-1/wdr-48/eif-2A/egrh-1/zyg-11/puf-9/puf-8/larp-5/pie-1/oma-2/nos-2/nos-1/dcap-2/mex-3/mbk-2/lin-41/kin-20/ife-4/fzy-1/fib-1/fem-3/daf-16/cyd-1/cyb-3/cyb-2.1/cyb-1/cya-1/cpb-1/cki-2	46
230	LIN41	GO:0051172	negative regulation of nitrogen compound metabolic process	44/526	351/9723	1.31544e-07	5.4492e-05	4.54519e-05	bet-1/nfyb-1/egg-5/K12H4.2/lin-42/nfyc-1/ubxn-1/ztf-3/flh-2/mett-10/jmjd-2/lsd-1/pot-2/patr-1/wdr-23/mys-4/egrh-1/unc-37/tra-1/tlp-1/sex-1/ref-1/puf-9/pos-1/pie-1/peb-1/oma-2/nos-2/nos-1/dcap-2/mex-3/mab-10/mab-3/lin-41/hil-3/fog-3/dpy-28/dlk-1/daf-16/daf-5/cpb-1/cki-2/atf-2/amx-1	44
233	LIN41	GO:0019953	sexual reproduction	52/526	459/9723	2.53255e-07	5.99492e-05	5.00037e-05	cil-1/brc-2/egg-5/rmh-1/slx-1/ubxn-1/kca-1/mett-10/gcl-1/zim-1/rmh-2/R06C7.2/meg-2/meg-1/egrh-1/zyg-11/zen-4/tra-1/ten-1/syp-3/spe-5/rnp-1/puf-8/prg-1/plp-1/pen-2/pat-3/par-3/oma-2/nos-2/nos-1/mbk-2/lin-41/lin-29/lem-3/ksr-2/klc-1/him-5/gfi-3/fzy-1/fog-3/fem-3/dpy-28/cyb-3/cyb-2.1/cyb-1/cya-1/cpb-1/cdc-25.3/cdc-25.2/cav-1/apx-1	52
234	LIN41	GO:0045934	negative regulation of nucleobase-containing compound metabolic process	30/526	204/9723	4.90821e-07	0.000101661	8.47958e-05	bet-1/nfyb-1/lin-42/nfyc-1/ztf-3/flh-2/mett-10/jmjd-2/lsd-1/pot-2/wdr-23/mys-4/unc-37/tra-1/tlp-1/sex-1/ref-1/pos-1/pie-1/peb-1/mab-10/mab-3/hil-3/fog-3/dpy-28/dlk-1/daf-16/daf-5/atf-2/amx-1	30
236	LIN41	GO:0031327	negative regulation of cellular biosynthetic process	52/526	483/9723	1.23635e-06	0.000204864	0.000170877	hat-1/bet-1/nfyb-1/hrde-4/K12H4.2/athp-2/lin-42/ncbp-1/nfyc-1/ztf-3/flh-2/mett-10/nyn-2/jmjd-2/dmd-3/lsd-1/hrde-2/ddx-17/patr-1/wdr-23/mina-1/mys-4/unc-37/tra-1/tlp-1/sex-1/rrf-1/ref-1/puf-9/prg-1/pos-1/pie-1/peb-1/oma-2/nos-2/nos-1/dcap-2/mut-7/mex-3/mab-10/mab-3/lin-41/kin-29/hsf-1/fog-3/fib-1/dlk-1/daf-16/daf-5/cpb-1/atf-2/amx-1	52
242	LIN41	GO:0051301	cell division	33/526	265/9723	5.90959e-06	0.000560996	0.000467927	cyy-1/egg-5/ostd-1/figl-1/kca-1/mett-10/ebp-1/ztf-6/spat-1/zen-4/unc-61/spe-5/prg-1/par-3/par-2/mom-4/mbk-2/lem-3/lem-2/klc-1/gfi-3/fzy-1/emr-1/dpy-28/cks-1/cyd-1/cyb-3/cyb-1/cya-1/cki-2/cdc-25.3/cdc-25.2/cam-1	33
245	LIN41	GO:0003006	developmental process involved in reproduction	50/526	485/9723	6.9358e-06	0.000604874	0.000504526	dmd-9/egg-5/cogc-6/ubxn-1/gcl-1/dmd-3/meg-2/meg-1/gale-1/egrh-1/dmd-6/ver-3/tra-3/tra-1/ten-1/spe-5/sex-1/sem-5/sea-1/rsp-5/rnp-1/ref-1/puf-8/prg-1/plx-1/plp-1/pen-2/par-3/oma-2/nos-2/nos-1/mbk-2/mab-20/mab-3/lin-41/lin-29/ksr-2/ina-1/her-1/fog-3/fem-3/eor-2/cyd-1/cyb-3/cyb-2.1/cyb-1/cpb-1/cki-2/cdt-1/cdc-25.2	50
249	LIN41	GO:0051338	regulation of transferase activity	17/526	102/9723	2.95831e-05	0.00213127	0.0017777	cil-1/cyy-1/egg-5/F14D12.1/spat-1/egrh-1/ver-3/oma-2/fzy-1/fem-3/cyd-1/cyb-3/cyb-2.1/cyb-1/cya-1/cki-2/cam-1	17
257	LIN41	GO:0008380	RNA splicing	25/526	196/9723	5.36192e-05	0.00281324	0.00234653	dib-1/C16A11.10/tofu-7/bcas-2/tsen-54/prp-17/ncbp-1/wdr-83/cwf-19L1/F10E9.5/snrp-3/mett-10/snrp-27/rbm-17/mina-1/stip-1/spn-4/smu-1/sex-1/rsp-8/rsp-5/rsp-4/rnp-2/rnp-1/hrpa-1	25
258	LIN41	GO:0006417	regulation of translation	19/526	128/9723	5.43293e-05	0.00281324	0.00234653	ZK1236.1/K12H4.2/F46F11.10/C17G10.1/impt-1/patr-1/eif-2A/puf-9/puf-8/larp-5/oma-2/nos-2/nos-1/dcap-2/mex-3/lin-41/ife-4/fib-1/cpb-1	19
260	LIN41	GO:0018198	peptidyl-cysteine modification	6/526	15/9723	8.0155e-05	0.00383506	0.00319883	ZK973.11/dhhc-3/Y57G11C.33/dhhc-8/dhhc-12/dhhc-7	6
262	LIN41	GO:0034248	regulation of amide metabolic process	19/526	132/9723	8.33205e-05	0.00383506	0.00319883	ZK1236.1/K12H4.2/F46F11.10/C17G10.1/impt-1/patr-1/eif-2A/puf-9/puf-8/larp-5/oma-2/nos-2/nos-1/dcap-2/mex-3/lin-41/ife-4/fib-1/cpb-1	19
263	LIN41	GO:0000280	nuclear division	25/526	203/9723	9.56898e-05	0.00428535	0.00357442	egg-5/rmh-1/slx-1/kca-1/zim-1/rmh-2/R06C7.2/spat-1/capg-2/cpar-1/rsa-1/zyg-11/zen-4/syp-3/puf-8/prg-1/mab-10/lin-29/lem-3/klc-1/him-5/gfi-3/fzy-1/dpy-28/cyb-3	25
270	LIN41	GO:0060282	positive regulation of oocyte development	5/526	11/9723	0.000159965	0.00591735	0.00493567	rnp-1/oma-2/lin-41/fog-3/fem-3	5
273	LIN41	GO:0010608	post-transcriptional regulation of gene expression	24/526	199/9723	0.000181958	0.006415	0.00535076	ZK1236.1/puf-11/K12H4.2/F46F11.10/C17G10.1/mett-10/impt-1/patr-1/eif-2A/puf-9/puf-8/puf-3/larp-5/oma-2/nos-2/nos-1/dcap-2/mut-7/mex-3/lin-41/ife-4/fib-1/dlk-1/cpb-1	24
284	LIN41	GO:0048469	cell maturation	10/526	51/9723	0.000337508	0.00964225	0.00804261	cyy-1/meg-2/meg-1/egrh-1/oma-2/mbk-2/fem-3/cyb-3/cyb-2.1/cyb-1	10
289	LIN41	GO:0046488	phosphatidylinositol metabolic process	13/526	83/9723	0.000473903	0.0124644	0.0103966	cil-1/dpm-1/pgap-3/acl-11/mppe-1/pisy-1/F39B2.5/F30A10.3/ttx-7/ocrl-1/pigm-1/pgap-2/daf-18	13
306	LIN41	GO:0015711	organic anion transport	19/526	158/9723	0.000865618	0.0176048	0.0146842	ugtp-1/Y51F10.4/rft-2/laat-1/slc-25A10/slc-25A18.2/mct-6/hut-1/Y52B11A.8/slc-36.1/T26C5.3/K08E4.2/skat-1/F25H2.6/F13H10.3/F13G3.7/C47E12.2/snf-6/aat-2	19
307	LIN41	GO:0097502	mannosylation	5/526	15/9723	0.000867614	0.0176048	0.0146842	dpm-1/algn-3/algn-9/pigm-1/dpy-19	5
311	LIN41	GO:0061136	regulation of proteasomal protein catabolic process	10/526	58/9723	0.00098085	0.0188985	0.0157632	ZC13.1/ubxn-1/ari-1.1/ari-1.3/psme-3/zyg-11/mbk-2/kin-20/fzy-1/daf-16	10
313	LIN41	GO:0009880	embryonic pattern specification	9/526	49/9723	0.00109246	0.0208071	0.0173552	meg-2/meg-1/zyg-11/pos-1/pie-1/mex-3/mbk-2/cyb-2.1/apx-1	9
317	LIN41	GO:0051094	positive regulation of developmental process	28/526	279/9723	0.00114749	0.0208944	0.017428	rmh-1/slx-1/rgl-1/crh-2/dmd-3/wdr-23/gale-1/rsa-1/rom-1/rnp-1/plx-1/pat-3/oma-2/mab-3/lin-41/ksr-2/kin-29/hst-2/hsf-1/fog-3/fem-3/dlk-1/daf-18/daf-16/daf-5/clr-1/ced-1/cdt-1	28
