# Supplementary material for: The SPN-4 Rbfox RNA-binding protein selects maternal mRNAs for CCR4-NOT-dependent clearance in early Caenorhabditis elegans embryos
Source: Development. 2026 Jun 4;153(11):dev205295. doi: 10.1242/dev.205295 (PMC13286378; doi:10.1242/dev.205295)
Supplement: Table S5. — (Related to Figs 2, S5 and S6). [file develop-153-205295-TableS5.xlsx]

## Sheet: Sheet1
Table S5. scRNA-seq counts and categories (from Tintori et al., 2016)
This file contains data illustrated in Fig. 2, S5, and S6
Data reporting and categorical annotation
Data is taken from Table 2 from Tintori et al., 2016. Data was filtered for expressed, dynamic genes: total RPKM > 5; variance > 10 (14,776 genes).
Data was clustered: scale = "row", clustering_distance_rows = "canberra", clustering_method = "complete", cutree_rows = 5.
This yielded 5 clusters. SPN-4-, LIN-41- and OMA-1-associated RNA categories are annotated based on information from this study.
Tabs	(1) Tintori_changing_wide_matrix		Expressed, dynamic gene set from Tintori et al., 2016
	(2) Annotated_IP_and_cluster
(1) Tintori_changing_wide_matrix
Column	Data Type	Description
Sequence_Name	character	Gene Identifier
AB	numeric	normalized, FPKM read counts for this cel type
ABa	numeric	normalized, FPKM read counts for this cel type
ABal	numeric	normalized, FPKM read counts for this cel type
ABalx	numeric	normalized, FPKM read counts for this cel type
ABar	numeric	normalized, FPKM read counts for this cel type
ABarx	numeric	normalized, FPKM read counts for this cel type
ABp	numeric	normalized, FPKM read counts for this cel type
ABpl	numeric	normalized, FPKM read counts for this cel type
ABplx	numeric	normalized, FPKM read counts for this cel type
ABpr	numeric	normalized, FPKM read counts for this cel type
ABprx	numeric	normalized, FPKM read counts for this cel type
C	numeric	normalized, FPKM read counts for this cel type
Cx1	numeric	normalized, FPKM read counts for this cel type
Cx2	numeric	normalized, FPKM read counts for this cel type
D	numeric	normalized, FPKM read counts for this cel type
E	numeric	normalized, FPKM read counts for this cel type
EMS	numeric	normalized, FPKM read counts for this cel type
Ea	numeric	normalized, FPKM read counts for this cel type
Ep	numeric	normalized, FPKM read counts for this cel type
MS	numeric	normalized, FPKM read counts for this cel type
MSx1	numeric	normalized, FPKM read counts for this cel type
MSx2	numeric	normalized, FPKM read counts for this cel type
P0	numeric	normalized, FPKM read counts for this cel type
P1	numeric	normalized, FPKM read counts for this cel type
P2	numeric	normalized, FPKM read counts for this cel type
P3	numeric	normalized, FPKM read counts for this cel type
P4	numeric	normalized, FPKM read counts for this cel type
(2) Annotated_IP_and_cluster
Column	Data Type	Description
Sequence_Name	character	Gene Identifier
WormBase_Gene_ID	character	Worm Base ID Gene Identifier
Public_Name	character	Gene identifier (name, desc)
Other_Name	character	Gene Identifier
cluster_set	categorical	Which of 5 cluster categories this gene falls into
RBP_assoc	categorical	Which RNA Binding Proteins are associated with this transcript

## Sheet: Tintori_changing_wide_matrix
Sequence_Name	AB	ABa	ABal	ABalx	ABar	ABarx	ABp	ABpl	ABplx	ABpr	ABprx	C	Cx1	Cx2	D	E	EMS	Ea	Ep	MS	MSx1	MSx2	P0	P1	P2	P3	P4
2L52.1	2.716	2.934	0.072	10.636	0	6.1475	0.81	0	0	0.21	21.2992	0.142	0	0	0.125	0	0.5	0	31.4083	52.306	18.578	0	0.642	2.168	22.378	2.268	33.89
2RSSE.1	3.976	4.418	0	1.551	0	0	0	0	0	0	0	0	0	0	4.53833	8.626	1.712	0.655	0	0.21	3.612	0	0.418	0.624	0	6.386	0
2RSSE.6	0	0	0	0	0	0	0	0	0	0	0	0	0	0	0	0	0	0	0	0	0	0	0	16.726	0	0	0
42461	113.248	127.334	111.236	19.863	59.438	51.6533	156.842	104.948	70.5864	90.356	24.0308	27.478	49.968	18.9417	3.9	34.68	132.292	47.31	82.0767	83.206	76.584	22.3243	91.402	96.4	71.118	43.656	44.3083
42614	40.948	52.396	58.16	27.975	28.472	10.2442	44.376	40.006	17.0773	55.842	2.7425	3.234	0	0.0483333	32.975	30.658	29.734	0.0375	0	59.772	0	4.82	20.698	22.402	23.88	23.228	0.178333
6R55.2	0	0	0	17	0	4.92917	0	17	35.5127	0	45.1925	1.228	4.686	22.525	0	0	0	0	0	0	8.038	0.488571	0	0	0	0	0
AC8.5	0	0	0	0	0	0.2475	0	0.604	0	0	14.1808	0	2.162	0	0.381667	0	0	0	0	0	0	0	0	0	0	0	0
AC8.7	0	0	0	3.637	0	0	0	0	0	0	0	0	0	0	0	0	0	0	0	0	0	0	0	0	0	0	0
AH10.2	0	0.066	0	0	0.154	0	5.554	0.442	0	0	0	74.772	0	0.683333	0	250.62	362.662	0	77.3383	136.704	0	0.252857	0	0	0	0.22	0
AH9.1	0	0	0	0.095	0	0	0	0	4.42545	0	0	0	0	0	0	0	0	11.5075	7.695	0.852	0	0	1.412	0.29	0.106	0	0
AH9.3	55.68	73.892	63.804	90.902	79.726	91.56	57.196	93.786	49.9409	195.774	101.037	19.066	35.024	15.9467	41.1517	89.14	46.234	10.345	75.1583	81.916	34.548	197.563	69.732	47.16	43.804	24.096	92.0217
AH9.6	0	0	0	3.375	0	0	0	0	0	0	0	0	0	0	0	0	0	0	0	0	0	0	0	0	0	0	0
B0001.11	0	0	0	0	0	0	25.156	0	0	0	0	0	0	0	0	0	0	0	0	0	0	0	0	0	0	0	0
B0001.2	79.566	16.94	0.266	5.279	1.002	1.24333	15.884	15.504	10.6427	0.132	12.9267	68.684	22.432	0.638333	121.178	15.632	75.572	1.1375	33.785	1.966	18.9	30.8414	128.314	173.388	151.882	86.408	60.4717
B0001.3	44.374	30.006	10.81	9.011	46.934	33.7442	27.552	6.12	2.98545	8.164	59.4658	5.008	3.326	7.11833	3.31667	8.156	29.196	0.13	0.178333	61.428	28.226	1.45286	18.29	28.654	21.556	27.19	24.8967
B0001.4	106.358	104.64	105.438	14.739	59.496	49.3683	111.59	40.994	9.34636	86.322	30.2817	192.85	39.802	69.43	125.747	109.906	77.754	0	0.396667	129.096	0.554	31.6014	129.892	99.342	116.166	99.722	118.595
B0001.5	55.442	54.454	23.148	27.486	37.968	53.405	50.83	46.154	32.4973	98.54	25.8492	62.932	65.696	42.29	3.44	2.088	46.946	2.8525	10.43	28.982	9.976	12.85	35.516	38.112	13.386	27.21	6.25833
B0001.6	50.93	57.108	60.604	90.866	29.508	60.3133	60.372	56.476	67.8282	145.456	89.1142	80.42	274.958	92.0433	42.7233	39.456	44.328	15.9075	43.535	110.164	7.806	92.83	45.52	52.764	31.63	12.78	35.915
B0001.7	76.378	107.066	120.638	58.469	76.05	28.885	101.9	119.172	48.4927	61.024	72.0733	65.754	38.846	2.93667	15.8267	22.676	85.49	1.5575	25.13	40.22	34.842	67.7086	52.274	67.322	62.116	54.086	228.893
B0001.8	85.124	136.584	88.822	50.116	58.988	66.1367	89.468	76.082	88.9018	227.18	81.2533	52.256	58.86	39.2583	305.6	37.076	114.116	11.1675	135.002	25.828	25.32	116.981	75.902	83.414	69.572	66.884	71.1617
B0019.2	55.62	29.088	3.372	5.176	74.606	7.71917	19.7	24.84	27.1345	5.944	16.05	26.718	0.424	0	106.203	27.382	22.692	12.12	0	16.916	0	5.50714	51.822	56.938	76.604	52.572	20.6233
B0024.10	56.23	81.536	0.502	0.178	7.166	4.39167	16.276	16.804	23.6682	0	0	56.016	0.98	3.78333	3.85833	46.844	29.316	5.225	0	38.654	0	26.3214	41.398	63.796	36.004	21.934	25.8783
B0024.11	107.988	91.676	49.33	18.902	72.992	8.35583	94.978	37.868	50.9991	75.076	13.7667	173.66	380.342	83.43	58.0633	239.864	145.328	30.2675	13.4533	97.828	66.796	27.1514	119.734	105.358	94.022	126.776	175.173
B0024.13	162.91	148.172	23.624	0	0.438	0	135.884	2.278	0	27.774	0	105.418	0	0	31.8283	8.544	92.954	0	1.05833	0.22	0	0	269.388	157.99	83.756	103.706	110.543
B0024.3	10.088	0	23.826	0	0	0	0	0	1.13182	0	0	0	0	0	0	0	0	0	0	0	0	0	13.412	21.748	0	0	0
B0025.4	133.132	162.874	256.14	128.84	215.862	97.0033	190.21	257.546	56.8591	156.726	89.185	52.678	51.198	20.5067	10.2233	112.77	84.924	10.1825	126.222	92.704	93.336	77.37	172.524	113.476	160.166	38.532	83.845
B0025.5	0	0	0	0.562	0	0	0	0	0	0	15.7983	0	0	0	0	1.002	0	0	0	0	0	0	0	0	0	0	0
B0034.14	0	0	0	2.611	0	0	0	0	0	0	0	0	0	0	0	0	0	0	0	0	0	0	0	0	0	0	0
B0034.5	0	0	0	0	2.87	0	0	0.164	0	9.47	0	0.246	0	2.71167	0	0.278	22.56	9.7725	0	3.954	0	0	0.484	0	0.766	0	0
B0035.1	176.908	252.644	323.432	197.688	263.634	241.182	198.256	238.75	263.23	276.542	164.29	149.99	177.604	243.517	155.12	202.842	270.224	76.865	146.21	114.968	397.228	212.747	205.896	188.75	195.38	251.668	156.975
B0035.11	167.734	222.672	273.034	125.359	308.648	127.877	221.26	310.7	69.1027	388.99	69.0275	207.524	197.716	85.5217	41.185	214.886	194.762	62.0725	174.963	140.974	45.75	73.7486	186.114	160.236	163.816	377.352	143.93
B0035.12	58.806	62.256	11.732	13.13	8.64	23.7108	49.358	31.076	6.77545	21.982	2.08917	22.39	2.048	0.0683333	26.3817	9.596	89.43	27.995	11.9517	1.42	0	1.19	74.522	114.028	99.072	108.682	154.4
B0035.15	98.778	92.966	4.74	0.965	3.914	0.214167	78.27	50.45	0.465455	1.852	42.1683	109.708	48.768	0	13.4167	10.494	87.676	3.795	0.28	61.694	0	1.80857	153.326	144.644	77.272	170.702	126.522
B0035.16	22.658	33.662	7.046	0.549	3.33	11.7367	15.638	25.91	0	6.484	0.0516667	29.964	0	0.24	115.02	21.28	16.304	0	0	93.228	2.426	19.8443	46.272	27.008	21.258	54.96	12.3067
B0035.18	41.826	63.492	90.792	55.917	122.07	86.6808	70.45	109.506	90.3955	116.652	95.6383	70.51	47.792	48.52	115.535	181.75	30.022	83.6175	98.55	92.608	1.208	163.02	102.556	93.86	67.864	200.13	105.578
B0035.19	0	0	0	0	0	0	0	0	8.03	0	0	0	0	0	0	0	0	0	0	0	0	0	0	0	0	0	0
B0035.3	475.658	416.736	138.424	14.375	154.13	9.72583	365.942	66.726	10.6527	142.232	33.275	230.46	2.026	0.123333	398.215	249.512	500.814	3.0525	16.6617	79.084	0.264	6.83143	506.012	461.72	468.87	420.724	539.288
B0035.6	189.198	221.856	184.168	132.305	150.392	51.8308	278.53	212.68	140.501	319.528	139.3	193.554	191.166	226.85	84.465	189.992	191.928	11.53	41.6717	284.538	1.416	136.53	139.216	220.772	171.982	232.744	279.647
B0041.1	0	0	25.746	0	0	15.1892	0	0.092	0.139091	0.136	17.8192	0	0	0	0	0	0	4.99	0	29.906	0	0	0	0	0	0	0
B0041.3	17.154	43.618	17.21	2.021	32.376	2.6825	32.734	20.474	2.94818	35.486	4.1725	0	0	0	2.34	20.504	17.666	2.7675	2.45	0	0.212	0	32.242	15.84	39.174	44.65	0
B0041.5	184.574	205.424	93.052	2.711	130.878	6.7775	272.036	148.342	15.1409	139.248	69.5492	125.386	67.756	26.8067	10.17	24.518	137.108	0	2.84333	153.286	0.264	0.178571	187.13	176.918	128.018	92.496	161.602
B0041.8	423.546	410.288	528.91	377.39	395.67	282.906	574.87	507.806	232.166	450.206	247.993	436.408	372.256	90.37	362.097	526.24	462.7	66.6975	481.97	445.486	310.89	170.411	506.816	420.036	442.462	467.502	809.012
B0198.2	0.364	0	0	0	0.998	0	0	13.708	0	0	0.0408333	0	0	0	0	0	0	0	0	0	0	0	0	0	0	0	0
B0205.1	122.838	98.7	84.328	41.244	133.576	85.5725	99.168	140.64	138.151	125.856	103.88	131.496	42.296	42.3333	119.667	89.99	72.772	9.2775	77.1833	81.074	69.13	49.0271	65.152	71.706	137.084	66.24	85.5283
B0205.11	124.988	121.126	110.106	34.278	63.192	51.3408	91.776	94.904	36.2718	75.4	17.4917	126.302	18.242	144.933	16.4467	30.362	125.542	50.065	49.7933	364.86	0.26	30.5757	138.452	119.79	77.19	31.24	20.5767
B0205.12	3.496	11.214	3.216	0	3.494	9.9725	7.64	14.448	1.46909	0	6.99417	1.39	12.508	17.62	307.738	11.012	9.592	0	15.0117	41.368	7.292	0	27.212	6.97	3.55	7.058	0.671667
B0205.14	0	6.022	0	0	0	0	0	0	0	0	0	0	0	0	0	0	0	0	0	0	0	0	0	0	0	0	0
B0205.5	0	0	0	0	0	0	0	0	0	0	0	0	0	42.61	0	0	0	0	0	0	0	0	0.556	0	0	0	0
B0205.6	57.364	27.572	3.436	0.394	26.624	3.9525	59.636	60.496	12.73	1.812	6.28333	85.906	0	0.176667	0	58.738	68.066	0	69.5967	27.466	13.34	8.03429	63.456	18.3	72.762	1.244	0.386667
B0205.8	68.698	100.39	153.43	156.242	161.646	197.099	121.748	157.202	244.318	135.086	170.593	190.258	50.014	107.68	266.475	118.32	71.64	29.29	102.523	169.632	106.154	82.4886	134.434	72.97	92.764	52.576	54.4167
B0205.9	118.536	156.146	83.196	117.534	152.72	33.9067	107.498	97.374	53.9664	52.198	41.8458	140.458	109.374	78.045	7.375	86.752	104.674	73.1375	35.475	45.768	46.926	30.8586	113.216	113.602	111.696	52.182	137.528
B0207.2	1.35	18.664	2.274	0	0	0	0	0	0	0	0	48.654	0	0	0	0.178	4.624	0	0	0	0	0	3.252	3.544	29.12	0	0
B0207.5	0.354	0	0	0.169	0	0	0	0.684	0.132727	0.024	0.0075	0	0	0	0.04	0	0	0	0	1.45	8.81	0	0.014	0	0	0	0
B0207.6	120.952	122.182	53.916	12.023	12.228	4.60833	106.268	26.628	15.9264	39.774	40.9583	67.54	1.206	0.258333	52.175	7.978	38.016	22.74	6.25667	20.98	0	8.79571	143.968	126.096	90.752	72.674	60.305
B0212.3	39.748	50.918	60.132	26.292	17.144	30.1167	11.674	43.604	44.6055	34.326	38.4692	22.45	22.662	47.1333	18.055	47.912	17.102	1.9425	17.5183	79.538	36.824	8.2	13.718	14.432	33.498	0.95	62.3283
B0212.4	0	10.486	0	0.888	0	0.0708333	4.126	0	0.24	0	0	6.638	0	1.72167	0	0	0.346	0	0	0	0	0	8.998	0	0	0.112	9.55333
B0218.5	0	0.298	0	0	0	4.32333	0	0	0.348182	0	16.2183	0	0	0	0	0	0	0	0	0	0	0	0	0	0.12	0	0
B0222.5	0	0	0	0	0	0	0	0	0	0	11.285	0	0	9.14167	0	0	0	0	0	0	0	9.25	0	0	0	0	0
B0222.9	0	0	0.32	0.012	0	0.0358333	0	0	0	0	0	0	0	0	0	0	0	56.4925	43.065	0	0	0	0	0	0	0	0.035
B0228.1	0	0	0	0	0	0	0	0	33.6573	0	0	0	0	0	0	0.168	0	0	0	0	0	0	0	0	0	0	0
B0228.6	28.734	1.404	5.002	2.522	32.816	0	1.084	0.262	54.4945	48.052	0.190833	27.272	0	0	4.48	0	19.918	1.3	0.68	0	0	61.5071	45.582	12.908	34.992	0	467.665
B0228.7	5.274	7.948	12.51	13.666	6.708	3.3575	22.836	45.548	2.18	24.874	0.2425	0.096	3.764	0	0	0.104	10.052	19.365	47.7217	4.946	0.302	11.2157	18.074	5.722	9.338	0.572	0.543333
B0238.1	0.708	2.284	2.042	4.645	2.782	20.95	12.782	0	3.21091	3.432	2.49583	33.446	2.082	0.765	0.288333	1.704	3.59	2.3125	127.517	0	69.342	67.2743	0.822	6.444	0	0	0.04
B0238.10	91.584	69.98	1.406	1.286	44.758	0	74.88	0.868	0.742727	38.568	1.49667	67.592	0	2.58	1.37833	5.73	101.102	20.8175	0	52.596	0.316	0	127.546	118.126	149.994	115.318	97.925
B0238.11	220.052	305.152	265.538	282.083	347.348	413.267	292.274	325.934	314.909	432.012	411.077	309.258	215.702	541.777	160.595	267.35	251.574	225.16	576.523	258.232	331.848	655.601	262.73	278.59	246.514	270.946	325.452
B0238.15	52.818	22.422	52.1	93.209	175.642	31.575	42.222	66.162	40.0336	133.466	3.2425	32.42	295.638	11.4017	0	49.564	23.21	0	64.8517	211.354	54.294	33.6143	34.166	23.984	19.5	1.48	5.995
B0238.9	176.08	131.254	13.898	0.089	44.164	0.658333	188.616	85.758	0.609091	19.348	0.180833	87.824	1.158	4.965	149.765	81.19	103.138	0.685	0.0833333	69.234	0.084	0.187143	137.706	178.526	151.358	202.022	157.96
B0250.12	0	0	0	0	0	3.71417	0.114	0	0	0	0	0	0	0	0	0	0	2.91	0	0.234	0	0	0	0	0	0	0
B0250.14	0	0	0	0	0	0	0	0	4.30636	0	0	0	0	0	0	25.966	0	0	0	7.194	0	0	3.218	4.436	0	0	0
B0250.4	0	0	0	0.035	0	15.965	0	0	1.40545	0	0	23.446	35.138	0	0.22	0	0	0	0	0.568	0.076	12.9957	0.096	0	0	0	0
B0250.5	72.002	83.424	36.418	22.931	67.432	141.606	55.91	128.544	65.8973	201.476	82.0875	79.098	35.762	10.615	3.41167	69.046	82.572	141.248	124.572	98.192	133.42	4.97857	78.89	76.48	98.42	78.504	30.1683
B0250.8	0	0	0	0	31.338	0	0	0	0	0	0	0	0	0	0	0	0	0	0	0	0	0	0	0	0	0	0
B0252.3	0	0	0.064	0.212	0	32.0308	0	3.602	0	0	0	0	0	0	0	0	19.876	167.68	195.302	0	0.286	0.272857	1.65	2.192	0	0	0
B0261.1	109.512	92.906	105.208	14.693	30.068	3.0625	58.164	63.078	7.10636	74.334	22.7167	72.974	46.35	15.4083	131.09	53.338	77.922	0	70.8417	7.61	1.706	22.5857	36.8	76.43	84.276	31.244	86.0167
B0261.4	44.722	37.122	31.644	22.362	71.17	48.7867	49.486	72.622	61.2027	32.71	32.57	134.43	37.898	40.125	23.365	20.522	54.966	25.8725	61.845	195.52	0.752	83.1643	63.34	59.286	90.374	86.858	49.43
B0261.5	0	0	90.77	0	0	0.135	0	0	0	0	0	0	0	0	0	0	0	0	0	0	0	0	0	0	0	0	0
B0261.6	0	0	0	3.338	0.764	1.59417	0	0	0.590909	0	13.5042	11.768	4.828	1.34333	0	11.522	27.658	0	0	0	0	0	0	0	0.262	0	0
B0261.7	230.148	272.908	153.472	22.711	151.258	31.2167	189.108	118.386	3.24636	52.336	34.3425	188.792	6.366	40.51	271.83	102.622	246.798	7.325	6.02667	150.242	59.264	8.83143	300.832	306.83	330.63	381.292	277.867
B0261.8	13.43	51.344	29.218	31.207	146.882	103.456	45.682	0.938	27.2709	89.028	24.8933	2.66	19.62	9.125	0	80.522	37.66	40.9775	18.25	113.574	51.642	19.6471	39.69	39.67	13.532	1.064	37.6167
B0261.9	0.928	0.692	0	0	1.344	0.249167	6.774	0	20.0718	0	3.69833	0	0	1.23333	0	0	0	0	1.63333	0	0	0	0	0	0	0	0
B0272.3	139.61	229.592	174.734	244.745	275.052	260.947	243.35	283.59	190.061	306.004	326.74	165.214	273.59	184.958	15.32	344.116	172.128	46.11	106.683	186.484	149.788	246.347	160.126	160.838	195.984	369.204	189.878
B0273.1	0	0	0	0	0.562	2.42167	0	0.288	0.0536364	0	0	0.136	4.934	1.935	0	0	0	0	5.19167	0	0	0.485714	0	0	0	0	0
B0273.3	5.33	1.296	1.856	4.082	16.266	5.725	6.094	3.542	1.97727	3.758	0.0783333	0.318	0.06	0.71	0.316667	0.162	5.522	0	0.923333	0.416	0	0	8.06	5.892	4.78	0.102	7.175
B0280.11	0	0	0	0	0	0	0	0	0	0	0	0	0	0	17.8433	0	0	0	0	0.152	0	0	0	0	0	0	0
B0280.9	125.83	107.45	92.12	76.408	59.336	51.065	126.218	115.028	23.29	151.902	56.0625	87.466	105.544	54.21	43.9433	155.278	181.366	31.0375	64.8433	77.06	80.758	317.629	184.902	144.562	90.372	160.808	183.218
B0281.4	0	0	28.184	7.62	0.41	53.695	0	75.814	10.0418	0.13	0	0	0	0.363333	0	0.93	0	35.1375	0	0.414	0	0	0	0	0	0	0
B0281.5	104.828	144.298	360.646	1226.83	532.526	1206.99	88.3	480.204	1479.41	439.466	1443.69	322.778	1182.44	665.423	23.365	781.808	273.454	1012.11	1795.92	409.512	1200.05	769.111	102.484	48.656	152	32.31	20.0417
B0281.6	0	0	0.86	22.392	0.16	35.895	0	23.25	20.7455	2.692	18.3817	0	0	38.4233	0	0.21	2.112	0.315	0	0	7.342	8.71	0	0	0	0	0
B0285.11	0	0	3.602	0	0.276	0	0	0	0	0	0	0	0	0	0	0	0	0	0	0	0	0	0	0	0	0	0
B0285.12	0.778	0	1.076	2.066	3.61	7.80083	0	2.262	3.73	0	2.16833	1.358	0	4.54333	0	0	3.494	0	6.52667	0.634	0	2.52571	0.182	0	0.29	0.498	0
B0285.3	63.116	83.994	83.776	89.787	73.914	72.6758	59.972	106.366	132.005	153.74	59.62	51.366	110.552	102.957	131.045	36.7	69.132	4.225	5.11667	137.194	60.994	51.9629	84.03	69.314	81.874	38.746	33.5617
B0285.4	142.126	176.942	236.6	35.309	179.844	25.8542	235.828	269.392	5.31636	271.434	21.7483	120.572	3.31	43.1133	47.6433	175.79	170.366	25.67	23.04	226.374	1.014	7.23857	208.808	97.592	136.078	155.438	39.3417
B0286.1	0	0	0	0	0	0	0	0	0	0	1.77667	0	0	0	0	0	0	0	50.54	0	0	0	0.67	0	0	0	0
B0286.3	3.352	0	2.094	19.607	0	0.111667	0	0	0.150909	9.1	0	0	0	0	0	0	0.464	0	0	0	2.052	0	3.954	0.566	0	0	0
B0294.1	0	0	0	0	0.154	0	0	0	0	0	13.0275	0	0	0	0	0	0	0	0	16.012	0	0	0	0	0	0	0
B0294.3	0	4.984	1.522	7.606	0	5.0575	0	0	15.0245	0	12.7992	0	0	68.645	0	0	6.108	0	0	0	0	0	0	0	0	0	0
B0302.2	0	0	0	0	0	16.5775	0	0	0	0	0.144167	0	0	0	0	0	0	0	0	0	0	0	0	0	0	1.664	0
B0302.7	0	0	0	0	0	1.56583	0	0	0	0	0	0	0	0	0	0	0	0	0	0	0	0	0	0	0	0	0
B0303.11	0	0	3.314	0.139	0	0	0	0.02	0	0	0.03	0	0	0	0	0	0	0	0	3.942	0	0	0	0	0	0	0.0383333
B0303.14	5.884	17.858	238.706	212.596	130.934	285.045	3.598	162.998	228.86	224.954	397.681	102.118	308.212	349.577	1.03167	247.226	33.744	28.3875	35.4283	161.52	59.68	127.519	20.658	0.274	2.646	0.45	10.8383
B0303.15	98.832	82.186	82.384	20.15	41.14	64.1192	80.154	50.07	77.3945	136.208	29.0508	100.2	31.518	57.4017	109.785	120.876	86.82	110.95	0.715	40.974	191.558	46.9771	154.176	125.452	135.34	102.76	244.295
B0303.2	0.536	0.914	0.736	0.503	2.23	0.885833	0.428	0.528	15.3109	1.044	0.284167	1.582	4.342	4.55833	1.02667	0.318	7.736	1.9225	1.72	0.526	1.05	33.7529	1.788	1.386	0.754	0.266	0.303333
B0303.3	139.656	215.94	141.208	218.529	86.094	165.835	200.032	179.836	132.979	208.618	124.722	166.624	170.886	70.0867	61.6633	139.126	201.788	12.6375	48.15	108.272	172.654	113.139	90.434	96.902	130.664	25.102	116.033
B0303.4	181.254	200.822	159.796	2.902	181.952	26.4958	166.586	221.058	28.6845	65.01	9.1875	129.74	89.956	19.7967	60.0833	77.11	186.428	4.2875	1.44667	29.41	120.812	2.78143	154.376	141.454	163.092	80.528	140.49
B0303.7	67.414	82.768	121.452	0.756	77.18	28.9533	47.592	79.192	5.07727	50.476	73.1458	63.906	3.962	0.848333	190.718	69.15	65.178	117.703	45.0683	76.034	21.01	14.0471	49.976	63.14	119.954	17.968	168.785
B0304.2	91.108	32.176	117.436	20.747	74.516	25.9383	111.826	69.124	0.664545	69.214	33.5017	145.02	217.986	15.105	500.01	116.834	108.218	120.245	0.216667	22.032	0.332	406.781	127.588	206.526	168.722	265.488	92.0133
B0304.4	144.258	100.06	132.656	63.302	84.208	54.4533	120.57	76.208	67.5045	160.7	91.0175	66.952	175.57	71.535	0	29.402	124.872	5.31	56.8233	87.222	102.886	53.99	105.43	134.912	115.178	0.184	43.09
B0310.1	0	4.272	0.446	53.863	0.424	37.5325	0.334	31.92	15.8018	0	10.5125	0	5.936	1.86167	0	76.672	6.238	3.3975	18.57	0.13	12.958	0.468571	0	0	0	0	0
B0310.2	19.61	23.84	147.27	323.893	129.062	314.442	1.978	197.018	386.135	93.118	272.028	35.918	191.924	154.032	2.21667	261.55	19.976	422.993	463.133	196.366	139.014	154.827	43.038	32.414	7.88	16.87	0.628333
B0310.3	0	0	0	14.396	0	0	0	0	6.82909	0	11.0433	0	0	0	0	0	0	0	0	0	0.11	0	0	0	0	0	0
B0310.8	0	0	0	16.38	0	0	0	0	0	0	0.41	0	0	0	0	0	0	0	0	0	0	0	0	0	0	0	0
B0331.2	0	0	0	0	0	0	0	63.452	0	0	0	0	0	0	0	0	0	0	0	47.894	0	0	0.038	0	0	0	0
B0334.10	3.412	6.196	11.468	0	27.192	0.108333	13.196	2.436	0.0745455	18.084	1.43	0	0	3.20167	0	0.196	1.64	0	0	0	0	0	10.116	2.616	1.922	0	0.331667
B0334.15	34.894	33.68	46.394	34.925	32.348	9.41583	39.922	53.918	17.6291	2.838	14.6442	35.024	30.132	26.9983	1.08667	2.968	38.38	2.8525	0	64.336	25.892	0.894286	24.458	22.644	30.746	31.516	0.18
B0334.17	17.498	25.992	10.1	0.319	5.9	0.74	26.486	15.966	6.92091	10.636	1.07167	19.332	0	3.55333	19.835	14.49	11.948	0	0	16.922	0	4.79	48.114	11.01	18.218	75.108	23.5533
B0334.3	52.934	95.274	44.308	71.168	36.596	126.084	44.958	27.222	37.1527	81.592	40.045	24.688	3.604	0.58	14.3617	6.21	49.84	3.3825	6.35667	23.872	145.324	65.2514	41.872	64.254	41.676	8.534	37.2183
B0334.4	275.614	302.654	206.416	139.883	354.84	86.8342	281.092	251.156	54.17	194.258	45.1358	505.168	241.9	170.023	772.91	389.274	370.882	3.1325	13.095	265.698	20.116	237.949	427.91	309.738	393.48	700.456	578.292
B0334.5	22.636	5.892	1.664	10.816	0	0.065	0.184	0.038	36.8636	0	0.2325	25.214	0.054	15.74	91.275	3.44	15.778	0	3.11	0	0	0.0728571	61.036	102.704	111.178	77.716	139.483
B0334.6	0	0	0	2.108	0	0	0	0	0	0	0	0.546	0	0	0	6.484	0	0	0	0	0	0	0	0	0	0	0
B0336.11	0.274	0	0	0.063	0	1.59167	0	0	0.110909	0	0.5225	0	18.654	0	0.385	0	9.102	0	0	0	0	0.71	0	0	0	0	0
B0336.13	90.784	101.91	78.908	69.251	167.61	59.3958	104.788	101.902	105.964	145.076	49.5042	107.178	157.08	34.55	359.952	193.742	95.152	17.0725	39.5067	46.372	55.294	206.547	131.43	85.376	109.056	148.564	114.433
B0336.16	0	0	0	1.869	0	0	0	0	0	0	0	0	8.196	0	0	0	0	0	0	0	0	0	0	0	0	0	0
B0336.3	83.728	112.756	80.782	23.809	156.322	37.7758	106.382	77.476	66.9518	42.13	71.09	21.746	12.402	13.805	10.3767	32.956	57.482	58.3875	14.6567	22.626	34.856	55.4771	61.412	53.462	59.16	45.51	74.9983
B0336.5	292.052	318.806	405.946	177.495	190.164	174.32	381.796	372.328	110.344	259.828	83.7908	216.892	219.866	70.8833	231.98	236.154	314.504	245.98	24.1967	240.464	80.622	35.96	246.582	294.05	327.75	339.814	348.612
B0336.7	35.54	21.816	14.794	11.874	3.036	30.1542	17.136	74.826	30.13	1.116	2.1725	10.34	20.944	22.6933	6.68667	0.992	30.694	0	0	0.134	0	0.0957143	23.834	20.786	39.156	16.808	14.8
B0348.2	0	0	0	0	66.168	0	0	0	0	0	0	0	0	0	0	0	0	0	0	0	0	0	0	0	0	0	0
B0350.70	0	0	0	0	0	0	0	0	0	0	0	0	0	2.75667	0	0	0	0	0	0	0	0	0	0	0	0	0
B0361.11	0	0	0	0	0	0	12.386	0	0	0	0	0	0	0	0	0	0	0	0	0	0	0	0.216	0	0	0	0
B0361.2	375.818	602.568	675.35	435.013	525.966	318.842	727.868	672.118	398.746	371.58	327.101	380.464	141.358	601.432	172.502	408.012	582.23	0	28.77	438.992	6.026	215.853	381.962	333.202	556.636	516.886	20.6667
B0361.3	161.168	141.078	118.942	21.78	61.088	30.6492	154.208	67.532	25.1436	187.506	8.80667	88.634	85.75	4.295	258.253	91.784	167.926	25.91	64.86	61.916	30.214	20.6929	126.546	159.382	134.798	94.786	38.5133
B0361.6	159.224	131.784	165.51	95.137	88.548	60.3133	146.648	74.008	31.0018	158.88	60.0808	281.202	78.488	78.2717	202.715	73.45	117.236	78.8075	2.69667	33.612	37.596	33.1529	131.346	182.576	146.996	154.774	107.177
B0361.8	217.21	245.06	146.208	27.901	57.436	30.5983	201.684	209.356	0.0418182	78.782	4.9175	212.598	100.77	4.71333	49.0383	206.944	204.108	0.97	0.0633333	156.83	1.692	0.191429	196.214	211.08	233.516	284.078	100.718
B0361.9	42.374	89.58	40.408	12.863	22.02	35.7292	89.62	0.1	46.55	40.1	12.5875	41.52	47.138	79.7033	1.90167	38.662	40.778	8.4475	2.46	0	0.114	0	23.678	49.858	38.58	39.34	0
B0365.1	33.212	19.046	0	0	9.86	0	9.098	1.43	0	1.59	0.49	4.98	0	0	0.151667	0.932	16.688	0	2.18	0.09	0	0	37.964	34.08	28.984	7.776	0
B0365.2	0	0	0	0	0	0	0	0	0	0	0	0	0	0	0	0	0	0	0	0.106	0	2.52143	0	0	0	0	0
B0379.1	3.394	0	7.708	0	0	0	0	0	0	0	0.109167	0	0	0	0	0	0	0	0	0	0	0	4.762	0	0	0	0
B0391.10	0	0	0	0	0	10.99	0	0	0.711818	0	0.0666667	0	0	0.688333	0	0.136	0	0	0	0	7.93	0	0	0	0	0.152	0
B0391.8	7.45	13.102	0	0	0	0.0316667	0.852	0	0	0	0	0.128	55.826	0.0633333	0	20.33	0	0	0.105	0	0	0	2.902	0.082	18.002	0	0
B0393.3	277.11	356.542	364.856	315.286	382.506	427.682	363.242	493.896	369.3	481.904	351.894	314.394	588.232	302.658	249.633	368.31	343.308	148.36	95.2433	223.626	560.242	183.74	290.2	307.414	322.674	236.38	383.15
B0393.6	168.276	121.402	1.234	7.364	40.704	0	151.624	18.588	0	15.708	0	116.644	1.128	0.946667	96.42	3.142	138.51	0.4	0.0983333	3.91	0	11.8143	127.148	142.74	189.95	209.038	144.857
B0393.9	0.284	11.238	0	11.919	0	0	24.472	0	0	0	0	11.754	0	0	0	0	11.326	0	0	0	0	0.178571	26.742	12.374	4.556	0	0
B0395.3	37.382	9.696	0.074	16.711	6.618	25.1167	15.074	27.738	2.18545	0.256	0	24.522	27.928	4.41833	0.771667	78.878	24.798	0	1.82167	25.088	13.41	1.32143	27.54	33.608	30.436	30.338	149.655
B0399.t3	0	0	0	0	0	15.0758	0	0	0	0	0	0	0	0	0	0	0	0	0	0	0	0	0	0	0	0	0
B0403.5	0	0	0	0	22.38	0	0	0	0	0	0.2475	0	0	0	0	3.322	0	0	0	0	0	0	0.032	0	0	0	0
B0403.9	0	0	0	0	2.5	0	0	0	0	0	1.61167	0	0	0	0	0	0	0	0	0	0	0	0	0	0	0	0
B0410.3	0	8.452	68.392	75.547	0	44.9125	3.308	13.58	102.578	160.756	18.165	48.404	64.294	0.345	1.04833	111.154	58.348	1.6125	4.88833	25.328	0	47.4429	7.98	0	0	0.17	0
B0412.3	41.55	48.45	79.254	42.528	46.99	13.09	25.72	26.324	41.3018	22.256	39.1092	17.916	3.534	9.165	3.55	7.85	52.776	2.01	0.853333	84.84	47.566	11.2314	30.306	32.414	30.196	3.57	0.0666667
B0412.6	0	0	0	0	0	0	0	0	0	0	5.99167	0	0	0	0	0	1.412	0	0	0	0	0	0	0	0	0	0
B0412.7	0.618	0.39	0	0	0	0	1.404	0	0	0	8.4275	0	0	0	0	0	0	3.6625	0	0	0	38.76	0	0	0	0	0
B0416.3	1.342	1.744	2.054	0	1.032	0	2.572	7.864	28.64	0.594	0.4825	1.838	1.734	0.65	9.30667	0	0.908	0	0	2.286	0	0	2.164	2.454	2.732	1.676	2.635
B0416.4	103.54	62.532	152.904	93.703	123.726	58.5142	152.898	142.634	10.4864	123.02	103.828	86.236	22.12	38.1183	29.6833	204.374	100.626	38.555	48.1983	35.788	74.578	64.2371	101.108	55.278	86.868	231.774	153.622
B0416.5	237.212	264.18	263.394	487.965	332.438	414.799	299.746	304.208	274.873	269.996	318.112	254.614	185.698	413.19	88.5383	289.68	234.624	216.32	665.525	285.726	386.008	386.506	266.184	157.106	224.94	82.666	234.352
B0432.1	0.99	0	1.376	0	0	0	0	2.166	0	0	0	5.75	0	0	0	15.048	0	0	0	0	0	0	0.938	0	0	0	9.94833
B0432.10	33.86	41.622	14.288	17.485	4.246	8.81917	39.07	22.038	12.43	55.23	3.355	13.212	0.216	2.78833	108.415	29.17	25.284	5.9725	0.138333	0	3.588	75.7786	54.314	53.076	23.024	41.324	2.295
B0432.13	68.494	68.33	24.37	10.327	45.796	26.6933	84.322	112.766	30.1191	107.254	41.5325	32.554	86.012	0.493333	99.51	79.856	78.578	58.1475	70.5533	11.382	16.992	7.03429	74.38	30.102	75.502	142.692	13.2783
B0432.14	16.696	12.514	27.634	1.25	33.478	2.62333	26.72	59.31	0.156364	66.816	4.83583	44.58	0	37.025	0	0.266	20.744	0	0	15.702	4.616	0.571429	36.884	15.364	24.442	5.572	6.81167
B0432.6	15.296	0.226	25.04	0.068	43.044	17.9467	24.63	28.856	0	1.654	0	3.632	0	0	0	0	16.134	0	0	0	0	0	14.104	10.302	4.168	0	0
B0432.7	0	0.458	0	12.886	2.26	2.7825	0.208	0.51	0	4.532	0	0	0	0	0	0.052	0	0	0	0	0	0	0.03	6.572	0	0.07	0
B0432.8	18.44	11.958	3.754	0	1.03	0	12.126	18.364	0	0.868	0	19.114	0	0	0	0	47.994	0	1.105	0	0	7.16429	52.816	44.192	12.438	40.288	0.19
B0432.9	0.068	1.606	5.118	19.755	0	8.755	0.33	0.956	0.0272727	10.42	0	0	2.312	0	0	0	7.368	4.855	0	0	0	0	2.486	0.108	0.352	0	0
B0454.6	0.73	0	0.198	0	0	2.655	0	0.052	1.28909	0	9.66083	0	0.16	0	0.455	0	0.44	2.1025	0	24.118	9.468	0	1.6	0	5.41	0	0
B0454.8	0	0	0	0	0	0	0	0	0	0	0	6.494	2.31	0	0.0833333	0	0	0	0	0	0	0	0	0	0	0	0
B0454.9	14.566	2.058	8.232	9.507	23.494	15.845	17.608	29.896	15.3373	20.316	1.64083	43.04	0.126	19.625	2.36833	30.79	12.596	0	14.96	27.512	0	11.8957	14.642	29.464	11.026	0	0
B0457.19	0	0	0	0	0	5.3125	0	0	0	0	0	0	0	0	0	0	0	0	0	0	0	0	0	0	0	0	0
B0457.2	0	0	0	0	11.856	0	0	0	0	0	0	0	0	0	0	0.176	0	0	0	0	0	0	0	0	0	0	0
B0457.6	0	0.252	0	0	0	0	0	0	0	0	0	9.182	0	0	0	0	0	0	0	0	0	0	0.838	0	5.472	0	0
B0462.1	0.054	0	6.362	0	0	0.0608333	0	0.682	0	0	0.0308333	0.284	0	0	0	15.698	0	0	24.0267	0.142	0	35.3457	0	0	0	0	0
B0462.4	0	0	0	0	0	0	0	0	0	0	0	0	0	0	0	4.61	0.502	0	0	3.194	0	0	0	0	0	0	0
B0464.2	323.268	307.062	258.514	483.366	311.056	471.751	429.312	592.336	596.985	324.48	557.556	331	265.824	434.102	156.483	354.99	353.574	781.543	500.405	206.148	639.524	370.58	243.694	254.852	254.646	497.616	407.092
B0464.6	205.66	223.736	120.314	26.41	38.902	31.76	199.698	160.388	51.0464	79.164	44.4517	188.93	154.218	83.7083	289.917	189.768	166.446	49.0475	17.21	76.326	136.482	79.1157	154.492	137.498	222.468	147.474	198.002
B0464.9	106.776	106.478	115.896	25.897	96.342	64.8092	132.636	60.45	119.826	162.266	60.6883	77.866	150.638	121.068	556.04	197.324	94.206	150.74	12.24	135.966	87.978	31.1343	81.928	106.176	192.374	255.446	88.8567
B0491.1	2.878	2.188	0	11.544	0.27	10.8092	0	14.666	10.6109	4.444	17.6525	0.32	3.54	19.0317	0	0	0.85	9.65	0.115	0	0.106	83.3229	3.874	8.672	1.39	0	0.05
B0491.5	173.794	186.758	315.562	248.714	242.284	226.671	264.906	281.662	189.729	299.856	243.803	229.588	578.068	422.982	230.94	449.26	175.694	98.815	213.863	125.01	229.496	240.721	165.932	173.61	244.214	143.798	250.628
B0491.6	115.604	115.77	88.074	42.573	61.014	2.12333	75.078	16.392	12.6264	2.228	10.2608	77.866	120.164	118.933	2.91333	94.124	120.554	61.3025	2.73167	34.7	35.876	0.522857	64.272	105.95	80.318	116.062	56.93
B0491.7	20.596	49.754	10.302	12.859	103.538	0.385	25.66	76.492	19.0973	66.624	10.0108	85.594	1.156	42.6883	5.24167	7.25	26.372	4.0225	20.2983	47.644	0	6.43429	74.886	7.61	32.344	245.058	47.355
B0495.16	0	0	0	0	0	0	0	0	0	0	0	14.304	0	0	0	0	0	30.7325	0	0	0	0	0	0	0	0	0
B0495.2	95.458	98.744	89.022	6.362	179.498	8.46083	110.236	86.624	1.62455	108.582	32.3142	97.222	51.936	59.9317	75.4367	70.032	129.994	3.43	9.16167	97.842	1.434	0.421429	43.592	79.328	90.69	62.606	115.475
B0495.5	34.664	12.912	14.372	24.252	77.028	0	57.272	55.524	25.6382	16.334	11.5742	19.268	47.814	11.6667	27.1933	5.166	45.622	99.7925	14.7067	0	0	18.7114	30.172	21.442	5.016	61.622	0.113333
B0495.6	28.816	61.992	48.434	39.019	123.634	41.0525	63.228	59.166	31.6527	77.968	34.0483	85.932	8.942	55.445	58.2783	34.012	32.744	27.8675	115.335	27.888	1.308	26.29	70.878	88.19	64.348	153.798	36.39
B0495.7	101.814	62.386	44.35	64.34	72.532	57.2208	75.396	97.946	27.8118	58.342	38.0925	77.736	65.544	46.7383	44.7483	86.564	68.676	61.635	20.9067	39.578	82.72	71.7629	30.364	21.362	45.526	7.78	101.26
B0495.8	100.916	113.698	162.724	132.192	96.364	101.252	101.254	97.234	156.636	260.012	100.648	121.424	76.674	397.453	373.745	48.886	113.234	454.89	3.80833	44.614	0.272	119.639	97.73	121.358	112.474	124.01	63.9267
B0495.9	216.418	221.942	276.61	128.974	291.228	145.035	357.736	353.69	131.263	169.252	121.394	461.468	173.91	205.395	386.002	478.642	289.884	65.325	136.272	252.148	99.76	118.524	137.766	234.742	199.346	203.028	446.98
B0507.1	0	1.854	0.046	0.562	0	0	0	0	9.75364	0	0	0	0.85	0	0	0	0	0	0	0.16	0.126	0	0	3.46	0	0	0
B0507.2	46.376	15.378	0.79	12.438	32.754	31.7542	28.786	0.076	0.681818	29.562	21.0158	70.78	1.168	0.858333	18.0817	101.156	23.174	0	0	46.142	3.774	0	15.07	21.266	6.302	1.676	34.08
B0511.11	18.268	32.008	3.448	13.877	1.354	4.445	0.306	21.432	29.5382	0	3.8225	0.06	0	0	0	44.526	0	0	0	0.106	6.23	0.0857143	1.196	7.638	0	0.074	0
B0511.12	52.026	18.252	14.58	6.813	7.494	11.5267	17.844	36.532	10.2109	0.712	2.59917	49.206	14.308	13.0433	30.73	5.692	33.014	5.41	5.22667	18.106	20.854	22.25	37.124	48.576	71.248	40.634	46.2783
B0511.13	80.298	89.23	104.774	16.765	49.54	37.9183	87.144	81.016	29.8527	43.838	1.525	110.686	12.526	6.00833	91.9883	82.532	80.564	118.305	0.473333	17.436	11.394	22.6886	123.606	70.368	87.096	102.568	127.597
B0511.6	78.026	116.538	79.694	180.63	146.434	105.823	112.074	178.524	102.398	74.746	108.641	102.484	128.094	286.705	175.558	274.19	69.778	48.91	97.195	73.926	88.238	113.489	82.114	68.346	85.104	97.454	94.42
B0511.7	132.124	203.544	192.084	147.223	164.186	215.321	257.09	221	231.189	312.268	126.922	277.774	231.896	286.717	145.088	282.04	228.076	61.1975	13.6333	231.21	154.688	171.287	186.472	196.228	132.078	120.19	286.6
B0513.2	119.896	219.436	294.792	282.417	372.666	394.683	193.384	315.122	337.692	282.986	417.246	350.942	509.602	355.953	576.332	377.356	169.422	335.72	284.69	361.1	467.678	208.433	197.238	211.306	246.02	416.23	179.845
B0513.4	0	0	0	0.46	0	0	2.63	0	0	0	105.219	0	0	0	0	0	0	0	0	0	9.766	0	0	0	0	0	0
B0513.5	0	0	0	0	0	0	0	0	8.46818	0	0	0	0	1.45	0.1	0	0	0	0	0	0	0	0	0	0	0	0
B0513.6	0	0	0.498	1.939	4.472	2.17417	0	0.414	6.11091	0.142	0.28	0	0	2.04667	0	0	0	0	0	0	0	0	0	0	0	0	0
B0546.2	104.464	132.338	136.332	161.357	137.29	121.69	129.386	210.712	83.2427	256.888	78.7933	126.138	132.046	116.22	238.902	118.25	117.818	91.8475	15.6517	127.352	63.596	32.1943	77.812	127.736	143.42	85.692	116.272
B0546.3	0	0	0	0	0	0	0	0	0	0	0	0	0.216	0	16.7017	0	0	0	0	0	0	0	1.268	0	0	0	0
B0546.4	30.98	43.052	33.952	8.032	22.526	11.1642	46.884	102.328	38.5918	39.61	71.2508	30.686	0	0	44.9183	35.29	37.458	26.61	0	30.386	3.786	0	38.88	42.768	45.31	107.97	21.7467
B0554.1	0	0	0	0	0	1.74	0	0	0	0	0	0	0	0	0	0	0	0	0	0	0	0	0	0	0	0	0
B0554.2	0	0	0	0	0	0	0	0	0	0	0	0	0	0	0	0	0	0	0	0	25.076	0	0	0	0	0	0
B0554.3	0	0	0	0	0	0	0	0	0	0	0	0	0	0	0	0	0	0	0	0	45.97	0	0	0	0	0	0
B0554.4	0	0	0	0.321	0.374	0	0	0	0	0	0	0	0	0	0	0.292	0	19.1575	0	0	7.468	0.0457143	0	0	0	0	0
B0554.5	0	0	0	0	0	0	0	30.46	0	0	0	0	0	0	0	0	0	0	0	0	0	0	0	0	0	0	0
B0563.1	0	0	103.958	20.359	87.758	7.25667	0	128.166	98.6955	161.432	1.68667	0	0	2.205	0.796667	2.074	0.354	0	0.291667	23.142	37.67	1.45286	0	3.138	0	0.258	0
B0563.10	0	0	0.17	0	0	0	0	57.682	0	0	0	0	0	0	0	0	0	0	0	0	0	7.15714	0	0	0	0	0
B0563.6	1.87	0	0	0	0	1.385	0	5.248	0	0	0	0	0	0	0	0	0	0	0	0	0	0	2.19	0	0	0	0
B0563.7	0	0	0	0.27	0	0	0	0	0	0	1.83167	0	0	0	0	0	0	0	0	0	0	0	0	0	0	0	0
B0563.8	0	0	0	22.658	4.504	50.4625	0	13.9	11.0527	15.614	22.6642	0	0	0	0.623333	0	0	0	0	2.648	122.356	103.25	0	0	0	0	0
B0563.9	0	0	0	0	0	0	0	6.218	0	0	34.7683	0	0	0	0	0	0	0	0	0	0	0	0	0	0	0	0
B0564.11	42.668	100.02	52.594	61.207	110.042	32.6075	68.234	80.49	26.6109	56.068	51.9	41.508	57.068	34.8117	45.2483	50.266	55.678	2.58	35.6267	100.446	17.732	35.6143	62.274	23.908	24.22	21.67	85.0267
B0564.2	29.652	25.454	21.976	4.34	54.76	13.9975	18.858	48.584	1.77182	43.176	15.9142	15.99	0	0	0	0	27.192	0	116.553	0	0	2.72	31.628	21.936	8.226	1.022	0
B0564.7	57.72	3.69	0	8.518	5.314	0	22.482	0	0.09	0.228	0	25.34	0	0	59.0067	4.802	43.342	0	0.65	23.232	2.274	0	72.314	77.592	81.454	53.734	4.68
BE0003N10.1	15.426	5.4	0.146	0.035	0	0	5.29	0.046	0	0.75	5.04667	3.778	0	0	4.89	1.336	12.966	0	0.103333	0	24.316	0	14.396	14.732	5.588	13.234	11.8633
BE0003N10.3	0.6	0.028	0	4.004	0	0	0	0	0.0245455	0	0	0	0	0	0.0416667	0	3.094	0	0	0	0	0	1.914	0.252	0.316	0.136	0
BE10.3	0	0	0.72	71.31	12.2	16.1925	0	0.034	23.9736	1.954	8.21	0	1.45	3.71667	0.256667	0	0.19	1.785	6.3	0	56.032	1.32429	3.266	3.8	0	0	0
BE10.4	4.628	5.644	1.112	1.226	6.306	0.6775	1.024	6.41	2.74545	15.238	0.495833	0.084	0.1	2.38667	5.64	0.2	3.056	0	0.575	0	14.988	0	10.522	4.236	4.41	15.87	2.68833
BE10.5	0	0	35.082	2.34	0	0	0	0	36.58	0	17.7892	1.958	0	22.8283	0	0	0	24.1375	0	0	5.396	15.7414	0	0	0	0	0
C01A2.1	0	0	0.056	22.016	0.092	4.9825	0	0	10.4109	0	51.8258	0.048	57.344	0.826667	0	7.238	0.032	20.705	23.4283	0.056	17.44	0.652857	0	0	0	0	0.208333
C01A2.2	5.108	41.122	2.552	0	0	0	0.35	0	2.33818	0	6.85417	0	0	0	0	0	71.248	0	0	0	0	1.77143	0.97	1.39	0	0	0
C01A2.3	60.89	32.64	4.366	0.033	0	0.231667	20.038	1.262	1.47091	0	0.319167	68.878	1.056	1.55667	0	0.068	58.306	1.445	16.1717	12.598	6.58	16.3557	85.52	17.108	44.034	8.038	41.7233
C01A2.4	72.796	99.052	166.36	108.464	149.164	43.4258	108.542	172.202	87.17	61.042	124.759	257.274	12.84	14.91	218.355	290.042	97.194	17.2775	22.4167	67.624	204.12	7.29857	133.57	74.044	104.55	148.156	60.1417
C01A2.5	394.77	462.408	369.106	559.105	429.39	507.081	365.7	540.18	662.892	524.996	631.478	498.702	501.49	348.355	111.995	457.244	409.1	353.335	198.1	246.522	242.672	412.469	365.742	362.596	405.334	253.474	186.333
C01A2.8	0	0	0	0	0	2.18917	0	0	171.334	0	0	0	0	123.343	0	0	0	0	0	0	4.58	0	0	0	0	0	0
C01A2.9	0	0	0	1.875	21.796	0	0	0	0	0	1.56333	0	0	0	0	0	0	41.11	23.7067	0	0	0	1.752	0	0	0	0
C01B10.11	0	0	0	0	0	1.49833	0	0	0	0	0	0	0	0	0	0	0	0	0	0	0	0	0	0	0	0	0
C01B10.3	0.836	0.226	0	0	0.296	0	0	0	0	0	0	0	0	0	0	0	0	0	0	0	0	0	5.342	0	0	0	0
C01B10.4	0	0	0	0	0	0	0	0	0	0	17.7067	0	0	0	0	0	0	0	2.83333	0	0	0	0	0	0	0	0
C01B10.8	105.296	125.386	61.01	0	72.072	2.68917	130.172	100.89	0.0427273	55.202	0.191667	126.89	1.562	0.335	15.99	18.132	103.48	1.9275	0.228333	0.27	18.312	143.724	126.754	111.488	134.926	141.36	9.39333
C01B10.9	99.858	98.142	52.044	14.984	65.67	7.59833	153.89	65.922	34.3927	105.068	3.46917	114.746	51.834	30.54	82.315	13.154	73.254	80.67	0	54.938	0	1.88571	120.982	65.348	56.424	89.384	22.0017
C01B12.2	23.524	11.938	9.254	18.19	19.8	4.21167	28.61	0	0	0.48	0	28.136	0	8.985	0	8.092	56.174	0	22.3817	3.386	0	0	67.688	24.148	22.67	0.158	0
C01B12.8	85.658	96.71	57.994	33.079	116.758	17.9825	94.714	66.134	17.0327	61.352	1.165	93.718	74.652	14.04	126.983	84.614	58.862	0.1075	17.6117	26.892	23.812	43.8671	101.308	118.104	76.448	148.47	75.4817
C01B12.9	17.486	2.838	20.534	28.788	10.074	65.0625	2.822	7.736	8.93727	58.376	114.662	5.874	4.592	0	0	21.008	5.396	0.4225	175.118	7.538	90.588	22.0786	39.146	0.462	6.12	5.022	1.63833
C01B9.1	0	0	0	0	0	4.15583	0	0	0	0	0	0	0	0	0	7.128	0	0	0	0	0	0.0928571	0	0	0	0.024	0
C01B9.3	0	8.932	0	0	0	17.8717	0	0	0	0	0	0	0	0	0	0	0	0	0	0	0	0	0	0	0	0	0
C01B9.4	0	0	0	0	0	0.664167	0	0	1.62909	0	0.6325	0	10.884	0.368333	0	0	0	0	0.335	0	0	0	0	0	0	0	0
C01B9.5	0	0	0	0	0	0	0	0	25.8764	0	0	0	0	0	0	0	0	0	0	0	0	0	0	0	0	0	0
C01C10.2	0	0	13.01	1.465	0	0	0	0	0	0	0	0	0	0	0	0	0	0	0	0	0	0	0	0	0	0	0
C01F1.1	125.294	119.244	196.608	198.526	68.486	154.455	85.908	137.158	174.969	161.292	174.257	95.162	139.272	30.355	74.8683	172.188	67.592	313.06	21.14	93.462	74.272	29.3557	64.798	93.078	120.324	166.83	120.185
C01F1.3	0	0	0	0	0	0	0	0	0	19.386	0	0	0	0	0	0	0	0	0	0	0.3	0	0	0	0	0	0
C01F1.4	2.642	0.192	0	5.351	0.098	0	0.63	0	0	0	0	0	0	0	0	0	0	0	0	0	0	0	3.258	22.21	0.35	0	0
C01F1.6	56.298	6.634	1.186	0.029	0	0.681667	8.716	0.096	1.21909	1.582	10.6017	35.58	0	0.0583333	8.75	0.086	31.062	0.085	22.29	0.058	1.944	0	49.846	69.656	85.448	52.386	93.1167
C01F6.2	1.932	0	0.048	0	0	0	0	13.28	0	0	0	0.47	0	0	0	0	0	0	0	0	0	0	9.85	0	6.064	0	0
C01F6.9	57.906	75.97	65.152	19.742	36.884	26.5592	71.704	29.184	46.1564	59.456	133.501	122.2	10.128	114.312	316.865	84.682	76.558	3.6725	113.948	21.174	17.466	321.957	128.082	97.72	107.202	182.028	142.863
C01G10.10	65.196	41.698	127.33	32.57	46.268	4.59917	15.176	3.362	36.0336	73.46	38.1125	0	89.574	0	4.13833	1.334	63.83	56.7375	219.15	2.528	22.854	3.05	43.72	59.634	37.36	44.638	16.3233
C01G10.14	0	0	0	0	0	0	0	0	0	0	0	0	0	0	0	0	6.91	0	0	0	0	0	0	0	0	0	0
C01G10.15	0.818	0.324	0	0	0	0	0	0.73	0	0.78	0	16.496	7.344	0	0	0	0.33	0	0	0.7	0	0	0.762	0	0	0	0.298333
C01G10.19	0	0	0	0	0	0	0	0	0	0	0	0	0	0	0	0	30.364	0	0	0	0	0	0	0	0	0	0
C01G10.6	0	0.258	0	0	0	0	0	0	0	0	0.13	12.424	19.312	0	0	0	0	0	0	0	0	0	0.678	0	0	0	0
C01G10.7	48.004	33.044	2.242	0	9.086	0	2.452	63.784	0	33.214	0	0.938	0	0	2.27667	7.612	65.574	0	0	0.084	0	0	77.656	47.55	37.342	15.718	32.56
C01G10.8	293.564	396.036	491.38	425.804	402.324	553.341	402.68	465.38	587.438	621.898	540.061	498.628	284.342	200.85	76.8867	471.166	359.506	219.4	617.018	277.79	710.93	443.509	290.532	294.242	360.052	350.954	326.553
C01G10.9	0	22.018	15.456	0.202	0	0	0.078	4.92	2.27	0	4.72333	5.002	25.316	0	0	6.526	3.828	119.215	115.447	0.09	14.42	0	8.906	0.098	0.08	0	21.1367
C01G12.1	7.04	23.79	1.478	1.807	11.5	0	15.114	16.07	0	0.408	0	0	0	0	0	22.85	14.678	0	0	0	0	0	2.59	8.21	2.508	4.926	1.00333
C01G12.3	20.002	38.698	122.778	139.001	44.758	299.682	14.846	82.78	332.356	86.41	439.562	94.934	204.128	53.9	62.8083	200.65	29.592	61.3975	12.1683	121.158	147.264	159.237	22.126	17.898	10.758	20.276	5.74833
C01G12.5	0	0	0	0	0	0	0	0	0	4.464	0	0	0	0	0	0	0	0	0	0	0	0	0	0	0	0	0
C01G12.7	0	0	0	0	0	0.0416667	0	0	0	0	0.325833	0	0	0	0	0	0	0	0	0	0	40.5686	0	0	0	0	0
C01G12.9	0	0	0	11.494	0	0	0	0.524	0.07	0	36.57	0	0	0	0	0	0	0	0	0	0	0	0	0	0	0	0
C01G5.5	76.462	119.446	76.8	49.785	76.698	30.2642	97.756	108.002	51.2336	110.072	34.37	33.836	0	0.888333	20.3583	51.472	92.322	0	0	41.436	44.02	53.9157	86.014	77.504	76.592	131.998	53.54
C01G5.6	169.428	119.196	42.868	310.019	177.784	508.443	176.704	224.29	315.308	220.238	476.781	240.406	194.476	255.205	227.52	227.706	151.43	320.077	421.448	115.06	822.424	396.179	268.92	195.476	210.394	367.604	312.693
C01G5.9	4.39	0	0	0	0	0	0	0.324	0	0	0	0	0	0	0	0	17.984	0	0	0	0	0	2.474	0	0	0	0
C01G6.2	0.218	9.12	27.67	53.226	19.808	33.2275	6.47	22.636	12.2573	0	35.1467	3.65	3.192	85.4767	0	0	1.696	0	0.59	42.09	7	10.6357	0	0	0	0	0
C01G6.3	335.868	351.926	484.822	1041.75	409.566	915.684	340.934	605.58	802.944	356.25	959.102	464.054	720.228	538.902	254.755	776.63	274.396	780	1058.02	363.912	1317.26	1007.92	319.838	225.042	256.65	254.83	689.528
C01G6.4	163.054	99.57	77.872	142.341	37.186	74.3283	75.052	89.464	102.505	167.728	161.677	277.3	0.152	123.1	47.1783	259.998	128.082	1.5025	155.698	293.55	13.556	11.5814	258.47	168.91	130.694	602.596	218.547
C01G6.5	129.192	134.76	125.47	61.065	151.364	78.265	133.904	203.114	88.9073	208.204	90.1725	93.752	194.642	48.3167	30.6867	99.802	156.9	42.145	8.025	99.178	67.452	23.1186	100.412	100.41	135.878	121.218	89.45
C01G6.9	0.224	0	0.314	16.081	2.856	1.53833	0	0	0	0	3.09083	0	0	0	0	0	0	0	0	0	15.838	0	0	0	0	0	0
C01G8.1	483.52	437.468	56.85	15.11	121.222	0.353333	341.468	193.73	7.83636	435.73	0.348333	237.078	65.246	0.43	783.268	187.086	503.272	3.875	1.125	160.868	0.106	60.4329	419.436	584.76	607.718	836.684	870.12
C01G8.6	42.246	11.064	0	1.866	0	0.379167	12.932	0	0.59	0.888	3.40583	22.38	0	1.37667	37.2233	0	4.1	0.18	0	1.384	50.102	0	50.612	38.396	15.84	10.966	68.91
C01H6.10	0	0	0	0	0	0	0	0	0	0	0	0	0	0	0	0	0	0	0	0	0	74.0671	0	0	0	0	0
C01H6.2	0.06	0	0	0	0	0	0	0	0	0	15.1575	0	0	0	0	0	0	62.355	3.98167	0	0	0	0	0	0	0	0
C01H6.3	10.922	0	0	0	0	5.98167	0	0	0	0	0	0	0	0	0	0	1.688	0	0	0	0	0	0.118	0	0	0	0
C01H6.8	1.294	0	0	0	0	0	2.278	1.37	1.30364	1.624	3.94917	4.018	0	0.196667	0	0	1.152	0	2.33833	0	0	0	4.11	0	0	0	8.09167
C01H6.9	54.532	53.144	117.018	51.983	38.904	58.2142	42.042	41.432	56.2973	16.68	87.5425	35.016	109.612	64.8867	10.0467	47.35	52.618	2.5075	46.12	21.356	133.772	35.3257	31.97	23.414	42.2	9.714	34.7933
C02B10.2	79.558	97.264	153.304	114.797	135.248	41.235	142.598	111.784	6.68364	137.21	38.1242	108.284	42.11	26.24	129.442	31.312	63.48	17.5275	20.6133	93.368	1.354	77.0314	125.048	113.768	103.102	271.702	61.19
C02B10.4	326.59	390.294	484.342	699.396	701.644	603.806	362.576	468.546	643.214	436.61	668.763	775.844	181.844	624.498	499.952	744.164	414.664	680.525	1003.8	353.384	474.42	857.616	351.952	317.416	276.81	773.478	585.6
C02B10.5	14.926	25.89	4.884	7.492	0.932	12.6725	14.846	12.456	0.288182	1.502	8.1425	20.042	3.972	0	0	0	12.08	0	0	8.084	12.096	0.237143	6.38	11.74	7.174	2.37	52.2483
C02B4.4	0	0	11.198	23.848	0	19.5392	0	0	29.6518	0	0	0	0	283.082	0	20.104	0	8.055	1.26167	99.472	38.422	0.175714	0	0	0	0	0
C02B4.t1	0	0	18.454	42.723	0	0.71	0	0	0	8.248	0	3.684	12.886	0	0	39.5	0	0	0	0	0	0	0	0	0	100.388	0
C02B8.3	0	0	0	12.781	0	0.121667	0	4.826	0	0	9.125	0	0	0	0	0	0	0	0	0	0	0	0	0	0	0	0
C02B8.6	20.454	0.054	0	35.349	18.052	25.6425	0	0.034	6.04091	0	5.475	21.78	33.892	8.48833	0.0383333	0	33.216	1.91	5.20667	25.824	0	23.74	48.506	12.45	8.038	3.848	12.29
C02C2.4	0	0	0	0	0	0	0	0	0	0	0	0	0	0	0	11.502	5.56	0	0	0	0	2.34857	0	0	0	0	0
C02C2.5	0.842	0.32	0	0	0	0	0	0	0	0	0	0	0	0	0	0.092	6.868	0	0	0	0	0	0.212	0.45	0.936	0	0
C02C6.3	14.034	50.01	0	0.539	5.792	86.5425	1.076	16.268	0.878182	0	19.4667	0	0	0.151667	0.566667	0	5.632	84.815	64.7783	0	45.72	5.04571	36.098	31.944	8.718	6.546	35.52
C02C6.5	0	0	0	0	0	0	0	0	0	0	0	0	0	0	0	0	0	0	6.86167	0	0	0	0	0	0	0	0
C02D4.11	0	0	0	0	0	0	0	0.45	11.2	9.972	0.404167	0	3.812	0	0	0	0	0	0	1.822	0	0	0	0	0	0	0
C02D4.5	0	0	0	0	0	0	0	0	0	0	8.28833	0	0	0	0	0	0	1.24	0	0	272.018	0	0	0	0	0	0
C02D4.9	0	0	0	29.732	0	0	20.266	0	26.7091	0	0	0	0	0	0.491667	52.824	0	0	0	0	0	0	0	0	0	0	0
C02D4.t1	0	0	0	0	0	0	0	0	0	0	0	0	0	0	0	0	0	9.3525	0	0	0	0	0	0	0	0	0
C02D5.2	5.38	18.36	0	0	0	0.0766667	5.926	0	0.366364	0	17.2892	8.036	0	0	0	0	0.882	0	0	0	31.188	0	19.3	0	0	52.454	0
C02D5.4	85.138	121.688	143.674	99.197	71.966	66.6167	121.382	168.022	77.7627	75.954	274.806	75.122	2.678	18.0633	278.122	119.908	123.204	3.1775	8.74333	117.45	65.858	45.9571	97.03	69.752	92.356	41.16	32.6733
C02F12.10	0	0	0	0	6.252	0.665	0	0	0	0	0	0	0	0	0	0	0	0	0	0	0	0	0	0	0	0	0
C02F12.8	37.618	35.324	7.084	0.409	31.56	13.8067	35.764	10.914	0	13.48	0.221667	3.308	58.71	35.2933	0	1.244	16.908	0.38	0.0916667	4.6	0.05	6.70571	25.62	33.634	32.544	1.944	68.0667
C02F4.9	0	0	0	0	0	0	0	0	0	0	0	0	0	0	0	0	0	0	0	0	7.9	0	0	0	0	0	0
C02F5.10	0.53	0	0	0	0	0	16.16	12.126	0	0	0	0.916	0	0	26.4767	0	0	0	0	32.308	0.5	0	0.124	0.84	0.54	0	0
C02F5.12	59.42	93.036	62.098	28.391	52.428	25.9517	107.698	25.608	96.7564	1.468	17.8408	28.758	1.258	41.56	56.95	180.032	137.28	0	0.973333	33.926	57.894	89.0657	33.714	70.046	92.62	94.214	76.2967
C02F5.13	114.928	110.53	72.392	45.608	52.8	11.8817	106.492	91.12	47.3891	9.582	54.0625	67.112	0.268	74.8917	3.00333	50.878	83.29	5.1975	25.7317	16.672	49.208	0.09	129.15	70.536	75.23	20.284	41.36
C02F5.14	0.31	0	0	0	0	8.6825	0	0	0	0	0	0	0	0	0	0	0	0	0	0	0	0	0	0	0	0	0
C02F5.2	0	0	0	0	0	0	7.412	40.828	0	0	0	0	0	0	0	0	0	0	0	0	0	0	0	0	0	0	0
C02F5.3	121.048	186.626	191.552	173.278	164.43	112.427	101.986	182.534	164.802	236.504	183.97	243.164	241.944	100.837	86.8067	195.44	206.04	9.2625	208.553	49.892	286.762	397.567	122.564	147.076	170.92	83.844	98.2917
C02F5.5	0	0	0	0	0	0	0	0	0	0	0	0	0	0	0	0	0	0	0	63.678	1.898	0	0	0	0	0	0
C02F5.6	149.32	198.438	235.174	197.501	131.928	225.363	129.146	209.758	94.6309	237.43	170.132	51.33	253.7	103.67	11.3267	178.14	128.474	260.155	30.7633	220.704	226.672	85.4514	97.992	106.432	93.952	44.908	104.882
C02F5.7	18.494	14.23	9.384	6.277	0	49.9617	8.874	0	0	0	0.471667	0	0	0	0	22.03	6.38	5.795	0	0	0	0	13.36	8.106	4.772	0.11	29.3283
C02G6.3	0	0	0	0	0	0.3525	0	0	0	0	0	0	0	0	0	0	0	0	0	0	97.116	0	0	0	0	0	0
C02H6.1	0	0	0	0	0	0	0	0	0	0	0	0	0	51.855	0.448333	0	0	0	0	0	0	0	0	0	0	0	0
C03A3.2	125.42	73.3	28.788	0.067	50.61	0.575833	80.68	32.002	10.7864	4.54	0	69.12	0	0.25	179.332	1.83	110.324	0.0975	0.4	1.412	0.652	0	95.762	103.376	91.296	64.946	32.4717
C03A7.12	0	0	104.816	5.726	0	0	0	5.076	0.402727	21.124	4.99667	0	0	0	0	0	0	0	0	0	0	0	0	0	0	0	0
C03B1.1	0	0	0	0	47.364	0	0	0	0	0.132	0	0	0	0	0	0	0	0	0	0	0	0	0	0	0	0	0
C03B1.10	0	0	0	14.552	0	6.37917	0	0	0	0	0	0	0	0	0	0	0	0	0	9.456	0	0	0	0	0	0	0
C03B1.13	0	0	0	15.408	0	5.11917	0	0	17.4709	0	0	0	1.228	0	0	0	0	71.085	314.02	0	0	0	0	0	0	0	0.125
C03B1.14	0	0	0	9.429	0	0	0	0	1.12727	0	0	0	0.102	0	0	0	0	0	91.8767	0	0	0	0	0	0	0	0
C03B1.2	0	0	0	0	0	0	0	0	0	0	0	6.036	0	0	1.06667	0	0	0	0	0.162	0	13.6086	0	0	0	0	0
C03B1.5	0	0	0	17.74	0	1.92667	0	0	0.610909	0	0	0	0	0	0	0	0	0	0	3.012	1.87	0	0.044	0	0.172	0.082	0
C03B1.7	6.352	12.94	1.536	0.02	3.09	6.68583	2.838	32.382	4.79455	4.46	0.819167	0.886	0.122	2.94333	7.66833	0	26.286	83.9125	24.94	0.072	14.982	2.60429	6.158	4.65	6.544	0	4.305
C03B8.2	0	0	2.358	1.039	1.61	0.175833	0.454	0	2.01636	0	4.6725	0	0	31.295	0	0	0.834	0	0	0	0	0	0.402	0	0	0	0
C03B8.3	1.43	0	0	0	0	0	4.63	0	0	0	0	0	0	0	0.563333	0	0	0	0	0	0	0	0	0	0	0	0
C03B8.5	1.386	3.37	0	4.759	3.804	21.9708	1.334	0	1.81909	0	1.90833	0	0	0	0	0	2.946	0	0	0	3.298	0	0	1.092	3.228	0	12.8517
C03C10.4	128.52	168.232	101.308	63.714	171.236	41.3283	131.056	206.812	51.1145	188.246	40.4917	130.496	146.302	28.6583	10.7967	113.994	142.058	217.825	19.6283	215.962	343.106	55.0714	144.224	84.39	113.518	159.854	43.0783
C03C10.7	0.48	0.76	0.576	0.382	0.98	0	1.37	0.822	0.292727	0	0	0.228	0	0	0	1.586	0	0	0	52.556	0	53.9857	1.048	0.312	0	0	0
C03C10.9	0	1.624	0	0	22.954	0	0	0	0	0	0	0	0	0	0	0	0	0	0	0	0	0	0	0	0	0	0
C03C11.1	0	0	0	0	0	0.0675	0	0	0.0609091	0	0.0683333	0	0	0	0	0	0	0	0	0	6.992	0	0	0	0	0	0
C03F11.1	4.57	0	0.056	0	0	0	0	0	0.0409091	0	0	0	0	0	0	0	0	0	0	0	0	0	0	0	0	0	0
C03F11.2	0	0	0	13.166	0	0	0	0	0	0	0	0	0	0	0	0	0	0	0	0	0	0	0	0	0	0.106	0
C03H12.1	11.07	8.054	13.078	2.537	17.002	32.5725	17.546	28.73	1.57909	20.868	24.1792	22.478	6.796	2.18667	5.84667	17.642	21.674	1.355	9.59	9.62	15.048	0.0471429	20.698	34.21	5.734	16.256	16.985
C03H5.2	63.266	55.754	49.346	7.815	0.552	14.675	20.96	1.35	19.7418	46.032	4.9225	90.522	2.202	20.4617	72.7167	29.19	58.108	0	7.375	0.084	8.616	118.39	152.65	141.556	104.458	35.438	26.465
C03H5.3	437.74	403.334	388.82	327.797	391.78	381.358	382.704	554.548	363.911	468.518	444.015	524.652	341.814	629.533	708.667	636.434	472.894	432.048	131.843	256.984	297.042	260.857	269.95	486.656	349.744	243.146	630.588
C03H5.5	0.062	4.638	0	1.987	0.806	9.35083	14.234	21.388	34.0364	0.282	26.2	0	39.07	0.0583333	0	0	19.546	0	0.34	0	2.004	0.162857	13.758	0	0.056	0	3.44833
C03H5.7	0	0	61.408	100.659	1.5	155.289	0	4.084	124.435	0.782	100.315	0	2.878	0.163333	1.98333	1.658	0.362	5.6425	38.8183	49.308	149.504	2.22571	0	0	0	0.122	0
C04A11.2	18.448	24.306	37.682	40.045	13.318	45.6542	66.758	15.726	2.36364	86.84	30.5883	25.5	0.068	2.79333	35.8133	26.894	19.696	6.99	23.8567	34.71	41.402	9.82429	26.04	17.642	53.526	0	0
C04A2.11	0	0	3.908	0.626	0	0	0	0	0	0	0	0	0	0	0	0	11.168	0	0	0	0	0	1.38	0	0	0	0
C04A2.9	0	0	0	12.755	0	0	0	0	0	0	0	0	0	0	0	0	0	0	0	0	0	0	0	0	0	0	0
C04B4.2	189.64	187.414	16.68	0	22.642	0.175	143.616	50.818	25.9255	2.36	1.08667	101.912	0.332	1.94	114.422	100.534	195.996	0	0.163333	27.49	0.144	0.0514286	237.212	202.908	205.826	170.956	239.885
C04C3.3	140.162	133.124	50.99	94.117	116.63	43.7042	118.994	32.214	84.1264	181.582	1.83833	169.54	123.57	41.6833	100.705	124.622	99.638	0	18.7817	193.356	8.766	12.0229	160.4	146.722	145.86	132.938	35.195
C04E12.5	0	0	0	0	8.502	0	0	0	0	0	0	0	0	0	0	0	0	0	0	0	0	0	0	0	0	0	0
C04E6.11	50.004	22.64	0	0.12	47.308	0	6.72	0.914	0	9.232	2.16917	1.048	0	0	0.153333	0	74.746	0	0	0.044	0.974	0	69.042	66.992	23.418	0.138	0
C04E7.3	0	0	0	0.607	0	0.21	0	0	24.0155	0	6.0175	0	0	0	0	0.238	0	0.0975	0	0	0	0.0728571	0	0	0	0	0
C04E7.4	0	0	0	9.29	0	0.234167	0	0	1.15091	0	3.785	0	0	0.165	0	0	0	0	0	0	0.886	0.612857	0	0	0	0	0
C04E7.5	0	0	0	6.186	0	0.341667	0	0	0	0	36.8008	0	0	0	0	0	0	0	0	0	0	0	0	0	0	0	0
C04E7.7	0	0	0	9.851	0	6.235	0	0	0	5.068	0	0.854	2.998	0	0	0	0	0	0	0	5.834	0	0	0	0	0	0
C04F12.1	61.81	53.21	23.584	15.76	14.892	4.25667	28.99	35.316	20.3182	7.61	23.9592	17.12	8.802	3.51833	103.517	12.214	31.242	0.1225	0.0666667	0.652	0.468	0.0857143	56.514	66.418	99.218	35.4	141.213
C04F12.5	35.636	51.698	48.614	23.704	29.542	5.35	35.16	35.704	64.9409	64.592	29.0175	80.408	0	4.06167	458.973	8.68	27.348	0.3625	3.50833	148.216	0.608	23.8986	75.188	31.628	47.702	34.516	42.935
C04F12.7	0	0	0	0	0	0	0	0	0	5.202	0	0	0	0	0	0	0.346	0	0	0	0	0	0	0	0	0	0
C04F5.8	62.744	48.058	67.744	125.152	56.42	80.1392	94.946	159.654	117.255	138.484	41.645	71.36	34.9	16.82	144.3	75.516	55.07	212.275	3.91333	59.852	67.216	107.271	85.042	79.452	84.802	197.722	57.8767
C04F5.9	44.78	60.876	17.494	21.743	1.728	4.10333	13.154	30.292	17.0882	24.714	6.77917	19.288	12.464	118.273	24.8017	7.922	45.04	0	1.55	1.448	0.172	2.89857	58.9	48.932	72.276	11.708	23.8533
C04G2.10	0	0	0	1.951	0.594	1.31917	0.878	0	6.08273	0	7.07833	1.15	0	0	0.161667	1.324	0.212	0	0	0	0	0	0.136	0	0	0	0
C04G2.11	0	0	0	0	0	0	0	0	0	0	0	0	22.298	0	0	0	0	0	0	0	0	0	0	0	0	0	0
C04G2.2	0	0	34.052	0	0	11.6717	0	0	0	0	0	0	0	0	0	0	0	0	0	0	0	0	0	0	0.114	0	0
C04G2.8	0	0	0	7.639	0	2.31417	0	0	0	0	0	0	0	0	69.9017	0	0	0	0	0	0	0	0	0	0	0	0
C04G6.10	0	0	0	0	4.504	0	0	0	0	0	0	0	0	0	0	0	0	0	0	0	0	0	0	0	0	16.83	0
C04G6.2	0	0	0	0	0	0	0	0	14.3373	0	0	0	0	0	0	0	0	0	0	0	0	0	0	0	0	0	0
C04G6.4	104.278	48.504	39.144	0.071	13.802	1.3425	43.022	21.664	21.5827	7.55	0.4	74.758	33.48	5.73333	16.755	37.238	126.802	0.6625	0	0.14	0	0	110.558	67.928	47.554	186.73	143.37
C04H5.1	0	1.766	0	0.592	0	0	0	0	21.2355	0	0.0508333	0	1.352	0	0	0	0	0	0	0	6.618	0	0.58	0	0.264	0	0
C05A9.2	0	0	0	3.227	0	0	0	0	0	0	0	0	0	0	0	0	0	0	0	0	0	0	0	0	0	0	0
C05B5.1	0	0	0	0	0	0	0	0	0	0	0	0	0	0	0	0	0	0	0	0	10.688	0	0	0	0	0	0
C05B5.11	0	0	2.782	0	0	2.92667	0	0.244	0	10.672	0	0	0	0	0	0	3.748	0	13.8683	21.724	45.538	0	0	0	0	0	0
C05B5.14	0	6.106	0	0	0	33.14	0	0	0	0	0	0	0	0	42.6417	0	0	0	0	0	0	28.9486	3.534	2.248	0	0	0
C05B5.4	0.474	6.432	0	0	0	14.2767	0	0	1.18455	0	0	0	0	0	29.7867	0	0.056	0	0	0	0	37.1686	0.602	17.926	0	0.12	0
C05C10.2	63.542	106.668	88.468	89.092	76.848	102.692	93.962	100.752	151.142	76.242	84.795	68.75	132.278	97.9433	166.185	95.718	170.832	96.73	98.4917	78.204	166.96	148.094	63.89	56.792	80.984	21.46	114.668
C05C10.3	148.142	146.154	70.142	32.161	124.824	22.1492	118.078	120.37	20.2882	59.418	50.6708	26.658	28.81	0	22.08	18.222	94.744	0.3575	0.6	13.818	67.65	4.54143	135.514	119.898	185.158	295.706	119.473
C05C10.5	1120.88	1141.11	1501	251.241	1452.59	142.378	1224.75	1249.34	214.089	1727.64	102.348	1165.1	454.848	239.798	1022.21	907.438	1119.76	388.952	4.09833	1055.16	45.438	225.496	1024.51	1326.09	1274.8	1315.29	1152.95
C05C10.7	60.224	75.45	14.382	44.229	31.888	6.36333	112.28	54.706	21.4236	67.85	24.3367	187.184	1.814	21.23	0	85.048	145.99	28.595	52.2017	33.314	34.682	27.5443	75.408	52.348	17.33	0.41	65.0683
C05C10.8	0	0	0	0	0	1.61333	0	0	19.7382	0.282	0	0	0	0	0	0	0	0	0	0	0.662	12.4	0	0	0	0	0
C05C12.1	0	0	0	0.25	0	3.96667	0	2.704	0.0463636	0	0	0	0	0	0	0	0	0	0	0	0	0	0	0	0	0	0
C05C8.1	84.57	131.104	1.652	33.714	90.982	12.4308	84.404	87.856	67.9218	47.812	3.5175	38.492	21.46	2.07	0	71.606	67.798	7.305	14.0567	6.88	0	0	156.832	161.39	118.882	33.352	0.193333
C05C8.10	0	0	0	0	17.454	0	0	0	0	0	0	0	0	6.14333	0	0	0	0	0	0	0	0	0	0	0	0	0
C05C8.2	75.924	92.654	94.986	73.48	35.1	56.375	20.736	44.18	42.49	37.332	15.5892	55.74	137.568	246.84	135.792	47.086	72.7	2.695	11.7	8.964	16.474	16.6943	100.438	97.684	94.958	55.11	121
C05C8.5	129.548	110.236	53.156	19.167	84.39	69.95	62.566	56.564	36.1827	70.102	83.7558	50.228	75.612	56.2133	5.45167	33.964	84.936	0.6	0.115	45.508	5.94	72.4629	126.816	45.92	77.936	15.322	49.3367
C05C8.6	95.658	9.318	0.968	21.345	4.412	94.725	10.112	0.274	14.0582	0.098	12.4317	30.786	0.418	0.0566667	14.0767	1.58	130.854	7.195	1.54	55.508	0	12.8257	115.01	193.214	162.938	150.484	189.458
C05C8.7	0.048	0	5.95	0	0	0	26.22	0.23	0	0	0	0	0	0	0	0	0	0	0	0	0	0	0.924	0.87	1.334	0	0
C05C9.3	0	0	0	0	0.026	0	0	0	0	0.02	0	0	0	0	0	0	0	19.7075	8.865	0	0	0	0	0	0	0	0
C05D10.1	41.464	60.666	113.38	41.267	72.272	129.45	57.444	77.044	23.6673	57.362	50.7817	18.248	77.718	9.34833	33.005	16.478	79.116	74.3775	8.985	36.094	0	4.99	41.488	31.206	32.5	14.952	15.3333
C05D10.2	10.776	0	0	0	0	0	0	0	0	0	0	0	0	0	0.075	0	0	0	0	0	0	0.06	8.04	0.692	0	0.086	0
C05D10.4	5.818	20.8	1.138	0	0.07	20.0833	1.166	0	34.48	0	0.0333333	17.41	1.232	0.14	0	0	2.96	0	0	0	0.852	53.0671	0.042	8.138	0	0	5.375
C05D11.1	86.454	87.852	66.282	104.698	200.302	110.155	78.574	118.088	64.0409	109.676	50.0075	78.188	54.108	42.9767	12.225	54.088	86.738	128.382	109.492	173.966	38.674	43.24	63.318	72.756	133.914	133.254	67.345
C05D11.10	61.626	76.726	33.182	242.966	103.058	13.9125	93.782	91.182	83.97	99.576	157.998	208.954	21.39	175.015	56.2217	27.436	59.8	75.2725	50.2483	44.786	154.478	22.8329	141.454	75.814	118.68	196.29	6.59167
C05D11.13	13.744	0	32.796	0	0.644	0	26.258	0	0	6.306	0	0	0	15.8617	0.498333	0.718	17.97	0	4.10833	0	0	2.01143	6.31	20.252	23.006	7.288	0.128333
C05D11.5	6.602	24.102	0	0	0	0	0	0.672	0	0	0	0	0	4.59333	0	0.626	0	0	0	62.826	0	0	2.952	2.69	0	0	0
C05D11.7	110.666	125.412	125.56	247.379	201.75	248.782	124.868	99.896	265.495	124.376	242.799	120.402	260.72	242.618	76.4933	196.516	118.706	267.678	303.785	130.736	223.542	156.03	89.954	108.894	57.174	60.694	114.143
C05D11.8	5.338	0.032	0.136	6.546	0.526	1.62083	11.918	0.042	21.0991	0	0	0.104	17.964	0.576667	0.198333	3.162	13.526	2.7875	2.94167	0.04	1.728	0.104286	0.178	12.926	2.8	0	0
C05D11.9	108.574	86.718	6.962	160.524	83.608	25.9775	155.09	51.532	48.7791	88.884	70.7475	63.964	33.222	4.32167	1.44833	51.824	79.15	15.4475	30.0917	62.036	29.258	10.1871	89.376	106.374	77.21	25.994	3.98667
C05D12.4	0	0.17	309.476	412.983	105.572	564.447	0	152.19	591.069	204.47	642.263	0.08	75.746	18.185	6.56667	200.89	0	80.915	219.64	104.698	185.776	181.141	0.102	0.102	0	0.612	0.275
C05D12.5	5.538	45.434	315.27	483.704	274.23	403.781	4.398	244.542	462.407	100.154	614.534	64.748	445.008	945.17	0.525	386.108	38.364	25.135	262.87	293.366	719.824	592.461	12.05	24.618	0	0.882	1.05833
C05D2.10	49.022	53.584	46.732	126.976	211.648	35.1367	47.636	15.744	44.6609	63.542	48.4008	29.606	26.168	47.51	0.125	51.112	66.038	0	0	36.308	9.81	17.5414	15.03	38.202	67.38	49.854	0.101667
C05D2.11	2.574	7.04	0.322	4.356	8.444	14.8208	0.916	2.294	6.11636	0	0.933333	9.368	0	0.163333	27.065	0.488	0.088	0	0	7.38	0	1.43143	4.334	0.546	3.742	43.564	0
C05D2.15	0	0	0	5.485	0	0	0	6.96	0	0	0	0	0	0	0	0	0	0	0	0	0	0	0	0	0	0	0
C05D2.6	104.368	141.726	82.434	19.238	99.746	47.9592	163.34	71.894	21.9345	50.508	13.6275	181.468	16.128	8.52167	29.26	49.624	114.544	0.55	1.10167	63.986	23.398	4.09571	109.432	91.644	101.284	95.44	47.72
C05D2.8	0.226	0	0	0.301	0	0	0	0.226	10.9564	0	0	0	0	0	0	0	0	0	0	0	0	0	0	0	0	0	0
C05D9.7	48.684	49.47	9.106	28.476	18.64	4.9675	70.41	59.922	4.26727	0	1.06417	27.91	0	10.63	0	10.746	128.936	22.8175	129.323	0.116	42.524	11.1871	61.4	39.138	31.02	2.978	0
C05D9.9	0	0	0	0	0	0	0	23.548	0	0	0	0	0	0	0	0	0	0	0	0	0	0	0	0	0	0	0
C05E11.3	57.442	90.128	27.076	0.043	42.438	0.0908333	33.274	19.082	0.0490909	10.036	3.21083	0	0	0	59.18	1.722	29.904	0.2475	0	16.972	0	0	90.768	37.95	5.894	20.036	29.55
C05E11.7	0	0.028	0.046	0	0.124	0.1725	0.16	0	1.89273	0.21	18.3883	0	0	0	0	0	0	0	0	0	0	0	0.03	0	0	0	0
C05E4.12	0	0	3.782	0	0	0.161667	0	0	0	0	0	0	10.666	0	0	0	0	0	0	0	0	0	0	0	0	0	0
C05E7.2	0	0	0	0.255	0	0	0	0	23.0773	0	0	0	0	0	0	0	0	0	0	0	0	0	0	0	0	0	0
C05G5.1	0	3.628	5.692	24.144	0	3.365	0	0	4.17091	0	10.5442	0	80.808	0.06	0	3.824	1.7	0	0	2.26	15.668	0	0	0	0	0	0
C05G5.10	0	0	0	0	0	16.5742	0	0	0	0	0	0	0	0	0	0	0	0	0	0	0	0	0	0	0	0	0
C05G5.2	17.816	37.742	34.228	24.71	4.932	6.62083	29.372	17.25	9.60545	30.164	10.7925	5.27	3.35	0.146667	1.66667	40.226	11.426	18.2675	0	0.838	6.158	0.21	10.034	4.698	8.694	26.908	0.895
C05G5.3	3.296	0	1.492	35.091	0	13.995	19.362	0.244	14.1664	0	7.04083	24.79	0	0.125	0	1.688	0	0	0	0	0	0.818571	0.186	0	0	0.176	0
C05G5.4	82.326	85.772	37.49	109.704	77.296	255.423	122.332	40.972	130.232	65.984	134.947	58.798	158.37	350.305	40.0033	207.86	64.494	59.2675	22.3167	104.636	73.504	85.2214	29.736	79.842	57.438	83.972	108.38
C05G5.5	0	0	0.186	6.381	0	32.6592	0	8.182	0	0	0	0	16.302	0	0	0.566	0	238.565	0	0	2.636	1.02	0.254	0	0	0	0.215
C05G5.7	0	0	0	0	17.054	0	0	0	0	0	0	0	0	0	0	0	0	0	0	0	36.216	0	0	0	0	0	0
C05G5.9	0	0	0	0	0	0	0	0	0	0	0	0	0	0	0	0	0	74.55	0	0	0	0	0	0	0	0	0
C05H8.3	0	0	0	0	0	7.52667	0.858	2.95	13.82	0	26.515	0	0	0	0	2.978	0	0	0	0	0	0	0	7.294	0	0	0
C06A1.2	0	0	0	0.063	0	0	4.034	0	0	0	0	0	0	0	0	0	0	0	0	0	0	2.1	0	0	0	0	0
C06A1.3	0	0.182	0	0	0.094	0	0	0	0	0	0	0	0	0	0	5.018	5.522	0	0	0	0	0	0	0	6.724	0	0
C06A1.4	104.184	34.65	36.312	0.194	15.776	0	43.334	27.924	0.977273	0.17	0	11.758	0	0.0316667	0.315	1.096	50.392	0	0	0.112	0	0	60.96	102.644	58.32	40.498	0.025
C06A1.6	0	4.734	0	8.69	0	0	0	0	0	17.592	3.8	6.978	0	0	0	0	0	0	0	0	0.268	0	0	0	0	0.352	0
C06A1.8	28.356	12.022	4.394	14.935	4.14	14.7767	7.594	8.388	7.02	0.616	2.64417	22.488	3.148	0	50.2267	19.416	11.302	4.2325	0	3.62	11.81	5.72143	19.726	29.82	37.75	30.54	32.6
C06A12.3	1.81	0	0	0	0	0	0	0	0	0	0	0	0	0	0	0	0	0	1.56333	0	0	0	13.756	0.578	0	0	0
C06A5.1	2.608	9.624	2.458	2.819	5.15	2.835	0.19	8.154	7.00455	0	0.0825	0.788	19.238	0.808333	0	2.48	6.962	0.2	0.025	0	7.586	0	3.176	2.218	2.89	0	0.125
C06A5.12	1.402	11.33	7.62	0	4.352	0	0.224	0	1.45818	0	0	0	20.05	1.16167	0	0	0.898	0	0	0	0	16.6043	3.076	7.696	3.804	0	6.835
C06A5.2	6.492	20.004	22.7	33.881	0	0	3.196	0	0	0	1.78833	0	36.352	0	0	0	4.994	33.2875	0.126667	0.436	0	0	2.624	0.212	0	0	0.128333
C06A5.3	137.482	56.068	0.034	0.487	0.41	15.515	19.536	9.234	32.1555	9.786	44.2058	23.584	44.848	24.6233	87.505	9.992	148.852	0.2575	41.53	2.096	1.648	12.75	130.598	213.846	166.842	77.114	23.2483
C06A5.6	81.296	16.582	0.312	0	38.44	0.399167	1.79	0.14	0	1.84	0	18.738	1.066	0.291667	17.2183	1.02	24.248	1.59	0	0	0	0.0542857	61.092	109.188	92.438	81.226	78.4
C06A5.8	62.942	95.198	16.734	0	14.268	0	57.39	30.294	0	6.126	0	59.394	0	0	9.045	103.226	80.746	0	0	5.052	0	0	122.886	97.916	144.092	131.388	37.2967
C06A6.2	38.16	27.438	20.928	46.092	22.52	22.8558	43.978	5.464	10.5409	14.192	38.3258	61.304	4.464	1.01333	0.0333333	57.87	21.51	8.245	116.002	31.672	131.324	32.7886	18.37	25.45	16.748	0.448	53.1933
C06A6.4	122.654	231.364	141.242	164.044	152.64	97.5292	152.934	160.812	167.269	172.906	237.637	98.948	87.656	93.2733	76.725	196.45	152.808	11.565	3.41167	158.5	81.526	14.8629	106.77	141.914	104.914	244.334	117.947
C06A6.5	20.616	2.032	0	6.267	0	2.23833	0.36	0	0	0.064	16.8967	0	0	0	15.4017	0.11	12.008	0.9925	0	0	0.104	75.5329	53.922	22.234	13.39	9.344	1.85167
C06A6.7	0	28.23	83.98	0	0	0	0	0.108	0	0	0	0	0	0	0	2.074	0	5.865	0	0	0	0.127143	0	0	0	0	0
C06A8.1	155.68	138.544	15.83	50.782	114.68	45.29	127.022	77.152	66.2773	93.872	26.4833	131.702	146.33	116.693	17.9583	115.388	126.476	451.877	5.4	162.99	83.948	85.4114	80.83	118.122	108.278	103.504	120.097
C06A8.2	268.954	241.686	193.052	131.669	213.47	117.925	298.216	195.474	115.433	215.19	141.506	199.276	125.16	219.867	386.882	190.302	331.542	133.798	72.9733	277.954	53.99	52.0814	148.328	268.06	233.78	218.036	415.642
C06A8.3	79.81	60.322	78.812	302.512	164.01	226.201	41.89	164.082	492.829	124.752	304.392	215.996	821.016	898.997	122.895	358.114	34.202	1651.48	1553.73	108.264	644.822	843.959	36.964	41.044	57.236	28.35	212.038
C06B3.6	14.168	12.918	0	0	0	0.0883333	16.118	1.262	0	0	2.89667	38.638	5.202	22.3767	3.87	2.968	1.792	0	1.47	0	0	0	30.224	10.968	9.372	48.984	9.86833
C06B8.3	0	0	0	0	0	0	0	0	0	0	0	0	0	56.7567	0.92	0	0	0	0	0	0	0	0	0	0	0	0
C06C3.10	0	0	0	0	0	4.26833	0	0	0	0	0	0	0	0	0	0	0	0	0	0	0	0	0	0	0	0	0
C06C3.11	0	0	0	0	0	0	0	0	3.00091	0	0	0	0	0	0	0.354	0	0	0	0	0	0	0	0	0	0	0
C06C3.5	0	0	0.234	0	0	0	0.102	0	0.252727	17.242	0	0	0	0	0	0	0	0	0	0	0	0	0	0	0	0	0
C06C3.7	0	0	148.316	23.372	277.232	16.9025	0	6.12	0.120909	23.804	15.9517	26.76	29.108	113.932	0	28.66	17.978	1.255	7.28667	250.44	0	0	0	0	0.16	0	0.161667
C06C3.8	0	0	0	3.888	41.63	2.50083	0	0	0.0263636	0	0	0.53	0.208	0	0	0	0	0	0	0	0	0	0	0	0	0	0
C06C3.9	0	0	0	0	12.278	0	0	0	0	0	0	0	0	0	0	0	0	0	0	0	0	0	0	0	0	0	0
C06C6.1	0	0	0	17.358	0	0	0	0	0.0536364	0	0	0	0	0	0	0	0	0	0	0.982	0	0.245714	0	0	0	0	0
C06C6.10	0	0	0	21.558	10.636	34.6808	0	0	51.7736	25.646	77.1242	0	0	0	0	0.694	0	15.02	0	0	21.268	8.08143	0	0	0	0	0
C06C6.6	0	0	0	0	0	5.5825	0	0	0	0	0	0	0	0	0	0	0	1.325	0	0	0	0	0	0	0	0	0
C06C6.7	0	0	0	0	0.04	0.0141667	0	0	0	0	0	0	11.334	0	0	0	0	0	0	0	0	0	0	0	0	0	0
C06E1.1	26.66	22.474	43.514	98.775	46.708	79.9542	14.254	51.66	146.332	35.064	188.783	291.156	47.236	173.28	12.3	57.4	25.212	17.9075	62.9867	23.248	126.854	164.251	47.5	19.262	41.724	30.896	25.4317
C06E1.9	37.994	33.246	14.598	2.968	18.596	1.97833	45.374	5.536	0	5.532	0.300833	55.596	50.318	9.4	12.3417	5.152	39.164	0.075	0	18.402	41.108	0	23.036	39.95	25.276	25.216	13.595
C06E2.5	49.776	64.064	151.198	81.99	61.674	114.979	43.982	91.246	44.3791	146.728	61.5717	81.726	6.32	106.713	0	59.132	61.234	367.92	855.483	172.81	19.55	84.3486	96.47	46.366	52.476	294.33	140.263
C06E2.9	0	0	0	0	0	0	0	0	0	0	8.36667	0	0	0	0	0	0	42.095	0	0	0	0	0	1.644	0	0	0
C06E7.4	11.41	29.11	0.132	29.042	16.402	10.7983	23.43	6.61	4.11727	1.06	0	0.066	6.584	0	0.0433333	6.6	12.824	0	8.77333	1.74	0	21.85	10.756	18.754	0.244	7.132	36.71
C06G1.1	0	0	3.202	8.8	0	0.279167	2.874	0.278	0	0.404	0	0	0	0	0	0	0	0	0	0	0	0	0	0	0	0	0
C06G1.12	8.454	5.81	0	0	0	0.780833	9.166	0	2.19636	0	5.97333	2.44	0	0	0	0	9.134	6.1925	4.22333	0	0	0	1.524	4.704	2.438	0.872	18.7433
C06G1.16	0	0	0	0	0	0	6.16	0	0	0	0	0	0	0	0	0	0	0	0	0	0	0	0	0	0	0	0
C06G1.5	0	0	0	0	0	6.16917	1.63	0	0	2.522	0	0	0	0.946667	0	0	0	0	0	0	0	0	0	0	0	0	0
C06G3.5	15.134	8.54	0.068	0.064	36.404	0	18.356	36.02	0.980909	11.766	2.68167	0	0	1.56667	2.255	24.834	37.804	0	13.885	0.314	1.836	9.72571	70.692	11.252	50.45	6.502	2.26833
C06G3.6	56.58	80.04	69.33	177.046	92.534	116.231	84.104	76.992	60.9473	78.842	126.4	52.114	85.976	27.935	2.67167	63.436	71.828	289.745	58.8667	10.664	24.99	48.4171	59.256	38.968	40.038	73.376	73.9733
C06G3.8	63.736	78.108	96.412	21.543	63.664	15.565	124.384	86.116	14.2191	133.61	9.27583	96.092	34.878	6.85833	49.9783	52.366	72.47	1.3025	240.405	42.484	0	0.192857	102.186	52.42	39.154	5.862	122.942
C06G3.9	19.468	3.39	1.25	10.23	19.708	27.13	1.348	0	4.16182	1.084	11.1075	5.368	0	0	30.1767	8.32	38.47	1.445	1.86333	1.604	8.956	0.115714	10.608	19.306	21.92	10.11	0
C06G4.1	128.33	106.294	5.028	50.608	19.71	7.75	118.11	68.906	1.40273	6.578	13.7092	165.286	26.964	49.2667	52.5933	161.728	110.26	0.3	17.26	0.112	2.834	0.514286	99.216	105.702	106.802	127.21	138.05
C06G4.4	0.542	0	0	0	9.246	0.123333	0	29.858	0	0	0	0	0	0	0	0	0	0	0	0	7.938	0	2.516	0	0	0	0
C06G8.3	0	0	0	0.029	0	0	0	0	0	0	0	0	0	0	0	0	0	32.88	0.201667	0.076	0	5.10714	0	0	0	0	0.05
C06H2.2	66.522	36.716	29.692	0.096	23.51	9.44833	61.03	13.71	0.659091	2.014	0	47.03	3.308	10.54	11.6967	12.036	16.052	26.665	0.696667	0	6.846	24.4229	39.576	59.052	83.394	20.39	14.61
C06H2.3	73.98	31.876	21.66	2.096	27.036	20.4792	51.22	17.296	0	94.822	0.0808333	40.816	2.198	0.295	38.595	48.962	28.28	0.97	0.181667	54.084	30.592	0	73.362	37.732	28.438	25.052	55.9983
C06H2.6	174.058	171.808	278.518	57.956	137.134	42.0192	179.812	146.114	97.6091	249.172	33.5017	216.078	43.228	104.123	30.795	89.002	172.04	1.7425	337.772	49.248	0.7	1.67571	264.022	148.034	218.278	468.41	164.59
C06H2.7	229.226	244.764	275.752	0.041	158.096	0.0633333	368.342	146.03	0.0909091	174.16	0	222.912	0	145.772	141.175	24.43	280.878	0.2325	0.288333	138.192	0.086	0.551429	213.324	202.98	180.65	132.658	170.533
C06H5.6	0.116	0	0	0	0	0	0.256	0.374	0	5.888	0	0	0	0	0	0	0.124	0	0	0	0	0	0.91	0	0.676	2.19	0
C06H5.7	0	0	0	6.37	0	0.15	0	0.818	2.88455	0	0	0	1.412	0.075	0	0	0	411.75	243.105	0	0.676	0.154286	0.524	3.102	0	0	0.348333
C06H5.8	0.484	0	0	0	0	0.561667	0.092	0	0	0	0	15.06	0	0	0	18.932	3.32	0	1.16167	0	0	0	2.996	0	0.812	0	6.76833
C07A12.7	6.238	39.95	30.492	18.604	12.906	24.775	12.5	51.032	3.71091	26.398	21.235	8.9	53.488	31.475	0.521667	116.808	32.102	20.9975	68.8967	68.404	36.208	34.6043	10.798	13.226	17.76	0.216	0.218333
C07A9.14	0.96	11.816	0	30.117	2.89	18.1908	0	7.694	37.7918	1.7	21.3225	0	34.75	0	0	0	1.062	0	0	0	77.388	73.2157	1.722	0	0	0	0
C07A9.15	0	0	0	0	0	0	0	0	32.0927	0	0	0	11.256	0	0	0	0	0	0	0	0	0	0	0	0	0	0
C07A9.2	135.366	197.524	264.17	208.739	394.582	151.252	228.32	307.376	304.529	361.098	298.737	278.22	167.198	374.123	135.375	301.608	159.694	137.963	195.262	367.776	118.43	254.77	222.44	146.226	152.112	182.118	298.22
C07A9.9	12.548	4.89	0.098	0	3.788	0	0.232	0	10.4973	0	0	20.608	0	0	21.4583	0	3.674	0	0	0	0	0	63.208	15.794	30.692	32.1	2.735
C07B5.9	0	0	0	27.343	0	0.7725	0	0	60.5636	0	45.5025	0	0	0	0	0	0	0	0	67.668	0	0	0	0	0	0	0
C07C7.1	0	0	0	0	0	0	0	0	0	0	0	0	0	0	0	69.456	0	0	0	0	0	0	4.44	0	0	0	0
C07D10.5	35.18	77.776	152.684	133.963	99.934	223.457	14.992	178.832	336.725	67.418	140.953	126.176	67.024	142.483	4.48667	161.256	89.616	131.488	245.795	28.742	118.506	251.374	53.084	21.722	43.27	1.444	1.95
C07D10.6	0	0	0	0	0	0	0	0	0	0	5.40167	0	0	7.61	7.30333	9.696	0	0.435	0	50.762	0	0	0	0	0	0	0
C07D8.6	206.02	263.214	312.782	271.324	245.292	442.001	278.906	234.588	259.853	248.4	263.64	278.63	254.214	283.217	165.275	402.41	273.774	233.007	191.948	259.066	215.498	91.7857	297.78	337.688	274.39	322.844	307.507
C07E3.10	0.43	0	0.952	0.097	1.648	1.29417	10.912	0.25	0	0.768	0	0.586	0	0	0	0	0.868	0	0	0	0.702	4.15286	2.714	0.25	0	0	0
C07E3.3	1.16	0	0	0.044	0	0.850833	0	0.086	0.07	0	0.130833	0	0.442	3.20167	0	0	0	8.0325	2.54333	0	0	0	0	0	0	0	0
C07E3.6	47.98	39.926	1.51	8.866	12.11	1.32083	27.73	15.21	6.82636	38.75	12.4008	15.262	55.966	26.8533	86.86	0	39.152	0	0.125	0	18.054	31.8186	74.996	72.69	27.104	117.024	5.64667
C07E3.8	0	0	0	16.539	0	4.07	0	0	30.2791	0	0	0	78.576	0	0	0	11.254	45.32	42.4633	0	0	0.105714	0	0	0	0	0.138333
C07E3.9	1.49	18.062	0	1.441	0.998	2.12333	20.18	0	5.77	19.584	2.61083	0	0.532	0	0	8.208	2.036	0	62.51	0	0	354.711	4.652	1.358	1.34	0	0
C07F11.2	0	0.786	0	0	0	0	0	0	0	0	19.035	0	0	0	0	0	0	0	0	0.178	0	0	0	1.372	0	0	0
C07G1.14	0	0	0	3.514	0	0	0	0	0	0	0	0	0	0	0	0	0	0	0	0	0	0	0	0	0	0	0
C07G1.7	0	0	0	0	0	0	0	0	3.44091	0	0	0	0	0	0	0	0	0	0	0	0	0	0	0	0	0	0
C07H4.1	0	0	0	0	0	0.0741667	0	0.616	0	0	0	0	0	0	0	1.834	0	0	0	0	0	8.95857	0	0	0	0	0
C07H6.10	64.9	68.942	30.19	18.136	39.944	16.3558	83.84	75.122	11.5927	67.384	15.4242	30.162	0	0	44.7267	16.928	57.732	0	19.59	16.352	43.244	0	38.04	74.184	73.368	49.148	47.5717
C07H6.15	15.656	10.038	0	0	0.672	0	19.074	0	4.11909	7.266	0	31.008	0	0	140.552	2.248	22.412	0	0	1.47	0	0	58.42	39.906	47.202	69.136	28.9883
C07H6.2	88.172	65.764	86.268	48.556	84.932	16.46	55.062	70.138	51.2564	90.406	20.5783	152.094	3.448	1.095	154.992	45.98	111.39	0.325	0	22.356	11.816	33.3743	181.006	78.926	127.006	113.634	142.93
C07H6.4	98.638	108.964	78.468	72.136	47.066	185.719	84.832	90.212	124.215	44.796	161.952	87.81	164.112	131.622	10.4017	87.366	88.29	140.31	72.75	99.164	39.98	207.883	70.818	94.102	118.93	8.178	76.3383
C07H6.9	2.442	0	0	0	0	10.7692	5.008	0	1.78364	0	2.70333	0	0	0	0	0.14	0	0	0	0	0	0	21.772	2.704	6.892	0	0
C08A9.10	0	0	0	0	0	44.61	0	0	13.2164	0	0.415	0	0	0	0	0	0	0	0	0.724	0	0	0	0	0	0	0
C08A9.11	0	0	0	0	0	0	0	0	9.18909	0	2.21583	0.44	0	0	0	0	0	0	0	0.99	0	0	0	0	0	0	0
C08A9.2	0	0	0	0	0	0	0	0	0	0	0	0	0	0	0	27.806	0	0	0	0	0	0	0	0	0	0	0
C08A9.3	0	0	0	0	0	0	0	0	0	0	0	13.836	0	0	0	0	0	0.3825	0	0	0	0	0	0	0	0	0
C08A9.6	24.5	58.568	95.172	25.545	21.5	24.1075	50.56	16.59	21.2527	66.538	3.825	11.552	0	5.69833	0	65.564	35.502	0.845	1.40667	0.44	30.502	0.115714	45.564	36.412	36.006	15.614	0
C08A9.8	0	0.274	15.444	29.794	0	0.25	0	0.09	0	31.53	6.77417	0	0	0	0	0	1.228	0	3.765	0	17.478	0	0	0	0	0	0
C08B11.12	0	0	0	0	0	0.3025	0	15.274	8.89727	0	4.5775	0	0	0	0	0	0	0	7.37333	0	0	0	0	0	0	0	0
C08B11.13	0	0	0	0	0	0	0	0	0	0	1.955	0	0	0	0	0	0	0	0	0	0	0	0	0	0	0	3.75333
C08B11.3	106.106	132.422	131.542	181.783	90.812	190.169	144.748	101.056	129.035	135.926	173.107	101.738	83.16	72.925	53.0967	79.696	126.292	129.99	172.44	63.55	330.316	213.076	89.596	79.134	52.234	47.43	42.245
C08B11.6	172.214	208.468	250.696	114.735	190.11	180.903	163.764	143.012	138.655	344.36	144.875	200.732	172.074	89.4683	373.323	324.74	248.566	212.56	103.282	224.956	136.15	135.767	188.382	158.832	122.884	47.13	91.8767
C08B11.8	131.188	100.048	70.826	0.064	1.208	7.08417	175.318	9.218	3.20727	3.69	0.0391667	132.402	63.776	0.453333	2.28833	12.646	111.456	0	17.0867	34.962	17.066	29.8871	115.316	76.024	140.442	214.906	53.6683
C08B11.9	46.994	90.392	146.794	55.088	98.294	58.3517	72.67	82.884	81.8273	152.492	14.7092	112.784	119.194	111.417	7.745	72.602	49.978	27.345	29.7383	486.97	44.218	407.113	107.564	100.784	42.108	5.976	52.5483
C08B6.10	0	0	1.73	0	0.118	0	0	2.092	0	16.294	0	0	0	0	0	0	7.104	36.6825	0	0	0	0	0	0	0	0	0
C08B6.15	0	0	0	0	0	0	0	14.98	0.226364	32.912	0	0	0	0	0	0	2.108	0	0	0	0	0	2.692	0	1.322	0	0
C08B6.6	0	0	0	0	0.156	0	0	0.164	0	0	7.995	0	5.11	0	0	0	0	0	0	0	0	0	0	0	0	0	0
C08B6.7	113.456	137.328	58.93	21.461	135.474	27.5817	161.702	109.416	31.5982	86.458	5.4875	72.3	17.5	35.3567	55.01	128.272	99.496	0	3.56333	80.78	2.766	7.97286	95.884	87.086	99.858	78.896	39.4983
C08B6.8	162.772	246.66	164.732	195.33	298.916	127.943	211.298	213.198	217.485	291.184	118.34	123.72	244.124	98.8933	277.48	201.612	166.874	60.69	325.225	327.366	353.628	149.784	268.114	166.548	229.256	172.058	285.93
C08C3.4	243.544	197.444	83.994	13.786	224.374	0	198.504	69.048	0	12.304	0.161667	79.194	0	8.72	215.528	65.148	275.532	1.8525	0.196667	34.058	2.31	0	238.108	247.44	244.948	273.434	289.677
C08D8.1	0	0	0	0	0	0.515833	0	0	0.281818	0	0	0	0	0	0	0	0	0	0	0	32.994	0	0	0	0	0	0
C08D8.3	0	0	0	0	0	2.90833	0	0	0	0	0	0	0	0	0	0	0	0	0	0	75.578	0	0	0	0	0	0
C08E3.15	0	0	0	0	0	0	0	0	0	0	0	0	0	0	0	0	0	0	0	0	22.434	0	0	0	0	0	0
C08E8.10	0	0	0	0	0	0	0	0	0	0	0	0	0	0	0	0	7.312	0	0	0	0	0	0	0	0	0	0
C08F1.10	0	0	32.192	242.558	31.966	138.058	0	47.144	114.626	49.616	61.2733	0.096	0	82.9483	0.148333	0	0	82.5425	80.6417	147.754	179.154	56.7157	0	0	0.098	0	0
C08F1.6	0	0	116.456	564.681	135.682	510.642	3.664	218.366	507.247	180.66	884.736	32.258	360.838	198.438	5.87667	94.256	10.752	276.832	753.077	154.194	528.306	606.684	0.058	0.128	0	0.142	0.796667
C08F1.8	0	0	0.112	35.017	11.668	17.33	0.054	7.812	16.6264	7.94	67.8467	0	26.276	0.135	0	21.072	3.138	0.24	41.2133	21.938	175.29	37.7829	0	0	0	0	0
C08F11.10	0	0	0	0	0	0	0	0	27.7545	0	0	0	0	0	0	0	0	0	0	0	0	0	0	0	0	0	0
C08F11.12	0	0	0	0	0	0	0	0	8.58636	0	0	0	0	0	0	0	0	0	0	0	0	0	0	0	0	0	0
C08F11.16	0	0	0	0	0	1.8425	0	0	0	0	0	0	0	0	0	0	0	0	0	0	0	0	0	0	0	0	0
C08F11.17	0	0	0	0	0	0	0	0	12.2891	0	0	0	0	0	0	0	0	0	0	0	0	0	0	0	0	0	0
C08F8.11	0	0	0	0	0	0	0	0	0	0	11.3575	0	0	0	0	0	0	0	0	0	0	0	0	0	0	0	0
C08F8.14	0	0	0	0	0	0	0	0	0	0	0	0	0	0	0	0	0	0	14.01	0	0	0	0	0	0	0	0
C08F8.2	83.794	84.936	16.878	0	90.586	8.38167	91	66.238	0	6.598	12.1867	49.538	8.42	0.116667	15.5283	0.058	121.45	0.395	0	0.048	0	22.5114	90.972	75.056	48.222	12.086	19.3383
C08F8.3	117.056	135.144	140.306	102.065	99.504	100.698	162.046	187.744	76.3491	198.604	44.4	84.976	217.63	197.2	127.225	100.894	85.048	64.8225	3.02833	179.006	21.07	31.87	119.818	152.456	88.996	84.79	192.062
C08F8.6	0	0	0	40.14	25.164	0	0	0	20.0173	0	25.5892	0	0.278	0	0	6.038	0	38.5525	0	0.12	0	0	0	0	0	0	0
C08F8.9	17.85	23.796	26.312	7.801	10.46	34.5658	11.632	8.976	3.97364	53.818	4.29417	75.208	7.694	69.37	241.92	27.2	9.146	130.71	71.0967	124.244	25.172	0.352857	48.28	83.968	20.188	44.656	0
C08G5.3	0	0	0	0	0.098	0	0	0	7.32636	0	0	0	0	0	0	0	0	0	0	0	0	0	0	0	0	0	0
C08G9.1	0	0	0	0	0	0	0	3.846	11.2636	0	0	0	0	0	0	0	0	0	0	0	0	1.85	1.644	0	0	0	0
C08H9.10	0	0	0	0	0	0	0	0	0	0	0	0	0	0	0	0	0	0	0	0	17.416	0	0	0	0	0	0
C08H9.15	0	0	0	0	0	0	0	0	0	0	0	0	25.142	0	0	0	0	0	0	0	0	0	0	0	0	0	0
C08H9.16	75.676	77.392	65.33	53.077	12.49	25.4075	91.022	79.708	3.56727	82.71	40.3908	130.636	72.464	32.87	110.083	74.542	117.368	187.425	12.4767	158.404	75.764	146.58	135.252	121.126	121.998	119.512	219.847
C08H9.2	190.522	124.382	34.6	29.407	23.562	30.855	150.772	55.388	28.9345	42.558	21.4175	104.222	5.5	18.4517	24.2667	88.472	123.032	18.33	5.88333	65.668	166.66	34.4429	105	192.142	247.76	158.264	162.925
C08H9.3	27.2	29.196	0.75	0.028	26.138	1.04333	11.348	30.82	0	3.688	0	9.724	0.402	0.32	0	0	6.216	0.095	0	0	0	0	23.826	18.472	6.778	25.278	21.99
C09B7.2	64.62	68.096	86.986	15.204	7.83	0.174167	37.296	13.92	0	22.788	0	84.684	19.146	0.41	8.76833	61.512	28.02	0	0	0.22	11.58	0	108.31	13.212	56.714	146.006	119.773
C09B7.3	0	0	0	0	0	0	0	0	4.77636	0	0	0	0	0	0	0	0	0	0	0	0	0	0	0	0	0	0
C09B8.4	5.132	5.462	10.686	44.801	58.678	15.8142	17.736	10.466	13.1564	137.244	44.0617	48.8	0	0	0.211667	9.894	10.836	54.1625	107.905	0	0	80.0486	43.064	2.874	7.598	1.488	5.33167
C09B8.5	113.06	122.218	196.806	405.818	225.988	411.967	183.746	152.956	427.428	212.326	293.946	214.28	215.328	665.005	5.34	217.458	145.452	83.5825	148.708	139.284	316.432	261.591	110.338	72.074	107.51	36.388	0.361667
C09D4.1	1.392	0	31.69	1.293	0	0.035	0	0	0	0	0	0	0	0	0	0	0.194	0	0	0	0	0	1.112	1.048	0	5.344	0
C09D4.2	4.052	0.232	0	0	0.67	4.16083	0	1.764	1.55545	0	2.20833	0	91.226	37.2233	2.36	32.918	0.912	83.395	5.39833	0	36.476	95.8429	1.688	5.29	11.732	0	0
C09D4.3	0	0.116	0	0.486	0	0	0	0	0	0	0	0	15.106	0	0	7.496	0	0	0	0	0	0	0	0	0	0	0
C09D4.4	82.816	130.702	84.208	2.432	116.43	0.0458333	124.866	141.264	0.0436364	79.028	0	15.696	0	7.26167	1.74	3.228	105.526	0	6.29333	0.404	0	0.0414286	82.954	66.258	56.244	0.392	25.6967
C09D8.7	0	0	0	0	0	0	0	0	0	0	7.245	0	0	0	0	0	0	0	0	0	0	0	0	0	0	0	0
C09D8.8	0	0	0	18.873	22.284	0	0	0	0	0	0	0	0	0	0	0	0	0	0	0	0	0	0	0	0	0	0
C09E7.4	28.256	61.522	13.114	52.417	9.616	5.07583	47.872	44.702	4.48364	12.29	17.4475	37.264	26.06	0.245	0.158333	31.822	43.882	0	0.895	24.544	39.732	23.0371	38.806	18.102	26.402	4.21	24.3283
C09E7.6	8.86	0.482	0	13.725	0	0.116667	0	0	0.340909	0	38.8625	0.166	0.63	0.463333	0	2.256	0.222	0	0	0	0	0	14.436	0	0	0.268	18.3767
C09E7.7	5.326	11.518	12.488	7.75	6.58	10.9417	14.188	8.294	11.7891	5.006	17.0875	3.292	9.114	69.7583	11.54	9.914	13.768	5.525	14.835	3.66	2.474	23.5043	10.678	11.548	8.726	7.028	1.59167
C09E7.8	11.654	8.634	27.124	13.707	2.886	3.0725	4.986	13.69	24.5836	20.88	10.61	24.904	0.26	7.015	0	14.666	22.714	0.045	6.31	3.48	9.83	6.72143	6.442	9.452	5.824	0.624	1.73
C09E8.1	16.078	5.266	3.984	43.774	9.972	5.74	31.074	5.884	15.8264	16.22	15.6142	7.884	0.658	0	0	3.762	6.086	1.2925	10.18	23.782	47.88	20.3543	11.59	4.25	1.036	43.712	0.513333
C09E9.1	45.876	61.108	79.364	161.632	153.412	4.08917	70.74	49.524	20.83	71.558	0.591667	27.29	27.502	4.715	27.8167	10.824	24.358	159.343	55.4933	58.256	0	0	81.314	105.996	68.982	16.632	34.3867
C09F5.1	29.808	28.388	30.104	26.781	3.314	0.0991667	8.98	19.222	1.19545	15.062	10.7758	8.31	0	0	61.8617	1.822	29.762	0	0	0	0.258	0	20.824	28.664	30.678	31.958	6.66333
C09F5.3	0	0.094	0	0	0	0	0	0	0	0	8.05417	0	0	0	0	0	0	0	0	0.506	0	0	0	0	0	0	0
C09F9.2	0	0	0.024	0	0	0	0	14.84	0	0	0	0	0	0	0	0	0	0	0	0	0	0	0	0	0	0	0
C09G1.2	0	0	0	5.042	0	0	0	0	0.0163636	0	0	0	0	0	0	0	0	0	0	0	0	0	0	0	0	0	0
C09G1.3	0	0	94.074	40.664	5.568	10.0817	0	0	1.48818	2.272	25.1375	0	0	0.153333	0	5.606	1.618	0	0	0	0	0	0.1	0	0	0	0
C09G1.4	2.66	12.806	15.022	16.858	2.652	0.741667	2.766	13.78	25.3455	14.764	0.638333	0	0.426	0	0	4.054	0.878	0	0	0	0	7.36571	7.94	0.536	5.59	0.064	0
C09G1.5	0	11.43	98.874	64.81	162.78	53.9025	18.288	0.324	35.5764	21.506	60.4025	14.972	30.486	35.0717	1.43667	7.35	13.766	5.16	155.085	21.35	0	101.183	3.304	1.112	1.19	0	0
C09G1.6	0	0	0	0	0	15.6683	0	0	0.530909	0	0	0	0	0	0	0	0	0	0	0	0	0	0	0	0	0	0
C09G12.17	0	0	0	0	0	0	0	0	0.615455	0	0	0	0	0.966667	0	0	0	0	0	0	56.574	0	0	0	0	0	0
C09G4.2	9.252	0	0.102	0.488	0.294	0.164167	3.006	76.848	6.10636	0	0	0.444	0	0.901667	0	0.264	20.734	0	0	0	137.054	0	50.328	4.846	0.348	31.566	0.143333
C09G4.4	373.884	447.568	286.468	154.832	470.772	239.092	457.69	443.294	159.399	255.7	125.533	422.214	149.994	18.5167	837.423	124.598	438.316	310.34	498.727	307.854	266.89	265.119	455.136	393.38	373.846	676.04	430.165
C09G5.7	7.424	0	0	0.237	0	0	5.298	0.546	11.3236	11.636	0.544167	0	0	0	0	1.938	0	0	0.251667	0	67.328	0.0871429	0.196	20.886	0.75	0	0
C09G5.8	0	0	137.398	12.407	99.728	80.2433	0	2.78	0	50.122	0	15.954	0	29.7467	1.77	582.564	26.736	0	0	0	0	0	8.426	0	0	0	1.375
C09G9.1	90.644	78.06	28.706	0.472	61.026	11.6433	67.728	71.268	0.0536364	33.774	8.16917	31.976	36.544	26.2633	52.5033	17.68	59.746	0.67	42.2617	29.694	0	0.0614286	89.304	84.384	73.402	140.538	170.567
C09G9.2	216.084	234.678	306.082	128.47	225.344	133.412	209.934	262.764	74.8264	166.28	123.603	213.322	87.83	136.828	130.568	286.62	209.074	0.12	79.4383	166.812	76.11	8.99429	184.756	162.854	140.256	293.378	193.895
C09G9.3	0	0	0	0	0	0.0541667	0	0	4.47636	0	0	0	0	0	0	0	0	0	0	0	0	0	0	0	0	0	0
C09G9.5	0	0	0	0	0	0	0	0	0	0	0	11.232	0	0	0	0	1.258	0	0	0	0	0	0.136	0	0	0	0
C09H10.10	24.052	25.324	0	0.675	0.908	1.65833	9.122	0.552	6.24091	11.322	1.39083	6.5	0	0.165	1.73	0.128	36.296	0	128.378	4.738	0	0.198571	17.884	38.956	12.296	24.504	48.5383
C09H10.18	0	0	0	0	0	0	0	0	0	0	0	0	0	5.055	0	0	0	0	1.33833	0	247.224	0	0	0	0	0	0
C09H10.5	4.942	0	0	53.813	4.134	24.8575	15.92	0	0	0	25.9833	0	23.79	0	0	5.024	0	0	0	0	0	0	4.416	0	0	0	0.985
C09H10.7	0	1.186	0	6.233	5.316	0.0516667	0.098	0	0	0.19	0	0	45.318	0	0	0	0	0	0	0	0	0	0	0.114	0	0	0
C09H10.9	0	0	0	0	0	7.99333	0	0	0.0545455	0	0	0	0	0	0	0	0.964	0	0	0	0	0	0	0	0	0	0
C10A4.1	3.148	0	0	0	0	0	4.228	0.058	0	0	0	0	0	0	0	0	0	0	0	0	0	0	7.75	0	6.252	0.078	0
C10B5.1	13.432	52.788	55.568	0	1.698	19.815	5.22	16.666	1.11545	0	21.5542	4.226	0.086	0	7.25333	0	18.07	0	0	50.558	6.736	0	38.254	22.704	54.69	5.318	0.0733333
C10C5.1	50.97	92.482	47.758	94.126	111.638	120.899	64.072	83.304	18.6745	43.39	103.304	7.284	60.734	14.2583	14.3333	37.756	77.406	46.4125	194.283	39.1	0.064	24.8529	49.788	47.414	50.722	54.92	69.19
C10C5.10	0	0	0	1.556	0	2.38	0	0	0	0	0	0	0	0	0	0	0	0	0	0	0	0	0	0	0	0	0
C10C5.2	0	0	0	77.145	0	9.305	0	0	6.70909	0	2.14583	0	0.212	0	0	0.082	0	0.1	0	0	0	0	2.732	0	0	0	0
C10C5.3	0	0	0.188	0.246	0	0.0525	0	0	0	0	0.0541667	0	1.104	0.0516667	0.168333	0	0	233.977	141.047	0	0.08	0.06	0	0	0	0	0.238333
C10C5.4	0	0	2.398	0.362	0	0	0	0	0	0	0.0375	0	0	0	0.118333	0	0	301.535	172.765	0	0.186	0.107143	0	0	0	0	0.266667
C10C5.5	0	0	0	0.245	0	0.1025	0	0	0.0536364	0	0	0	0	0	0	0	0	226.33	164.217	0	0	0	0	0	0	0	0.28
C10C5.9	0	0	0	18.393	0	0	0	0	0	0	0	0	0	0	0	0	0	0	0	0	0	0	0	0	0	0	0
C10C6.6	191.056	146.828	110.336	79.512	88.904	48.62	196.262	108.444	45.72	44.68	55.6467	101.022	152.426	61.7417	58.005	175.202	141.31	78.455	149.653	129.996	82.228	85.9129	148.612	136.902	118.102	207.186	204.195
C10C6.7	3.662	9.834	0.946	1.894	0	0.0875	4.87	15.264	0	0	0.0891667	14.546	0	0	0	0	5.942	125.09	36.57	0.604	0	0	24.382	2.102	7.13	0	0.266667
C10E2.1	0	42.204	119.306	49.402	0.112	42.8625	0	10.56	49.3864	0.102	55.215	0	0	61.2983	0	0.288	0	0	0.171667	0	0.298	1.19571	0	0	0	0	0
C10E2.2	0.064	8.712	0	0.064	0.724	0	0.436	0	1.56364	24.882	0	0	0	0	0	0	8.318	0	0	0	0	0	8.39	7.636	2.54	0.424	0
C10E2.4	0	18.202	0	0	0	0	0	0	0	0	0	0	0	1.32	0	0	8.678	0	0.35	0	225.154	10.7514	0.568	0	0.256	0	0
C10E2.5	0	3.09	0	2.024	0	0	0	0	0	0	0.3275	0	0	0	0	0	5.378	0	0	0	106.314	0	0	0	0	0	0.146667
C10E2.6	113.942	143.318	139.132	138.634	164.74	144.075	88.56	207.86	119.208	82.474	154.729	112.562	177.016	48.9583	1.77167	202.39	130.71	7.965	52.4067	34.9	237.916	125.303	134.24	58.634	74.014	145.594	84.8833
C10E2.7	0	0	0	0	0	0	0	0	0	0	0	0	4.142	0	0	0	0	0	0	0	0	0	1.468	0	0	0	0
C10E2.8	0	0	0	96.985	0	0	0	0	0	0	0	0	0	0	0	0	0	0	0	0	0	0	0	0	0	0	0
C10F3.4	11.45	23.93	65.736	2.219	0.408	18.42	1.16	31.026	10.7936	0.064	4.155	16.018	36.352	0	29.2917	25.686	3.812	0.99	0	17.528	20.134	5.89286	2.508	6.122	4.006	1.264	0
C10G11.1	0	10.806	0	0	0	0	0	0	0	0	0	0	0	0	0	0	12.026	0	0	0	0	0	0	0	0	0	0
C10G11.10	0	0	0	0	0	12.8258	18.668	0	0	0	0	0	0	0	0	28.072	29.994	4.6425	0	50.836	43.338	0	0	0	0	0	0
C10G11.14	0	0	0	0	0	0	0	1.57	0	0	0.453333	0	0	30.395	0	0	0	0	0	0	0	0	0	0	0	0	0
C10G11.15	0	0	0	31.696	0	0	0	0	0	0	0.24	0	44.92	7.14167	0	0	0	0	0	0	0	0	0	0	0	0	0
C10G11.6	0	0.332	0	0	0	0	1.018	0	0	0.076	0.0391667	0.238	0	17.9467	0	0	4.524	0	0	0	0	0	3.588	0	0	0	0
C10G11.7	428.074	511.958	660.52	924.986	739.696	1027.89	497.714	571.68	1175.15	665.346	1191.54	533.54	754.676	1587.08	1132.72	775.238	519	1658.04	1795.07	704.984	1784.91	1511.71	391.622	447.266	446.006	475.51	618.707
C10G8.8	0	0	0	7.844	0	0	0	0	0	0	0.240833	0	0	0	0	0	0.398	0	0	0	0	0	0	0	0	0	0
C10H11.11	0	0	0	0	0	0	0	0	0	0	0	0	0	0	0	0	49.938	0	0	0	0	0	0	0	0	0	0
C10H11.8	4.776	4.08	0	0.177	0	0	20.724	6.19	0	0	2.795	17.322	0	0.075	0	0	20.1	0	12.6067	0	0.844	0	2.468	8.614	0	0	0
C11D2.4	124.572	116.866	28.61	49.931	41.552	28.6292	167.214	192.856	34.0727	56.21	85.1775	115.404	31.672	19.445	81.5967	36.038	105.164	7.27	0	152.09	3.594	53.2186	183.604	118.834	158.334	116.082	78.0583
C11D2.7	74.734	135.726	79.444	122.497	136.206	134.188	136.574	63.472	109.975	81.83	72.6575	161.11	64.724	107.78	29.2417	268.448	125.188	1.0225	172.805	9.464	114.294	33.4271	142.416	51.164	134.83	193.55	200.983
C11E4.1	0	0	0	0	0	0	0	0	0	23.864	0.05	0	0	0	0	0	0	0	0	4.224	0	0	0	0	0	0	0
C11E4.2	0	0	0	0	0	0	0	0	0	0	19.7325	0	0	0	0	0	0	0	0	0	0	0	0	0	0	0	0
C11E4.6	0	0	0	0	0	0	0	0	0.0172727	0	0	0	26.838	0	0	0	0	0	0	0	0	0	0	0	0	0	3.88167
C11G10.9	0	5.604	0	0	0	0	21.076	3.434	19.78	0	0.54	0	0	0	0	0	1.902	0	0	0	0	14.46	4.618	0	0	0	0
C11H1.2	22.468	25.09	45.966	19.404	4.2	11.2625	55.356	59.864	6.12182	9.014	18.8275	41.904	34.656	95.1733	0	33.466	14.116	33.3025	29.555	4.812	0	30.7171	33.578	16.936	8.706	0.334	66.1967
C11H1.3	46.446	59.24	43.792	25.575	106.56	26.0717	50.088	44.218	64.9155	18.266	17.5008	66.284	37.924	9.85333	32.5633	42.984	34.392	27.4875	108.185	41.056	40.028	69.9586	54.56	34.59	60.946	46.78	63.5967
C11H1.5	0	0	0	0.082	0	5.43667	0	0.524	0	0	0.0508333	0	0.324	0	0	0	0	0	0	1.146	0.068	0	0.442	0	0	0	0
C11H1.7	12.96	0.318	0	3.594	0	0	1.066	2.27	5.07091	0	0	0	2.138	0	0	0	0	0	0	0	82.07	0	20.578	1.244	0	91.882	35.6583
C11H1.8	0.456	1.944	12.4	15.999	12.242	0.11	0.52	0	10.3927	7.996	0	0	0.932	0	0	0	2.262	0	0	5.188	12.942	0	0.574	0	10.088	0	0
C11H1.9	0	0	2.076	4.074	0	0.179167	0	12.216	0.0372727	0	0	0	0.216	3.95333	0	0	0.678	0	8.855	0	0	0	0.854	0	0	0	0
C12C8.2	0	0	0	0	0	0	0	0	0	0	0	0	0	0	0	0	4.412	0	0	0	0	0.422857	0	0	0	0	0
C12D12.3	0	0	0	0	0	18.7067	0	0	0	0	0	0	0	0	0	0	0	0	0	0	0	0	0	0	0	0	0
C12D8.1	118.728	77.106	53.26	101.486	42.596	84.9425	77.46	104.652	129.822	68.478	127.109	148.528	9.608	176.005	60.415	28.118	109.476	3.745	103.212	80.536	158.432	23.1614	111.732	218.788	120.206	157.748	237.947
C12D8.3	0	0	0	0	0	0	0	0	0	0	0	15.216	0	0	0	0	0	0	0	0	0	13.63	0	0	0	0	0
C13A10.1	0	0	0	0	12.81	0	0.114	0.074	0	0	0	24.008	0	0	0	0	0	0	0	0	0	0	0	0	1.212	0	0
C13A10.2	0	0	6.866	0	23.27	0.225	0	0	0.903636	9.624	15.0825	86.508	0	75.17	0	36.39	10.066	0.29	0	0.4	0.958	0	11.16	5.168	0	1.01	0
C13B4.1	55.746	13.888	2.17	7.129	0	0	22.586	1.264	2.01364	0.338	10.8508	21.056	0	0	0	0	4.928	0	0	0	0.048	0	41.004	44.066	35.358	16.078	1.35167
C13B9.2	3.138	0.652	54.498	0	28.522	6.79	0.072	1.656	2.74364	4.716	0	0	0.062	0.0716667	0.53	43.648	2.296	0	0	0.232	0	0.105714	1.214	3.246	0.48	0	0
C13B9.3	203.88	198.488	18.698	2.904	149.176	8.32417	191.236	51.442	3.40182	72.776	6.48167	173.518	5.428	10.035	102.287	39.45	170.068	0.46	38.6483	13.288	0.594	0.08	190.564	201.128	262	104.832	206.69
C13C12.2	0	0.482	4.232	26.399	7.156	4.795	0	14.374	58.4073	0.606	17.5642	0	2.652	0.13	0	0.312	4.31	52.6175	5.57333	5.748	0.27	39.2629	0.686	0	0	0	0
C13C12.6	0	0	0	0	0	0	0	0	0	0	6.1425	0	0	0	0	0	0	0	0	0	0	0	0	0	0	0	0
C13C4.11	0	0	4.168	0	0	0	0	0	0	0	0	0	0	0	0	0	0	0	0	0	0	0	0	0	0	0	0
C13C4.12	0	0	30.012	0	0	0	0	0	0	0	0	0	0	0	0	0	0	0	0	0	0	0	0	0	0	0	0
C13C4.4	32.68	19.764	0	4.229	19.536	12.7867	49.344	3.608	0	0.088	0.6675	83.684	0	0.0966667	0	4.588	6.08	3.3775	0	0.104	16.48	0	28.318	23.742	38.166	43.614	30.1133
C13C4.6	0	0	0	0.095	0	0	0	0	0	0	3.0375	0	0	0.06	0	14.516	4.518	17.06	139.23	0	0	5.49429	0	0	0	0	0
C13C4.7	0	0	0	11.553	0	0	0	0	0	0	0	0	0	0	0	0	0	0	0	0	0	0	0	0	0	0	0
C13E3.1	0	4.002	0	0	0.094	0.02	14.438	14.896	0	0	0.1325	0	0.93	1.55333	0	0	8.806	0.5775	6.24667	0	0	6.88	4.792	0.052	0.214	13.864	0
C13F10.1	0	0	8.424	0.161	28.48	0	0	0	0	0	0	0	0	28.9967	0	0	0	0	0	0	0	0.107143	0	0	0	0	0
C13F10.2	34.476	47.944	55.3	35.531	43.354	13.5975	38.984	16.34	65.2718	67.632	97.6317	39.428	19.528	66.2233	734.845	14.906	38.06	47.3325	47.7383	12.742	28.346	21.55	55.518	65.91	42.83	69.266	0.35
C13F10.4	40.446	62.258	66.382	57.153	49.568	38.4	40.216	46.896	50.5491	48.42	54.7658	37.412	27.52	54.12	21.2017	53.538	59.886	26.6225	21.27	39.654	22.666	63.0714	33.688	27.39	26.51	5.172	24.1217
C13F10.5	86.726	102.98	130.908	129.091	113.788	92.88	122.656	159.378	35.6518	122.43	167.967	85.196	77.494	6.29333	88.6283	112.646	129.506	43.285	179.277	125.226	36.316	158.291	76.722	62.162	121.532	118.548	103.35
C13F10.6	163.62	138.796	219.578	131.069	245.844	198.707	141.56	218.962	147.617	213.05	215.43	140.63	102.568	98.3417	175.333	185.144	148.566	4.5625	15.5783	87.302	56.044	78.2514	159.888	83.42	155.19	169.83	170.068
C13F10.7	245.856	240.372	375.64	773.554	408.138	852.251	237.564	437.034	878.295	395.16	932.442	354.652	630.372	1449.77	290.928	625.444	244.158	2718.51	722.762	371.686	839.178	1037.75	359.434	307.274	237.22	166.102	253.667
C13G5.2	146.398	169.836	90.29	36.577	94.458	120.358	159.756	143.276	15.1891	195.652	9.89833	44.608	45.878	35.885	129.412	90.018	98.762	0	123.623	24.222	14.816	48.6	171.246	210.462	156.98	201.016	125.742
C14A11.5	0	0	0	0	0	0	0	0	3.23909	0	0	0	0	0	0	0	0	0	0	0	0	0	0	0	0	0	0
C14A11.9	54.164	79.964	7.194	19.995	0.546	0.755	9.136	0.068	3.23818	0.102	9.43	30.542	1.904	12.8267	24.3767	34.484	15.714	1.8625	0.371667	0	0	32.5186	78.296	98.246	71.944	128.302	154.27
C14A4.11	278.986	311.998	321.922	222.96	293.352	315.68	324.414	379.808	183.225	469.184	224.683	338.098	228.002	23.495	606.493	210.49	236.308	60.71	112.927	156.582	62.412	0.984286	313.078	224.964	335.014	143.98	325.13
C14A4.14	45.84	56.13	42.056	0.376	8.276	0.511667	70.234	4.824	0.139091	5.656	12.6733	34.704	41.366	0.705	2.45667	6.892	45.06	0	0	8.44	333.702	6.14714	66.58	94.516	97.292	64.522	13.46
C14A4.3	122.724	27.148	0.078	0.026	0.112	3.68583	29.04	0.06	0.202727	0.066	0.0291667	162.702	0.042	7.64667	25.265	0.21	74.254	8.51	4.58	0.102	0.054	2.96429	154.748	187.298	112.002	116.11	137.65
C14A6.6	0	0	0	24.385	0	0	0	0	0	0	0	0	0	0	0	0	0	0	0	0	0	0	0	0	0	0	0
C14B1.10	21.762	3.428	3.19	6.363	3.84	7.62333	7.33	16.768	1.92273	2.678	7.6375	17.814	0.542	47.2833	3.60167	4.416	22.11	0	7.225	3.01	0.278	0.414286	9.958	9.476	5.976	6.556	3.83667
C14B1.12	68.992	46.958	40.848	6.229	20.992	14.2792	56.106	47.308	62.9064	12.796	36.0742	92.694	6.418	1.32167	19.5367	25.344	63.96	128.732	15.3017	51.46	1.27	4.02	119.576	120.668	98.072	86.64	65.7467
C14B1.2	188.162	63.102	15.44	33.428	40.918	0	74.772	76.874	0	51.108	0.0791667	59.14	0	31.6883	200.917	10.578	165.422	12.3075	0	63.278	0	0	317.196	249.442	290.97	202.712	64.4733
C14B1.3	80.438	30.394	37.902	41.335	13.138	27.7367	39.578	47.318	10.2109	42.698	45.6242	48.098	51.96	49.14	69.0583	1.064	82.252	0	12.76	108.936	89.178	0	47.744	60.632	41.104	146.154	55.4467
C14B1.6	75.052	74.572	29.85	8.126	25.158	14.7908	72.092	8.666	35.1391	10.994	18.3567	38.018	32.926	40.2917	137.268	13.53	69.118	5.5575	1.185	71.742	0.696	32.5729	71.582	67.386	73.586	92.644	94.645
C14B1.7	9.466	5.52	0.212	2.156	0.61	0.284167	7.364	0.58	0.0772727	0.192	0	1.202	0	0.206667	18.4467	0.296	15.35	0	0.293333	0.172	0.256	0	8.18	13.01	21.224	3.874	0.0733333
C14B1.8	133.814	170.63	144.536	61.694	141.478	36.7517	145.854	151.272	111.096	174.304	90.2558	155.914	60.682	40.125	5.94833	113.02	103.682	5.9925	0.506667	103.452	0.368	67.3786	101.304	93.842	113.158	90.132	227.85
C14B1.9	232.396	79.452	22.146	0	53.554	31.62	53.094	1.674	1.95091	0.212	0	68.55	0.084	0	31.16	0.078	126.708	2.595	0	0.324	0	0	366.114	282.368	376.062	256.216	11.835
C14B9.10	96.62	173.01	280.102	344.33	348.44	197.494	164.236	213.352	259.779	260.002	221.256	236.166	272.808	910.557	217.858	290.34	146.002	452.005	424.107	373.754	60.75	736.379	214.786	203.178	118.498	226.876	179.215
C14B9.12	0	0	0	0	4.258	0	0	0	0	0	0	0	0	0	0	0	0	0	0	0	0	0	0	0	0	0	0
C14B9.2	41.078	37.426	14.104	23.253	30	81.9767	31.286	31.072	30.5782	60.972	13.0675	38.104	220.544	1.31667	5.67	11.888	30.542	6.2875	16.3283	0.372	12.21	1.22	9.056	12.71	21.672	0.154	47.5483
C14B9.3	1.268	3.378	1.53	8.326	2.278	0.286667	6.256	1.584	0.246364	2.32	0.376667	0.57	0.278	0	0.64	0.906	2.22	0	1.71	2.052	1.802	7.72571	5.254	1.79	1.592	1.702	0
C14B9.8	30.448	10.186	0	0.04	6.016	0.3275	8.448	0	0.101818	2.044	0.77	14.702	0	0.52	0.111667	1.026	8.932	0	1.335	0.046	0	0.0285714	46.786	57.566	47.058	27.776	12.455
C14C10.2	14.46	31.102	16.032	0	0.116	0.0616667	20.74	0	0.168182	0	0	18.816	0	0.638333	0	0	34.95	0	0.17	0.19	0.748	0.458571	57.63	23.442	44.694	1.958	126.302
C14C10.4	24.812	20.966	23.278	5.855	0.114	0.035	25.988	9.346	0.259091	0.026	0	4.49	0	0	12.1	0	15.672	0	0	13.18	0.032	0	34.814	36.654	15.76	4.086	0
C14C10.5	64.73	59.812	20.498	5.028	23.516	12.7375	42.402	50.384	9.46182	52.796	39.1192	48.97	27.932	14.4433	34.2767	14.614	67.092	14.925	0.125	36.022	14.55	0.865714	29.198	56.432	29.756	24.102	29.1383
C14C10.6	99.39	135.858	32.734	0.316	106.91	20.3967	126.13	44.34	0	40.822	25.33	77.946	0	5.025	0	0	77.712	0	10.7867	63.416	0	28.4329	129.066	102.888	27.528	0.456	0
C14C11.1	3.132	0	0	0	0	0	2.002	0	0	0	0	0	0	0	0	0	7.112	0	0	0	0	0	0.67	0.922	2.242	0	0
C14C11.2	42.366	11.11	20.362	0	0.292	0	19.836	36.52	0	0.538	0	0.186	0	0	0	0.104	29.462	0	0	0	0	0	34.956	51.422	16.01	0.15	1.62333
C14C11.7	24.406	14.856	1.69	9.611	1.344	0.145833	22.718	4.074	1.09364	0.21	0.499167	23.686	1.416	5.5	0	0	34.304	0	2.22333	7.724	7.896	5.69429	41.578	36.046	19.988	40.072	22.8183
C14C6.2	0	0	0	0	0	0	0	2.812	9.32909	0	0.0633333	0	39.198	0	0	0	0	0	0	0	0	0	0	0	0	0	0
C14C6.5	0	0	0	0	0	0	0	0	0	0	0	0	0	0	0	0	0	15.49	0	0	0	0	0	0	0	0	0
C14E2.1	0	0	4.668	15.904	0	14.5092	19.892	0	2.48091	46.636	56.0367	0	0	67.3167	0	0	7.696	0	0	0	23.384	0	0	0	0	0	0
C14E2.2	0	0	0	0	0	0	0	0	0	0	0.05	0	0	0	0	0	0	0	0	0	15.932	2.79429	0	0	0	0	0
C14F11.1	246.978	333.772	79.154	59.59	200.002	12.4967	322.416	231.288	26.6355	195.358	17.7542	159.052	0.806	81.79	232.743	240.736	351.278	185.968	0.341667	206.226	77.086	39.2329	218.98	221.72	268.892	271.254	157.22
C14F11.17	0	0	0	0	0	0	0	0	0	0	0	0	6.252	0	0	0	0	0	0	0	0	0	0	0	0	0	0
C14F11.18	0	0	0	0	0	0	0	0	0	0	0	0	0	0	0	0	0	0	0	17.924	0	0	0	0	0	0	0
C14F11.19	0	0	0	17.982	0	0	0	0	0	0	0	0	0	0	0	0	0	0	0	0	0	0	0	0	0	0	0
C14F11.2	4.97	7.036	0.038	0	0	47.4825	0	17.568	2.37636	0.732	5.38417	0.974	12.752	0	0	16.25	20.07	0	0.326667	4.536	26.71	0.0442857	8.734	5.26	0.088	0.134	0.0716667
C14F11.23	0	0	0	14.72	0	0	0	0	0	0	0	0	0	0	0	0	0	0	0	0	0	0	0	0	0	0	0
C14F11.26	0	0	0	17.163	0	0	0	0	0	0	0	0	0	0	0	0	0	0	0	0	0	0	0	0	0	0	0
C14F11.34	0	0	0	12.968	0	0	0	0	0	0	0	0	0	0	0	0	0	0	0	0	0	0	0	0	0	0	0
C14F11.7	6.182	0	0	0	0	0	0	0	0	0	0	0	0	0	0	0	0	0	0	0	0	0	0	0	0	0	0
C14H10.1	0	0	0	0	0	0	1.382	0	0	0	0	0	0	0	0	0	0	0	0	12.848	0	0	0.056	0	0	0	0
C14H10.2	11.842	4.71	0.858	3.957	52.288	43.5092	24.078	0.118	13.1055	5.266	18.3375	19.066	0.172	0.681667	0	0	22.964	9.745	10.78	7.214	21.784	0.428571	11.962	20.78	1.822	0	0
C14H10.3	1.234	0	0	0	0.558	2.585	7.002	0	0	0.374	5.6775	0	0	0	0	0	7.846	0	0	0	0	18.1357	0.55	1.828	0	0	0
C15A11.4	0	0	0	0	0	0	0	0	0	0	0	0	0	0	0	5.792	0.836	0	0	0	0	0	0	0	0	0	0
C15B12.3	0	0	0	4.395	0	0	0	0	10.2436	0	26.3017	0	0	0	0	0	0	0	0	0	0	0	0	0	0	0	0
C15B12.6	54.276	24.048	53.204	28.852	1.736	56.0233	44.106	16.918	15.2482	15.986	2.775	107.056	56.758	17.905	17.8	0.352	27.682	0.25	0	1.74	0	7.48	43.028	52.64	1.528	461.764	0.595
C15C6.1	1.816	7.402	22.366	5.542	11.236	0.363333	0	1.804	0	17.026	0	0	0	0	0	0	0	0	0	0	0	0	10.398	0.28	0	0	2.945
C15C6.3	0.72	3.254	19.764	5.552	0.358	7.46583	7.892	9.568	12.4309	2.792	15.5842	0.648	2.61	2.29	0.233333	0.41	2.442	0.7675	0.616667	3.05	0.138	4.89571	0.55	0.782	15.252	0.07	0.105
C15C6.4	78.712	123.078	80.954	155.996	59.25	82.8375	79.362	95.236	11.2682	50.894	44.1458	20.986	0.904	20.435	82.1817	76.692	75.55	32.5575	54.2183	42.614	17.222	84.3414	134.658	97.192	109.944	101.086	40.6983
C15C7.4	0	0	0	0	0	0	0	0	14.0727	0	0	0	0	0	0	0	0	0	0	0	0	0	0	0	0	0	0
C15C7.5	80.518	132.296	130.656	52.48	58.752	106.83	113.676	145.13	70.5018	84.804	64.2058	14.426	33.242	8.10167	7.31667	148.186	46.51	19.5375	111.775	322.962	5.754	12.9329	66.862	66.49	53.462	16.754	100.305
C15C7.6	0.776	0	0	0	0	0	9.614	0.348	0.0427273	0	0	1.276	0	0	0	0	4.872	0	0	14.95	38.026	0	0	5.172	0	0	0
C15C7.7	20.666	27.87	0	10.971	15.792	13.49	14.746	10.266	0	9.87	0	0	0	0	0	17.774	12.566	0	78.02	0.102	0	0.401429	13.592	18.266	32.44	15.304	0
C15C8.4	195.514	116.866	119.76	27.381	151.366	53.0575	84.602	4.048	19.4091	11.108	1.38583	44.042	0.902	37.1433	5.435	0.456	64.182	83.5475	60.6683	0.108	162.584	0	256.164	227.144	145.992	82.138	6.93333
C15C8.5	0	0	0	0	0	0	0	0	0	0	0	0	0	0	0	0	0	22.1025	2.575	0	0	0	0	0	0	0	0
C15C8.7	104.842	90.552	160.73	39.354	156.2	38.0367	119.566	110.338	97.4636	154.194	88.4867	198.864	45.91	1.43333	71.8517	105.082	67.036	82.6675	111.97	181.532	98.148	16.6671	168.148	102.748	84.466	94.312	19.9417
C15F1.1	0	0.858	0	0	2.08	0	0	1.008	0	0	0	0	24.18	0.0766667	0	0	0	0	0	25.786	0	0	0	0	0	0	0
C15F1.2	0.276	1.848	5.164	0	12.932	1.17	1.58	18.36	0	21.93	6.64833	0	15.988	0.273333	0	7.078	0.152	3.4625	0	6.564	29.754	17.7429	0.058	1.222	3.47	0	0
C15F1.5	4.202	12.438	50.146	37.826	18.69	72.6025	21.448	27.53	16.1764	56.584	99.2608	25.02	70.956	60.035	0.0616667	24.048	18.346	136.6	24.9883	193.078	54.656	42.5243	8.47	7.592	0.424	1.034	41.73
C15F1.8	0	0	0	0.272	0	0	0	11.126	0	0	1.1875	0	0	0	0	0	6.616	0	0	0	0.292	3.25	0.946	0	0	0	3.55167
C15H11.10	0	0	0	0	0	0	0	0	1.97636	0	0	0	0	0	0	0	0	0	0	0	0	0	0	0.208	0	0	0
C15H11.11	1.86	10.568	0	0	12.92	0	13.794	0	0	10.246	8.60417	0	2.254	0	0	0	0	0	0	0	0	0	3.004	0	0	0	0
C15H11.8	162.004	86.374	8.396	31.949	27.412	19.3417	91.074	38.832	20.6727	95.85	79.2717	297.442	23.132	12.9533	24.6683	22.522	183.5	987.347	16.315	33.202	34.776	1.31286	297.9	214.568	250.264	342.816	215.16
C15H9.4	10.75	0	17.6	13.027	0	0	12.26	7.818	2.08909	0	17.4508	0	0	0	45.3467	15.256	12.552	0	0	0	17.084	0.372857	3.978	1.086	0.332	0	0
C15H9.5	27.3	7.322	11.512	12.843	3.53	11.1358	19.88	1.158	0	16.714	9.11083	33.324	27.946	2.06333	0	29.654	11.888	92.0075	75.7433	0.172	3.122	9.16857	18.868	2.286	2.738	7.682	47.65
C15H9.7	0	0	0	0.067	0	0	0	0	0.0409091	0	0.0316667	0	1.172	0	0	0	0	134.085	134.89	0	0.454	0.05	0	0	0	0.102	0.188333
C16A11.10	23.902	5.9	3.84	0.16	0	6.80917	17.032	4.534	18.3755	0	6.2575	2.222	0	12.665	8.595	0.144	10.142	0	0.215	0.128	0	0.0642857	35.726	17.348	21.774	69.952	56.74
C16A11.2	73.226	61.02	60.54	54.891	79.758	52.0175	87.092	28.068	70.3282	36.082	12.0242	18.732	0	59.2867	2.24	18.468	51.102	3.785	0.0483333	112.316	7.33	3.76429	76.426	94.802	17.468	157.162	62.375
C16A11.3	0	2.202	0.63	1.383	0	3.16667	4.542	1.45	3.04909	0	12.2933	5.25	0	0	0	0.288	0.532	0	0	0	0	0	18.786	0.456	2.798	0	0
C16A11.4	71.99	68.294	143.968	0.919	52.856	22.715	28.608	17.66	0.106364	7.682	12.1967	29.148	3.834	0.125	4.69	1.034	50.492	0	0.858333	2.93	0	3.12286	65.662	83.868	83.36	51.716	55.3667
C16A11.7	0	0	0	4.699	0	1.41083	0	0	0	0	30.5642	0	0	0	0	0	0	0	0	0.944	0	0.574286	0	0	0	0	0
C16A3.1	63.366	67.952	32.314	4.655	23.204	73.0592	48.362	66.782	25.6736	43.23	61.6258	54.328	24.142	32.3683	7.49833	57.148	60.524	34	39.755	41.162	0.054	18.0786	49.892	46.568	63.26	47.454	97.6367
C16A3.10	61.324	112.978	50.546	21.034	50.672	42.8325	87.486	43.204	43.1173	45.8	23.1508	71.342	45.126	97.1467	84.5583	125.908	98.966	177.275	111.125	10.812	16.97	114.934	146.266	128.63	47.406	289.004	135.862
C16A3.11	0.566	6.154	5.27	6.618	7.706	19.1742	2.956	55.12	42.3573	6.66	9.95833	2.054	90.776	4.52333	0	7.61	4.542	3.4425	16.315	1.788	6.666	6.21857	4.4	1.222	3.99	1.016	4.90833
C16A3.2	92.24	19.35	14.538	27.427	0.358	0	41.324	0	8.99818	0.102	0	68.33	37.728	0	0.371667	0.184	10.87	0	0	0	22.278	0	106.4	56.654	59.666	2.968	30.66
C16A3.4	151.736	228.732	213.226	474.672	371.574	323.555	169.444	312.966	358.321	203.008	217.784	408.064	974.738	307.157	40.8583	321.456	180.096	248.005	368.493	133.262	339.132	168.173	164.584	175.638	189.344	209.944	36.425
C16A3.5	123.082	259.368	258.676	239.581	309.756	219.83	237.742	312.518	355.689	442.99	354.712	350.236	328.406	480.015	135.517	279.064	231.892	70.7225	229.045	220.596	153.546	334.789	212.298	189.808	210.996	256.632	312.052
C16A3.6	19.372	59.02	109.434	89.561	20.296	93.405	53.048	78.45	26.3982	56.068	21.3933	76.138	32.436	59.565	3.51833	21.464	27.208	0.5425	28.3033	39.91	45.928	40.8714	43.062	28.816	61.274	22.036	0.41
C16B8.4	1.66	2.238	0	0	0.066	0	0	1.376	0	0.486	0	0.888	1.296	0	0	0	13.216	0	0	0	0	0	0.95	0	0	0	0
C16C10.1	32.794	12.488	0.11	0	0	12.4475	5.33	0.128	1.50091	0	1.60667	33.17	0	0	48.47	0.18	14.744	27.9825	2.99667	0	47.584	0	135.94	71.48	70.212	80.768	54.2
C16C10.13	10.264	6.372	0	0	0	1.99083	0	0.152	0	9.18	0	0	0	0	0	0	0	0	0	0	38.564	0.24	0.068	0	0	0	0
C16C10.2	106.344	189.044	97.188	56.684	116.422	84.0842	119.006	172.282	103.544	184.726	146.129	75.888	42.104	212.213	541.53	179.126	120.736	17.395	102.03	110.304	162.574	164.277	167.98	141.384	125.098	143.04	9.885
C16C10.3	169.014	151.612	57.12	25.789	78.046	46.1567	99.564	68.57	26.1036	52.434	11.6317	78.466	19.716	7.35833	56.1183	68.466	120.232	0.0425	35.2617	145.858	39.366	6.87143	143.108	168.796	102.104	77.15	33.7717
C16C10.4	179.602	270.932	417.452	391.924	328.134	390.169	230.594	267.908	410.398	264.342	453.254	281.98	122.338	490.058	49.91	392.974	197.53	219.868	692.825	97.342	377.226	264.85	269.772	171.016	182.054	249.854	264.468
C16C10.8	33.394	62.82	51.89	105.518	12.622	39.5308	68.488	86.478	101.812	145.604	19.7042	40.966	76.4	7.46333	5.665	105.256	41.91	1.98	4.79167	59.042	113.32	69.7229	84.634	46.804	44.388	46.818	126.417
C16C2.10	0	0	70.19	0	0	0	0	0	0	0	0.995	0	0	0	0	0	0	0	0	0	0	0	0	0	0	0	0
C16C2.4	233.176	352.768	353.86	159.542	395.994	97.3783	409.444	331.52	48.9027	561.544	173.918	213.442	195.23	13.3567	221.528	113.284	276.58	60.8375	19.3083	103.602	66.968	99.8157	294.22	233.062	185.824	348.428	391.992
C16C2.9	0	0	53.184	0	0	0	0	0.412	0	0	4.32917	0	0	0	0	0	0	0	0	0	0	0	0	0	0	0	0
C16C4.17	0	0	21.97	56.551	52.402	51.0292	0	8.59	69.2845	0	170.713	108.526	76.324	62.4033	0	34.694	1.444	81.43	95.3083	24.228	307.68	258.084	0	0	0	0.952	6.49
C16C4.18	0	0	14.74	0	0	2.39	3.264	0	0	0	0	14.188	0	0	0	0	0	0	21.71	10.062	0.966	0	0	0	0	0.568	0
C16C8.11	69.77	99.478	86.566	38.145	200.584	81.8217	69.016	42.894	67.1064	99.806	52.3375	77.642	75.66	13.4483	32.2467	64.976	66.204	0.3675	38.9783	86.566	53.484	211.739	87.97	74.372	71.88	6.18	7.025
C16C8.12	33.768	10.12	5.8	0	0.404	0	19.29	0	0	0	0	1.774	0.73	0	0	34.442	23.144	0	0	0	0	0	17.728	12.418	27.292	20.32	0.935
C16C8.13	0	0	0	0	0	0	0	0	0	0	0	0	0	0	0	0	11.37	0	0	0	0	0	0	0.138	0	0	0
C16C8.14	16.612	13.896	0	2.517	2.006	6.45917	13.754	0	26.2218	24.13	4.09667	0	0	0	0	10.816	8.576	0	0	0	38.964	2.29	6.86	40.52	11.234	15.59	45.195
C16C8.16	77.408	105.476	102.344	24.348	169.002	15.8558	126.61	88.24	28.8409	130.57	42.1142	116.644	40.206	0	25.475	80.34	109.74	45.425	24.65	11.244	4.128	36.6671	73.378	47.912	29.546	3.416	0
C16C8.20	12.024	50.634	29.094	0	0	21.7317	13.072	2.544	0.747273	31.748	53.9117	0	0	0	0	5.042	44.088	0	0	0	2.824	0.637143	10.542	23.132	0	0.592	0
C16C8.4	81.728	103.024	48.164	1.195	66.492	14.1233	142.592	25.598	21.3455	49.644	0.1075	18.71	27.35	0.38	439.212	74.586	70.89	21.7925	6.36167	2.726	0	0	148.328	114.596	103.158	100.574	128.073
C16C8.5	27.224	37.08	47.69	0.29	31.25	0	21.144	19.644	0	33.174	1.50167	2.128	0	0.761667	0	20.298	49.786	0	0	7.996	0	0	51.942	31.124	20.92	11.776	0.643333
C16D2.1	0	0	0	0	0	0	0	0	0	0	22.3275	0	0	0	0	0	0	0	0	0	0	0	0	0	0	0	0
C16D6.2	0	0	0	0.092	34.282	0.0616667	0	0	0	0	0	2.352	0	0	0.221667	0	0	0	0	0	44.718	14.0914	3.362	0	6.31	0	0.0533333
C16D9.10	0	0	0	3.813	6.216	2.84	0	22.66	1.10545	0	2.75417	4.912	0	0	3.8	0	0	0	0	0	0	0	0	0	0	0	0
C16D9.11	0	9.558	0	11.678	13.292	11.9817	0	34.324	18.0155	13.428	23.8075	0	0	126.682	0	0	0	12.8675	0	0	20.684	0	0	0	0	0	0
C16D9.4	0	0	0	0	0	22.4367	0	0	0	0	0	0	0	0	0	0	0	2.1975	0	0	0	0	0	0	0	0	0
C16D9.5	0	0	0.07	14.152	0	0	0	0	0	0	0	4.886	0	0	0	0	0	0	0	0	0.11	0	0	0	0	0	0
C16D9.6	17.962	38.808	0	0	3.274	0	22.702	10.106	0	1.624	8.76583	8.194	7.85	2.89833	0	6.406	44.564	0	0	42.004	48.5	0	21.74	23.288	0.34	16.354	27.0117
C16E9.2	298.336	377.83	258.6	361.274	220.654	362.76	491.09	119.696	233.929	370.216	362.763	138.584	23.976	355.54	13.82	220.156	370.604	28.0475	62.5	125.1	140.566	312.037	261.368	256.596	322.002	189.394	204.495
C16H3.3	9.444	3.028	2.206	1.269	36.642	0.436667	9.274	26.586	0	6.88	0.296667	1.774	0.468	17.42	9.63167	11.654	2.992	0	3.89667	3.316	27.886	1.88571	1.316	2.348	1.69	10.886	0.0566667
C17B7.10	0	0	0	0	0	0	0	0	0	0	0	0	0	0	0	0.446	0	22.195	0	0	2.682	0	0	0	0	0	0
C17B7.12	0	0	0	0	0	0	0	0	90.8136	0	0.298333	0	0	0	0	0	0	0	0	0	0	0.14	0	0	0	0	0
C17C3.1	79.432	85.192	32.18	26.815	8.098	2.71833	73.46	2.122	0	94.238	0.0433333	38.468	2.748	7.615	75.4483	10.64	61.118	1.7725	11.1967	0	2.28	0.194286	117.628	100.51	67.206	153.288	129.423
C17C3.15	0	0	0	8.352	0	4.60083	11.98	0	0	0	0	0	0	0	0	0	0	2.725	0	0.398	15.012	0	0	0	0	0	0
C17C3.22	0	0	0	0	0	0	0	0	3.89636	3.97	0	0	0	0	0	0	0	0	0	0	0	0	0	0	0	0	0
C17C3.6	0	0	0	0	0	0	0	0	0	0	0	0	0	0	0	0	0	0	0	0	0	3.79714	0	0	0	0	0
C17D12.1	72.318	49.138	0.084	0	0	1.47333	28.214	0.26	0	0	0	59.748	51.76	2.22167	40.6933	32.626	78.162	2.975	0	44.496	0	0.121429	26.722	51.958	26.564	169.306	28.6183
C17D12.14	0	0	0	0	0	0	0	0	20.2109	0	0	0	0	0	0	0	0	0	0	0	0	0	0	0	0	0	0
C17D12.7	9.582	6.154	8.202	12.813	21.836	22.6875	13.356	8.718	4.01273	5.648	16.1975	0.628	13.478	0.918333	3.55667	4.03	3.798	7.605	0.793333	0.32	17.262	1.15429	4.082	14.992	1.502	7.014	0
C17D12.8	0	0	20.196	159.814	24.96	77.3267	0	4.322	45.67	29.18	272.151	2.376	0	0	0	100.69	0	96.5925	7.855	131.036	319.508	210.326	5.162	0	0	0	28.945
C17E4.10	155.522	206.278	178.772	243.591	117.518	198.75	163.464	310.376	330.752	164.216	264.797	163.728	128.176	170.602	112.292	290.512	158.57	67.6375	67.8267	81.88	82.2	269.414	150.978	137.556	156.55	180.544	92.5983
C17E4.11	44.948	88.994	15.4	17.146	43.768	0	3.918	6.264	56.6982	95.402	29.935	16.744	0.388	0	225.863	69.432	88.89	0	32.3567	148.022	0.166	4.86714	63.114	95.852	100.884	60.512	111.918
C17E4.12	0	0	0	0	0	13.56	0	0	0	0	0	0	0	0	0	0	0	0	3.53833	0	0	0	0	0	0	0	0
C17E4.2	3.634	0	72.306	51.844	66.014	82.2583	4.094	12.046	88.4609	34.38	138.266	8.982	134.132	296.163	0.328333	3.374	6.906	145.757	249.383	38.178	106.392	205.619	4.184	0	0	6.782	13.6233
C17E4.3	250.566	194.112	10.188	0.228	82.438	0.465833	194.284	62.66	0.494545	83.766	1.2375	128.284	0.974	0.168333	88.1983	24.516	229.13	0.7675	0	0.906	0	0.195714	309.37	221.648	251.818	135.39	50.71
C17E4.4	111.342	22.468	0.162	0	22.288	3.26667	14.256	0.126	0	16.592	0.888333	59.054	0	0	0	0	95.03	0	0	82.39	0	0	228.898	101.458	133.908	47.366	52.2083
C17E4.6	117.108	89.36	134.542	118.079	216.054	146.724	103.722	113.816	175.336	176.952	96.8542	86.846	85.464	104.715	126.497	211.872	135.734	26.205	27.895	136.354	206.522	190.807	46.736	122.524	63.592	83.394	106.803
C17E7.12	73.378	83.482	131.772	205.947	164.716	88.8392	105.816	130.054	126.02	142.418	146.946	132.454	37.338	162.273	217.452	203.186	71.606	71.535	182.245	360.442	34.506	170.979	105.482	73.816	67.648	69.546	55.23
C17E7.4	139.556	182.408	191.04	17.881	191.646	2.26417	145.938	314.626	2.34455	254.328	0.1525	56.756	3.91	2.36667	41.815	129.892	112.274	527.13	0.175	83.408	1.86	0.0614286	88.996	119.368	99.97	245.376	217.778
C17E7.9	78.906	102.188	152.57	45.883	74.902	19.2033	125.196	91.8	44.8364	107.086	74.155	153.388	22.64	102.11	10.0767	186.992	65.326	0.175	0.24	239.678	59.264	1.35286	86.574	54.518	86.476	268.47	91.0983
C17F4.2	0	0	0	0	0	0	0	0	0	0	0	0	0	0	0	38.834	6.218	0	0	0	0	107.33	0.282	6.056	0	0	0
C17F4.8	8.792	9.082	51.046	111.749	42.302	44.2842	3.35	24.086	2.66455	8.706	31.9925	10.686	9.678	15.0333	0	54.19	1.684	883.94	58.5117	0.33	69.43	184.344	18.988	12.378	6.344	16.866	4.75833
C17G1.11	0	0	0	0	10.59	0	0	0	0	0	0	0	0	7.59	0	0	0	0	0	0	0	0	0	0	0	0	0
C17G1.13	0	0	0	0	7.56	0	0	0	0	0	0	0	0	0	0	0	0	0	0	0	0	0	0	0	0	0	0
C17G1.2	0	0	0	0	0	0	0	0	0	0	0	0	1.83	0	0	0	0	18.675	60.0933	0	0	0.122857	0	0	0	0	0
C17G1.5	0.168	0	0.41	25.996	0	22.5017	0	0	0	0	0.321667	0	0	0	0	0	0	0	0	0	0	0	0.166	0	0	0	0
C17G1.7	0.304	0	0	0.095	61.102	4.2975	16.218	2.106	1.77727	32.328	1.38	0.232	0	6.14833	0	9.278	10.682	469.705	340.917	0.532	0	0	6.592	0	0	0	0.29
C17G10.1	155.14	182.834	122.618	0.377	107.772	1.8	146.694	94.032	0	215.484	0	63.072	0	19.6317	2.72667	41.682	101.062	0	0.128333	18.98	0	0	172.01	104.312	138.718	41.058	82.8733
C17G10.2	194.204	104.844	43.64	22.357	153.024	11.6258	90.01	97.518	22.23	33.382	0.639167	74.41	23.426	13.2967	56.5433	228.466	121.658	2.3975	1.085	12.398	0	0.89	159.142	133.28	94.284	136.416	79.5233
C17G10.6	0.046	4.804	0.056	7.281	52.456	9.50333	2.356	0	2.6	0	9.99917	0	0	0	0	0.268	0	10.4975	1.2	1.094	16.666	0	0.264	0	0	0.08	0
C17G10.7	3.16	0	0	0	0	0	0	0	1.84091	0	0	0	0	0	0	0	16.488	0	17.655	0	0	0	0	0	0	0	0
C17G10.9	219.244	231.854	314.024	480.454	143.944	217.875	245.812	266.792	409.116	306.926	307.386	204.422	139.706	123.547	117.975	270.308	250.524	175.285	108.943	281.706	189.49	96.4757	234.372	162.95	223.994	132.898	43.4583
C17H11.2	54.344	74.268	47.716	5.945	1.236	1.21917	21.5	0.89	13.0209	0.948	2.27083	62.09	0	1.61	25.74	1.012	49.686	0	0	0.458	0	0	48.33	40.612	87.524	88.674	2.02333
C17H11.6	10.364	3.476	1.362	0.533	40.948	55.4975	25.24	15.402	13.8682	15.256	4.73583	3.558	0	11.205	0.0266667	0.94	27.748	2.4725	0.43	0	89.546	2.22143	4.94	17.658	14.7	15.092	1.035
C17H12.13	104.84	102.87	139.896	23.24	95.214	29.2	105.416	178.542	43.1745	93.562	16.2742	192.542	33.78	63.6083	242.718	174.238	120.692	1.015	116.965	182.786	76.054	35.0771	177.3	130.562	169.046	309.398	303.665
C17H12.2	24.976	18.446	2.932	18.265	8.99	4.26333	8.036	6.622	29.4436	5.464	1.68583	17.046	6.912	2.28	10.7533	4.032	9.226	0	4.37833	3.546	1.306	0.271429	38.298	32.396	18.614	52.398	12.1233
C17H12.33	0	0	0	0	0	0	0	0	2.21091	0	0	0	0	0	0	0	0	0	0	0	0	0	0	0	0	0	0
C18A11.t1	0	0	0	0	0	0	0	0	0	0	0	0	0	0	0	0	0	0	0	1.432	0	0	1.888	0	0	315.598	0
C18A3.1	107.058	39.33	130.3	36.381	121.292	33.1683	72.456	23.676	41.2255	61.306	46.2383	58.134	49.58	17.485	3.85167	70.786	72.442	29.435	2.95833	40.19	0.112	0.458571	125.84	42.754	105.224	34.58	24.6733
C18A3.10	0	0	0	18.875	0	52.0817	0	3.642	0	0	0.140833	0	61.348	0	0	0	0	0	0	0	0	0.427143	0	0	0	0	0
C18A3.2	39.49	51.388	82.37	93.683	79.784	59.71	46.192	103.304	53.5245	56.266	52.7067	51.54	2.296	14.2183	0	62.796	57.052	30.26	64.2833	50.304	3.488	4.22143	69.948	44.362	65.002	0.672	27.755
C18A3.3	113.77	108.624	188.426	52.775	119.758	76.7125	83.916	172.898	154.168	134.478	107.743	120.748	207.344	95.7733	4.1	129.488	100.736	66.755	233.648	33.72	19.442	73.3586	131.746	150.52	152.14	74.018	94.3733
C18A3.4	22.196	2.254	40	18.44	9.704	0	36.734	8.542	0.58	0.074	0	41.77	0	0	0.118333	0	33.23	0	12.1517	0.312	0	0	30.29	11.266	23.136	46.92	61.9317
C18A3.9	1.19	0.798	14.15	20.107	5.576	22.61	0	7.052	39.12	36.162	6.58333	1.474	16.572	0	0	33.718	0.326	1.875	43.2767	0.37	32.924	93.7371	0.81	2.558	0	0	5.65667
C18B10.6	0	5.928	0	16.137	0	2.08667	0	0	2.10909	6.094	10.4175	0	0	0	22.0617	0.58	0	0	1.22333	0	59.924	0	0.284	0	0	0	0
C18B12.4	84.068	99.37	7.896	7.468	44.49	11.5275	133.982	90.77	18.7973	51.898	23.315	164.19	0	23.6967	26.1383	2.778	66.918	6.525	0.915	7.46	43.938	7.56857	61.674	82.646	89.936	77.992	43.7833
C18B12.6	82.758	32.88	5.492	52.179	0.056	7.39417	0.044	0	11.4618	22.018	20.1392	70.992	54.068	0	0.226667	1.452	61.966	27.645	44.36	1.092	2.008	0.09	45.682	46.81	34.96	42.572	58.3433
C18B2.4	15.438	31.086	0	0	10.146	0	10.298	0	1.14818	0	0	12.836	0	36.4667	0	0	7.602	0	0	0	0	0	20.952	22.8	18.088	18.752	8.59833
C18B2.5	0	0	0	0	0	0	0	0	0	0	0	0	0	6.27833	0	0	0	0	0	0	0	0	0	0	0	0	0
C18C4.5	13.022	27.83	4.918	5.997	3.264	2.6525	6.152	13.184	3.31636	2.564	0.984167	0.816	0.78	0	0	0	6.438	0	0	0.556	16.428	13.7443	11.078	3.108	14.098	0.636	0
C18D1.12	0	0	0	0	0	1.7275	0	0	0	0	0	0	0	0	0	0	0	0	0.553333	0	0	0	0	0	0	0	0
C18D11.1	0	1.868	0	1.101	0	0	5.638	0	0.0409091	0	0	2.016	0.086	0	0	0	0	0	69.5817	0	0.148	0	0.332	0	0	0	0
C18D11.3	72.962	27.964	1.226	0	0	0	41.726	0	10.6673	0	9.03	26.284	0	0.221667	14.3033	0	86.936	0.98	7.56	126.076	16.816	39.1486	34.86	93.684	67.884	162.93	2.1
C18D4.11	0	0	0	4.765	0	0	0	12	0	0	0	0	0	0	0	0	0	0	70.9467	0	0	0	0	0	0	0	0
C18D4.6	0.434	15.168	0	23.343	0	6.615	0	0.108	33.5527	0.086	10.9642	0	0	0.396667	0	0	0	0	0	3.25	13.618	48.5386	0	2.522	0	0	0.13
C18D4.8	0	0	0	0	15.592	0	0	0	0.130909	0.042	0.115	0	0	0	0	0	0	0	0	0	0	5.13143	0	0	0	0	0
C18E3.1	0.072	0.082	0	0	0	0	0	0	0	0	3.99583	0	0	0	0	0	0	0	0	0	0	0	1.198	0.15	0	0	0
C18E3.2	128.718	139.828	222.394	198.366	171.838	219.914	119.416	143.33	109.063	348.994	104.772	124.536	204.578	59.34	9.95167	140.046	198.018	11.6325	79.6933	156.894	232.968	109.266	112.71	80.64	90.606	94.282	94.2667
C18E3.3	47.174	25.762	80.794	45.436	11.698	11.03	46.846	26.072	19.5936	18.388	46.8792	27.606	74.748	12.6567	0.181667	26.776	46.378	2.365	17.9683	3.172	42.928	36.2729	41.894	35.264	14.522	3.75	58.255
C18E3.4	0	0	28.202	1.295	0	0	0	0	9.65545	0	19.26	0	0	0	0	0	0	0	0	0	0	27.0057	0	0	0	0	0
C18E3.5	75.358	144.936	54.308	60.4	198.316	84.8508	68.09	108.636	98.9618	102.218	73.1283	21.864	191.612	113.013	0.183333	97.756	117.528	22.54	23.2517	33.68	60.066	463.363	124.324	87.7	69.406	23.254	110.487
C18E3.9	287.686	287.578	74.754	9.586	102.18	12.04	215.358	161.738	15.1855	123.504	44.4975	250.656	64.534	12.4183	297.217	153.606	347.638	1.2575	0.763333	91.37	0.254	0.627143	206.17	242.484	198.038	256.042	392.87
C18E9.10	92.37	126.4	180.48	56.743	154.564	63.0117	120.67	141.704	38.2127	91.084	57.9917	54.21	136.08	61.2383	82.1883	38.948	103.712	33.315	52.455	197.954	1.892	16.9729	154.134	82.152	106.94	38.872	151.452
C18E9.2	660.938	743.044	421.49	281.515	490.834	171.875	683.3	579.422	251.446	422.08	316.746	681.618	174.566	160.162	900.44	662.892	685.87	230.79	331.67	524.806	287.784	109.331	549.906	695.952	745.192	686.96	1096.64
C18E9.4	82.284	141.614	122.464	189.056	169.654	117.522	125.306	217.974	258.852	378.112	161.148	160.192	29.708	180.042	590.237	218.18	130.444	477.952	581.302	149	84.166	229.024	189.862	100.802	145.108	344.47	97.775
C18E9.5	0.962	0.648	0	0	4.118	9.3675	0.876	0.218	0.549091	0.364	4.6925	2.196	0	0	4.69	0.826	0.85	0	0	0	0	0	3.816	1.864	2.024	4.1	3.44667
C18E9.9	0	0	0	0	0	1.22667	0	0	0	0	3.7475	0	0	0	0	0	0	0	0	0	0	0	0	0	0	0	0
C18F10.7	149.924	158.436	108.278	66.372	150.37	82.9375	192.134	128.596	68.8436	100.696	42.5067	75.458	104.24	92.745	198.21	75.228	148.676	64.2175	5.67333	190.536	49.088	45.21	60.964	165.942	129.7	115.552	84.3217
C18F3.10	0	0	0	0	0	0	0	0	0	0	0	0	0	5.02	0	0	0	0	0	0	0	0	0	0	0	0	0
C18F3.9	0	0	0	0	0	0	0	0	0	0	0	0	0	28.4067	0	0	0	0	0	0	0	0	0	0	0	0	0
C18G1.6	0	0	0	0	0	0	0	0	0	0	0	0	0	0	0	0	0	0	0	0	0	0	3.778	0	0	0	0
C18G1.9	0	0	0	2.112	0	0	0	0	0	0	0	0	0	0	0	0	0.156	0	0	0	0	0	0	0	0	0	0
C18H2.2	11.678	3.02	0	0	0.146	11.505	0	3.386	0.515455	0	3.9975	6.508	0	0	17.6433	0	9.17	0	0	0.094	9.526	0	4.76	12.254	8.868	16.242	0
C18H2.3	0	0	0	0	0	0	0	0	0	0	0.0383333	0	0	0	0	29.216	0	0	0	0	0	0	0	0	0	0	0
C18H9.3	2.194	1.97	6.414	0.599	1.232	1.12917	18.69	3.51	0.705455	1.002	0.08	0.336	0	0.0333333	0	0	1.558	0	0.796667	3.78	0.052	0	3.898	3.526	3.304	13.082	0
C18H9.5	0	0	12.028	0	0	0	0	0	0	0	0	0	0	0.18	0.115	0	0	0	0	0	0	0	0	0	0	0	0
C23F12.4	100.98	61.952	147.01	85.663	21.648	54.5958	163.51	119.39	133.74	115.084	108.634	111.884	101.628	60.0867	8.64	104.294	66.334	2.67	101.128	49.038	218.256	247.501	106.004	51.498	105.094	88.922	137.008
C23G10.1	0	2.54	0.21	0	0	0.275	2.826	0	0	0	0.308333	0	43.732	1.04167	0	0	1.812	0	0	0	0	0	0	0	0	0	0
C23G10.11	0	0	0	0	19.972	0	0.364	0	0	0	0	0	0	0	0	0	0	0	0	0	0	0	0	0	0	0	0
C23G10.2	62.828	63.124	92.354	71.782	64.4	143.782	61.838	87.25	116.097	125.994	170.757	36.2	166.522	61.8817	140.208	134.044	81.24	4.765	242.293	374.77	103.402	234.084	95.466	41.786	46.582	44.114	132.263
C23G10.5	0	0	0	0	0	0	0	0	0	0	0	0	0	0	0	0	0	0	12.165	0	0	0	0	0	0	0	0
C23G10.7	132.42	58.246	0.042	12.268	3.862	25.9075	58.224	18.094	0.404545	19.108	17.3617	61.522	1.84	0.601667	370.957	66.25	115.064	25.82	0.308333	19.02	12.872	14.0157	213.64	244.42	267.346	189.852	224.063
C23G10.8	78.684	62.488	63.68	106.526	60.446	110.35	69.232	80.576	93.6436	228.46	114.147	64.162	178.084	61.58	23.7217	113.82	66.856	44.7575	44.8583	46.722	70.332	145.324	42.262	72.298	58.72	16.54	30.2583
C23H3.2	0	0	0	0	0	0	6.24	7.476	0	1.46	0	0	0	0	0	0	0	0	0	0	0	0	0.058	0	0	0	0
C23H3.3	41.818	54.3	66.376	44.145	74.214	41.6	97.07	135.154	42.8055	61.178	81.045	61.97	143.338	30.4583	38.3733	158.982	47.87	0.185	146.423	29.934	55.108	178.533	29.602	45.578	26.618	37.636	5.68667
C23H3.5	165.664	139.258	66.496	38.331	94.92	15.7825	201.884	14.39	14.2527	65.68	7.38083	35.712	61.2	33.1817	23.6617	86.62	138.296	0	61.9217	70.452	18.714	75.3743	177	138.632	113.426	33.4	138.158
C23H3.9	0	0	0	0	0.08	0	0	0	0	0	0	9.972	0	0	0	0	0	0	0	0	0	0.601429	0	0	0	0	0
C23H4.4	0	0.104	0	0	0	1.46	0	0	15.9536	0	26.5908	0	0	0.123333	0	0	0	0	0	0	1.928	0	0	0	0	0	0
C23H4.6	0.11	0.026	5.166	25.764	3.042	12.8667	0.03	14.232	1.97273	0	30.4658	0	0.592	10.125	0	29.28	0	29.6875	0.146667	45.236	22.512	15.01	2.202	1.22	0.04	0	0
C23H5.12	0	0	0	0	0	0	0	0	0	32.928	0	0	0	0	0	0	0	0	0	0	0	0	0.134	0	0	0	0
C24A1.2	4.606	0	0	0	0	0	0	0	0	0	0	4.486	0	0	0	0	3.236	0	0	0	0	0	7.676	6.44	8.366	0	0
C24A11.1	9.764	0	0	0	0	0	0	0	0	0	0	0	0	0	0	0	0	0	0	0	0	0	6.874	0	0	0	0
C24A3.2	0	0	0	0	0	0	0	0	0	0	0	0	0	0	0	0	0	0	0	4.616	0	0	0	0	0	0	0
C24B5.1	1.784	12.494	0	0	0	0	0	0	0	0	0	0	0	0	0	0	13.942	0	0	0	0	0	0.042	0.648	0	0	0
C24B5.4	0	0	0	0	0	0	0	0	0	0	4.6225	0	0	0	0	0	0	0	0	0	0	0	0	0	0	0	0
C24D10.1	0	0	0	0	0.664	1.7675	0	0	2.09636	23.532	0	0	0	0	0	0	0	0	0	2.008	0	0	0	0	0	0	0
C24D10.2	0	0	0	0	0	4.21	0	0	0	0	0	0	0	0	0	0	0	0	0	0	0	0	0	0	0	0	0
C24D10.4	122.136	78.644	15.028	1.21	2.162	0.0766667	122.44	40.45	0.613636	21.486	33.1017	81.75	11.24	55.2117	145.428	83.874	88.724	0	0	66.48	10.158	15.6157	142.804	118.534	95.968	173.1	16.32
C24D10.5	151.22	155.044	107.82	44.968	103.706	104.612	187.47	208.16	81.3427	263.134	49.7292	88.738	271.158	38.0383	65.4833	125.386	166.386	3.2875	60.1683	140.572	51.69	32.7943	135.978	100.634	208.214	82.136	112.713
C24D10.6	87.548	104.868	83.102	15.341	4.978	6.42	65.708	27.874	23.3991	39.038	29.5017	123.444	1.072	58.6383	43.8517	108.488	109.372	0.7775	4.76833	80.886	0.626	43.5029	166.982	126.354	145.426	182.566	67.5467
C24F3.2	129.642	80.726	2.5	17.578	31.574	26.1225	73.22	64.17	47.0873	25.162	16.6475	146.722	0	25.6183	108.735	0	158.456	0	13.68	0.186	15.112	0	149.528	160.422	149.414	6.89	99.2433
C24F3.7	0	0	0	0	0	0.393333	0	0	0	0	0	0	0	0	0	4.15	0	0	0	0	0	0	0	0	0	0	0
C24G6.2	2.682	2.836	0.05	0	0	2.71083	2.22	0	0.35	14.988	0	0	0	0	0	0	0	0	0	0	0	0.0728571	2.96	2.126	0	5.934	0
C24G6.8	77.892	105.606	140.046	124.3	224.984	128.512	95.08	153.014	178.97	67.518	76.7883	28.042	174.548	323.825	26.0133	123.924	94.466	124.435	127.85	85.914	100.428	110.497	78.792	129.972	132.814	58.526	52.2317
C24H10.1	3.198	0.612	51.176	0	20.042	10.63	0.834	24.886	0.07	0	1.5525	33.622	0	0	0	13.906	0	0	0	0.224	0	2.45571	8.7	0.5	9.304	37.67	0
C24H10.2	67.232	34.276	22.294	4.071	38.774	14.9608	34.7	5.398	0	6.99	65.1317	10.414	46.61	0.588333	42.625	5.276	39.37	0	0	116.232	2.024	0.107143	59.254	53.318	129.13	20.362	62.11
C24H10.3	0	0	9.31	0	0	0	0	0	0	0	0	0	0	0	0	0	0	0	0	0	0	0	0	0	0	0	0
C24H10.4	0.708	0	0.71	0	0	0	0	35.254	0	0	0	0	0	0	0	0	0	0	0	0	0	0	0	0	0	0	0
C24H11.10	0	0	109.288	187.708	19.098	92.0483	0	0	0	0	8.33833	0	0	0	0	0	0	0	0	0	0	0	0	0	0	0	0
C24H11.5	0.908	6.14	5.48	6.489	1.802	8.30083	1.624	2.482	6.59455	6.716	2.42917	22.344	200.742	1.245	34.19	11.8	9.402	0	0	10.95	6.604	0.84	11.254	3.518	1.426	12.158	4.975
C24H12.1	0	0	4.156	48.126	0	29.5233	0	27.726	100.156	26.122	36.755	0	23.308	0.923333	0.171667	9.738	0	19.325	40.6867	0	184.814	53.5	1.094	2.462	1.608	0	0
C24H12.11	0	0	0	38.093	6.766	59.6208	0	0.098	96.2182	5.914	152.693	0	1.636	17.3167	0.155	0	0	15.8075	241.518	0	1.532	2.00714	0	0	0	0	0.07
C24H12.2	0	0	0	0.191	2.676	17.3617	0	0	0	0	0.798333	0	0	0	0	0	0	0	0	0	0	0	0	0	0	0	0
C24H12.3	0	0	0	5.97	0	1.37333	0	0	7.34091	0	4.67667	0	0	0	0	0	0	0	0	0	5.474	0	0	0	0	0	0
C24H12.4	40.438	28.362	116.11	62.812	16.098	65.0767	30.596	136.416	25.2573	93.714	30.9608	6.858	45.258	59.5633	7.185	33.568	58.56	27.515	54.5133	105.986	73.032	115.874	55.806	51.816	42.432	159.15	54.3367
C24H12.5	43.076	32.396	63.662	20.841	71.344	58.0742	33.256	75.964	32.4736	91.736	94.7592	40.802	28.622	44.3767	51.76	49.774	29.37	2.1375	24.95	23.76	16.238	3.89286	33.19	27.202	40.812	54.55	32.6533
C24H12.6	0	0	0	0	0	13.7083	0	0	0	0	0.0541667	0	0	0	0	0.742	0	0	0	0	0	0	0	0	0	0	0
C24H12.7	0	1.588	0.882	87.117	0	117.69	0	15.878	155.763	30.584	277.498	0	3.414	8.83667	5.14833	10.99	0	146.007	13.9117	0	61.188	26.35	0	0	0	0	0.225
C24H12.8	0	0	0	25.108	0	0.445	0	0	37.73	0	0	0	0	0	0	0	0	46.9575	0	0	6.158	48.1486	0	0	0	0	0
C24H12.9	0	0	0	62.923	14.154	16.005	0	0	4.54091	0	38.8375	2.486	85.898	0.123333	0	7.44	0	0	0	2.198	54.334	0	1.246	0	0	0	0
C25A1.1	92.91	25.214	140.39	302.081	37.912	306.558	45.166	128.158	298.164	138.824	363.438	63.256	50.462	268.59	285.645	181.79	55.74	143.732	288.127	66.642	166.538	379.427	146.314	118.164	137.144	186.97	114.775
C25A1.12	128.22	182.144	206.926	117.142	206.968	124.799	158.806	144.65	182.769	419.638	93.6125	103.238	41.286	67.9067	81.1867	81.22	170.294	150.507	32.1417	209.904	186.97	44.5686	156.574	147.448	181.258	183.044	103.702
C25A1.13	48.296	53.216	59.006	0.092	4.868	0	35.174	8.566	0.247273	2.172	25.1858	39.828	0	35.37	19.245	28.396	37.288	0	0	33.094	1.634	0	99.9	87.416	63.91	144.688	19.8883
C25A1.16	98.252	144.386	154.564	254.021	314.496	237.202	177.732	216.098	183.604	237.16	218.635	297.372	293.408	989.577	128.235	237.716	118.82	209.657	591.445	288.564	347.524	362.484	188.136	121.71	150.856	371.728	128.555
C25A1.18	0	0	0	0	0	9.36833	0	0	0	0	0	0	0	0	0	0	0	0	0	0	0	0	0	0	0	0	0
C25A1.4	114.074	159.204	208.564	169.781	153.71	218.863	120.848	119.862	232.219	125.6	161.059	122.528	175.66	335.922	31.5433	177.7	153.396	248.213	114.982	90.274	159.35	188.263	81.796	101.376	66.756	86.212	271.587
C25A1.5	287.082	320.864	215.422	12.116	226.666	7.12083	221.95	107.942	15.4055	180.954	25.76	240.546	33.788	113.143	135.137	312.97	245.984	6.185	0.238333	33.546	41.192	11.4557	344.12	302.172	311.894	361.236	306.653
C25A11.2	71.978	116.678	107.506	35.678	47.256	3.80083	74.12	78.902	16.3727	67.708	12.9117	73.478	0	0.0883333	35.5467	95.892	95.958	0.0675	0	20.55	21.56	2.82143	66.46	74.324	67.03	66.72	57.8917
C25A8.1	0	0	0	0	0	0	0	0	0	0	33.1875	0	0	0	0	0	0	0	0	0	0	0	0	0	0	0	0
C25B8.8	0	0	0	0	0	0	2.228	0	0	0	0	0	0	0	0	0	0	0	0	0	0	0	0	0	0	0	5.14167
C25D7.10	13.266	0.104	0.754	4.283	0.14	16.2042	0	0.136	0	0	2.59667	0.388	20.334	0	0	0	5.604	0	0	0	0	0.37	68.534	22.218	10.248	2.16	0.821667
C25D7.15	1.98	0	0	1.088	0	0.765	0.422	0	0	0.382	16.18	11.654	0	1.24833	0	45.302	10.928	43.075	0	0	0	0	6.12	1.046	3.63	1.372	1.415
C25D7.16	2.126	0	30.894	9.631	0	0	0	0	5.84364	0	47.9967	0	0.3	0	0	34.372	0	0	0	0	0	0	0	0	0	0	0
C25D7.5	0	0	1.832	1.342	0	0.868333	0	0	0.413636	0	4.39667	0	0.296	0	0	0	0	0	0	0.502	11.218	4.1	0	0	0	0	0
C25E10.8	0	0	0	0	0	0	0	0	0	0	0	0	0	0	0	0	0	0	1.11	0	0	12.3114	0	0	0	0	0
C25F6.1	58.286	62.94	37.446	54.346	46.478	90.8517	60.922	60.834	20.8373	77.814	66.2908	17.764	27.004	346.845	201.695	54.982	62.98	8.5775	0.171667	123.642	71.638	34.7257	116.05	40.76	85.444	186.646	93.5383
C25F6.17	0	0	0	0	0	0	0	0	2.73182	0	0	0	0	0	0	0	0	0	0	0	0	0	0	0	0	0	0
C25F6.23	0	0	0	0	0	3.0225	0	0	0	0	0	0	0	0	0	0	0	0	0	0	0.966	0	0	0	0	1.014	0
C25F6.7	0	0	0	0	0	5.2475	0	0	0.112727	0	2.46417	0	0	0	0	0	0	0	0	0	0	0.74	1.322	0	0	0	0
C25F9.t3	0	0	0	0	0	0	0	0	0	4.982	0	0	0	0	0	0	0	0	0	0	0	0	0	0	0	0	0
C25G4.10	5.874	12.724	53.264	73.087	30.946	138.123	14.67	71.814	124.806	44.63	121.437	17.51	23.14	2.515	0.0666667	12.394	1.236	21.025	144.412	10.014	39.08	380.663	18.076	9.676	5.91	18.06	0.275
C25G4.2	18.796	18.41	74.772	58.666	45.744	19.1308	8.548	20.192	8.39182	11.934	41.635	50.482	89.362	76.82	0	8.32	25.428	73.03	68.4967	24.358	0.594	22.8057	34.538	37.188	20.914	225.138	0.155
C25G4.3	65.906	52.81	0.228	0	17.108	0	97.572	6.63	0.305455	4.834	0	0.304	0	0	0	0.462	12.722	0	0	0	28.934	0	77.862	54.608	130.256	29.604	18.6383
C25G4.6	0	0	0	0.979	4.858	0	0	0.586	0	0	22.4842	0	0.092	69.935	0	0	0	0	0	0.112	0	0.16	0	0	9.348	0	0
C25G4.7	0	0	0	0	0	0.0375	0	0	0	0	0	0	36.36	0	0	0	0	0	0.3	0.098	0	0	0	0	0	0	0.141667
C25G6.4	11.216	11.446	8.592	38.416	15.706	15.4292	11.574	19.144	23.2882	12.638	38.8467	9.85	17.476	5.09167	0.253333	14.728	5.558	0	31.5667	44.978	8.084	1.50714	15.334	4.228	6.8	6.784	5.95333
C25H3.10	0	0	0	0	0	0	0	0	0	0	0	0	0	0	0	0	0	0	0	0	0	0.268571	5.662	0	0	0	0
C25H3.12	5.836	0	0	0.435	0	0	0	51.296	6.24091	0.724	13.5792	0	64.396	103.55	0	20.58	0	15.835	0	35.094	0.254	0.188571	2.442	0	9.974	0	11.5583
C25H3.14	47.32	23.02	53.012	0	34.422	12.8133	34.248	31.318	14.6345	4.188	5.69333	21.864	0	0	0	0.562	12.828	24.9775	0	4.338	0	0	63.198	34.97	65.654	3.14	0
C25H3.16	0	0	0	0	0	0	0	0	0	0	2.90583	0	0	0	0	0	0	0	0	0	0	0	0	0	0	0	0
C25H3.17	10.786	22.298	0	0	8.768	0	26.496	26.542	0	3.7	3.41083	53.914	0	0	0	9.408	11.548	0	0	157.856	32.224	0.365714	47.932	0.456	32.66	15.638	0
C25H3.18	3.99	0	0	10.838	18.252	0	0	1.024	13.1818	0	0	0	0	0	0	2.036	1.72	0	0	0	0	0	1.318	1.012	0	0	0
C25H3.20	0	0	0	0	0	11.3658	0	0	0	0	0	0	0	0	0	0	0	0	0	0	0	0	0	0	0	0	0
C25H3.3	30.154	44.402	57.38	29.31	32.82	5.86083	25.074	44.068	10.8936	25.568	0.866667	26.42	21.012	9.01333	0.438333	58.592	33.546	0	0	7.728	2.208	0.231429	42.2	74.792	14.37	25.512	0
C25H3.4	124.112	157.654	66.63	17.334	26.518	24.5433	138.616	92.074	0.100909	86.668	22.91	115.218	15.98	76.7183	53.3217	86.676	178.814	0.3625	19.9183	79.404	2.386	17.9257	105.998	121.584	78.912	72.034	75.4283
C25H3.7	130.534	135.528	156.868	144.128	159.884	177.88	167.608	68.972	61.2218	240.764	48.7683	133.688	37.268	11.8617	14.16	46.658	62.104	1.4825	0	9.284	55.064	139.059	155.342	69.242	86.664	80.298	78.2233
C25H3.8	18.77	32.028	14.18	6.559	19.26	4.05667	28.892	30.536	10.55	18.732	7.94333	28.762	0	2.70833	0	3.724	15.406	0.465	4.995	21.24	0	0.101429	24.584	14.088	7.908	4.984	8.345
C25H3.9	276.562	368.872	634.106	759.972	546.456	556.742	459.448	558.616	539.037	556.47	498.69	474.168	362.934	1340.39	773.122	467.25	335.898	663.497	862.322	611.292	324.216	493.599	394.904	359.294	335.802	568.962	593.22
C26B2.2	0	0	0	0	0	0	0	0	0	0	0	0	32.942	0	0	0	0	0	0	0	0	0	0	0	0	0	0
C26B2.7	218.392	131.124	19.098	18.148	42.046	0.185	97.232	37.416	3.84909	54.242	0	183.852	0	1.53667	1.14167	65.24	140.87	0	0.29	22.336	0	0	306.412	247.454	161.918	163.578	133.448
C26B2.8	0	0	0	3.19	0	4.29417	0	0	5.02273	0	0.0458333	0	58.396	0	0.401667	0	0	55.5975	313.423	0	0.136	0.128571	0	0	0	0	0
C26B9.1	5.4	0.05	0.046	52.162	0	21.64	2.306	40.348	59.6364	20.49	21.415	2.546	34.736	25.9167	0.115	0	0	53.3675	11.8417	36.718	114.442	106.281	3.284	13.534	5.848	0	12.77
C26B9.3	0.108	0	0	0	0	0	16.086	0.244	13.2964	0	0	0	0	0	0	0	0	0	0	0	0	0	0.08	3.854	7.16	0	0
C26B9.6	0.324	0.102	0	0.053	0	0	0	0	0	0	0	0	0	0	0	0	0	0	0	0	0	0	3.29	2.466	0	0	16.065
C26C6.10	0	0	0	0.176	0	6.22833	0	1.244	0	0	0	0	0	0	0	0	0	0	0	0	0	0	0	0	0	0	0
C26C6.6	0	0	0	0	0	0	0	0	24.8182	0	0.146667	0	0	0	0	0	0	0	0	0	11.738	0.664286	0	0	0	0	0
C26C6.8	0	1.168	0	1.716	0.942	0.806667	0	0	0	0	0	0	3.198	0	0.195	0.932	0	0	0	0	0	0.18	0.286	0	20.348	0	0
C26C6.9	0	0	0	6.303	0	5.50083	0	0	0	0	0	0	0	0.276667	0	0	0	0	0	0	0	0	0	0	0	0	0
C26D10.3	16.482	15.656	94.07	0.813	2.812	9.375	1	53.346	6.73545	3.788	6.98417	0.854	9.51	6.035	0	4.808	27.528	9.6575	6.22333	0.7	2.142	2.24286	7.894	14.29	3.696	9.798	19.1267
C26E6.12	77.058	63.422	138.138	40.881	67.202	57.7342	100.184	93.57	7.13727	129.028	33.3142	72.316	49.428	25.3367	0	94.718	84.528	41.7125	41.4083	46.514	0.164	28.4871	131.558	84.79	78.186	0.736	0.756667
C26E6.3	30.548	9.342	2.83	9.13	0.386	9.11833	14.3	3.57	22.5373	0.668	4.49583	0.094	0	28.0717	0.363333	4.714	38.164	0	0.468333	0	2.43	33.1514	40.48	36.342	23.59	36.988	23.3683
C26E6.6	58.748	39.486	0.114	15.14	11.114	2.13	9.396	0.192	1.31818	3.504	2.48667	30.77	0.69	61.9967	0.256667	147.268	32.308	7.7525	3.34333	2.798	0.446	4.91143	64.454	78.094	104.236	95.022	25.645
C26F1.1	0	0	0	0.871	0	0	0	0	0.117273	0	0	0	0	0	0.58	0	0	1318.03	287.385	0	0.846	0.365714	0	0	0	0.218	0.303333
C26F1.3	120.196	155.282	170.95	94.143	172.652	5.235	189.598	237.402	22.2309	65.13	19.6267	252.72	107.076	277.312	1403.6	351.06	153.598	220.327	58.9483	355.32	13.516	78.1043	203.928	226.18	193.608	363.592	293.088
C26F1.6	0	0	0	0	0	0	0	0	0	0	0	0	0	0	0	6.104	0	0	0	8.29	0	0	0	0	0	6.804	0
C26H9A.2	2.322	2.796	16.646	2.416	2.204	5.00833	4.268	7.29	5.44909	11.384	1.36167	14.912	5.238	0.196667	0.76	2.572	3.404	0	1.90667	7.612	5.914	15.9886	6.566	1.918	1.252	0.17	0.0466667
C27A12.2	179.07	199.454	216.298	152.85	232.262	156.76	165.054	169.61	205.87	186.286	150.029	127.202	169.73	138.807	49.9883	155.476	154.238	113.275	168.65	167.396	52.138	159.984	168.596	130.28	176.122	97.7	104.41
C27A12.4	0	0	0	0	0	0	0	0	0.0872727	0	0.0408333	0	0	0	0	0	0	40.3575	0.771667	0	0	0	0	0	0	0	0
C27A12.6	171.604	173.488	414.54	314.611	422.212	220.341	227.694	133.224	221.478	353.728	287.037	159.866	294.552	384.267	109.703	292.852	145.178	131.945	151.198	225.098	227.54	293.617	197.682	102.878	106.18	121.346	77.595
C27A12.7	215.514	225.866	262.442	233.954	221.784	313.822	199.258	297.328	317.456	429.5	287.232	204.746	318.084	434.582	46.63	199.358	177.36	285.098	326.537	321.528	222.416	179.699	177.778	198.488	209.538	179.688	170.47
C27A12.9	30.318	38.694	13.898	14.008	11.694	4.84	29.888	21.404	14.0545	26.974	4.27167	27.138	0.188	13.52	50.4717	27.822	44.832	1.045	9.58167	68.128	10.844	9.75571	21.534	9.986	20.828	5.096	0
C27A2.5	0	0	0	0	0	0	0	0	0	0	0	0	0	13.8733	0	0	0	0	0	0	0	22.2071	0	0	0	0	0
C27A2.7	0	0	0	0	0	0	0	0	0	0	0	0	0	0.14	0	0	0	0	0	0	0	3.35857	0	0	0	0	0
C27A2.8	0	0	0	0	0	0	0	0	0	0	0	0	0	0	0	0	0	0	11.9167	0	0	0.198571	0	0	0	0	0
C27A7.1	0	0	0	5.869	0.274	4.47083	0	0	0.89	0	0	0	0	0	0	0	0.524	0	0.488333	0	7.684	0	0	0	0	0	0
C27A7.5	38.872	37.396	59.406	59.027	23.814	9.395	57.162	103.368	62.2018	8.95	55.9258	20.59	0	30.7033	0.211667	50.102	25.09	46.95	9.00667	0.088	0	0.207143	25.302	38.858	81.96	2.826	0
C27A7.6	27.156	33.894	0.66	0	18.256	0	31.286	22.214	0	0	0	20.944	0	0	43.9833	17.856	35.192	0	0	25.016	3.36	0	27.032	13.84	27.318	63.208	41.59
C27B7.2	68.35	50.356	77.502	15.514	71.712	18.81	79.7	94.014	15.2636	24.918	109.072	155.962	31.656	19.5033	5.42833	112.372	92.872	0	55.1933	229.372	60.864	52.31	137.228	74.914	64.578	80.086	58.8417
C27B7.5	108.73	131.092	219.966	74.482	99.53	97.0767	93.06	108.638	72.2627	119.84	56.9858	119.836	148.88	55.005	16.935	100.934	119.45	10.665	20.1667	73.16	23.192	72.5743	100.654	109.636	105.298	50.986	142.152
C27C12.1	21.512	25.01	9.876	18.098	14.2	19.9842	16.018	16.086	23.3055	0	64.9275	37.64	28.002	1.61167	1.89833	4.254	6.014	0	5.79	1.612	0	0.4	45.968	35.686	133.048	60.832	7.10667
C27C12.3	43.738	25.066	0	0.053	6.058	3.01417	26.374	0.03	0.61	0.742	0.03	17.974	2.792	0	4.14333	0.062	25.798	0	0	0	0	0	38.116	62.612	42.986	53.024	88.0833
C27C12.4	98.582	96.782	47.61	17.838	62.952	136.392	87.598	105.614	66.29	37.952	51.2633	35.892	2.406	100.858	9.595	129.932	51.162	9.08	22.2733	71.888	59.468	19.22	55.544	140.876	121.426	27.46	80.0917
C27C7.1	63.342	27.796	93.828	0.853	111.502	6.305	67.332	33.532	8.91182	17.346	2.76583	43.7	2.294	1.12	5.11833	0.182	39.504	0	0.185	0.186	0	4.03	46.876	89.934	58.966	43.466	19.645
C27C7.5	0	0	0	0	0	4.94	0	0	0	0	0	0	0	0	0	0	0	0	0	0	0	0	0	0	0	0.194	0
C27C7.7	0	0	1.042	3.864	0.46	53.0708	0	0.69	9.73273	3.592	26.8408	0	0	0	0	0.486	0	120.403	166.475	0	0	0.344286	0	0	0	0.102	0.105
C27D6.12	0	0	0	0	0	4.85	0	0	0	0	0	0	0	0	0	0	0	0	0	0	0	4.13429	0	0	0	0	0
C27D6.14	0	0	0	16.654	0	0.218333	0	0	0	0	0	0	0	0	0	0	0	0	0	0	0	0	0	0	0	0	0
C27D6.4	208.38	112.3	0.47	2.634	2.478	14.5358	100.886	41.492	0.8	0	0	172.088	0.124	28.0333	342.188	53.834	218.506	5.995	26.7717	12.346	1.816	12.4514	462.748	321.194	390.646	555.392	285.943
C27D8.2	0.364	0	0	0	0	0	0	0	0	0	0	0	0	0	0	0	0	4.105	18.4933	0	0	0	0	0	0	0	0
C27D8.3	0	0.036	0.088	1.217	0	1.9475	0	0	17.5573	0	10.1992	0	0	0	0.163333	2.054	0	3.35	2.54333	3.104	0	0.0742857	4.754	1.832	0	0	0
C27D8.4	104.934	95.972	49.814	10.374	15.44	2.035	96.492	26.954	9.65818	11.14	1.04083	53.512	0	15.74	72.21	20.306	39.456	5.1925	1.51833	70.962	8.41	4.27286	82.022	68.116	153.074	60.538	24.1367
C27D9.1	73.288	21.808	0.084	0.028	0.06	0.339167	33.934	3.688	10.4845	0.046	0	54.55	34.964	0	63.4517	3.422	102.128	1.93	0.113333	0	0.124	0.145714	69.944	132.752	100.738	91.94	173.832
C27F2.1	2.166	0.122	0.148	0	0	0	0	2.018	0.0281818	0	0	0	0	0	0	0.364	0	0	5.09167	0	3.608	0.0428571	0.228	0	0	1.732	0
C27F2.10	192.826	251.522	268.952	321.368	169.262	158.52	212.776	250.534	148.465	245.464	178.634	138.18	259.228	178.8	251.955	196.646	266.386	119.52	30.1183	124.578	83.538	50.0571	196.668	108.458	187.952	176.532	78.7083
C27F2.4	60.546	87.668	104.294	94.903	78.04	64.1133	96.68	151.762	125.546	55.184	11.055	161.69	35.794	37.37	17.49	48.19	111.494	9.4725	70.74	118.422	76.46	9.04286	116.208	92.08	99.794	3.69	77.5983
C27F2.7	17.572	4.166	0	0	13.494	0	0	0	0	0	0	0.482	0	0	1.45833	0	10.788	0	0	0	0	0	34.678	50.62	18.592	22.366	20.91
C27F2.8	113.656	73.6	56.218	49.044	33.73	22.8292	62.746	57.776	13.3991	27.96	70.3408	63.232	29.032	10.095	35.3117	63.416	77.212	13.83	19.1267	8.504	23.516	34.4986	57.526	119.702	82	82.424	54.6217
C27F2.9	382.69	280.058	101.608	0.046	156.08	41.1358	302.088	137.612	29.0609	173.484	27.7958	227.868	0	0.951667	22.6667	6.232	310.956	2.3	42.3033	74.57	129.02	13.2186	396.73	373.892	206.964	47.36	31.9017
C27H5.11	0	0	0	9.252	0	4.01417	0	2.486	5.69091	5.072	10.0683	0	310.726	0	0	0	1.838	0	0	0	0	0	0	0	0	0	0
C27H5.2	0	0	3.77	0.36	0	2.26417	11.924	0	5.82727	0	20.0283	1.614	0	2.59667	0	21.392	0.052	0	0	0	0	0	0.496	0.486	0	0	0
C27H6.12	0	0	0	0	0	0.921667	0	0	0	0	26.5225	0	0	0	0	0	0	0	0	0	0	0	0	0	0	0	0
C27H6.3	374.022	361.324	228.944	267.81	266.122	162.201	404.706	238.952	261.365	297.108	184.07	496.852	592.548	65.5883	274.618	464.538	399.428	108.32	57.01	274.75	257.024	357.157	285.928	332.99	342.32	200.854	225.358
C27H6.5	0	0	1.544	0	1.656	0	0	0	13.0091	0	16.6017	0	0	0	0	0	0	0	0	0	0	219.391	0	0	0	0	32.7117
C27H6.8	176.5	286.03	279.352	237.116	223.734	167.504	293.782	352.464	150.163	272.21	177.789	260.576	145.092	215.243	23.395	210.058	178.286	126.733	226.458	351.892	106.394	239.999	229.658	200.91	143.404	198.788	118.372
C27H6.9	94.472	117.786	75.388	74.309	55.112	7.49917	62.804	109.336	75.4064	127.312	23.0533	78.488	15.984	62.3733	114.098	65.916	64.238	3.94	167.457	14.324	0	153.951	110.53	108.154	46.512	150.03	74.2667
C28A5.1	50.888	42.61	1.272	6.321	19.026	21.5258	38.214	8.078	0.471818	30.718	2.64	36.792	7.56	56.46	18.3617	58.476	56.14	60.415	17.8883	0.99	10.828	7.48857	41.67	57.098	65.13	10.378	63.665
C28A5.2	41.336	24.694	19.488	15.337	26.678	59.9867	27.418	38.532	32.7882	19.836	80.93	17.832	23.922	4.41667	2.36833	27.26	47.056	11.115	8.875	47.05	18.66	35.2729	29.848	26.762	16.85	4.634	21.9783
C28A5.6	1.464	2.966	0.422	0.22	3.472	10.4	6.552	0	0	0	2.58417	5.836	20	41.0733	0	4.314	4.642	19.3375	19.33	4.728	0.154	0	1.196	0.528	3.786	1.62	0.0333333
C28C12.1	0	0	13.622	1.066	0	0	0	0	3.02	0	0	0.948	0	50.7383	0	0	0	0	0	0	23.414	0	0	0	0	0	0
C28C12.12	234.992	246.156	248.604	89.768	142.182	78.8992	256.61	275.418	65.2418	228.334	21.9292	116.982	38.476	34.2433	438.765	104.05	142.378	0.23	93.4767	36.478	1.2	42.9514	222.624	175.964	274.298	169.658	330.497
C28D4.10	0	0.26	0	0	0	3.12583	0	0	0	0	0	3.968	0	0	9.27833	0	0.792	27.0075	130.808	0	0	0	5.836	0.93	2.122	0	0
C28D4.7	0	0	0	0	37.104	0	0	0	0	0	0	0	0	0	0	0	0	0	0	0	0	0	0	2.398	0	0	0
C28F5.1	0	0	0	0	0	0	0	0	0	0	0	0	0	0	0	0	0	0	0	0	0	12.4014	0	0	0	0	0
C28G1.4	0.77	0	11.598	1.989	1.86	14.8067	10.268	29.442	18.1291	3.436	13.8742	0.14	58.636	6.31667	0.0216667	0.692	1.952	38.325	59.7583	0.04	105.396	71.0243	1.74	3.556	0	0.048	0
C28G1.9	0	0	0	0	3.792	0	0	0	0	0	0	0	0	0	0	0	0	0	0	0	0	0	0	0	0	0	0
C28H8.1	96.542	173.426	154.88	178.61	93.586	157.236	130.044	151.53	135.294	176.64	182.178	46.878	1629.63	30.7733	0.411667	105.938	98	11.61	106.17	44.402	208.934	650.3	149.53	126.088	87.426	79.392	43.7367
C28H8.11	0	0	0	0	0	0	0	0	0	0	0.0816667	0	0	0	0.606667	0	0	0	0	0	0	0	0	0	0	0	43.6733
C28H8.3	54.112	51.812	73.066	61.509	60.47	54.2708	64.058	70.426	38.8118	70.924	45.305	66.644	72.964	85.5683	10.8733	55.57	72.316	23.81	58.5183	36.194	52.944	86.9957	67.57	59.916	61.43	90.932	45.5617
C28H8.4	261.58	389.262	368.568	356.446	445.124	230.261	381.34	284.178	441.584	409.498	424.139	454.018	366.23	434.792	546.863	417.23	299.558	126.08	320.057	384.12	309.12	866.09	362.51	242.466	242.216	301.744	357.86
C28H8.5	0	0	0	9.174	0	0	0	0	0	0	0	0	0.83	0	0	9.31	0	0	0	0	0	0	0	0	0	0	0.143333
C28H8.7	0	0	0	0	0	0	0	0	0	0	0	0	0	0	0	0	0	0	0	5.882	0	0	0	0	0	0	0
C28H8.9	257.36	313.94	493.136	254.294	310.62	267.467	272.482	366.75	265.122	409.674	97.9408	124.28	92.968	267.893	14.8067	588.124	309.528	34.8225	67.8717	110.516	362.182	395.309	299.992	182.67	131.54	214.484	239.733
C29A12.1	163.064	144.822	59.754	37.6	47.97	25.875	103.924	55.028	0.193636	145.326	22.3142	131.722	183.83	3.77	200.417	83.462	195.966	51.91	0.186667	51.264	0	117.257	126.406	144.822	128.554	363.67	350.028
C29A12.2	0	0	0	0	0	0.0391667	0.598	0	3.19273	0	0	2.188	0	0	0	0	0	0	0	0	0	0	0	0	0	0	0
C29E4.10	0	0	0	0	0	4.045	0	0	0	0	1.79083	0	0	0	0	0	1.316	0	0	0	0	0	0	0	0	0	0
C29E4.12	153.348	106.518	95.712	256.95	137.478	148.958	141.306	125.708	128.534	106.98	169.557	188.986	50.422	89.6117	61.3483	139.24	130.52	100.665	269.73	48.964	259.422	166.421	198.45	183.392	70.93	234.976	196.11
C29E4.13	124.982	145.894	213.326	32.692	118.272	38.4533	133.944	170.026	14.1509	127.97	31.0875	80.746	69.11	10.575	111.42	159.652	115.034	0.76	12.9933	118.426	33.268	0.275714	94.266	124.55	131.128	194.108	79.465
C29E4.14	0	0	15.848	14.218	0	0	0	0	0	0	0	0	0	0	0	19.58	0	0	0	0	0	0	0	0	0	0	0
C29E4.15	131.226	81.294	6.526	0	25.102	0.0608333	99.5	47.868	43.6736	0	0	184.594	33.668	0.37	0	160.568	168.38	0	0	0	15.598	50.7557	161.07	128.73	105.31	46.582	3.61
C29E4.17	1.182	0	0	0	0	0	0	0.384	12.7327	0	0	0	0	0	0	0	0	0	0	0	18.102	0	5.252	0	0	0	0
C29E4.9	4.15	8.09	2.314	0	0	0	0.33	0	0	0	0	9.354	0	0.0816667	0	0	1.292	6.89	2.5	0.286	0	0	30.214	17.874	19.32	5.396	0.195
C29E6.13	0	0	0	0	0	0	0	0	0	0	0	0	0	0	0	0	0	0	55.0167	0	0	0	0	0	0	0	0
C29F5.1	0	33.718	0	0	0	0	0	0	0	0	0	0	0	0	0	0	0	0	0	0	0	0	0	0.06	0	0	0
C29F5.3	0	0	0	0	0	0	0	0	0	0	0.145833	0	0	0	0	0	0	0	41.9817	0	62.526	36.1914	0	0	0	0	0
C29F7.2	0	0	1.084	0.838	0	0.266667	0	0	0.151818	0.09	0.193333	0	0.242	0.0683333	0.828333	0	0	1409.26	653.798	0	0.81	0.197143	0	0	0	0	0.275
C29F7.3	15.658	40.002	60.972	70.764	9.054	89.4692	38.932	56.424	104.978	73.626	50.4117	82.27	22.096	65.32	21.0283	36.564	62.932	0	53.465	33.778	28.95	132.561	18.762	51.574	23.894	0.168	13.6933
C29F7.6	0.242	0.186	2.474	13.44	0	65.1617	0	0.054	15.3618	0.366	23.6642	0.048	0	0.0883333	0.0833333	5.58	0	14.0625	4.35167	4.9	0	2.71429	0.194	0	0	0	0
C29F9.1	3.226	0.114	0	0	14.876	0	0.226	0	0	0	0	0	0	3.685	0	0	0	0	4.34	0	0	0	0.298	0	0	0	0
C29G2.1	0	0	0	54.664	0	33.6867	0	24.562	20.3918	5.872	23.8508	0	4.696	91.16	0.118333	0	28.666	0	0	0	0.208	0.15	0.102	0	0	0	0
C29G2.2	0	0	0	12.205	0	0	0	19.104	0	0	1.39083	0	0	13.5783	0	0	12.844	0	0	0	0	0	0	0	0	0	0
C29G2.3	0	0	0	0	0	0	0	0	0	8.108	0	0	0	0	0	0	0	0	0	0	0	28.4857	0	0	0	0	0
C29G2.6	0	0	0	0.144	0	0	2.334	0	0	0	0	0	0	0	0	0	0	0	0	2.714	0	6.86	0	0	0	0	0
C29H12.2	235.96	274.946	194.896	310.506	273.756	300.736	297.75	310.696	274.497	149.694	177.322	299.44	191.812	149.025	726.102	365.362	250.094	52.3525	113.752	133.988	135.872	96.1229	180.386	209.164	176.976	131.434	201.82
C29H12.5	36.266	15.964	0	11.503	0	0	7.696	3.09	0	33.262	0.0225	28.926	29.004	0	0.0616667	26.226	53.104	0	0	0	0	0	37.242	40.296	38.898	35.296	7.20667
C29H12.6	0	0.092	5	0	0	0	0	0	0	0	0	0	0	0	0	0	0	0	0	0	0.306	0	0	0	0	0	0
C30A5.3	308.864	367.256	462.404	438.813	486.072	486.166	386.368	371.636	556.303	436.604	439.788	321.856	355.802	616.787	245.312	479.938	349.264	97.9575	322.04	251.42	238.446	561.221	344.67	269.35	278.492	385.242	507.712
C30B5.2	184.146	257.948	204.006	108.674	200.23	86.2833	301.118	54.418	53.5691	209.364	22.1083	353.672	19.6	41.9283	590.973	120.426	230.332	11.345	37.465	85.554	13.066	8.84429	259.454	175.142	243.094	112.31	311.962
C30B5.4	208.326	189.826	247.892	228.503	349.772	165.075	163.512	203.542	175.099	364.82	239.532	191.206	243.47	206.582	917.903	266.384	220.146	34.21	124.162	485.438	123.516	153.274	204.938	179.726	253.136	278.064	496.583
C30C11.1	47.308	59.626	101.45	10.458	57.424	63.6942	62.55	34.338	35.5291	9.562	25.2433	9.632	6.206	17.965	0.483333	17.668	25.234	102.297	17.6133	14.992	0.836	20.1514	122.484	62.524	55.8	93.452	51.5833
C30C11.4	138.014	50.594	5.684	13.363	10.796	18.8425	37.88	9.776	15.0136	1.168	3.03667	118.66	24.744	12.6183	42.6667	8.616	87.768	43.2225	0.148333	1.56	5.644	2.92	111.978	191.27	168.318	119.17	288.82
C30E1.2	3.786	0	0	50.403	1.374	9.48083	0	0.074	9.79364	0	46.9375	0	0	14.94	0	0.124	0	13.7475	143.115	60.768	43.658	0	2.144	0	0	0	0.176667
C30E1.3	0	0	0	15.42	0	0	0	0	0	0	0.724167	0	0	0	0	0	0	0	0	0.75	0	0	0	0	0	0	0
C30E1.4	0	0	0	8.105	0	0	0	0	0	0.126	9.40917	0	0	0	0	0	0	0	0	11.2	0	0	0	0	0	0	0
C30E1.6	0	0	0	0	0	0	0	0	0	0	0	0	0	0	0	0	7.996	0	0	0	0	0	0	0	0	0	0
C30E1.8	0	0	0	0	0	1.7975	0	0	0	0	0	0	0	0	0	0	0	0	0	0	0	0	0	0	0	0	0
C30E1.9	0	0	0	0	0	5.38083	0	0	0	0	0.235	0	0	0	0	0	0.872	0	0	0	0	0	0	0	0	0	0
C30F12.1	2.346	2.816	3.09	5.775	1.2	10.5842	1.306	7.878	0	0	1.33417	6.716	0	0	0	0.85	1.382	0	0	0	3.254	0	4.154	0	0	0.054	21.0867
C30F12.2	113.838	5.858	0.206	0.11	0.084	0.0608333	5.01	8.678	0	0	0.0383333	31.978	26.19	0.0766667	6.06167	1.82	52.266	0	0	1.546	14.366	0	139.474	65.542	103.564	118.712	60.1417
C30F12.3	0.954	13.1	0	0	0	22.2617	0.228	0	0	0	0	0	0.392	0	0	12.796	0.252	0	0	0	0	0	4.806	3.384	0	0	0
C30F12.4	744.51	535.25	331.36	18.602	263.202	27.2642	600.506	343.132	67.2155	480.802	39.9508	782.82	155.468	275.615	1097.64	526.282	790.364	168.942	31.5567	213.976	95.308	51.48	464.26	659.998	576.32	624.736	720.035
C30F12.5	13.838	0	0	0	0	0	1.568	0	0	0.504	0	0	0	0	0	0	0	0	0	0	0	0	4	0	0	0	0
C30F12.7	0	6.21	7.65	0	0	3.55167	0.34	0	0	0	0.505	0	0	0	0	0	0	0	0	0	0	0	0	0	0	0	0
C30F2.2	0	3.214	0	4.496	13.234	0	0	2.304	1.32455	0	0	0	6.718	0	0	11.402	0	0	0	0	0.628	0	0	0	0	0	0
C30F2.5	0	0	0	0	0	0	0	0	0	0	0.0733333	0	0	0	0	0	0	0	0	61.02	0	0	0	0	0	0	0
C30F2.6	0	0	0	0	0	0	0	0	0	0	0	2.906	0	0	0	0	0	0	0	6.568	0	0	0	0	0	0	0
C30F8.5	0	0	0	0	0	15.33	0	0	0	0	0	0	0	0	0	0	0	0	0	0	0	0	3.628	0	0	0	0
C30F8.6	0	0	0	0	0	0	0	0	0	0	15.6067	0	0	0	0	0	0	0	0	0	0	0	0	0	0	0	0
C30G12.6	36.16	38.106	0.162	12.127	5.26	6.3075	32.546	9.2	2.58727	0	7.445	48.566	0.26	0	37.5267	1.182	49.902	0	0.546667	3.548	0	0.904286	44.276	94.756	78.984	40.92	32.4883
C30G4.2	0	0	0	0	0.132	0	0	0	2.61091	0	0	0	0	0	0	0	0	0	0	0	0	0	0	0	0	0	0
C30G4.4	0	0	0	48.766	0	47.5975	0	21.32	87.0109	3.926	152.831	0	284.806	0	0	0	0	0	13.2283	29.148	0	0	0	0	0	0	0
C30G4.6	0	0	0	28.426	3.672	27.14	0	0	33.8264	0	1.73	0	0.942	0.346667	0	10.734	0	0.085	52.025	0.116	0	0	0	0	0	0	0
C30G7.2	0	0	11.588	0	0	7.415	0	0	0	0	0	0	0	0	1.82667	0	0	0	0	0	0	0.1	0	0	0	0	0
C30G7.3	0	0	1.752	0	0	2.39917	0	0	0	0	0.8325	11.652	1.104	0	0	2.318	2.776	0	18.8467	19.15	11.486	0.264286	0	0	0	0.16	0
C30H6.7	114.2	185.9	231.81	111.279	271.836	169.952	199.218	327.894	210.88	182.01	173.692	171.752	130.97	281.025	117.113	138.35	208.238	78.27	158.088	187.55	282.03	98.9157	146.016	156.598	129.674	158.042	181.382
C30H6.8	67.946	112.306	95.512	106.079	77.404	32.8075	83.954	87.624	3.96273	85.462	15.8325	1.142	35.92	0	0	2.654	38.262	0	6.32667	10.122	0	80.0957	104.608	41.764	37.726	64.992	2.92
C30H6.9	65.256	56.158	6.398	16.298	25.984	20.4083	80.806	43.866	1.92545	24.872	18.5258	31.892	10.028	3.4	31.6317	58.168	44.252	0	8.24	1.23	19.622	0.12	65.866	49.866	35.656	9.536	126.353
C30H7.2	166.238	249.962	298.626	303.25	285.772	174.173	158.83	220.164	102.717	207.01	203.941	186.708	100.858	219.838	222.973	112.098	135.98	240.963	423.927	173.722	93.454	252.453	237.868	114.4	149.16	231.742	264.415
C31B8.1	0	0	0	1.474	0	0	0	0	3.21545	0	0	0	0	0	0	0	0	0	0	0	0	0	0	0	0	0	0
C31B8.12	0	0	0	13.202	0	1.73583	0	0	0.883636	30.886	3.67833	0	0	0	0	0	0	0.1275	0	0	0	0.387143	0	0	0	0	0.0766667
C31B8.16	0	3.984	0	6.014	0	0	0	0	0	0	0	0	0	0	0	0	0	0	0	0	0	0	0	0	0	0	0
C31B8.9	0	0	0	0	0	0	0	0	1.53	0	0	0	0	0	0	0	0	0	0	0	27.578	0	0	0	0	0	0
C31C9.2	37.454	46.772	125.112	325.178	148.504	295.984	50.648	75.8	318.039	99.694	432.082	64.882	205.234	188.297	14.145	493.788	83.852	454.44	712.263	300.56	295.884	288.627	39.954	38.63	42.096	51.89	55.8617
C31C9.7	0	0	0	0	0	0	0	0	0	0	0	0.22	0	0	0	0	2.976	0	0	0	0	0	7.376	0	0	4.972	0
C31E10.3	0	2.744	0	0	0	0	0	0	0.707273	0	10.07	0	0	0	0	0	0	0	0	0	15.096	0	0	0	0	0	0
C31E10.5	44.002	62.926	92.112	44.136	68.074	43.355	80.128	73.376	92.0682	38.296	62.1933	35.63	32.59	80.4517	7.69667	121.296	58.954	49.9175	15.2183	458.978	114.648	19.5843	59.87	46.628	126.192	2.636	104.863
C31E10.6	12.964	2.118	1.774	15.637	0.654	17.0717	8.066	9.388	21.2655	0	0.145833	15.728	16.738	2.87333	0	0.21	21.214	0.225	0.0583333	0.904	7.96	0.237143	17.868	33.804	35.37	2.214	57.6617
C31E10.7	16.35	28.52	42.044	47.754	105.594	55.5267	42.08	41.432	66.3855	40.148	105.169	19.636	24.442	176.358	201.958	20.994	6.618	61.84	123.892	10.46	374.444	123.346	26.77	94.138	20.36	2.608	12.71
C31G12.1	96.558	71.47	78.426	175.97	45.922	142.307	171.31	142.428	388.551	29.388	401.152	58.94	133.936	169.763	94.3767	266.848	103.992	447.488	414.79	0.428	462.406	160.681	191.956	109.382	204.038	112.76	205.85
C31H1.1	0	0	0	0	0	0	0	0	0	0	0	0	0	0	0	0	3.938	0	0	0	0	0	0.26	0	0	0	0
C31H1.8	174.206	117.25	52.5	6.888	27.172	0.0633333	168.224	79.136	0.0290909	50.262	4.68667	118.188	26.742	32.805	73.9183	27.566	135.7	0.585	0.0833333	37.674	5.712	4.92286	166.53	195.908	254.898	154.044	259.307
C31H2.4	0.652	0	0	0.09	0	0.0541667	0	0	0.06	0	0.0441667	0	0	0	0	0	0	147.64	136.245	0	0	0	0	0	0	0	0
C31H5.4	37.242	42.266	93.296	133.517	86.792	110.246	45.53	74.352	109.108	77.792	193.222	102.312	33.046	107.332	0.878333	144.356	31.292	2663.01	257.928	87.386	49.412	243.89	54.036	42.294	34.466	42.726	32.0633
C31H5.5	0	7.51	73.248	0.225	0	0	11.362	0	0	0	0.15	0	0	0.275	0	0	5.764	239.042	32.1783	0	0	0	0	10.626	0.122	0	0.128333
C31H5.6	0	0	0	0.155	0	0	0	0	0	0	3.57	0	0	0	0	0	0	0	0	0	0	0	0	0	0	0	0
C31H5.7	0	0	0	5.247	0	0	1.084	12.928	5.95	0	5.82667	3.09	0	0	0	0	13	0	0	14.286	0	0	3.848	0	0	0	0
C32A3.2	11.134	0.66	0.308	0.132	0	9.7125	0.714	0	21.3727	0.502	0	109.122	0	15.94	6.87	0.108	0.528	0	2.06	1.534	0	0.237143	16.312	4.976	5.176	0	0.0633333
C32A3.3	144.116	192.118	173.534	0.262	87.082	3.28167	276.406	41.754	6.37636	33.884	0.726667	63.612	8.108	1.615	192.483	172.908	200.182	39.84	7.49833	31.496	27.844	45.6229	152.626	165.21	161.444	196.748	212.793
C32B5.15	0	0	0	1.804	0	7.69167	0	4.882	18.7382	0.912	23.1867	0	32.256	0	0	0	0.488	0	4.12833	0	0	36.3543	0	0	0	0	0.148333
C32B5.6	0	0	0	15.909	0	6.98333	0	0	2.07545	0	3.2075	0	0	1.48	0	0	0	0.825	0	0	1.046	10.2614	0	0	0	0	0
C32C4.1	0	0	0	0	0	0	0	0	0	0	0	0	0	0	0	0	0	4.2225	0	0	0	0	0	0	0	0	0
C32D5.1	0	0	0	0.321	0	0.17	0	0	66.1709	0	0.0625	0	0	1.31167	0	0	0	0	0	0	0	0.155714	0	0	0	0	0
C32D5.10	58.134	62.852	22.616	15.505	35.824	8.79167	67.692	38.832	0.34	69.952	13.5817	16.124	0	64.06	1.53167	3.25	51.45	0	0	4.052	0	0.0514286	73.412	45.458	27.524	0.066	12.0533
C32D5.11	110.356	113.906	28.838	57.913	26.246	45.9375	70.57	37.408	23.1282	35.66	61.395	68.506	101.614	87.7433	48.2267	125.264	123.784	15.125	74.03	75.136	0.158	50.87	83.894	91.99	123.824	92.906	135.215
C32D5.12	2.562	0	1.904	0	0	0	0	0	0	0	0	0	0	0	0	0	0	0	0	0	0	0	0.26	0	57.118	0	0
C32D5.3	62.266	45.298	9.97	13.762	1.532	11.1383	72.624	4.588	11.3464	32.33	0.4825	66.06	0	0	284.893	2.038	31.422	1.295	3.58667	28.76	0.084	0.0271429	71.598	130.344	88.844	62.982	67.3633
C32D5.4	0	0	18.912	0	0	0.0541667	0	0	0	0	8.27917	0	0	0	0	0	0	0	0	0	0	0	0	0	0.072	0	0
C32D5.7	6.316	5.212	0	0	0	0	0.274	0	2.97	0	0	0	0	0	0	0.168	15.304	0	0	0	0	0.0771429	1.498	16.208	0	3.274	0
C32D5.8	20.516	30.322	57.952	41.371	43.052	19.7792	27.898	39.69	42.8018	29.578	39.6017	93.116	8.648	6.28833	19.595	9.554	39.922	0.52	22.87	19.126	36.428	57.86	29.22	27.296	15.896	13.54	7.56667
C32E8.1	4.338	0	0	0	11.266	0	0	0	0	0	0	0	4.54	0	0	0	0	0	0	0	0	0	3.006	0	0.52	0	0
C32E8.11	37.916	57.006	54.168	22.074	45.194	26.6825	46.96	19.476	52.46	48.966	16.0867	31.634	10.672	0.741667	3.10667	14.524	49.656	10.47	4.82	51.144	30.568	16.5571	40.794	37.122	16.134	9.33	31.7867
C32E8.3	146.076	199.124	233.296	48.221	162.81	51.7	178.388	234.106	61.8064	186.238	118.106	115.958	17.02	18.67	0	45.936	151.784	0.7025	83.0567	141.436	39.074	86.8186	146.98	109.054	83.694	81.51	53.7467
C32E8.4	0	0	0	0	0	0	0	24.348	0	0	0	0	0	0	0	0	1.388	0	0	0	0	0	0	0	0	0	0
C32E8.5	236.394	283.068	353.066	282.767	382.464	258.364	239.806	256.44	331.901	342.354	228.892	131.78	295.57	204.787	182.197	545.854	198.812	22.4525	219.93	252.574	265.868	172.587	260.212	252.988	334.166	375.004	307.81
C32E8.9	15.116	15.224	10.572	11.234	24.54	49.8625	58.478	5.278	23.3409	25.822	9.96	25.866	4.14	0.218333	62.0017	29.07	12.424	0	7.89833	5.424	0	13.8086	20.084	52.728	29.686	14.352	63.295
C32F10.8	145.012	68.826	6.992	23.002	27.916	13.3375	24.072	0.968	1.59818	0.08	4.32	60.962	15.876	0	15.8833	18.216	115.124	0	0	0.092	0.11	0	226.896	128.934	251.466	310.704	121.043
C33A11.1	4.25	2.082	0	7.22	9.03	14.7375	0	0	0.560909	0	0	0	0	0.0383333	0	0.092	0	5.9625	11.5783	0	3.964	0	0.388	0.148	1.404	0	0
C33A11.2	52.12	22.566	0	1.464	2.548	1.41417	3.96	0	0.109091	0.656	0	1.72	0	0	0.726667	0	5.062	0	0	0	0	0	36.666	38.286	37.928	30.538	8.46667
C33A11.t1	0	0	0	21.808	0	0	0	0	0	0	5.87333	0	0	0	0	0	0	0	0	0	3.436	0	0	0	0	0	0
C33A12.1	100.016	209.976	237.396	104.509	441.97	110.657	207.512	238.022	240.482	288.59	243.615	298.278	235.456	190.115	550.893	239.902	120.02	71.405	486.177	495.188	80.062	407.634	192.84	190.206	182.42	612.798	67.085
C33A12.12	5.21	0.48	77.612	201.108	27.382	195.708	0	54.152	200.983	15.51	373.285	21.722	201.766	173.593	1.69167	75.584	12.936	99.43	226.745	106.46	232.756	96.5286	13.11	14.372	6.542	0.116	17.0267
C33A12.19	0	0	0.096	16.872	0	1.59667	0	0	1.26455	0	3.11833	0	0	0.758333	0	21.838	0.134	0	0	0.9	15.84	0	0	0	0	0	0
C33A12.3	115.78	151.24	81.828	8.875	81.73	19.12	145.708	70.638	31.3836	86.974	34.8908	56.35	0.296	1.305	61.745	10.776	126.278	3.1825	129.583	90.958	23.892	6.33143	135.936	92.974	87.716	157.834	128.497
C33A12.4	0	0	0.226	0	0.486	0	0.774	2.224	0	0	0	1.418	29.778	0	0	0	0	0	0	0	0	0	0	0	0	0	0
C33A12.7	143.194	172.418	32.186	73.746	120.5	38.8775	141.138	34.266	198.753	101.87	30.4875	192.3	59.622	69.555	58.0917	182.63	238.024	34.8775	0.105	116.11	60.18	33.2957	111.408	113.266	99.128	108.08	1.69833
C33B4.4	20.348	21.9	0	26.099	7.318	5.76417	34.662	12.644	0	50.704	0	96.84	0	0.956667	0	0	9.39	0	0	3.974	0	0.53	22.696	12.204	12.05	11.014	18.0333
C33C12.10	17.444	17.814	38.656	52.34	70.11	22.8842	14.62	31.642	42.7218	35.948	49.4067	35.508	22.336	20.4017	44.5933	25.756	17.178	0	35.255	34.814	35.702	39.3929	36.126	39.822	32.362	48.858	22.7917
C33C12.4	0	0	0	8.623	0	22.2492	0	0.362	0	0	14.745	0.65	0	0.37	0	0	0	0	0	1.222	0	0	0	0	0	0	0
C33C12.8	0	0	0	0	36.056	0	0	0	0	0	1.58333	0	0	0	0	0	0	0	0	0	0	0	0	1.33	0	0	0
C33C12.9	8.74	26.788	21.988	5.061	12.788	15.4783	38.708	5.27	51.9264	15.68	23.7192	0	0.146	5.84333	0	0	12.246	0	24.1783	3.87	10.634	1.48857	11.19	7.398	10.624	8.842	0.158333
C33D12.2	3.804	0	0	0	0	0	0	0	0	0	0	0	0	0	0	0	0	0	0	0	0	0	0	0	0	0	0
C33D9.10	0	0	0	0	0	10.9742	0	0	0	0	0	32.916	0	17.0283	0	0	0	0	0	0	0	0	0	0	0	0	0
C33D9.13	11.484	50.382	0.26	271.036	37.306	34.325	0.222	7.826	5.7	0.828	17.4275	3.728	0.314	0	0	27.83	14.47	1.0125	7.75	36.928	0	2.17286	10.496	5.562	42.092	0.474	1.95167
C33D9.3	0.064	0	0	0	0	0	0	0	0	0	0	0	0	0	0	0	0	0	0	0	0.106	0	3.144	4.522	0	0	2.75
C33D9.5	0	0	0	0.046	0	10.4633	0	0.064	0	0	0.0366667	0	4.068	0	0	0	0	0	0	27.522	0	1.84571	0	0	0	0	0
C33D9.6	7.158	0.028	0	0.114	0.464	0.0816667	2.528	0	2.89727	24.354	0	0	16.528	0	0	0.304	2.504	0	0	0	0	0	3.416	0.81	0.24	0	0.561667
C33D9.8	0	0	0	0	0	0	0	0	0	0	0	0	0	0	0	0	0	0	187.61	0	0	0	5.432	0	0.43	0	0
C33E10.1	0	6.222	6.818	119.396	4.942	113.393	0	10.566	144.745	19.348	230.592	24.334	136.918	83.2383	7.10667	96.942	7.428	453.5	27.4183	3.134	102.214	14.79	0	0	0	0	0
C33E10.10	0	0	30.09	40.516	0	12.7392	0	0	0	0	25.6567	0	0.262	21.2883	0	0	0	0	0	0	0	0	0	0	0	0	0
C33E10.3	0	7.706	136.852	166.938	89.7	168.957	10.842	106.066	245.744	47.698	150.118	0	194.94	144.122	0.156667	85.946	0	6666.88	71.4133	70.064	89.162	83.6243	0.168	0	0	0.396	0.0716667
C33E10.8	0.3	0	0	0.407	0	0	0	0	10.5227	0	11.5792	5.422	0	0	0	0	0	0	0	0	5.368	0.18	0.154	0	0	0	0
C33E10.9	0	0	0	17.03	0	0	0	0	0.310909	39.946	0	0	0	0	0	0	0	63.0225	1.27333	0	19.31	74.8143	0	0	0	0	0
C33F10.14	74.018	89.836	143.944	106.615	86.758	56.5367	95.286	148.638	74.8527	275.918	72.885	109.868	7.272	1.775	0.578333	58.936	63.57	20.7575	64.7333	70.446	30.566	149.491	68.148	84.896	103.586	16.778	67.4617
C33F10.4	127.656	146.218	129.678	23.287	102.166	37.0317	165.21	60.594	2.58636	150.468	30.8817	163.094	0.49	147.552	172.543	31.522	93.522	5.32	0.45	46.082	5.308	52.0386	124.21	72.264	119.558	228.11	273.12
C33G3.13	0	4.152	0	0	0	0	0	0	0	0	0	0	18.124	0	0	0	0	0	0	0	0	0	0	0	0	0	0
C33G3.4	10.318	0.078	11.094	0.354	20.84	0.425833	3.086	0.06	3.49182	0	0.995833	24.362	6.944	43.9017	0.131667	0	6.354	364.418	229.353	6.678	36.498	3.40714	12.744	2.476	4.698	0.462	26.6567
C33G3.6	10.244	19.158	5.344	7.319	55.088	5.83417	45.776	24.76	24.4327	54.83	5.63667	23.736	8.954	3.54	0.0983333	2.48	15.274	8.4775	4.565	10.946	8.182	1.18857	25.494	8.768	10.226	1.2	2.14167
C33G3.8	0	0	0	0	0	0	0	0	3.55727	15.57	1.71	0	0	0	0	0	4.866	0	0	0	0	0	0	0	0	0	0
C33H5.13	0	0.43	0	0	7.276	1.40167	1.01	0	7.69727	0	0	0	0	0	0	0	0.468	0	0	0	0	0	5.332	0	0	0	0
C33H5.17	70.97	54.492	35.734	1.748	15.21	40.625	32.744	115.906	6.83909	40.096	2.09333	58.39	3.958	58.6667	33.6567	41.074	62.32	0	3.58833	90.104	0.094	18.5771	84.222	49.564	39.154	176.108	146.463
C33H5.18	67.818	67.074	47.342	13.605	20.23	13.0917	50.154	41.984	20.9309	17.922	7.62167	54.816	9.898	4.345	15.2133	24.14	58.188	20.16	0.193333	2.89	0.07	0	54.256	54.64	55.24	35.952	63.1217
C33H5.8	87.692	101.07	58.072	18.492	156.992	52.185	104.642	167.68	80.8127	123.122	176.734	71.794	20.098	104.192	97.315	113.064	73.714	1.885	102.147	49.326	7.266	38.0529	152.772	118.704	40.014	153.232	182.14
C34B2.10	88.38	92.552	38.226	25.738	74.152	75.0458	111.966	109.954	57.1909	72.188	36.59	230.042	723.036	39.6417	136.183	194.002	111.056	11.955	202.35	110.572	128.886	128.866	155.144	123.626	109.072	220.682	81.575
C34B2.11	0.604	0	0	22.083	0	0	0	0	0	0	0	0	0	0	0	0	0.764	0	8.53667	0	0	0	4.35	0	3.328	0	0
C34B2.5	107.842	121.686	56.634	41.279	96.964	33.8283	113.218	78.818	93.4373	41.332	0.503333	121.198	61.31	673.693	11.945	321.008	102.692	0	24.27	14.842	25.512	61.5386	176.746	208.652	163.112	223.99	121.125
C34B2.6	83.164	70.54	88.784	147.744	78.542	121.877	89.782	120.426	117.262	97.896	89.415	61.034	54.03	257.082	110.183	72.316	99.296	15.2625	63.3383	87.97	129.706	152.893	41.524	67.024	43.694	74.726	128.673
C34B2.8	199.07	286.99	378.76	478.15	329.646	371.207	371.018	349.378	384.687	503.58	499.735	407.638	751.684	288.827	601.025	529.29	249.39	225.75	376.95	577.934	287.486	409.879	286.014	288.97	299.092	260.38	253.972
C34B2.9	5.186	6.912	0	0	0	0	6.778	6.21	0	0	0	0	0	0	0	0	0	0	0	0	0	0	0.444	0.304	0	0	2.14
C34B4.2	62.172	18.026	0	0	0	0	23.056	0	0	0	0	0	0	0	3.12	0	33.128	0	0	0	0	0	39.648	76.996	58.06	66.294	42.5517
C34B4.3	0	1.366	0	0	0	3.42667	0	0	0	0	0	0	1.534	0	0	0	0	0	0	0	0	0	0	0	0	0	0
C34B7.1	6.794	11.978	1.948	25.643	2.012	3.17167	17.18	2.994	0.413636	0.352	0.0433333	0	0	0	0	53.8	19.888	0	0	0	0	0	3.132	46.096	16.714	35.786	0
C34B7.2	81.16	98.202	147.04	18.046	49.946	77.1225	124.084	139.064	100.955	14.358	60.3375	46.258	61.336	48.1467	9.645	75.736	151.672	1.1	2.55833	48.082	1.21	13.3871	71.21	69.276	101.8	32.798	54.8867
C34C12.2	118.756	91.76	61.976	112.527	63.024	214.236	144.486	76.084	90.0482	57.5	71.3967	51.914	169.304	74.5033	14.2167	97.722	104.472	22.7925	62.3067	52.048	49.316	16.0786	83.392	114.172	107.734	161.554	96.1167
C34C12.4	123.246	109.244	122.666	90.701	124.686	115.091	203.636	182.91	220.058	226.408	196.284	109.18	174.718	103.368	123.802	173.456	107.494	8.0725	222.155	174.548	166.862	157.803	118.946	103.772	103.398	60.936	11.8167
C34C12.5	97.65	103.816	115.124	79.53	109.124	58.9083	83.198	138.994	113.986	159.71	71.2842	313.246	115.484	65.26	162.808	65.958	70.652	248.71	60.3983	52.96	209.812	105.55	98.58	131.474	114.12	252.156	84.8433
C34C12.7	0.868	0	0	0	0	50.42	1.102	0	0	0	0	0	0	0	0	0	0	0	0	0	0	0	0	0	0	0	0
C34C12.8	123.142	156.86	93.884	23.413	17.864	18.2508	143.188	55.764	4.33545	103.798	6.28833	122.116	14.266	14.995	68.5	138.782	143.964	46.69	0.125	113.178	77.364	2.35286	203.488	126.4	154.31	260.234	176.738
C34C6.2	2.638	0.858	0.048	0.37	0	0.485833	3.258	1.638	1.92455	8.546	1.07083	1.248	0	0	0	0.056	2.43	0	0.661667	0	0	0.364286	7.242	0.076	0.128	0.06	0
C34C6.4	58.858	57.8	3.354	1.912	24.756	0	28.868	3.46	16.36	24.652	0.3875	23.126	3.906	8.79	23.8617	2.896	29.268	9.275	1.34167	15.722	0	0	17.074	22.492	23.328	29.576	18.9933
C34C6.7	0	0	0	0	0	0	0	0	0	0	0	0	0	0	0.916667	0	0	0	6.68833	0	0	0	0	0	0	0	0
C34D1.1	0	0	0	7.378	0	0	0	0	0	0	0	0	0	0	0	0	0	0	0	0	0	0	0	1.07	0	0	0
C34D10.1	55.408	82.992	39.836	80.559	201.178	66.7842	155.748	84.328	121.701	179.96	45.78	39.088	43.82	102.868	112	36.764	59.14	111.532	101.363	37.94	72.666	429.311	106.396	65.882	40.018	86.092	161.68
C34D4.10	7.336	10.244	0	3.4	0	0	3.756	0	0	0	0	0	0	0	0	0	0	0	0	0	0	0	3.85	0.232	3.276	0	0
C34D4.13	150.006	207.208	154.106	13.194	46.908	21.5492	173.36	99.774	21.7173	279.484	50.8892	68.53	123.16	34.095	40.965	121.328	121.858	0.2825	0.453333	64.696	0.288	21.1557	204.432	115.546	117.586	93.646	98.7817
C34D4.4	341.342	332.826	207.62	71.136	247.906	142.443	315.152	181.868	32.0591	89.512	177.143	366.484	111.136	97.73	582.587	222.66	389.894	63.955	113.282	136.78	464.1	16.65	369.332	344.898	297.358	477.89	183.408
C34E10.10	50.202	108.37	130.226	59.842	35.508	55.3633	78.966	104.148	54.8873	166.924	49.1825	129.968	125.502	107.982	82.0467	116.356	55.418	96.1125	122.062	58.982	75.472	91.13	126.364	77.294	65.882	433.932	5.185
C34E10.11	112.51	62.272	79.712	0.692	6.12	0.388333	107.968	59.578	5.37818	6.924	3.09333	196.062	0	0	4.08333	46.292	71.574	0	0.955	60.936	0.798	37.52	142.976	66.142	137.912	130.548	51.6833
C34E10.8	77.808	85.932	56.036	41.261	45.744	19.6317	75.12	66.658	33.81	130.598	31.2825	12.278	54.176	7.44	0.971667	33.098	64.814	0.045	0.0966667	190.25	1.472	0.461429	60.852	103.994	33.842	12.542	63.65
C34E10.9	0	0	0	0	0	17.2958	5.49	0	0	0	2.3275	0	4.088	252.142	0	0	0	0	9.61667	9.266	0	0	0	0	0	0	0
C34E11.2	0	0	0	9.613	1.288	1.36833	4.352	0	0	0	2.615	0	0	0	0	0	0	0	0	0	0	0	0	0	0	0	0
C34E7.4	6.728	0	0.396	4.748	0.246	32.0992	0	0	55.4036	20.45	35.09	0	1.428	23.0083	0.136667	28.808	0	17.275	2.465	0	30.576	0	0	15.062	0	0.116	0
C34F11.15	0	0	0	0	0	0	0	0	0	0	0	0	0	0	0	0	0	0	0	0	0	50.6029	0	0	0	0	0
C34F11.3	32.374	39.164	3.678	20.81	4.146	15.0075	22.896	0.646	5.58182	6.462	25.0667	17.26	20.818	8.01833	14.9183	21.852	10.868	0.09	23.3883	25.234	55.292	2.08857	20.908	15.422	19.294	1.722	3.57333
C34F6.10	6.086	0.066	1.174	0.027	0	0	0.024	0.022	0.610909	0	0.0216667	2.606	0	0	0	0	4.312	0	0	0.042	0	0	4.896	8.254	0.074	0	0
C34F6.15	0	1.926	0	0	0	0	0	0	0	0	0	0	0	0	2.75667	0	2.166	0	0	8.04	0	0	0	9.628	0	0	0
C34F6.5	1.868	0	0	0	0.334	0	0	0	0	0	0.250833	59.534	78.18	19.9217	0	0	3.7	0	35.8517	0	135.408	29.81	18.802	0	0	0	0
C34F6.7	2.426	14.346	0.208	1.419	0	0.168333	6.044	0.116	16.6464	4.052	1.2725	7.048	1.146	0.438333	4.3	0.076	14.486	0.42	1.28833	27.038	0	2.42571	2.914	3.854	0.396	2.72	0.975
C34F6.9	6.02	8.58	7.026	5.04	14.166	3.4225	1.878	3.488	0.687273	12.192	2.9	0.566	0	1.51333	0	0.076	5.962	20.9425	2.10167	0.44	0	0	12.71	1.196	13.018	1.188	19.7517
C34G6.1	11.04	2.31	0.032	7.179	0	5.43083	2.714	3.438	5.52455	4.542	4.13917	0.596	0	0.645	3.33333	0.664	0.654	52.26	0.03	0.732	29.074	0.378571	24.766	48.376	39.136	41.156	19.8283
C34G6.5	137.602	100.754	70.368	29.779	68.168	26.255	171.742	25.69	5.80364	18.852	30.3992	135.298	6.536	28.1567	184.5	59.23	114.45	1.1675	0	8.92	3.2	0.638571	149.462	78.208	121.104	172.456	175.757
C34H4.5	8.444	15.116	0	1.338	32.53	12.7767	11.052	4.07	0.194545	0.252	19.9458	0	2.474	0.793333	0.798333	0	18.624	0	0	6.682	0	0	14.81	5.828	37.862	16.032	31.8517
C35A5.6	0.336	0.434	0	0	0	0	0	0	0	0	0	0	0	0	0	0	0	0	9.54167	0	0	0	1.84	0.768	0	0	0
C35A5.8	146.142	106.882	152.076	180.527	172.316	161.528	151.444	165.798	219.196	192.23	201.423	130.87	136.438	118.568	108.977	90.654	142.658	52.455	187.152	222.978	117.382	142.507	112.64	96.756	88.83	63.828	52.3917
C35B1.2	20.16	36.194	1.598	2.023	29.554	9.30833	25.162	9.036	12.6409	60.814	6.15333	12.946	0.738	24.555	109.98	36.172	49.296	2.595	0.915	15.338	0.064	60.5743	22.828	46.082	43.016	107.084	0.0766667
C35B1.5	9.154	17.382	74.396	16.64	6.194	12.0608	6.376	26.368	35.92	76.418	17.6783	34.554	298.756	57.9083	0.845	66.302	19.874	15.52	100.502	17.122	22.316	84.2757	6.8	16.83	26.758	35.83	0
C35B1.7	0	0	0	0	0	0	0	0	0	0	19.4417	0	0	0	0	4.474	0	0	0	0	0	0	0	0	0	0	0
C35B1.8	0	0	0	0	0	0	0	0	0	0	7.72583	0	0	0	0	0	0	0	0	0	0	0	0	0	0	0	0
C35B8.3	40.368	13.544	27.76	0.117	3.146	7.34667	48.448	8.29	0.887273	26.318	0.529167	5.724	1.256	0.53	63.1667	7.422	21.568	0	0.198333	3.08	0	3.41429	40.008	16.12	13.044	46.358	78.4783
C35B8.4	0	0	0	0	0	0	0	0	0	0	0	0	0	0	0	0	13.222	0	0	0	0	0	0	0	0	0	0
C35C5.3	91.78	134.63	112.63	78.116	165.064	208.726	96.32	225.336	96.7291	100.816	82.0808	171.21	150.394	69.375	16.1183	76	70.79	117.812	277.817	81.95	4.776	184.533	105.22	53.07	61.38	103.876	21.3967
C35C5.6	20.772	12.522	8.29	8.108	2.76	0.429167	14.228	18.896	0.486364	16.026	6.745	9.132	15.364	3.28167	18.9783	12.188	18.052	0.055	3.03167	4.294	0.13	6.82571	9.844	37.096	23.194	1.982	59.4933
C35C5.9	0	0	10.798	0	0	0	0	0	8.30545	0	0	0	0	0	0	0	0	0	0	0	0	0	0	0	0	0	0
C35D10.1	232.58	162.12	15.466	10.928	87.058	4.1275	207.512	116.324	17.48	54.176	40.4683	212.358	55.818	66.3033	132.19	177.778	284.93	30.47	69.2533	81.164	0	1.91857	315.748	227.164	186.54	210.996	302.29
C35D10.10	168.178	171.304	54.978	18.302	8.54	0	121.668	36.192	25.4573	90.866	48.3017	246.344	4.58	5.79333	39.5917	27.292	148.456	0.8775	147.683	6.452	17.518	23.0543	261	191.79	215.856	174.838	110.217
C35D10.12	0	5.1	0	0	0	0	0	0	6.65818	0	44.16	0	0	0	0	0	20.338	0	0	0	0	0	0.632	0	0	0	0
C35D10.13	185.152	243.552	475.708	342.92	329.686	500.402	248.214	370.584	358.427	445.516	536.061	249.512	213.754	701.403	388.935	540.716	209.264	194.4	419.638	483.068	398.864	451.7	276.036	214.414	188.632	188.966	309.223
C35D10.17	14.87	30.46	24.87	50.168	49.05	34.3842	31.844	0.98	8.96	19.604	59.4658	14.164	22.886	1.79167	232.695	6.026	72.398	19.9975	46.465	0.38	52.2	16.8614	25.782	13.67	30.716	0.378	0
C35D10.18	0	0	0	0	0	0	0	0	0	0	0	0	0	12.925	0	0	0	0	1.87333	0	0	0	0	0	0	0	0
C35D10.5	118.766	95.842	32.034	0.092	47.436	17.6608	119.57	22.07	1.21455	2.888	3.11833	103.812	74.256	0	83.2267	61.998	97.948	9	0.438333	0.244	0.26	254.92	156.566	71.308	71.778	123.5	124.147
C35D10.6	99.576	93.936	149.884	105.558	76.728	2.13167	78.238	40.038	19.1409	70.098	22.9425	85.91	114.416	55.7317	47.6833	319.67	111.174	2.2925	0.555	62.928	9.398	16.3329	108.924	85.254	150.594	97.642	67.9667
C35D10.7	93.526	117.112	179.136	141.052	129.626	93.3933	130.154	122.674	106.032	168.59	201.515	54.544	149.438	32.1017	239.253	118.832	132.472	105.025	14.485	82.958	24.486	70.3871	81.554	118.534	108.532	24.998	44.7733
C35D10.8	0.64	0	0.778	20.811	0	3.78917	0	0	1.18091	0	0	0.504	0	0.713333	0	0	0	35.3025	19.675	0	0	4.11143	0	0.518	0	0	0
C35D6.12	0	0	0	0	0	0	0	0	0	5.052	0	0	0	0	0	0	0	0	0	0	0	0	0	0	0	0	0
C35D6.13	0	0	0	0	0	0	0	0	0	0	0	0	0	0	0	18.412	0	0	0	0	0	0	0	0	0	0	0
C35D6.3	0	0	30.38	460.102	0	162.565	0	63.482	267.071	0	164.938	7.15	228.352	256.787	0	387.944	39.366	0	0	120.334	40.214	395.637	0	0	0	0	0
C35D6.4	0	23.046	201.436	154.459	294.742	93.7325	33.598	181.416	121.203	130.2	120.613	2.13	12.938	113.212	104.34	110.202	43.542	0	8.95167	65.798	80.082	251.7	0	0	0	0.45	0
C35D6.5	0	0	0	0	0	2.455	0	0	0	0	0	0	0	0	0	0	0	0	0	0	0	0	0	0	0	0	0
C35D6.7	0	0	0	0	0	0	0	0	0	5.922	0	0	0	0	0	0	0	0	0	0	0	0	0	0	0	0	0
C35E7.10	0	0	0	0	0	0.09	0	0	0	0	0.0975	0	10.462	0	0	0.174	7.148	0	0.166667	3.568	0	46.93	0	0	0	0	0
C35E7.11	6.952	0.088	50.734	170.235	140.022	89.76	16.948	60.764	243.274	58.82	138.309	5.826	18.892	30.9417	0	165.15	57.914	49.575	159.288	5.342	22.866	30.5557	2.024	1.034	7.552	0.26	0.965
C35E7.2	0	0	0	0	0	0	4.346	0	0	0	0.0191667	3.222	0	1.52667	0	0	11.426	0	0	2.234	19.566	0.0471429	0	0	0	0	0
C35E7.3	13.566	0	129.416	152.168	42.416	231.452	0.204	99.924	280.519	22.704	257.006	2.15	164.78	21.3383	0.31	33.68	0.322	210.662	138.662	42.054	171.854	118.121	10.622	5.312	5.77	0	47.575
C35E7.4	0.368	0.252	0.112	0	0.08	0	0.056	0.054	8.86182	0.09	0	0	30.588	0	0.0333333	0	0.844	0.3975	60.1567	25.842	0	0.304286	3.478	0	0	0	7.65833
C35E7.5	32.118	66.932	168.588	534.089	301.53	646.438	53.972	94.954	597.479	117.786	477.303	50.49	275.408	260.037	40.4633	189.97	45.906	469.73	749.402	92.574	574.714	545.536	33.594	47.262	60.6	0.582	22.0583
C35E7.6	0	0.362	0	0	0	0	0	0	0	0	3.08333	0	0.528	0	0	1.884	0	0	0	0	0	9.33571	0	0	0	0	0
C35E7.8	78.772	96.928	66.372	36.282	79.512	4.51333	88.36	63.036	1.00727	85.468	15.6342	37.422	52.726	46.1633	17.155	118.758	94.988	0	10.0267	32.454	4.47	0.09	75.674	36.246	75.066	69.246	89.38
C35E7.9	1.32	0	0.084	0	186.028	0	0	9.418	0	0.294	0.656667	0	0	0	0	0.134	1.086	0	45.8667	0.112	0	0	0.284	0	0	0.158	0
C36A4.10	0	0	27.668	22.86	0	19.2092	0	0	17.8245	49.724	129.044	11.608	28.978	35.1683	0	0	7.886	106.657	217.53	10.79	106.618	39.98	0	0	0	0	0
C36A4.11	4.7	2.96	6.64	3.899	0	0	2.636	0	0	0	0	0	0	0	27.095	0	0	0	0	0	0	0	9.578	9.542	7.852	0	0
C36A4.14	0.078	12.272	164.176	192.134	93.19	229.736	7.992	57.072	137.898	92.426	466.879	121.616	65.35	205.593	4.59333	140.102	27.842	226.73	349.09	96.814	314.248	354.226	0	0	0	0.414	0.276667
C36A4.4	104.344	59.59	9.45	0	5.224	0	91.716	0.154	0	2.992	0.0408333	39.738	0	0.0716667	17.0167	11.27	87.926	0	0	7.29	0	14.6	142.546	99.326	151.318	86.83	89.2783
C36A4.5	7.89	2.006	0	0	0	0	1.646	0	0	0	0.0208333	2.656	0	0	11.26	0	6.856	0	0	0	0	0	2.622	4.68	13.676	3.024	2.68
C36B1.11	294.026	211.61	8.53	14.359	12.244	15.9583	187.702	30.55	22.7655	26.428	160.083	249.634	37.982	6.34	1442.97	96.396	256.254	3.6075	12.1067	75.688	4.988	0.7	425.53	470.686	520.598	732.644	683.967
C36B1.14	121.382	175.368	230.004	160.992	401.558	144.702	175.682	242.48	189.174	289.612	128.787	175.958	77.65	252.325	618.453	251.698	210.86	5.9975	308.753	296.202	82.326	189.919	215.436	193.778	172.37	272.364	108.802
C36B1.16	0	0	0	0	0	0	0	0	1.91727	0	0	0	0	0	0	0	0	0	0	0	0	0	0	0	0	0	0
C36B1.9	5.64	10.3	4.46	7.47	8.344	16.1325	10.17	24.32	8.62273	13.992	6.06	4.892	27.182	0.241667	0	0	19.9	0	0.155	15.976	0	0	4.4	1.908	4.442	0	0
C36B7.2	0	0	0	0	0	0	0	0	0	0	0	0	0	0.158333	0	0	0	0	0	0	0	5.22429	0.344	0	0	0	0
C36B7.6	55.496	30.092	0.724	49.666	37.97	31.75	53.552	0	15.0327	3.334	47.3992	52.764	4.99	24.665	98.6933	107.674	14.822	8.66	0.28	40.852	66.224	46.79	85.172	55.582	70.566	53.582	109.84
C36C9.1	58.922	38.684	34.518	16.961	90.334	17.8042	44.032	55.304	14.7773	25.44	6.63583	46.792	3.546	8.78	25.075	18.81	39.022	8.96	0	73.662	0.082	0.11	43.802	75.978	78.214	62.076	3.57833
C36C9.5	0	0	0	3.249	0	0	0	0	0	0	0	0	0	0	0	0	0	0	0	0	0	0	0	0	0	0	0
C36E6.1	24.486	47.096	50.058	72.04	23.394	75.3933	23.262	45.342	46.4227	114.404	30.1008	45.384	76.582	38.4633	4.37167	12.498	26.872	90.6225	39.9233	15.632	72.224	104.306	19.286	60.058	21.806	4.896	68.655
C36E6.2	23.316	16.31	77.642	96.617	0	65.77	20.57	7.074	24.3455	9.244	29.2758	75.236	42.074	0.541667	7.15667	61.686	13.166	19.6075	4.46333	0.85	14.088	2.04714	63.61	26.4	50.458	17.574	85.7767
C36E6.8	1.26	0	4.57	0	3.064	0	0	0	0.843636	38.186	0	0	0	0	0	0	0	0	0	0	0	7.6	0	0	0	0	0
C36E8.1	131.298	151.94	174.356	174.518	161.368	141.148	155.45	224.434	295.348	154.52	150.963	63.662	87.196	72.7767	243.17	216.2	129.34	389.085	165.703	110.632	108.606	180.669	99.814	130.64	160.068	67.514	159.097
C36E8.4	1.798	1.346	0	15.417	0.288	0	1.2	4.978	0	0.08	0	2.592	0	0	0	0	0	0	0	0	0	0	15.948	0.1	0.658	0	0
C36E8.6	0	0	0	0	0	0	0	0	14.2336	0	0	0	0	0	0	0	0	0	0	0	0	0	0	0	0	0	0
C36F7.2	122.534	77.694	0.108	0	2.618	0.0608333	100.878	36.954	16.1845	98.56	0	45.834	0	26.17	14.7217	8.342	37.346	0	0.151667	1.282	0.226	0	121.002	91.946	93.928	175.408	82.73
C37A2.6	0.282	5.674	0.638	0.345	1.186	0.683333	0	5.284	0.0809091	30.846	47.7558	8.034	0.818	0.843333	0	23.932	0	0	0	0	27.52	70.4714	6.094	0	0.728	0	0
C37A2.7	35.24	73.718	119.52	168.468	121.806	141.598	69.896	120.442	171.742	166.688	214.692	222.044	37.606	316.832	78.5733	253.264	80.44	119.028	313.535	162.184	286.04	513.881	73.488	47.27	71.532	223.006	34.4333
C37A2.8	247.79	257.592	278.444	259.669	250.98	181.213	231.796	331.166	280.707	316.532	253.268	315.318	343.74	191.778	375.082	328.788	229.462	83.3	124.565	129.346	266.602	247.414	186.288	227.218	185.632	190.182	198.77
C37A2.9	0	0	0	0	0	5.3225	0	0	0.821818	0	41.7233	0	0	0	0	0	0	0	0	0	0	0	0	0	0	0	0
C37A5.7	17.38	12.1	0	9.379	23.498	0.415	25.186	20.754	0	0.34	3.13167	9.346	0	0.0583333	0.12	10.77	0	0	6.40333	0	0.298	0	8.602	7.74	8.472	6.876	39.485
C37C3.1	40.318	72.538	78.114	58.245	81.352	51.6517	46.428	70.61	50.5773	74.984	71.2867	26.784	5.754	42.9683	0.401667	7.97	31.54	5.565	4.95833	109.148	203.304	9.13714	62.962	44.966	32.442	1.426	1.15
C37C3.2	84.44	139.498	54.354	67.787	188.794	114.893	117	169.344	82.4927	108.404	69.0233	104.424	104.816	287.048	57.555	70.922	70.224	245.5	107.947	228.126	113.968	155.374	105.514	66.054	111.376	96.21	47.225
C37C3.9	542.968	563.006	582.56	35.64	573.838	25.1242	582.966	740.112	71.6064	710.352	22.9475	451.632	333.862	175.775	283.628	401.318	547.224	97.46	0.223333	490.286	52.76	60.9614	433.166	457.462	479.866	287.062	426.735
C37E2.1	75.838	137.474	133.31	100.737	175.328	149.031	102.022	147.136	129.309	136.658	127.206	172.76	111.4	137.285	77.5817	150.688	59.382	55.6225	71.99	45.732	133.826	50.36	73.944	56.216	79.674	30.222	71.8233
C37E2.2	7.662	0	11.478	0	14.638	0	10.916	0.312	0	0	0	0	34.35	0	0	0	0	0	0	0	0	0	10.35	3.882	0	0	0
C37E2.7	0	0	0	0	0	4.27083	0	0	0	0	0	0	0	0	0	0	0	0	0	0	0	0	0	0	0	0	0
C37E2.9	0	0	0	0	0	7.95417	0	0	0	0	0	0	0	0	0	0	0	0	0	0	0	0	0	0	0	0	0
C37H5.13	232.996	415.746	143.65	324.793	347.458	219.08	109.682	383.666	154.446	249.59	401.624	117.648	363.016	190.33	75.0667	273.89	266.192	267.63	1.96167	83.436	1.57	184.957	316.088	295.242	328.21	67.864	195.72
C37H5.14	0	0	18.702	0	0	0	0	0	0	0	0	0	0	0	0	0	0	0	0.0933333	0	0	0	0	0	0	0	0
C37H5.2	17.78	28.58	0	0	0.076	0	6.404	0	11.95	0	0	0	0	0	0	0	15.584	0.6625	0.16	1.378	0	0	1.368	10.668	0	0	59.5067
C37H5.3	97.38	109.798	0	0.037	1.558	0	77.48	27.322	0.0781818	1.354	0.0325	82.438	0	0.271667	0.226667	24.996	119.94	165.65	0	76.054	0.354	0.101429	40.946	65.07	60.378	35.51	64.7867
C37H5.5	94.756	118.372	56.516	59.2	76.374	52.3217	111.716	123.402	72.9864	56.81	69.3567	86.226	95.79	96.2117	189.665	140.668	120.824	45.3425	73.6333	68.324	163.514	83.3543	75.838	70.592	62.416	110.646	8.635
C37H5.6	132.11	126.31	178.54	163.602	165.444	107.786	103.182	257.05	103.011	160.866	130.369	255.922	89.806	67.5567	65.355	69.728	102.156	46.4675	147.558	153.404	119.044	91.29	115.422	127.064	144.292	165.562	126.64
C38C10.2	245.494	267.824	315.126	334.014	300.454	425.927	211.374	326.982	353.674	359.506	312.877	350.182	373.648	252.705	43.915	462.484	280.694	238.067	260.265	216.392	250.92	250.833	222.268	178.074	196.928	169.866	272.608
C38C10.6	0	0	0	0	0	0	0	0	1.45	0	1.43833	3.718	0	0	0	0	0	0	0	0	48.972	0	0	0	0	0	0
C38C3.10	0	0	0	0	0	0	0	0	0	0	0	0	0	0	0	0	0	0	0	0	0	0	5.1	0	0	0	0
C38C3.3	0	0	0	0	0	0	0	0	0	0	0	0	0	0	0	0	0	16.2175	0	0	0	0	0	0	0	0	0
C38C3.4	0	23.156	0	0	0	0	0	0	0	0	0	0	0	0	0	0	0	0	0	0	0	0	0	0	0	0	0
C38C6.3	0.77	0.304	24.682	16.806	15.644	9.78417	2.688	0	11.0527	4.844	10.09	0	0.158	0	0.416667	3.122	0.16	37.7775	10.4733	1.77	8.018	37.6486	0	0	0	0	0
C38C6.5	0	0	0	0	0	13.3583	0	0	0	0	0	0	0	0	0	0	0	0.1025	0	0	0	0	0	0	0	0	0
C38C6.8	0.456	0.962	2.4	5.069	14.53	21.1258	0.438	0	0.478182	0	1.29583	0	4.182	3.38167	0	0	0	0	0	0	2.892	0	0	2.218	0	0	0
C38D4.1	35.552	23.718	0.836	0	1.768	28.3533	8.718	39.296	0.111818	1.184	0	0.43	0.208	0	126.795	0.194	30.844	0	0	0	0	1.55143	6.914	43.44	45.592	24.896	0
C38D4.4	147.23	127.376	2.746	0	46.102	0	169.514	66.404	0.102727	47.276	0.0358333	57.02	0	0.106667	5.05833	10.016	138.9	0	0	10.588	0	0	148.022	169.39	162.848	67.608	48.43
C38D4.7	0.242	0	0	0	0	0	0.096	0	0	0	0	4.432	0	0	0	0	0	0	0	0	0	0	0	0	0	0	0
C38D4.9	19.442	15.024	0	7.479	61.134	1.47667	13.178	44.254	0	2.298	0	8.628	4.156	0	0	0	9.754	0	0.51	3.284	0	1.57	42.296	11.814	17.716	0	0
C38D9.2	0	0	0	0.338	0	0	0	0.31	0.2	0	0	2.824	0.66	0	0	0	3.588	0	8.00833	0	0	0	0	0	0	0	0
C38D9.5	0	0	8.242	0.898	0.03	0.751667	0	0.016	5.17545	0	0	0	0	0	0	0	0	0	0	0	0	0.0314286	0.014	0	0	0.04	0
C38D9.8	0.1	10.142	162.078	303.88	271.54	280.748	2.71	172.274	212.608	266.722	288.212	158.354	281.17	39.59	6.155	1.822	11.862	383.017	275.245	127.252	69.11	119.531	0.286	0	0	0.252	0.58
C38H2.2	0.266	0	0.978	0	0	5.81667	0	0	3.31273	0	0	0	0	0	0	0.872	0.24	0	0	0	0	0	0.384	0	0	0	0
C39B10.3	0	0	0	0	0	0	0	0	0	0	10.3792	0	0	0	0	2.336	0	0	0	0	0	0	0	0	0	0	63.23
C39B10.5	0	0	0	0	0	0	0	0	0	0	0	0	0	0	0	0	0	0	0	11.666	0	0	0	0	0	0	0
C39B10.7	0	0	0	0	0	0.548333	0	0	2.30455	0	0	0	0	1.945	0	0	0	0	0	0	0	0	0	0	0	0	0
C39B5.2	18.004	30.422	25.686	164.519	17.524	263.739	0.184	16.066	156.54	111.124	196.053	32.066	52.822	0.686667	3.46167	34.188	14.886	163.785	219.94	2.258	120.754	109.331	20.48	17.758	23.21	37.362	0.156667
C39B5.5	0	1.926	0	0.304	0	4.67	0	0	0	0	0	0	0	0	0	0	0.302	0	0	0	0	0	0	0	0	0	0
C39B5.6	16.522	21.806	25.012	0	20.01	2.775	43.588	4.238	0	20.804	11.8067	7.364	0	0	1.345	0.43	25.764	0	0	0.112	0	0	17.596	4.604	39.862	17.094	24.705
C39D10.6	0	0	0	10.711	0	0	0	0	0.0781818	0	0	0	0	0	0	0	0	0	0	0	0	0	0	0	0	0	0
C39D10.8	0	0	0	0.078	0	0	0	0	0	0	0	0	0	0	0	0	0	151.528	22.3733	0	0	0	0	0	0	0	0.286667
C39E9.10	0	1.624	0	0	0	0	0	0	0	0	1.21917	0	0	0.0616667	0	0	8.222	0	0	0	0	0	1.36	1.894	0	0.072	0
C39E9.11	289.076	335.448	348.114	443.263	306.012	397.264	391.212	314.506	318.463	532.614	486.238	380.922	358.49	360.255	281.52	399.616	349.184	394.48	221.075	444.314	333.552	266.373	174.49	335.674	383.876	556.18	428.078
C39E9.12	100.756	99.02	65.946	80.6	150.492	49.9917	94.452	181.402	54.7	46.148	22.8008	113.944	9.416	10.8333	124.522	60.27	111.632	4.86	95.4617	58.766	14.152	32.05	55.674	92.466	66.096	73.578	50.78
C39E9.8	0	0	0	96.513	0	0	0	0	0	0	0	0	0	0	0	0	0	0	0	0	0	0	0	0	0	0	0
C39F7.5	7.396	7.954	0	6.415	0.046	1.5575	0.226	0	0.603636	0	0	0	0	0	0.0766667	0	4.47	0.07	0.07	0	0	0	2.718	6.856	8.376	9.308	9.91167
C40A11.10	0	0	7.8	100.773	8.268	153.178	0	0	71.4045	0	132.333	0	0	0.633333	0	106.232	0	297.265	32.5167	0.258	316.268	67.49	0	0	0	0	0.226667
C40A11.2	0	0	6.614	31.371	2.768	24.45	0	0.15	19.35	0.198	13.7633	51.864	102.084	6.74667	0	3.34	0	28.045	169.433	0.306	5.814	142.277	12.574	0.172	0	0	0.215
C40A11.3	0	0	4.432	7.389	0	16.8917	0	0	35.4282	0	63.0683	0	0	0	0	16.826	0	3.1675	18.6317	0	35.814	38.4386	0	0	0	0	0
C40A11.4	0	0	0.126	12.396	0	37.685	0	0	113.389	0	104.712	0	10.07	0	0	0.184	0	14.23	27.8383	0	50.442	103.707	0	0	0	2.482	0.243333
C40A11.6	0	0	0	12.31	0	27.8358	0	0	12.7036	0	44.8683	0	79.228	2.36333	2.50333	0	0	146.843	0	0	75.024	0.33	0	0	0	0	0.11
C40A11.7	4.944	0	50.624	223.368	32.16	156.258	0	72.754	335.574	43.918	236.092	0	159.744	59.2433	3.22833	158.05	0	24.4825	26.9117	2.666	114.546	114.533	0	0	0	0	0
C40C9.7	0	0	0	0	0	0	0	0	4.84273	0	0.763333	0	0	0	0	0	0	0	0	0	0	0	0	0	0	0	0
C40H1.6	16.846	1.832	0.17	14.912	0	0.3375	10.238	0.224	0.404545	11.854	7.2425	73.862	1.112	61.1117	14.3183	0.2	12.45	3.4175	16.1	6.518	0	0	48.83	42.754	31.692	63.05	54.445
C40H5.2	0	0	8.484	24.374	0	6.84083	0	0	27.5218	4.63	11.1917	3.134	0	14.2617	0	51.862	0	81.095	45.2	0	64.682	18.3643	0	0	0	0	0
C41C4.1	19.89	20.804	13.834	0.177	0	0	28.608	1.242	0.101818	1.398	3.60667	7.818	42.39	0	0	7.794	8.716	0.7475	0	0.162	0	0	15.128	0.144	8.59	0.238	0
C41D11.3	146.83	109.08	142.83	146.135	191.408	65.7733	119.874	141.112	102.446	175.13	72.8033	145.248	136.94	21.5533	66.3017	124.034	196.588	7.685	29.955	8.264	94.278	52.9314	117.164	143.794	150.92	165.07	38.365
C41D11.5	215.35	287.61	397.888	27.652	375.872	62.9692	313.728	322.3	104.677	336.672	23.5642	294.378	137.21	96.1767	708.838	116.526	250.862	39.5575	0.42	193.944	57.734	111.107	249.472	212.416	211.062	382.634	264.842
C41D11.9	136.026	168.602	226.676	46.328	251.96	55.0533	200.48	201.988	45.3345	176.85	20.3575	127.95	34.75	112.625	0.606667	139.876	137.348	408.7	22.5317	208.082	1.65	4.28429	193.496	107.782	110.518	91.202	33.2133
C41D7.1	0	0	0	0	0	0	0	0.786	0	0	3.52333	0	0	2.105	0	0	0	0	0	0	66.926	0	0	0	0	0	0
C41G11.1	0	0	0	0	0	2.20417	0	0	0	0	0	0	0	0	0	0	0	0	0	0	0	0	0	0	0	0	0
C41G7.3	161.19	143.434	88.708	0	61.018	0.220833	198.372	22.366	0.04	56.032	0	83.348	0	0.526667	169.16	60.546	163.536	0	0	3.82	0	0.305714	202.428	169.246	233.404	185.176	247.187
C41G7.6	0	0	0	0	0	0	0	0	0	0	0	0	0	0	0	30.368	0	0	0	0	0	0	0	0	0	0	0
C41G7.9	157.54	258.158	308.092	251.963	310.49	269.752	259.434	269.662	356.767	434.516	287.483	214.502	236.654	139.503	220.315	247.072	181.5	157.105	260.42	219.144	539.408	301.259	251.752	158.392	149.69	71.78	314.627
C41H7.1	0	0	0	0	0	0	0	0	0	0	0	0	0	0	0	0	0	0	10.55	0	0	0	0	0	0	0	0
C41H7.3	63.02	61.768	155.198	66.499	91.154	79.4533	37.25	126.448	146.495	121.476	55.3075	52.912	101.242	47.9783	3.21	94.67	82.078	6.46	109.963	66.55	300.378	63.9371	30.248	72.584	105.346	152.71	63.66
C41H7.4	34.63	20.18	11.608	1.946	8.662	29.3467	46.182	46.072	12.3609	69.13	37.7517	36.382	4.416	7.94667	13.3233	22.514	31.098	173.118	149.807	19.83	99.17	96.0643	20.284	16.946	11.072	39.244	2.75167
C41H7.5	1.088	8.39	1.06	15.36	0.152	0.8375	3.026	0	9.00455	2.004	0	6.272	0	0	0	16.696	8.122	27.8425	0.548333	0.182	1.17	0	4.718	4.006	2.254	1.432	0.413333
C41H7.6	61.97	97.112	111.334	96.868	144	144.181	105.836	78.33	150.845	82.45	104.467	81.424	112.514	41.615	43.4033	87.92	132.602	88.105	93.935	206.2	86.996	302.006	40.364	94.474	61.096	141.916	57.0733
C42C1.10	91.52	65.27	23.39	33.231	86.41	17.0958	65.436	59.758	27.8864	27.656	75.2717	38.346	0.882	40.52	38.9567	71.884	51.528	45.59	26.8983	31.262	5.886	54.5429	96.09	86.296	60.642	52.504	124.613
C42C1.11	266.298	132.124	0	0	40.354	1.1925	293.064	23.63	1.12273	34.776	0	94.426	0	0	22.7733	0.16	164.066	0	0	0.164	0	0.432857	236.184	384.432	257.31	230.76	3.12333
C42C1.12	24.534	40.694	40.014	4.892	4.268	0.553333	30.768	32.114	0.751818	4.07	10.5675	5.288	0	36.23	0	39.4	27.184	0	0	0	0	0	63.05	23.418	34.388	28.006	5.74
C42C1.13	188.078	165.868	231.186	58.86	264.238	102.484	268.274	102.182	80.55	77.928	87.3008	203.47	173.274	169.937	52.21	220.742	147.908	5.595	41.4	131.722	74.868	101.353	152.208	157.968	195.886	45.64	150.448
C42C1.3	2.132	0	0	0	0	0	0	0	0	0	0	12.966	31.526	0	0	0	0	0	0	0	0	0	0	0	0	0	0
C42C1.4	178.242	89.788	45.136	2.158	16.906	0	203.544	186.438	0	16.338	0.158333	62.438	2.04	17.9883	45.4033	134.106	253.02	0	0	69.15	0	0	204.976	129.476	43.868	242.07	61.025
C42C1.8	158.128	167.926	161.284	0.024	125.698	4.11333	163.034	136.162	1.72727	165.112	0	114.702	0	1.08333	66.0117	19.342	145.634	1.585	0.413333	73.094	0	0	143.648	109.39	163.306	131.69	129.677
C42C1.9	1.7	0	0	1.47	0	0.16	0.932	0	0	0	0	0	0	0	0	0	0	0	0	0	0	4.67857	1.638	5.86	0.122	0	0
C42D8.1	0	0	0	0	0	0	0	0	0	0	0	64.61	0	0	0	0	0	0	0	0	0	0	0	0	0	0	0
C43D7.1	0	0	0	2.701	0	0.151667	0	0	0.0336364	0	1.665	0	0	0	0	0	0	0	0	0	0	0.952857	0	0	0	0	0
C43D7.10	0	0	175.074	45.571	38.296	11.0875	0	19.99	129.18	0.104	61.2842	0	84.922	0.738333	0	20.308	0	11.7825	0.373333	2.256	233.38	32.6657	0	0	0	0.154	0.0866667
C43D7.11	0	0	67.942	146.943	10.158	49.0833	0	9.63	84.9973	0	99.3367	18.71	38.964	34.2717	0.51	41.726	12.33	0	3.12667	0.156	81.718	33.6857	0	0	0	0	0.101667
C43D7.3	0	0	0	0	0	0.0566667	0	0.056	3.41	0	27.7267	0	0.048	0.35	0	0	0	0	0	0	41.688	0	0	0	0	0	0
C43D7.4	0	0	0	0	51.818	25.5575	0	0	0	0	0	0	0	0	0	0.216	0	0	0.353333	0	0	0	0	0	0	0	0
C43D7.7	0	0	0	0	0	0	0	0	0	0	0	0	0	0	0	0	0	0	0	0	51.3	0	0	0	0	0	0
C43D7.8	0	0	0	27.867	0	39.485	0	37.504	33.0727	0	50.3833	0	0	0	0	13.51	0	0	0	0	66.574	23.8286	0	0	0	0	0.385
C43E11.12	117.016	177.16	159.054	88.164	143.422	91.1075	178.758	250.656	36.9236	108.288	93.6033	157.634	80.818	376.665	259.413	294.8	109.95	66.3875	121.193	163.638	99.032	79.3729	154.662	140.808	162.356	266.306	133.218
C43E11.5	0	0	0	0	0	0	0	0	0	0	0	0	0	0	0	0	0	0	0	0	0	2.72429	0	0	0	0	0
C43E11.9	21.484	17.224	2.504	11.597	7.03	10.155	40.506	2.144	4.27364	63.282	10.8192	85.172	4.794	16.5917	77.3617	37.038	15.548	0	10.195	0.806	66.716	20.3986	84.392	60.998	35.16	50.606	82.24
C43G2.4	0	0	0	0	0	0	0	0	8.09	0	1.1325	0	0	0.0733333	0	0	0	0	0	0	0	0.0842857	0	0	0	0	0
C43H6.1	1.742	0	0	0	0.08	0	0	0	2.34545	0	0	0	0	0.415	0	0	0.57	0	65.0633	0	1.89	13.4814	6.872	11.28	22.966	32.094	0
C43H6.3	87.542	129.568	142.248	79.467	78	49.4925	96.382	67.93	27.0536	56.442	24.3492	116.848	6.642	153.153	62.1583	192.07	64.526	82.68	0.783333	373.45	4.814	44.2214	127.726	62.34	88.04	69.072	99.3433
C43H6.4	8.702	6.138	1.486	57.701	6.52	58.6733	14.668	0.468	68.9836	16.704	50.8375	1.282	1.784	0	0.983333	0.54	1.512	2.12	28.77	93.92	320.842	1.90143	15.068	2.162	0.064	5.206	0.0583333
C43H6.6	0	0	0	0	0	0.0241667	0	0	0.0336364	0	24.3483	0	0	0	0	0	0	0	0	0	0	0	0	0	0	0	0
C43H6.7	162.282	89.126	162.934	128.156	62.4	174.972	89.55	34.884	86.5545	100.864	133.979	57.204	139.236	22.275	338.932	220.51	121.906	62.77	53.41	0.152	229.378	131.109	64.974	95.406	57.83	6.868	236.5
C43H8.1	4.22	25.878	25.834	15.875	5.226	3.34667	30.372	55.432	46.8555	12.662	12.1425	32.134	35.99	38.035	0	29.474	17.594	13.3725	11.9133	2.07	43.808	6.45	27.526	6.82	17.828	2.936	1.61333
C43H8.2	44.328	53.472	64.276	32.687	43.246	3.48167	32.636	58.822	21.6782	39.156	45.6942	17.726	5.046	50.61	33.1917	0.636	18.546	0	0	11.492	0	5.63714	67.718	21.224	40.782	1.492	60.665
C44B12.1	5.856	0	0	0	0	0	0	0	0	0	0	0	0	0	0	0	0	0	0	0	0	0	8.44	0.104	0	0	0
C44B12.5	2.014	0	0	0	0	0	3.95	0	0	0	0	0	0	0	0	0	0	0	0	0	0	20.7843	0	0	0	0	0
C44B12.6	12.398	0	0	0	0	0	0.184	0	0	0	0	0	0	0	0	0	0	0	0	0	0	0	0	0	0	0	0
C44B7.1	60.45	66.894	75.816	17.176	55.974	34.44	117.25	37.354	56.4118	51.25	8.93	38.608	43.508	65.145	0	71.018	54.756	137.19	16.7833	33.584	13.526	7.10857	109.222	69.026	68.754	57.518	12.4167
C44B7.10	213.914	228.588	60.122	73.314	138.646	155.539	151.13	169.858	65.6491	117.892	137.58	218.26	51.528	106.668	135.095	127.87	197.988	51.4875	64.2417	254.078	115.384	157.637	227.682	202.662	309.328	147.124	161.283
C44B7.11	20.44	8.57	35.852	0	1.802	6.9225	17.02	12.476	9.09273	0.048	0.2675	3.606	0.716	4.875	48.4283	18.064	39.094	4.4825	1.91	2.484	12.168	2.28714	20.75	15.836	31.28	24.9	51.92
C44B7.12	150.618	195.48	211.588	157.497	212.206	92.4692	141.442	183.364	163.891	216.134	148.552	36.048	3.018	17.86	21.0633	11.226	52.038	2.06	0.546667	2.328	9.696	0.587143	136.71	72.248	37.782	34.45	64.2233
C44B7.2	36.806	34.614	6.854	14.722	20.194	17.8783	39.26	1.64	5.14727	7.874	38.1875	36.854	7.098	11.1417	34.88	8.218	34.272	0	51.5917	30.328	27.318	10.8243	43.684	49.246	47.348	39.148	15.735
C44B7.5	0	8.512	33.708	0	0	0	0	0	0	0	0	0	0	0	0	0	0	0	0	0	0	0	11.444	0	7.212	0	0
C44B7.7	4.692	4.826	0	0	0	0	0.862	0	0	26.98	0	26.674	0	0	0	0	7.406	0	2.96	0	0	0.797143	18.232	2.424	14.662	5.2	0
C44B9.2	0.578	0.592	0	0.201	0	0	0	0	0	0	0	0	0	0	0	0	9.136	0	0	0	0	0	0	0	0	0	0
C44B9.3	70.984	90.234	65.81	134.542	136.338	133.468	83.118	46.524	87.1927	54.558	69.3442	7.248	33.392	36.4917	1.24333	75.058	36.25	353.36	367.348	98.11	380.254	260.106	124.036	18.312	25.638	0.114	151.905
C44C1.1	0	0	0	0.083	0	0.765833	0	11.188	0.0627273	0	0	0	0	0	0	0	0	1.825	0	0	0	7.32286	0	0	0	0	0
C44C1.2	42.914	38.184	19.576	11.818	36.446	6.98083	25.884	32.548	93.2109	20.268	4.06	24.978	24.122	2.13833	2.62833	56.44	5.982	17.9875	125.673	28.162	0	0.581429	35.502	40.768	35.076	2.466	3.045
C44C1.6	0	0	0	0	0	0	0	0	0	8.72	0	0	0	0	0	0	0	0	0	0	0	0	0	0	0	0	0
C44C10.4	45.556	64.086	41.082	30.402	33.244	25.4175	66.206	58.998	28.6818	11.86	21.5375	33.926	6.87	2.32667	20.31	38.296	69.56	18.88	7.82667	24.144	74.21	21.3657	49.904	41.77	29.642	9.032	38.9833
C44C10.5	0	0	0	0.073	0	0	0	0	12.7	0	0	0	1.052	0	0	0	1.204	0	0	0	0	0	0	0	0	0	0
C44C10.7	0	0	0	0.072	3.892	0	0	0	0	0	0	0	0	0	0	0	0	0	17.18	0	5.036	0	0	0	0	0	0
C44C11.t2	0	0	0	6.75	0	0	0	0	0	0	0	0	0	0	0	0	0	0	0	0	0	0	0	0	0	0	0
C44E4.1	24.08	25.534	36.55	25.847	47.382	22.5217	42.484	16.094	15.8236	33.772	14.5133	32.82	28.472	17.3233	1.26833	53.366	22.764	9.695	7.24833	15.55	36.99	13.4414	18.368	15.768	25.998	8.396	19.0183
C44E4.10	0	0	0	0	0	0	0	0	0	0	0	0	0	0	0	0	0	0	45.4917	0	0	0	0	0	0	0	0
C44E4.3	205.142	304.972	282.428	104.525	228.526	92.1608	317.726	243.402	119.275	148.864	88.8617	263.95	175.004	83.2533	192.208	242.51	287.602	83.0125	53.9617	106.576	239.088	112.924	247.108	183.978	188.63	104.176	286.715
C44E4.4	169.698	188.224	279.25	368.364	378.83	301.206	181.8	301.296	293.823	311.922	388.784	205.996	249.4	283.588	166.915	484.41	193.354	140.232	305.557	269.08	339.614	545.959	141.012	172.44	170.934	381.134	304.702
C44E4.5	110.624	49.502	26.89	24.903	35.862	44.9942	92.656	126.162	99.0455	20.738	30.0817	20.798	126.124	40.4667	2.37833	79.92	123.9	60.595	2.555	32.504	69.238	1.61714	48.102	91.454	118.902	39.908	51.9733
C44H4.1	0	0.024	0	0	0	0	0	0	0	0	0	0	0	0	0	0	4.82	0	0	0	0	0	0	0	0.876	0	0
C44H4.4	13.164	23.744	21.198	3.236	16.526	6.22417	12.42	18.116	8.70273	34.428	5.57	18.72	0.034	0.848333	8.33833	9.33	24.782	0.0725	2.70167	1.186	18.668	4.48	18.482	21.654	40.512	25.564	32.995
C44H9.4	0	0	0	0.131	0	0	0	0	0	3.376	0	0	0	0.03	0.13	0	0	1.9075	0	0	0	0	0.416	2.118	0	0	11.4083
C44H9.5	0.136	0	0	0	0	0	0	0	0	0	0	0	0	0	0	0	0	0	0	0	0	0	5.304	0	0.158	0	0
C45B2.19	0	0	0	9.746	0	0	0	0	0	0	7.32167	0	0	0	0	0	0	0	0	0	0	0	0	0	0	0	0
C45B2.6	20.056	31.284	8.62	8.894	17.71	0.475	31.676	14.754	0	0.078	0.398333	43.912	19.06	33.9883	9.31667	0.312	6.338	0	0.176667	2.408	2.26	0.03	16.6	14.402	12.728	0.668	7.70333
C45B2.8	0	0	0	0	0	0	0	0	0	0	0	0	0	0	0	0	0	0	0	14.944	0	0	0	0	0	0	0
C45E1.4	0	0	0	0	11	0	0	2.864	0.26	0	0	37.22	0	0	0.493333	0	0	0	0	0	0	0	0	0	0	0	0
C45E1.5	0	0	0	0	0	0	0.322	0	0	0	0	0	0	0	0	0	0	0	0	0	0	0	0	18.302	0	0	0
C45E5.2	0	0	0	0	0	0	0	0	0	0.636	0	0	0	0	0	0	0	0	0	0	0	0	6.208	0	0	0	0
C45E5.3	0	0	0	3.09	0	0	0	0	0	0	0	0	0	0	0	0	0	0	0	0	0	0	0	0.08	0	0	0
C45E5.4	0	0	0	46.197	0	11.1525	0	0	2.85909	0	6.7975	0	0	0.14	0	0	0	0	9.815	0	0	0	0	0	0	0	0
C45G3.5	144.776	157.088	187.948	227.341	87.036	210.484	183.77	142.642	221.692	226.842	193.816	60.598	73.572	170.893	90.145	147.682	135.25	3.5325	65.875	94.78	11.246	74.83	132.45	113.46	116.474	66.218	73.4267
C45G7.4	9.954	0	1.33	3.784	0.772	0	0	1.314	0.372727	0.75	2.54583	0.048	0.898	0.101667	1.1	0	0.054	0	0	0	203.72	129.049	2.254	6.656	6.708	0	0.07
C45G7.8	0	0	0	0	0	0	0	0	0	0	0	0	0	0	0	0	0	0	0	0	6.398	0	0	0	0	0	0
C45G9.11	0	0	0	0	0	0.384167	0	0	0	0	0	0	0	0	4.50667	0	0	0	0	0	0	0	0.23	0	0	0	0
C45G9.13	0	0	0	0	0	0	0	0	0	0	9.82833	0	0	0	0	0	0	0	0	0	0	0	0	0	0	0	0
C45G9.15	0	0	0	0	0	0	0	7.44	0	0	0	0	0	0.205	0	0	0.098	0	0.51	1.432	0	0	0.388	0	0	0	1.06833
C45G9.2	266.632	163.896	94.188	40.053	276.32	56.3617	159.98	92.734	16.5255	7.406	21.8592	208.988	56.284	36.1167	336.38	60.822	276.628	168.435	0.476667	69.49	76.376	30.8129	190.886	246.202	156.996	145.398	181.828
C45G9.5	63.978	75.56	21.962	9.073	84.794	55.2567	37.938	7.736	16.8636	25.524	3.87667	2.762	2.182	42.9417	31.265	1.636	40.396	2.845	0.168333	5.866	0.306	0	161.986	102.752	139.454	70.554	194.753
C45G9.7	35.482	61.248	101.168	22.477	51.822	14.6833	79.49	40.796	27.4636	95.256	22.615	93.404	12.164	209.817	292.615	6.15	39.362	0	33.1	23.222	138.804	40.2843	87.918	41.024	60.916	199.218	92.7833
C45H4.13	0	0	0	0.161	0	0	0	0	1.55545	0	0.145	0	0	0	0	0	0	0	0	13.134	0	0	0	0	0	0	0
C45H4.14	94.516	174.488	282.202	73.696	275.43	158.299	78.524	143.74	82.8718	415.46	105.177	117.346	59.222	13.3567	242.007	181.978	103.272	29.7125	239.068	327.74	42.58	563.614	121.398	104.48	66.648	199.784	152.87
C45H4.18	0	0	0	0.107	0	0	0	0	5.02364	0	7.00667	0	0.336	0	0	0	8.838	0	0	0	0	0	0	0	0	0	0
C46A5.2	0	0	0	0	0	0	0	0	0	0	0	0	0	0	0	0	0	19.2525	0.87	0	0	0	0	0	0	0	0
C46A5.5	59.904	11.014	2.476	0.315	8.972	0.0591667	41.5	13.808	1.79636	5.536	11.2592	31.064	0.936	0.205	74.06	0	52.924	0.845	251.433	0	0.606	14.5529	86.816	68.196	68.136	73.658	107.055
C46A5.6	57.418	58.256	7.992	22.119	38.152	37.025	44.052	83.888	66.3836	115.308	60.2775	82.632	12.078	40.735	6.27	66.566	41.044	0.64	35.755	74.418	12.652	62.9071	63.056	76.428	62.71	58.528	47.74
C46A5.8	0.13	0.328	0	0	0	0	0	0	0	0	0	0	0	0	0	0	24.394	0	0	0	0	0	0.702	3.62	0	0	0
C46C11.1	35.864	47.794	1.826	21.523	35.946	4.88917	25.624	43.212	14.5873	5.334	28.025	54.674	4.09	0	0.33	15.032	19.62	0	0	45.114	30.314	0.597143	19.048	14.786	17.842	5.742	14.52
C46C11.2	5.89	12.722	0	1.462	0.164	21.9892	3.07	2.144	0.117273	0	9.6425	0	2.156	1.34667	0	0	0	23.475	0.443333	0	0	6.56286	9.528	3.728	23.566	0	0
C46C11.3	0	0	0	1.727	0	0	0	0	0	0	0	0	0	0	0	0	0	0	0	0	0	0	0	0	0	0	0
C46C11.4	0	10.198	0	62.783	0	2.32083	1.15	29.574	35.5164	0.422	2.51417	0	0	5.30833	0	0	16.032	0.1175	75.6683	0	27.416	31.3886	0	0.822	0	0	0
C46C2.2	52.952	101.782	147.79	95.046	69.654	117.805	56.908	100.738	88.4727	39.72	117.777	66.906	49.444	18.97	9.63	119.232	116.934	0.145	86.39	111.884	103.602	6.53857	58.298	25.226	69.294	27.038	83.2433
C46C2.7	63.43	45.46	5.15	0.787	2.764	0	51.478	3.412	12.8945	8.906	0	92.852	0	0	15.6167	4.462	56.584	0	0	0	1.074	0	120.228	68.148	32.76	38.318	1.57
C46C2.8	0	0	0	0	0	0	0	0	0	0	0	19.902	0	0	0	0	0	0	101.48	0	0	0	0	0	0	0	0
C46E1.3	0	0	0.068	0	0.05	0	0	0	0	0	0	0	0	0	0	29.332	0	0	0	33.378	0	0	0.026	0.102	0	0	0
C46E10.8	0.902	0	6.084	0	1.61	20.2583	46.566	0.052	0.316364	0	14.2375	0	0	0	0	108.938	0	0	0	0	0	0.234286	4.352	0	0	0.14	0
C46E10.9	0	0.162	34.806	18.829	22.148	0.03	0	0	4.70182	0.67	8.23417	0	0	0	0	0.124	0.598	0	4.5	0	2.054	0	0	0	0	0	0
C46F11.3	96.57	10.79	0.348	0.048	17.774	0.313333	29.706	0.254	0.0518182	0	0	60.44	0	0.095	296.335	0	88.514	0	0	0.17	0.916	0.102857	96.142	130.998	165.25	218.666	132.482
C46F11.4	62.462	48.43	76.932	111.523	60.66	83.9783	51.614	71.868	121.54	95.698	161.442	45.662	129.754	70.7717	0.326667	38.306	44.374	4.3875	33.67	15.752	36.148	167.646	34.584	42.19	37.998	40.05	15.645
C46F11.5	51.764	31.658	38.912	9.333	28.378	8.3275	54.946	2.932	14.0209	8.828	20.7125	104.11	25.618	79.2233	15.7317	43.18	34.53	0.085	0.176667	23.77	0.082	0.245714	43.276	65.426	24.528	55.356	21.095
C46F11.6	20.91	20.286	0	6.434	0.204	0	4.88	0	0	0	7.67583	0	0	0	0	38.802	23.314	0	0	0	0	0	26.884	6.456	14.308	3.386	5.46333
C46F2.1	0.54	0	0	0	0	3.47667	0	0	15.1364	0	11.3417	1.582	0	0	0	0	0	0	0	2.202	0	0	9.888	0	0	0	0
C46F4.4	0	0	0	0	0	0	0	0	4.39909	0	0	0	0	0	0	0	0	0	0	0	0	0	0	0	0	0	0
C46G7.5	0	0	12.326	10.067	0	16.1808	0	0	14.9091	0	2.6325	0	2.872	0	0	0	0	0	0	0	2.104	21.7171	0	0	0	0	0
C46H11.10	1.4	0	0	0	0	0	6.298	0	0	0	0	0	0	0	0	0	0	0	0	0	0	0	0	0	0	0	0
C46H11.2	7.088	16.208	1.852	2.701	17.12	0.939167	0.074	63.976	51.0182	56.032	19.8558	2.61	80.692	251.465	2.82833	4.466	23.944	45.68	183.613	5.232	32.242	64.57	10.924	5.67	1.28	0	1.96
C46H3.2	43.26	17.592	0.446	23.814	0	8.1575	12.344	0	2.82	0	8.6325	11.762	0.238	16.0517	46.8033	0.498	21.352	0.065	0	0	1.168	1.14	38.856	13.988	9.138	49.986	21.19
C47A10.13	0	0	0	25.364	0	0	0	0	0	0	37.8875	0	0	0	0	0	0	0	0	0	0	0	0	0	0	0	0
C47A4.1	23.918	17.114	2.692	0	0.532	0	15.8	0	30.9745	3.894	0.0941667	16.346	0	0	3.86167	0	7.238	5.915	0	0.194	0	0	38.092	25.716	35.352	31.832	38.0283
C47B2.2	122.424	120.67	81.078	4.219	106.084	0.750833	111.948	60.764	26.7727	99.03	0.160833	85.304	34.208	18.6533	6.53833	60.206	133.842	0	0	8.256	107.95	0.461429	202.826	121.366	128.856	174.782	99.3733
C47B2.9	13.34	7.986	6.056	0	3.544	0	17.95	6.656	1.40455	0	0.103333	4.958	0	1.765	0	17.284	9.134	0	0	9.144	22.296	0	21.406	16.6	17.008	0.232	27.7767
C47D12.2	183.414	120.532	48.694	54.071	33.11	48.5467	86.098	43.698	43.07	102.672	46.1558	146.432	182.272	153.532	87.5767	103.864	136.448	13.8825	28.8867	155.178	43.384	148.399	138.442	191.68	130.46	209.728	262.007
C47D12.4	0	1.266	110.968	196.452	49.984	156.448	40.524	138.242	210.245	123.694	390.858	2.856	50.534	95.9067	0.563333	112.99	11.22	1300.46	167.145	88.36	137.856	160.2	0.058	0	0	0.14	0.476667
C47D12.5	0	0	0	2.375	0	5.50167	0	5.1	20.0709	0	2.29167	0	1.778	3.37833	0	0.162	0	0.9475	42.085	0	0	0.461429	0.434	0	0	0	0
C47D12.8	78.51	40.696	11.766	19.176	27.338	16.0708	33.034	16.85	3.82273	8.626	14.735	45.18	24.61	10.0017	47.5533	66.656	55.4	34.845	42.8783	70.03	4.566	7.02429	37.54	38.978	16.666	28.92	9.09
C47E12.14	0	0	0	0	0	0	0	0	0	0	0	0	5.676	0.538333	0	0	0	0	6.46833	0	0	0	0	0	0	0	0
C47E12.2	284.492	182.32	127.018	35.781	192.03	1.97667	165.232	83.66	0	43.414	8.215	139.824	0	0.39	107.22	49.684	308.058	0.2625	69.8333	98.622	0.108	0	347.05	250.67	302.658	249.49	351.44
C47E12.3	86.766	37.874	0.08	0.835	2.182	0	49.386	4.908	0	0.406	0	23.622	0.044	1.175	0	6.472	62.288	0	12.3683	0.108	0.114	0	99.208	103.58	36.916	9.616	19.435
C47E12.6	0	0	0	0	0	0	0	0	0	0	0	0	7.08	0	0	0	0	0	0	0	0	0	0	0	0	0	0
C47E12.7	37.766	10.816	0.06	16.622	3.054	27.8825	1.96	28.092	10.8836	6.348	10.79	39.91	0	10.87	57.0917	155.906	37.906	5.7875	1.37	6.516	12.962	24.3957	42.71	71.31	17.598	62.006	0.0883333
C47E8.10	0	0	0	0	0	0	0	0	1.62091	0	26.4433	0	0	0	0	0	0	0	0	0	0	0	0	0	0	0	0
C47E8.11	6.362	0	0	0	0	0	0	2.138	0	3.488	0	90.082	0	0	0	0	0	0	0	0	0	0	5.64	0	0	0	0
C47E8.12	0	0	0	0	0	0	0	0	8.18182	0	0	0	0	0	0	0	0	0	0	3.136	0	0	0	0	0	0	0
C47E8.3	0.68	14.212	1.328	0.912	0.264	0.5625	0.976	1.246	1.85273	2.15	1.23333	1.584	1.274	1.59	2.98	1.228	3.442	0	2.04333	0.954	2.184	4.86	2.9	0.3	1.12	1.992	2.39667
C47E8.4	274.134	452.404	395.488	360.577	296.692	443.015	286.106	350.13	384.62	333.752	356.593	445.814	405.426	469.782	321.672	656.71	270.196	51.43	540.237	333.91	335.028	194.983	319.568	306.568	236.254	427.924	504.233
C47E8.t1	0	0	0	0	3.98	0	0	0	0	0	0	0	0	0	0	0	0	0	0	0	0	0	0	0	0	0	0
C47F8.1	64.978	72.75	81.77	143.15	139.15	151.35	89.538	206.562	243.645	215.136	130.277	86.742	59.562	60.95	0.525	94.692	26.762	235.055	510.882	175.896	133.106	357.196	83.454	71.23	121.564	79.368	373.483
C47F8.5	0	0	0	0	0	0	0	0	0	0	0	0	0	0	0	0.488	1.724	0	0	32.72	0	0	0	0	0	0	0
C47F8.6	0	0	3.1	0	5.966	0	0.094	0	0	0	0	0	0	0	0	3.008	0.372	0	4.095	41.504	0	0	0	0	0	0	0
C47G2.13	0	0	0	0	0	0	0	0	0	0	0	0	0	0	0	0	0	0	0	12.88	0	4.65143	1.036	0	0	0	0
C47G2.16	0	0	0	0	0	0	0	0	0	0	0	0	0	0	0	0	3.682	0	0	0	0	0	0	0	0	0	0
C47G2.3	82.402	66.362	22.488	31.092	130.306	31.0542	128.662	107.03	24.3036	180.468	87.3167	49.628	118.228	1.10667	195.352	23.452	58.688	94.305	27.8717	37.166	9.826	79.5843	121.448	90.664	85.436	155.662	65.665
C47G2.4	140.118	84.252	43.958	46.973	46.562	23.5417	94.01	45.09	15.4327	24.486	4.00833	254.418	181.54	31.8567	74.6983	24.742	152.208	55.9925	1.86333	59.342	29.166	155.854	137.318	210.836	195.534	104.496	212.008
C47G2.6	0	3.442	1.774	0	0.284	0	0	0	0	0	0.4375	0	5.596	0	0	0	0	0	0	6.908	0	0	0.296	0	0	0	0
C47G2.7	0	0	0	0	0.244	0	0	0	0	0.22	0	0	10.994	0	0	0	0	0	0	0	0	0	0	0	0	0	0
C47G2.8	0	0	0	0	0	0	0	0	0	0	0	0	28.39	0	0	0	0	0	0	0	0	0	0	0	0	0	0
C48A7.2	283.458	180.804	6.542	62.207	24.044	9.135	179.828	6.192	9.35091	1.056	21.3958	122.91	0	1.08833	236.152	13.158	229.708	23.1925	64.6233	1.57	37.118	3.22286	269.726	320.82	277.752	207.736	315.732
C48B4.10	39.216	22.31	19.9	0.314	8.85	5	27.206	59.778	56.3018	19.84	2.51417	4.35	0	0.271667	0	0	17.834	0	0	0	25.512	2.30429	41.464	19.522	30.706	0	3.70167
C48B4.11	231.23	115.514	5.936	0	37.718	0	164.19	36.944	3.67455	22.408	0.904167	76.294	0.964	0.085	274.02	66.36	186.458	0	6.74	0.464	0	0.211429	240.54	268.144	259.768	168.616	232.077
C48B4.3	0	0	0	0	0	0	0	0	0.37	0	0	0	0	0	0	0	0	0	32.855	0	0	0	0	0	0	0	0
C48B4.6	39.052	43.112	4.254	19.594	36.512	5.41667	83.144	40.814	48.2709	48.148	22.4033	184.184	1.246	19.39	31.3267	8.836	28.316	7.12	0	16.52	0	0	113.686	38.292	107.422	43.808	8.77667
C48B4.7	159.372	162.482	182.046	51.899	124.34	39.335	159.754	176.434	64.2118	108.778	22.2692	147.44	20.85	0.415	26.1817	69.738	146.794	13.1275	0.241667	65.612	0	0	209.424	79.568	90.602	122.706	58.2017
C48B4.8	49.734	26.496	0.162	0	0	0.144167	32.632	14.652	30.0609	1.582	0	39.326	0	12.77	0	40.02	18.248	0	1.10833	27.366	0	0	69.328	32.168	2.712	138.014	106.893
C48B4.9	105.99	82.032	1.168	0.261	3.168	0.366667	87.02	33.268	0.972727	9.73	0	197.936	1.67	9.69167	247.843	0.926	88.358	0.195	0	42.94	0.652	0.354286	205.758	123.936	157.438	274.982	240.66
C48B6.10	122.298	181.982	276.544	152.374	234.466	155.607	181.726	218.43	155.034	295.75	185.381	95.79	195.706	389.478	31.95	164.558	82.928	346.51	229.362	225.62	181.364	179.057	213.074	140.886	63.558	52.894	48.7233
C48B6.2	65.764	91.55	113.866	52.148	119.73	60.7733	62.768	104.53	51.6218	104.25	18.0175	235.67	93.552	400.29	149.358	189.234	146.132	13.42	208.675	86.264	63.298	139.604	212.334	133.144	120.464	854.946	140.783
C48B6.3	89.54	105.944	71.976	40.643	111.232	81.5383	81.912	136.41	61.9427	103.3	66.3908	91.93	43.62	71.4217	95.8467	72.588	46.458	76.715	123.46	64.388	99.716	38.13	91.924	43.41	94.758	270.808	97.2383
C48B6.9	44.796	102.2	52.782	86.413	93.044	69.1058	30.026	26.322	74.3627	46.504	206.195	44.64	70.546	142.732	75.8067	104.616	65.88	21.9275	5.17833	4.702	162.332	70.3657	100.206	56.116	85.046	26.156	96.1417
C48C5.t1	0	0	0	14.35	0	0	0	0	0.935455	0	0	0	0	0	0	0	0	0	0	0	0	0	0	0	0	0	0
C48D1.1	0	0	28.928	66.855	190.398	151.864	0	2.632	98.3418	41.736	151.768	0	24.88	90.3467	0.42	34.21	0	181.93	207.202	4.706	304.922	47.4329	0.466	0.436	8.686	0.068	0.301667
C48D1.5	8.096	3.45	1.224	0.864	2.074	0.488333	8.094	0.178	12.9782	0.362	1.275	0.466	0.492	0.161667	0	1.06	0.5	1.965	34.875	0.448	0	0.63	4.44	7.39	9.332	0.212	0.575
C48E7.1	0.286	2.944	0	0	0.488	0	0	0	5.86636	0	0	0.342	0	0	0	0	1.668	0	0	0	13.692	0	1.028	0	0	17.114	0
C48E7.11	136.91	112.052	56.92	11.668	56.522	21.6192	103.35	44.554	14.8373	32.85	39.2967	72.402	0.68	27.34	118.723	186.26	164.16	0	3.52333	51.626	1.626	41.0271	172.284	144.788	150.424	219.228	151.913
C48E7.2	98.836	92.36	111.02	49.823	151.634	26.6725	141.106	145.892	21.2445	163.426	142.812	87.786	23.484	189.168	72.5517	178.908	123.058	0	13.2667	89.812	94.966	30.74	93.348	103.134	104.166	64.13	63.6067
C48G7.4	0	0	0	0	0	2.86167	0	0	0	0	0	0	0	0	0	0	0	0	0	0	43.248	0	0	0	0	0	0
C49A1.1	0	0	0	0.165	0	1.52833	0	0	0	0	0	0	0	0	0	0	0	0	0	0	0	0	0	0	0	0	0
C49A1.10	0	0	0	0	0	0	0	0	0	0	0	0	0	0	0	0	0	90.6625	0	0	0	0	0	0	0	0	0
C49A1.2	0	0	0.254	7.589	0	42.0517	11.052	0	1.28455	0	0.330833	6.344	0.174	0.08	0	0	0.142	0	0	4.778	0	0	0	0	0	0	0
C49A1.5	0	0	0	34.758	0	0	0	0	0	0	0	0	0	0	0	0	0	0	0	0	0	0	0	0	0	0	0
C49A9.10	34.236	48.94	11.454	0	18.312	2.06167	39.748	4.356	1.03545	5.3	8.54667	23.42	0.344	0	5.91667	0	18.708	0	1.74167	6.488	0	0	101.194	68.254	36.644	46.576	52.49
C49A9.7	2	0	10.304	0	0	0	0	0.052	0	0	0	0	0	0	0	0	0	0	0	0	0	0	2.228	0	0	0	0
C49C3.15	6.914	7.784	0	0	37.35	0	2.698	0.768	0.63	27.526	47.0292	0	0	0	0.496667	0	10.648	0	0	13.04	0	0	5.014	13.872	3.52	19.838	0
C49C3.2	0	0	0	0	0	6.19833	0	0	0	0	0	0	0	0	0	0	0	0	0	0	0	0	0	0	0	0	0
C49C3.5	6.306	13.152	0	0	0	3.74333	0.32	20.152	1.18182	0	0.244167	23.552	0	0	0	0	9.414	0.2775	0	0	0	0	9.678	15.5	14.59	25.934	11.5167
C49C3.6	160	176.712	217.428	11.218	190.672	30.9425	183.882	158.112	6.11818	141.164	18.7925	114.69	35.936	106.212	196.862	244.626	128.826	0.28	5.22667	152.254	26.464	0.137143	224.016	224.914	171.902	116.996	476.195
C49C3.7	130.328	155.558	67.428	114.128	159.736	71.4642	146.938	35.548	137.15	145.13	121.758	149.096	84.676	358.008	252.772	111.246	135.234	2.2675	26.4833	134.932	64.684	1.21	125.14	208.316	155.594	116.53	249.313
C49C3.8	221.436	165.984	184.43	145.41	205.882	72.1792	166.396	118.998	94.3545	85.078	52.3442	181.614	279.954	48.015	99.215	135.306	111.55	1.205	139.412	6.616	10.762	68.6671	228.552	183.38	166.276	294.264	225.603
C49C3.9	0	0	0	0	0	0	0	0	13.87	0	0	0	0	0	0	0	0	0	0	0	0	0.0442857	0	0	0	0	0
C49C8.3	20.634	30.284	40.734	0	38.696	0	25.366	1.198	0.941818	68.854	0	11.758	2.692	64.2583	0	1.548	28.34	0	0	0.184	0	0	40.542	4.916	0.152	36.302	0
C49D10.10	0.414	0.556	1.096	0	0	0	0	0	0	0	0	9.216	0	0	0	0	0	0	0	0.614	0	0	0.026	0.058	0	0	0
C49F5.3	90.898	114.852	81.85	23.212	118.326	63.2192	117.55	71.51	41.7909	87.154	40.2675	83.664	26.446	40.7033	0	43.662	110.074	23.4575	161.037	4.178	12.592	46.3329	121.056	76.848	85.778	214.196	39.1583
C49F5.5	0	0	0.636	0	0	0	0	0	22.9882	0	0	0	2.82	0	0	0	0	0	0	0	0	0	0	0	0	0	0
C49F5.6	68.14	89.17	65.858	11.854	23.412	40.455	81.576	91.772	34.1609	9.248	13.17	5.122	0	0.0666667	0	0.238	57.63	2.465	0.183333	47.902	2.136	1.02714	68.246	49.21	95.286	0	25.7717
C49F8.2	0	0	0	0	0	0.778333	0	0	3.21455	0	3.065	0	0	0	0	0	0	0	0	0	0	0	0	0	0	0	0
C49G7.10	0	0	0	0	0	0	0	0	0	0	0	0	0	0	0	0.132	0	0	0	0	0	24.0414	0	0	0	0.138	0
C49G7.12	0	0	0.098	0	0	0	0	0	0	0	0	0	0	1.265	0	0	0	0	0	20.368	0	0	0	0	0	0	0
C49G7.7	0	0	0	0	0.088	7.61583	0	0	0	0	0	0	0	15.9533	0	0	0.056	0	0	0	0	0.0571429	0	0	0.044	0	0
C49G9.1	0	0	0	0	0	0	0	0	0	0	0	0	0	0.455	0	0	0	1.6925	14.4517	0.152	0	0	0.774	0	0	0	0
C49G9.2	0	0	0	0	0	0	0	0	0	0	0	11.986	0	0	0	0	0	0	0	0	0	0	0	0	0	0	0
C49H3.3	286.93	456.18	536.116	699.585	646.778	579.323	411.67	555.982	616.877	556.93	735.634	581.326	323.688	1029.8	1115.64	825.582	466.532	692.362	905.082	769.44	727.276	860.096	371.894	444.418	467.136	682.476	484.448
C49H3.4	47.07	80.566	0.574	8.753	76.652	7.57833	33.108	124.64	0.158182	41.004	2.76833	65.834	0	0	0	50.168	37.564	2.2025	3.53	5.302	0.506	105.241	89.974	65.618	88.124	56.236	32.8317
C49H3.6	3.188	0	3.652	2.216	0.066	19.9825	0	0	6.77091	0.31	3.68583	0	0	0	0.0933333	0	2.744	19.2925	0	0	15.622	0.157143	7.038	4.218	6.75	0	0.738333
C49H3.9	100.456	113.354	65.128	154.294	62.692	104.87	78.67	106.414	19.5855	66.464	124.678	137.286	50.606	30.315	116.203	113.438	43.618	102.088	143.302	155.852	52.994	69.8057	134.244	95.25	106.342	146.874	112.293
C50A2.2	5.71	6.066	15.422	3.349	41.166	4.755	9.376	6.06	11.2182	9.048	23.5525	6.104	2.606	0.106667	0	2.764	3.074	0	0.241667	0.248	5.236	1.57571	8.552	5.078	2.504	2.806	1.52167
C50A2.3	0	0	0	0	0	0	0	0	0	0	0	0	0.176	0	0	0	0	0	42.7217	0	0.156	0	0.132	0	4.614	0	0
C50A2.4	0	0	23.818	0	0	0	0	0	0.116364	0	0	0	0	0	0	1.544	0	0.3875	123.042	0	33.592	6.45	0	0	0	0	0
C50B6.3	149.876	179.472	139.774	33.88	79.278	0.706667	229.39	230.566	19.6827	291.65	8.58417	119.486	44.8	49.865	76.7633	10.434	91.934	48.8625	14.455	74.1	26.956	20.2543	126.818	103.388	134.232	29.94	18.7117
C50B6.9	8.446	0.114	3.106	0	0	0.159167	23.808	0	0	0	0	0	0.882	3.85833	0	0	1.07	6.58	0.826667	0	0	0	5.658	6.34	8.426	0	35.475
C50B8.1	196.05	217.59	165.022	25.68	243.92	20.8758	185.126	207.982	25.9827	97.044	9.16083	263.032	27.34	22.5633	285.883	49.396	186.348	37.7	22.5983	37.552	3.204	11.9371	350.476	229.298	257.932	531.324	179.067
C50B8.3	50.198	66.798	11.548	15.616	16.826	12.2875	34.318	41.442	113.283	108.152	13.245	108.418	103.648	1.58833	19.5033	16.746	61.436	9.045	74.6983	1.614	18.686	187	72.87	83.706	19.15	17.674	52.185
C50C3.1	134.642	70.132	20	0.037	29.86	0.0591667	112.44	3.978	0.127273	9.856	0	87.216	0	0.436667	161.148	72.018	85.752	0	0.148333	25.264	0.262	9.79286	117.21	175.094	114.642	182.458	396.143
C50C3.13	0	0	0	4.748	0	2.83417	0	5.454	2.07091	0	1.00583	0	0	0	0	5.564	0.83	0	0	4.444	0	0	0	0	0	0	0
C50C3.14	2.95	3.212	0	0.552	0	0	0	0.718	2.49636	17.768	2.3525	0	0	0	0	0	0.784	0	0	0.97	2.632	0	0	0	0	0	0
C50C3.5	0	0	0	0	0	0	0	0	0	8.24	0	13.29	0	0	0.555	0	0	0	0	0	0	0	1.176	0	0.494	0.142	0
C50D2.10	0	0	0	7.575	0	5.15	0	0	2.07818	0	0	0	23.156	0	8.65333	0	0	0	10.0217	0	0	0	0	0	0	0	0
C50D2.5	92.698	138.08	164.224	135.502	222.178	129.139	140.044	168.418	187.852	205.806	217.428	198.346	223.598	216.423	366.795	249.396	130.018	99.03	224.172	206.258	388.466	258.174	137.426	138.928	136.128	423.876	83.955
C50D2.7	59.744	7.158	29.062	0.367	13.418	0.0458333	19.142	0.58	15.3336	0.074	0.0283333	26.372	1.242	0	18.1683	0.138	9.848	0	0.115	0.058	0	0.518571	63.962	31.884	51.83	60.952	10.655
C50D2.8	0.172	0.102	8.778	7.335	7.756	9.7925	5.434	1.618	0	12.124	4.96417	0	0	0	0	5.212	8.402	4.7925	13.8417	1.54	0	0.958571	0.326	0	0.126	0	0
C50D2.9	76.856	25.432	6.712	0	17.992	0	67.204	4.428	0	39.842	0	0.084	0	0	0	0.082	0.868	0	0	0	0	0.55	87.696	36.33	12.034	0.118	1.89833
C50E10.1	0	0	0	1.442	0.83	0	0	0	0	0	1.5275	0	0	0	0	0	0.194	0	15.5433	0	0.436	0	0.68	0	0	0	0
C50E10.12	0	0	0	0	0	0	0	0	0	0	3.82917	0	0	0	0	0	0	0	0	0	0	0	0	0	0	0	0
C50E3.11	13.936	5.826	3.626	0	0	0	8.006	0.074	0	22.546	0	0	0	0	0	0	6.81	7.94	0	36.606	0	13.73	50.684	7.354	0	0.606	0.111667
C50E3.12	113.818	145.144	138.824	42.131	101.076	22.9908	116.298	124.42	35.4164	182.168	12.5925	16.358	0	0	0	0.418	57.74	0.1775	0	0.784	0	0.28	79.422	47.502	33.596	16.316	0
C50E3.13	130.024	150.796	156.576	0.157	336.644	37.43	125.93	209.14	12.7873	150.46	29.5708	0.598	0	0	0	17.286	21.65	3.4225	0.105	10.534	0	0.0657143	92.444	99.468	2.636	0.206	9.16
C50E3.5	113.678	123.992	30.342	13.397	52.78	1.18667	79.03	43.004	8.75727	30.166	2.85917	55.858	0.686	0	18.5933	9.838	104.24	0.1925	33.2433	51.87	0.842	0	139.852	72.722	92.224	39.532	85.3567
C50E3.6	0	0	0	0	0	0.0908333	0	0	0	98.382	7.415	0	0	0	0.15	0	0	0	0	0	0	0	0	0	0	0	0
C50F2.1	0	4.606	0.478	20.909	17.248	14.0567	0	26.052	42.6991	0.768	36.9758	0	0.978	51.0083	1.19833	0.428	0	0.985	26.755	0.554	143.648	2.03	0	0	0	0	0.126667
C50F2.2	40.846	50.17	54.284	5.131	26.064	12.6108	30.524	50.782	5.27909	35.964	16.525	64.78	1.014	23.3317	11.155	73.836	17.578	0.255	19.6733	6.102	1.602	0.0557143	26.372	41.702	81.18	116.832	36.6583
C50F2.3	59.336	63.794	92.602	119.248	78.038	82.5833	94.858	63.862	94.8691	118.29	96.0558	59.288	96.298	53.7517	25.0717	88.194	54.244	13.0125	53.6967	37.63	89.522	65.0657	43.494	45.322	135.084	50.774	96.6167
C50F2.4	0	0	0	0	0	17.3067	0	0	0	0	0.193333	0	53.334	0	0	0	0	1.1975	0	0	50.404	0	0	0	0	0	0
C50F2.7	0	0	0	25.993	3.258	2.13167	0	38.11	24.2082	0	31.6025	0	120.782	0	0	0	0	1.3	0	0	0.168	18.4329	0	0	0	0.198	0
C50F2.8	0	0	0	2.737	0	2.18417	0	2.27	1.39727	0	5.43333	0	1.922	0	2.65	0	0	0	0	0	0.14	2.80143	0	0	6.51	0	0
C50F4.12	49.886	25.054	12.134	49.48	12.75	17.8808	55.506	69.35	0	31.806	0.04	140.85	40.86	0.336667	70.4717	59.22	45.898	4.4375	48.6583	0.552	0.294	0.0757143	75.35	91.076	95.044	73.346	5.43333
C50F4.14	202.928	202.994	197.738	17.948	199.294	60.445	167.17	332.8	32.7291	144.124	104.414	268.668	114.862	44.7767	106.253	104.502	254.806	3.2325	0.323333	151	63.06	0.401429	217.334	170.704	179.054	218.598	323.622
C50F4.16	139.368	49.28	7.642	6.557	22.622	0	62.736	18.09	0.302727	0.066	0.105	62.362	0	169.695	37.455	18.67	60.262	8.4325	0	13.752	0	0.298571	147.236	195.444	186.354	155.924	208.87
C50F4.4	12.798	14.54	2.672	1.821	3.02	2.4325	17.524	14.014	5.25182	0	3.18917	35.804	0	0.493333	33.7467	0	35.166	50.8325	0.143333	0	0	9.17571	39.592	18.24	30.894	17.596	20.9567
C50F4.6	239.422	281.292	767.092	1360.52	626.032	1011.74	350.334	540.42	1253.13	752.836	1680.43	609.736	1253.21	719.392	667.935	789.294	339.878	701.12	1836.33	1065.51	1521.07	1827.15	346.276	310.396	306.908	888.404	513.283
C50F4.9	0	0	0	0.606	0	7.92583	0	0	4.26636	0	22.6233	0	0	0	0	0	0	0	0	0	0	0.215714	0	0	0	0	0
C50F7.1	4.95	0	0	14.916	23.028	4.91583	2.904	0	0.195455	0	0	0	0	0	0	0	18.936	0	0	26.344	0	0	0.178	0.474	1.216	1.38	30.8583
C50F7.4	111.956	56.646	2.672	3.406	19.884	22.4333	33.134	12.234	0.0381818	0.06	2.12917	33.98	0	0	0	61.594	35.638	0	0.513333	16.332	0.074	0	151.462	109.92	60.144	32.576	105.282
C50F7.6	33.474	34.066	70.888	0	32.074	0.269167	2.006	0.178	0.164545	0	6.13583	98.672	47.302	42.685	1.65333	0	6.27	0	0	7.73	0	0	19.43	11.468	11.642	10.856	34.335
C50F7.9	0	0	0	0.113	36.596	0	0	1.836	0	0	0	2.926	0	0	0	0	0.202	0	0	4.594	0	0	0.516	1.828	0	0	0
C50H2.5	0	0	0.098	0	0	0	0	30.752	0	0	0	0.13	0	0	0	0	0	0	0	0	0	0	0	0	0	0	0
C51E3.6	0	0	0	0	0	0	0	0	0	0	0.0241667	0	0	0	0	0	4.794	0	0	0	0	0	0	0	0	0	0
C51F7.3	0	0	0	0	0	9.69167	0	0	0	0	0	0	4.182	0	0	0	0	0	0	0	0	12.3671	0	0	0	0	0
C52A10.2	0	0.818	8.814	7.677	0	9.6025	0.058	1.73	9.24727	4.204	0.786667	0	25.198	25.3767	0	17.742	0.058	6.8375	7.39	6.396	11.8	3.94429	0.044	0	0	6.26	4.405
C52A10.3	39.842	12.86	0.07	23.916	14.746	80.5042	29.134	105.292	80.6055	0.082	26.36	6.702	36.812	0.173333	0	0.254	27.702	0	47.4217	34.19	65.878	10.3057	39.404	37.054	42.48	12.086	4.42
C52B11.5	0	0	0	0	0	0	0	0	0	0	0	0	0	0	0	0	0	0	0	0	0	0	0	0	11.338	0	0
C52B9.15	0	0	0	0	0	0	0	0	0	0	1.9575	0.43	0	0	0	0	0	0	0	0	0	0	0	0	0	0	0
C52B9.4	63.884	76.27	86.3	106.17	71.858	57.2575	88.936	77.698	60.7791	44.782	83.2508	44.996	11.042	49.0767	5.9	4.108	72.504	5.0825	54.425	83.19	0	69.8043	65.484	66.3	86.742	72.03	56.2783
C52B9.8	26.004	19.684	9.03	49.867	26.164	39.5917	31.712	45.91	33.71	65.944	48.82	15.9	26.192	15.6317	18.2917	45.558	10.382	42.975	28.1017	8.918	34.21	21.9586	14.642	10.932	8.028	11.056	7.28167
C52D10.1	0	0	8.006	0	0	11.21	0	0	0	0	0	0	0	0	0	0	0	0	0.241667	0	0	49.9086	0	0	0	0	0
C52D10.10	0	2.672	41.746	89.958	24.902	74.8967	0	24.836	137.532	64.304	184.649	0.272	0.226	32.64	0	0.588	0	33.46	58.09	24.394	23.602	212.997	0	0	0	0.34	0.633333
C52D10.12	8.552	0.784	0.63	0.378	6.726	0.1275	7.2	0.092	10.4764	0.036	17.155	18.882	1.668	0	0	38.02	4.252	73.5675	0.416667	0	0.508	11.42	18.086	32.676	28.392	0.054	3.61
C52E12.1	94.472	63.952	41.124	29.685	55.698	28.8308	77.476	57.702	12.2445	57.666	12.225	59.804	21.688	1.29667	52.8383	30.972	62.946	53.9675	1.61	25.044	0.096	1.00714	80.492	82.164	52.616	61.484	17.4467
C52E12.4	35.902	13.168	0.282	5.764	0.176	12.5508	25.798	10.346	1.68182	1.538	8.0025	20.736	0	1.00167	9.23333	0.022	24.698	0	0.495	2.6	13.19	0.0185714	29.52	34.906	55.38	13.11	70.9117
C52E12.6	0.07	0.076	0	0	0	0.075	0	0	0	0	11.3083	0	0	3.79833	0	0	0	0	0	109.742	0	0	0.048	0	0	0	0
C52E12.t1	0	0	0	0.63	0	0	0	0	0	72.264	0	15.146	80.38	0	0	0	15.888	0	0	0	0	1.24	0	0	0	0	0
C52E2.2	0	0	0	0	0	0.191667	0	0	0	0	0	0	0	0	0	0	0	0	0	0	436.5	20.3743	0	0	0	0	0
C52E2.3	0	0	0	0	0	0.0616667	0	0	0	0	0	0	0	0	0.44	0	0	0	0	0	124.42	5.26714	0	0	0	0	0
C52E4.13	0	0	0	0	0	0	0	3.536	0	0	0	0	0	0	0	0	0	0	0	0	0	0	0	0	0	0	0
C52E4.5	8.906	4.368	0	0.673	0.326	0	0.334	0	0.0318182	2.642	3.34583	0	0	0	0.756667	0	0.292	0	0	0	0	0	4.654	0.586	9.464	0.194	0
C52E4.7	0	0	1.086	0.104	6.712	0.463333	1.43	0	0	0	0	0	0	0	0	0	0.112	0	0	0	0	0	0.108	18.022	0	0	0
C52E4.8	0	0	0	8.645	0	21.7983	0	0	0	0	0	0	0	0	0	0	0	0	0	0	0	0	0	0	0	0	0
C52G5.2	0	0	0	0	0	1.13583	3.334	0	0	0	0	0	0	0	0	0	1.438	0	0	51.99	0	0	0	0	0	0	0
C52G5.4	0	0	0	0	0	0	0	0	0	0	0	0	0	0	0	0	2.21	0	0	24.006	0	0	0	0	0	0	0
C52G5.t1	0	0	0	0	0	0	0	0	0	0	0	0	0	0	0	0	1.514	0	0	42.074	0	0	0	0	0	0	0
C53A3.1	0.06	0	23.392	53.403	22.276	128.873	0	29.526	35.87	47.944	114.272	0.082	2.634	92.1633	1.995	29.22	0	21.7375	90.085	0	0.286	74.6029	0	0	0	0	0
C53A3.2	0	0	9.302	0.037	0	2.30583	0.062	0	2.03091	2.444	0	0	0	4.40333	0	0	0	68.53	123.318	0	0	0	0	0	0	0	0.191667
C53A5.13	0	0.776	2.686	0	0	5.37	0	0	0.0272727	0.054	0	0	0	0	0	0	0	0	0	0	0	0	0	0.108	0	0	0
C53A5.16	44.724	56.244	1.49	0.068	0	0	16.534	0.052	0	0	21.5592	5.154	0	0	0	0.088	30.54	0	0	0	0	0	79.396	14.66	80.942	16.944	0
C53A5.17	80.976	50.554	40.03	46.03	27.808	0.0416667	41.296	134.266	18.7545	17.216	25.6133	52.752	59.44	4.015	9.31	106.63	92.514	0	2.64833	91.668	56.778	41.2643	61.238	75.69	37.806	31.938	42.2133
C53A5.2	10.144	0	0	0	0	1.23417	0	36.052	0	24.914	0	0	1.25	3.67833	0	8.05	15.104	0	0	16.338	0	0	9.104	1.014	0	0	0
C53A5.6	8.356	6.158	27.974	19.927	17.946	16.37	1.012	3.716	3.72818	10.046	0	4.154	0	0	0.398333	2.686	12.584	0	0	0	0.662	0.327143	10.398	13.02	13.864	0	0
C53B4.2	0	0	0	0	4.888	0	0	0	0.170909	0	0	0	0	0	0.331667	0	0	0	0	0	0	0	0	0	0	0	0
C53B4.3	0	19.388	0	0	0	0	0.508	0	0	0.094	0	3.768	0	0	65.785	0	4.04	0	0	0	98.41	0	13.33	1.014	0.074	0	0
C53B4.4	80.966	13.776	5.63	2.428	2.616	4.28917	40.666	7.606	0.852727	11.408	26.3208	40.64	0	8.25667	23.9967	3.672	24.19	0.1125	1.28333	15.444	0.062	0.881429	48.452	67.56	96.252	47.476	69.2283
C53B4.6	19.704	47.15	21.352	0	18.794	3.92583	18.08	0	4.07909	14.488	0	35.778	0	0.0933333	252.9	0	32.678	0	0	9.31	0	0	83.524	29.722	56.642	39.454	5.33167
C53B7.8	0	0	0	4.318	0	1.78833	0	0	10.4373	0	3.63333	0	0	0	0	0	0	0	0	0	0	0	0	0	0	0	0
C53C11.1	0	3.53	0	2.662	0.478	0	0	0	0.0827273	13.066	1.50833	39.214	0	0	0	0	0	0	0	0	19.862	0	0.514	0	0	0	0
C53C7.3	0	0	0.122	14.024	0	12.5292	0	0	29.3555	0	43.1675	0	0	3.705	0	0	0	0	0	0	4.092	0	0	0	0	0	0
C53C9.2	0	0	0	0	0	0	0	0	0	0	0	0	0	0	0	0	0	13.675	10.8683	0	0	0	0	0	0	0	0
C53D5.1	76.986	77.172	10.55	4.813	8.134	20.1517	108.934	56.478	7.12636	39.306	0.7375	45.392	0	22.0983	9.98833	141.394	41.996	91.3975	3.70667	2.014	3.476	0.0528571	113.522	70.932	20.886	41.154	88.6133
C53D5.2	2.152	7.816	0	0.346	0	14.7742	0	0	3.89091	0	0.689167	0	0	0	0	0	0	0	0	0	0	0	1.39	0	0	0	0
C53D5.5	1.77	0	0	0.539	0	2.30417	12.72	0	0.874545	0	24.9633	0.094	0	0.296667	0	1.942	3.892	3.9375	26.895	0	0	9.80857	0.094	0	1.726	0	3.73
C53D6.11	0	0	0	0	0	0	0	0	0	0	5.8175	0	0	0	0	0	0	0	0	18.474	0	0	0	0	0	0	0
C53D6.4	110.016	95.588	11.322	5.685	39.138	7.54583	116.134	45.092	27.0927	32.904	31.85	96.772	1.576	0	150.742	16.064	116.114	0	3.19	9.772	36.568	0.167143	151.82	90.802	86.884	157.13	159.185
C53D6.5	0	0	0	0	0	0	0	0.064	0	0	0	0	0	0	0.261667	0	0	69.51	0	0	0	0	0	0	0	0	0
C53D6.6	31.778	55.1	23.66	31.813	39.824	44.3492	47.694	32.86	52.36	46.31	7.98083	25.11	96.244	122.055	1.38833	33.624	67.806	52.585	6.46	24.576	17.86	195.71	44.194	76.516	23.72	15.958	31.475
C53D6.7	0	0	0	0	0	0	0	0	4.74	0	0	0.114	0	0	0	0	0	0	0	0	0	0	0	0	0.116	0	0
C53D6.8	0	0.96	0.77	0.472	0.206	5.61667	0	10.752	0	0	0	0	0	0	0	0	0	0	0	0	0	0	0	0	0	0	0
C53H9.2	9.656	32.034	2.308	28.453	0	27.7417	23.934	7.34	24.2182	0.112	31.0683	43.98	59.006	42.03	0.153333	20.534	7.074	141.167	5.41333	0	0.122	13.4557	13.662	16.916	3.212	0.454	9.59167
C53H9.3	15.8	10.834	5.918	12.039	1.072	9.12833	21.24	4.87	9.56182	15.108	7.02167	16.214	0	0.385	246.088	36.886	21.508	0.3175	1.74833	14.966	0	0	31.126	49.39	14.554	19.456	4.15167
C54A12.2	0	0	0.08	1.337	0	0	0	0	0	0	0	5.518	0	1.44333	0	0	0	0	0	0	0	0	0	0	0	0	0
C54C6.6	123.224	133.254	245.142	26.715	125.134	31.5433	208.488	101.508	22.5227	236.442	26.3008	70.116	18.36	23.9183	0	47.708	108.618	54.1475	0	203.764	0	4.58571	164.172	75.238	23.54	51.198	4.86
C54D1.7	0	0	0	0	0	0	0	0	0	0	0	0	0	0	0	0	5.042	3.23	14.97	4.1	0.66	0	0	0	0	0	0
C54D10.10	7.408	0	0	3.363	23.96	11.3858	16.39	1.192	2.18091	15.304	0	0.268	0	30.4133	0	0	0	0	0	0	0	0	2.84	0	1.78	0	1.195
C54D10.14	0	0	0	0	0	0	0	0	0	0	0	8.86	0	0	0	0	0	0	0	0	0	0	0	0	0	0	0
C54E10.6	0	0	0	0.137	0	0	0	0	2.80909	0	8.125	0	0	0	0	0	0	0	0	0	0	0	0	0	0	0	0
C54E4.2	0	0	0.508	0.951	0	0	0	0	0	0	0	0	0	0	0	0	0	0	9.685	3.076	0	0	0.222	0	0	0	0
C54E4.4	0	0	0	25.403	0	0	0	0	0	0	0	0	0	0	0	0	0	0	0	0	0	0	0	0	0	0	0
C54F6.12	0	0	0	0	0	0	0	0	0	0	0	0	0	0	0	0	0	0	0	35.756	0	0	6.968	0	11.018	0	0
C54G4.2	0	0	0	0	0	3.88917	0	0	0	0	0	0	0	0	0	0	0	0	0	0	0.242	0	0	0	0	0	0
C54G4.5	0	0.18	0	0	0	0	0	0	0	0	0	116.75	0	0	0	37.542	0	0	0	0	0	0	0.708	0	0	0	0.501667
C54G4.7	59.312	150.36	46.376	0.362	7.798	21.8925	57.38	18.492	0	57.31	1.06417	85.794	0	0	0	0.074	75.754	0	0	0	0	32.72	59.832	48.144	55.956	32.414	48.14
C54G4.9	79.086	94.112	73.476	14.964	69.638	6.37083	72.538	99.51	5.78636	95.014	44.7883	31.312	81.686	22.5833	0.23	63.396	126.516	0.1	0	112.752	0	0	86.552	48.43	69.288	24.034	152.095
C54G6.1	126.988	85.11	64.636	61.958	64.296	27.0558	85.864	82.918	66.4555	11.044	38.8	86.964	105.332	116.017	89.145	112.708	57.156	51.1125	42.34	48.25	9.252	5.31429	74.656	85.978	64.432	98.436	74.7183
C54G7.14	0	0	0	33.185	0	3.8775	0	0	0	0	0	0	0	0	0	0	0	0	0	0	0	0	0	0	0	0	0
C54H2.10	0	0	0	0	0	19.3167	0	0	0	0	0.436667	0	0	0	0	0	0.578	0	0	0	0	0	0	0	0	0	0
C55A1.6	0	0	0.29	0	0	0	0	0	0	0	0	0	0	0	0.441667	0	0	0	0	0	53.3	0	0	0	0	0	0
C55A1.7	0	0	0	0	0	0	0	0	0	0	0	0	0	0	0	0	0	0	0	3.946	26.256	0	0	0	0	0	0
C55A6.1	312.414	343.484	271.996	60.767	161.736	46.58	442.202	284.54	39.9845	216.822	68.3592	379.172	9.648	123.98	390.993	390.88	347.722	63.1075	70.7	252.308	137.752	26.8357	392.06	441.754	429.292	609.034	519.672
C55A6.10	30.174	70.068	59.182	25.095	12.698	67.9808	30.352	5.658	9.53364	51.09	16.6642	24.168	42.432	0	5.36833	25.502	65.568	2.5875	64.3683	0.056	5.066	0	35.216	20.312	46.098	32.228	16.69
C55A6.11	0	0	0	0	0	0	0	0	0	0	0	0	0	0	0	44.702	0	0	0	0	0	0	0	0	0	0	0
C55A6.12	8.6	0	0	0	0	0	0	0	0	0	0	0	0	0	0	0	0	0	0	0	0	0	0	27.718	0	0	0
C55A6.3	0.76	0.204	0	0	0	0	0	0	0	0	0	0	0	0	0	0	27.74	0	0	0	0	0	0	0	0	0	0
C55A6.4	0	0	0	0	0	0	0	0	0	0	0	0	0	0	0	0	15.688	0	0	0	0	0	0	0	0	0.144	0
C55A6.6	0.442	0	0	0	0	2.9425	0	0	0	0	0	2.036	0	0	0	0	2.628	0	0	28.798	13.776	0	0	0	0	0	0
C55A6.9	348.312	387.626	447.828	713.435	328.7	676.188	416.166	478.442	625.434	466.19	541.119	338.662	576.192	778.418	766.417	327.75	498.222	266.105	119.233	184.86	532.4	347.051	302.992	384.788	405.944	518.624	508.89
C55B6.1	145.108	229.882	196.354	1.155	138.368	0	214.046	83.17	13.0473	117.882	9.4075	109.134	0	1.84833	0	84.962	173.886	1.3375	2.915	85.43	0.972	54.91	162.586	92.532	87.258	46.858	8.71667
C55B7.11	179.58	155.106	52.92	52.01	37.138	0.914167	178.52	34.612	12.3327	0.39	104.045	42.984	75.226	11.91	29.7933	143.48	104.968	2.045	60.3583	31.756	5.552	0.0571429	230.766	160.37	128.982	34.642	1.63167
C55C3.3	0	0	0	0	6.46	0.0741667	0.114	0	0.746364	0.162	0	0	0	0	0	0	5.702	0	0	0	1.308	0.07	0	0.144	0	0	0
C55C3.4	0	0	0	0	0	0	0	0	0	0	0	0	0	0	0	5.968	0	0	0	0	0	0	0	0	0	0	0
C55C3.5	225.014	207.75	108.58	0	146.42	9.92583	264.162	102.488	11.9145	93.424	91.9642	54.09	0	0.295	0.0766667	0.048	61.484	65.475	9.50833	0.234	5.928	0	212.816	78.198	53.598	15.51	0.386667
C55C3.7	0	0	0	0	0	0	0	0	0	0	25.6217	0	0	0	0	8.834	0	0	0	0	0.256	0	0	0	0	0	0
C55C3.72	0	0	0	0	0	0	0	0	0	0	0	0	0	0	0	0	0	0	0	0	0	0	0	0	0	3.352	0
C55H1.4	0	0	0	0	0	45.715	0	0	0	0	0	0	0	0	0	0	0	0	0	0	0	0	0	0	0	0	0
C56A3.4	1652.85	1629.18	1137.84	152.626	1096.58	23.92	1558.24	1200.27	77.3327	1119.69	81.9183	2305.04	498.962	463.207	747.298	1096.23	2118.55	142.47	15.7067	169.164	0	9.06571	1869.91	1423.7	1621.23	875.514	1587.73
C56A3.5	121.826	196.826	110.762	58.572	134.828	81.6492	157.178	210.88	49.9327	91.828	56.6467	416.676	138.678	286.168	52.8133	82.47	202.006	22.63	59.7583	232.494	37.524	421.456	180.606	181.844	170.212	339.624	203.775
C56A3.6	29.38	6.874	1.698	0.156	0	6.02333	0.252	7.768	2.66545	8.638	1.49167	0.52	0	70.4917	0.116667	0.128	7.288	0	0	0	0.122	31.3286	29.796	31.578	44.786	27.706	9.72
C56A3.8	41.02	70.588	54.544	18.747	31.676	3.45833	134.92	75.622	73.8127	17.834	27.6925	91.218	11.108	7.15667	16.9883	211.318	47.908	0	8.73	62.816	0	0	32.846	30.6	66.17	145.842	31.8367
C56C10.10	16.704	11.57	0.154	0	28.68	0	15.816	10.464	0.0463636	4.32	0	0	0	0	0	0	12.764	0	0.101667	0	0	0	101.454	20.194	9.922	0	0
C56C10.11	47.752	34.368	21.634	11.144	6.1	4.65333	10.78	16.206	37.3091	31.08	9.2575	4.63	6.782	51.4033	2.45167	23.614	29.22	6.7	14.5467	8.08	19.428	2.19286	45.652	31.876	39.834	4.196	38.7333
C56C10.15	0	0	0	0	0	2.82583	0	0	0	0	0	0	0	2.53	0	0	0	0	0	0	0	0	0	0	0	0	0
C56C10.4	0	0	0	57.574	0	0.075	0	0	0.158182	0	0	0	0.378	0	0	0	0	0	0	0	0	0	0	0.138	0.128	0	0
C56C10.7	109.69	188.938	88.408	8.805	113.666	6.04417	104.35	92.92	1.97182	194.52	4.8225	47.166	19.782	0	54.2133	9.762	97.734	3.33	0.158333	14.784	3.014	0	83.912	116.356	168.566	130.856	181.327
C56C10.9	69.066	74.514	52.134	17.176	2.67	2.13167	67.444	77.772	24.7545	46.394	4.68917	88.598	15.09	51.975	141.082	37.166	57.476	0.46	0.126667	1.54	0	0.0871429	90.2	59.7	105.806	73.116	65.535
C56E6.11	0	0	0	0	0	0	0	0	4.46909	0	0	0	0	0	0	0	0	0	0	0	0	0	0	0	0	0	0
C56E6.2	94.864	72.758	30.244	126.316	37.104	43.0017	58.768	27.776	32.9882	108.064	77.8692	156.522	121.352	60.39	19.065	34.718	101.262	2.89	219.158	117.26	0.23	12.7357	90.76	53.798	102.882	62.704	42.7333
C56E6.4	0	0	0	0	0	0	0	11.14	0	0	1.88167	0	0	0	0	0	0	0	0	0	5.816	0	0	0	0	0	0
C56E6.6	0	0	8.1	0	0	0.440833	0	0.356	0	0	2.48583	0	0.026	0	0.0466667	0	0	21.725	0	0	0	0	0	0	0	0	0
C56E6.9	13.732	8.012	0.688	0.461	9.31	6.43917	19.24	16.706	0.732727	1.414	10.9367	12.634	18.546	9.595	0.9	29.886	8.152	0.4775	9.905	16.786	0.47	1.55429	24.256	22.498	25.994	24.032	2.85
C56G2.1	55.314	29.682	7.874	6.615	3.712	11.995	32.768	10.886	6.70636	1.68	8.44917	26.8	1.544	7.66667	27.48	12.18	28.718	36.76	149.665	0.826	0.63	6.78	75.332	47.318	69.096	23.484	47.575
C56G2.15	82.546	63.562	74.688	11.651	27.534	31.4825	78.266	68.964	6.88545	17.938	49.2908	15.06	50.098	8.87	9.15667	72.97	65.406	11.1425	0	47.88	53.172	0.384286	60.658	69.422	78.814	22.002	33.7817
C56G2.3	0	0	0	1.919	0	0	0	12.422	14.8782	0	2.29	0	0	0	0	22.028	0	0	0	0.11	0	0	0	0.122	0	0	0
C56G2.4	3.584	1.198	0	0.107	0	0	3.658	0	0	0.05	2.26333	0	5.28	12.7333	0	14.546	7.036	0	33.6733	2.114	36.29	0	2.094	0	13.884	0.094	0
C56G2.5	30.152	10.334	92.946	11.786	0.05	12.395	13.268	3.32	19.9309	5.538	12.8933	5.71	44.516	39.715	0.0716667	33.108	14.224	37.6675	86.0817	2.244	41.974	50.6514	28.578	33.674	19.52	4.52	20.35
C56G2.7	80.262	84.724	77.006	73.669	76.408	156.903	97.718	95.2	68.9309	161.102	102.589	89.768	61.662	113.4	90.015	196.038	117.926	100.567	43.6333	71.448	70.552	97.2143	51.704	110.582	100.78	47.524	152.542
C56G2.9	0	0	0	65.27	0	0	0	0	0	0	0	0.806	0	0	0	0	0	0	0	0	0	0	11.068	3.148	0	0.604	0
C56G3.1	0	0.068	0	0	1.24	0	0	0	0	0	0	0	0	0	0	0	0	0	0	18.984	0	0	0	3.234	0	0	0
C56G7.3	15.198	50.794	53.05	0.097	38.59	25.2808	18.174	30.442	10.7873	2.642	8.53583	0.688	58.438	7.115	0	0.308	25.216	39.5925	1.375	19.092	1.668	44.39	22.648	26.29	13.82	14.444	0.125
C56G7.4	0	0	0	0	0	0	0	0	2.45273	0	0	0	0	0	0	0	0	0	0	0	0	0	0	0	0	0	0
CC8.2	32.766	12.752	0.75	0.139	0.212	0.415833	12.582	0	0	0.27	1.02917	24.202	0	2.31667	0.215	4.184	12.082	4.4725	83.5883	4.862	0	0	66.846	75.404	76.108	16.184	9.05167
CC8.3	0	0	0	0	0	0	0	0	0	0	3.63083	0	0	0	0	0	0	0	0	0	0	0	0	0	0	0	0
CD4.1	0	0	0	0	208.52	0	0	0	0	0.118	0	0	0	0	0	0.132	0	0	0	0.406	0	0	0.07	0	0	0	0
CD4.10	0	0	0	4.978	0	0	0	0	14.4755	0	0	0	0	0	0	0	2.818	0	0	5.958	0	0	0	0	0	0	0
CD4.13	0	0	61.906	20.42	0	0	0	0	0	0	0	0	0	0	0	0	0	0	0	0	0	0	0	0	0	0.66	0
CD4.15	0	0	0	23.423	0	19.7017	0	0	0	0	0	0	0	0	0	0	0	0	0	0	0	0	0	0	0	0	0
CD4.3	58.92	61.982	9.242	0.074	34.434	5.7325	42.528	0.1	14.4691	36.03	3.53	8.492	0	0	103.467	6.102	70.962	0	84.1333	0.17	16.968	0	96.446	53.364	75.194	145.468	59.3867
CD4.7	173.648	164.574	160.342	56.447	168.156	3.675	256.174	149.204	23.6055	80.63	129.089	143.76	29.272	5.41833	591.735	305.526	221.988	0	0	35.49	45.17	17.3729	144.548	191.25	175.15	189.666	171.443
CD4.8	13.532	27.19	21.53	11.135	21.228	39.1392	13.552	1.476	10.2155	8.502	5.06333	15.514	69.676	20.9617	3.27333	23.054	18.324	7.245	12.6933	50.996	53.634	4.92	27.86	17.29	34.836	113.996	2.02833
CE7X_3.1	0	0	0	0	0	1.965	0	0	0	0	0	0	0	0	0	0	0	0	0	0	0	0	0	0.092	0	0.126	0
CE7X_3.2	0	0	0	0.11	0	0	0	0	0.0890909	0	0	0	0	0	0	0	0	0	10.5483	0	0.218	0	0	0	0	0	0
D1005.1	27.646	14.194	0.942	16.747	5.746	17.1008	3.05	3.88	18.3564	0.074	8.45417	57.47	0	0	9.35	17.674	42.164	0.905	0.843333	0.114	0.754	0.0485714	51.176	54.808	32.58	18.62	0.41
D1005.2	0	0	0	0	0	0	8.378	0	0	0	0	0	0	0	0	0	0	0	0	0	0	0	0	0	0	0	0
D1005.4	0	0	10.536	16.073	0	0	0	0	0	67.582	6.61333	0	0	0	0	0	0	0	0	0	0	0	0	0	0	0	0
D1005.5	0	0	0	5.071	12.668	0.894167	0	1.786	0	0	6.45167	0	0	0	0	0	0	0	0	0	0	0	0	0	0	0	0
D1005.t1	0.926	90.424	204.006	273.514	8.6	299.333	7.908	224.806	463.978	95.686	117.115	64.176	117.178	164.565	0	436.528	82.258	604.492	814.073	64.122	357.542	775.967	0	0	1.63	0	0
D1007.10	55.758	52.432	16.034	0	32.112	0	36.092	27.398	5.57545	9.3	2.26167	42.674	16.706	32.5633	0.748333	0.384	37.338	0	4.685	0	15.378	2.64857	44.408	24.672	53.55	74.838	9.23833
D1007.15	6.67	15.056	0.22	2.342	0.052	4.10917	7.216	9.712	3.13818	10.28	0	23.06	0.07	1.70833	5.84167	20.34	25.994	1.8275	0	10.524	2.112	0	11.136	3.17	3.148	2.13	20.56
D1007.18	0	0.124	0	0	9.716	0	0	0	0	0	0	0	0	0	0	0	0	0	0	0	0	0	1.174	0	0	0	0
D1007.19	0.138	0	0	0	0	0	0	1.132	0.45	0	0	0.902	0	0	0	0	0.668	0	0	0	1.268	0	2.516	18.864	0	3.77	0
D1007.20	0	0	0	0	9.62	0	0	0	0	0.834	0	0	0	0	0	0	0	0	0	0	0	0	0	0	0	0	0
D1007.4	93.21	90.38	79.904	24.215	44.944	8.4925	75.146	13.324	26.0482	10.25	13.4933	177.002	36.466	0	64.3667	42.106	94.95	85.85	2.68667	16.316	1.058	0	164.278	82.366	49.812	32.998	38.535
D1007.5	160.69	74.71	1.606	11.944	27.34	1.49417	105.668	1.486	10.26	0.712	0.119167	107.012	44.352	57.29	4.78	0	78.626	0	0	13.806	0.72	0.722857	170.884	121.388	134.918	56.392	60.5583
D1007.8	58.126	101.45	76.546	22.506	120.348	25.3675	94.446	124.658	34.4209	116.854	23.0642	24.884	41.418	21.2283	67.305	115.704	93.618	0	16.5667	132.016	0	26.2043	95.36	54.412	95.75	34.862	46.2267
D1009.3	0	0.498	15.118	3.55	0	0.581667	0	2.116	0	0	0	0	14.738	0	0	0	0	0	0.22	0	17.35	0	0	0	0	0	0
D1014.2	14.226	6.858	0	0	0	0	9.416	1.26	0	8.82	0	9.844	0	0	0	0	23.166	0	0	0.134	0	0	15.31	36.834	7.642	58.624	0
D1014.4	124.664	128.29	233.28	35.812	385.63	53.6833	148.524	239.184	13.9164	323.402	23.3983	117.894	43.664	9.12833	458.818	235.016	159.33	0.72	10.9033	29.996	0	39.76	202.668	178.32	164.7	181.298	227.43
D1022.15	0	0	0	0	0	0	0	0	0	0	0	0	0	0	0	0	0	0	0	0	0	18.5771	0	0	0	0	0
D1022.2	0.796	0	0	13.388	13.086	14.9525	0	0	1.41455	0	3.34417	0	0	0	0	0	0	0	0	0	23.036	0	0	0	0	0	0
D1022.3	0	0	0.606	2.433	22.292	8.54083	0	0.208	5.96636	0	8.9275	0	0	8.94	0	0.696	0	128.61	0	7.406	4.676	0.56	0	0.844	0	0	0
D1022.4	39.572	55.544	51.86	103.845	67.584	82.7433	51.282	18.346	165.041	117.786	83.8117	38.038	128.33	127.388	1.12333	70.486	58.7	141.925	159.023	52.148	82.46	121.507	34.364	22.458	27.19	17.494	20.83
D1022.5	0	0	0	10.877	0	14.8942	0	0	0	0	0	0	0	0	0	0	0	0	0	0	0	0	0	0	0	0	0
D1025.1	4.834	3.158	0	0	4.958	0.418333	30.042	9.702	0	6.09	0.260833	30.17	0	0	0.323333	0.662	2.426	0	47.7233	0.074	0	5.86	16.612	7.68	14.96	0.934	0
D1025.10	0.148	0.158	0	0	0	0	0	0	26.0664	0	7.835	0	0	0.0933333	0	0	0.952	0	5.36333	0	0.45	0.421429	0	4.72	0	0	0
D1025.2	0	0	0	0.098	0.322	0	0	0	0	0	0	12.568	0	11.64	0	0	0.338	71.685	75.18	0	0.472	0	0	0	0	0	0
D1037.1	61.156	46.556	41.998	24.087	70.672	42.8083	40.62	52.356	38.4618	86.596	4.555	42.326	19.756	64.4533	0.0566667	33.632	36.716	24.585	76.7283	20.256	27.828	22.2686	29.844	48.892	29.95	41.364	64.7983
D1037.5	0.348	0.392	0	0.964	2.336	0.308333	0.848	2.326	11.7764	0.392	0	2.946	0	0	0	1.206	0	0	4.23167	0.868	0.77	0	1.186	0.382	0.86	5.256	0.385
D1043.1	93.25	92.612	74.6	41.851	62.512	66.2858	86.002	140.356	51.5636	87.588	81.6875	77.204	63.198	6.265	63.1017	58.738	99.63	2.6175	0.0416667	91.89	39.63	0.941429	67.802	72.402	52.436	30.732	8.36667
D1044.1	1.69	18.042	0.954	0	0.486	0	0	0.092	0	0	0	0	2.626	0	0	0	7.962	4.195	36.88	0	0.818	0	0.524	2.23	0	0	0
D1044.2	0.39	2.416	0.03	2.678	0.148	1.47083	0.588	7.57	1.92727	0	4.85083	10.092	5.058	0.45	10.9567	0.332	0.106	18.7975	0.615	0.088	1.522	0.167143	5.608	0.564	1.478	1.066	0.02
D1044.6	90.346	46.11	6.786	0.177	12.456	15.6767	41.5	26.246	0.106364	0.106	21.6983	74.682	0	11.3	61.1867	3.546	49.204	46.19	16.7	1.728	45.298	2.33143	60.464	97.838	81.988	121.828	15.4083
D1046.2	232.916	279.99	325.948	334.943	251.294	148.46	241.262	195.356	135.479	201.128	206.2	155	181.484	81.28	16.7933	201.892	120.424	2.91	12.0183	125.148	19.302	65.4214	213.024	192.692	137.69	15.67	136.075
D1046.3	54.652	32.628	0.07	4.917	4.662	0	20.364	7.164	0	0.82	2.30417	8.438	0.13	0	35.305	13.828	30.554	0	2.15667	0.078	0.566	0.272857	109.288	120.78	93.49	68.988	43.2083
D1046.5	1.986	10.138	9.508	0.027	0	0.0541667	0	0	4.78273	0	0	7.406	81.716	59.1917	0.241667	0	6.992	0	1.75667	11.93	30.714	5.75714	5.232	1.188	0	0	70.3917
D1046.6	0	0	0	4.798	0	0	0	0	0	0	0	0	0	0	0	0	0	0	0	0	0	0	0	0	0	0	0
D1054.1	46.322	46.012	24.922	0.882	22.16	4.29583	43.518	31.982	18.1855	105.576	10.4458	207.91	0.668	68.895	0	42.25	51.004	165.105	59.3717	7.38	4.078	5.63286	69.28	18.722	30.262	8.474	4.70167
D1054.14	162.164	308.764	388.472	316.223	418.668	346.058	245.596	280.928	209.021	406.586	347.02	246.186	138.996	468.09	90.0467	455.784	215.092	16.1775	133.732	439.7	116.142	101.01	202.086	168.314	204.58	100.446	178.223
D1054.17	0	2.606	66.31	110.498	19.718	90.6317	0.946	42.476	132.704	66.864	149.696	30.338	3.238	30.2883	0	97.908	6.56	78.84	125.432	351.716	67.916	246.084	0	0	0	0	0
D1054.18	0	0	19.818	0	0	3.06083	0	0	0	0	0	0	0	0	0	0	0	0	0	0	0	23.03	0	0	0	0	0
D1054.3	240.67	356.652	416.898	414.22	378.936	384.217	405.464	440.568	470.224	561.294	371.087	402.91	469.62	270.647	156.045	320.678	309.884	276.985	251.83	700.38	116.8	682.353	290.51	235.02	332.306	934.336	396.105
D1065.2	0	0	0	0	0	0	0	0	0.0545455	0	34.04	0	0	0	0	0	0	0	0	0	0	0	0	0	0	0	0
D1069.3	27.74	45.13	25.868	0	16.142	0.858333	45.078	9.232	40.0718	0.514	9.80167	36.132	3.794	0	7.57833	118.916	26.052	2.295	0.861667	0.356	5.174	19.2614	41.344	42.452	12.208	2.564	30.7967
D1069.4	1.026	0.338	0	0	0	0	0	0	0	0	0	0	56.384	0	0	0	0	0	3.475	0	0.864	0	14.958	7.476	0	3.494	2.19833
D1081.6	99.724	126.676	451.708	607.243	345.256	759.661	85.384	388.462	762.764	334.446	797.858	117.558	587.868	959.172	23.1217	498.342	160.73	378.118	479.923	461.088	753.598	606.243	125.456	131.522	108.014	36.152	85.965
D1081.7	225.762	94.114	45.622	5.708	44.624	10.6317	114.224	96.942	35.6318	35.362	20.655	109.074	45.768	1.9	286.573	66.494	127.776	0.265	13.6067	7.108	81.728	36.1571	212.194	204.096	253.358	213.016	264.135
D1081.8	115.234	138.966	140.31	128.437	143.996	225.532	137.178	118.83	178.758	118.118	256.673	127.14	223.598	188.27	111.288	213.106	157.136	157.1	175.348	109.522	208.468	160.466	85.894	95.944	107.688	55.39	102.19
D1081.9	29.248	6.184	0.086	0.368	0	0.24	5.812	2.784	0	0	0	11.27	1.044	0.108333	3.96	0	50.136	0	0.161667	0	0	0	49.806	26.984	60.786	122.156	5.15667
D1086.11	0	0	0	6.38	0	0	0	0	0	0	0	0	0	0	0	0	0	0	20.875	0	0	0	0	0	0	0	0
D1086.18	0	0	0	20.716	0	0	0	8.808	3.95182	0	0.618333	0	0	27.8917	0	0.26	0	0	0	0	13.834	0	0.352	0	0	0	0
D1086.19	7.278	10.25	286.326	182.673	82.432	316.093	0	105.056	310.604	57.692	335.152	33.788	111.144	418.1	0.453333	168.592	23.628	117.72	225.7	49.152	181.756	400.786	19.14	0	0	0.366	0.418333
D1086.2	0	2.646	0	2.647	2.264	0.836667	2.47	1.134	9.36545	0.162	3.44417	0	1.034	0	0	0	0	2.175	12.24	0.376	0	7.73571	0	0	0	0	0
D1086.3	0	0	0	50.162	0.604	0.373333	0	1.362	54.7973	0	0	0	0	108.528	0	0	2.794	25.275	0	0	0	0.907143	0	0	0	0	0
D1086.5	0	0	0	0	0.278	6.08583	0	0	1.29727	0	1.31583	0.12	0	2.90167	0	0	3.48	0	15.2567	0	1.46	0	0	0	0	0	0
D1086.7	0	0	0	0	0	11.3317	0	0	0	0	0	0	0	0	0	3.712	0	5.1275	0	0	0	0	0	0	0	0	0
D1086.8	0	0.232	0	9.373	0.488	0.588333	0.83	0.326	2.56091	0.25	1.41833	3.154	0	8.75	0	0	0.276	0	3.97333	0.188	0	25.1129	0.168	0	0	0	0
D2005.3	85.406	156.456	180.81	326.463	161.11	168.966	126.028	187.952	240.015	192.364	161.723	143.006	83.608	256.527	132.187	236.59	113.108	45.7125	207.627	135.18	229.574	188.031	135.026	140.742	153.926	326.708	183.992
D2005.4	76.906	63.38	52.19	67.556	36.698	108.603	123.46	117.58	86.5636	27.808	30.735	44.336	51.814	56.1167	5.37667	46.736	55.004	25.3725	14.8933	55.05	10.27	51.84	46.186	55.068	55.49	87.628	42.5183
D2005.6	0	0	0	0	0	0	0.188	0	0	0	0	0	23.738	0	0	0	0	0	0	0	0	0	0.818	0	0	0	0
D2005.7	80.212	158.976	209.196	21.433	109.418	32.7825	149.502	141.63	36.8191	92.582	66.2575	137.336	36.542	71.9667	80.1017	288.426	124.296	16.7875	154.195	59.08	4.01	14.7943	165.5	101.162	101.79	99.176	258.453
D2007.1	49.122	26.086	21.428	24.74	15.494	25.7375	20.574	14.56	39.0918	13.902	29.225	53.714	12.35	157.11	49.7017	3.932	50.71	0.4275	85.7733	18.104	13.76	58.7929	86.368	97.424	79.914	110.208	99.795
D2007.2	7.544	0	0	0	0	0	0	0	0	0	0	0	0	0	0	0	0	0	0	0	0	0	0.584	0	0	0	0
D2007.3	3.82	0	0	0	0	0	0	0	0	0	0	0	0	0	0	0	0	0	0	0	0	0	0	0	0	0	0
D2007.4	101.22	106.954	138.926	69.267	98.826	131.347	127.904	143.386	69.9636	275.4	85.7092	172.632	187.192	120.222	29.0017	133.196	104.552	179.11	42.8167	112.148	58.64	149.514	179.47	168.416	100.97	366.374	90.7517
D2013.11	0	0	0	4.057	0	10.0442	0	0	0	0	0	0	0	0	0	0	0	0	0	0	0	0	0	0	0	0	0
D2013.3	62.076	52.282	1.988	0.124	33.452	0.190833	10.234	7.658	14.4273	0.072	0	45.538	38.294	0	118.178	64.014	52.924	0	0	5.27	44.852	0	69.978	94.162	42.954	35.098	71.9567
D2013.6	48.67	54.98	8.552	5.209	5.948	17.4667	48.054	32.304	36.1709	38.816	83.4758	51.694	2.836	45.7717	14.2533	51.574	33.432	23.245	22.445	16.016	55.422	9.77429	54.42	49.368	43.174	33.344	26.9733
D2023.1	0	0	0	0	0	0.0658333	0	0	0	0	0	0	0	0	0	0	0	0	25.7833	0	0	0	0	0	0	0	0
D2023.4	52.54	36.544	11.23	7.902	0.974	9.38	13.368	0.102	0.273636	8.704	1.61	16.662	0	21.245	146.617	50.994	46.382	0	2.465	30.158	2.348	0.457143	66.662	48.644	28.168	112.854	13.16
D2023.5	30.902	20.414	0.072	0.417	0	4.63333	0.092	0.112	16.0155	0	7.2175	4.176	18.738	0	21.255	0	3.662	0	0	0.094	0	0	60.464	47.144	16.966	1.644	4.36167
D2023.6	195.918	61.616	1.028	7.445	25.964	0.0333333	49.72	0.604	0	0.104	0.0966667	24.238	18.274	0	17.3783	0.68	82.228	0	66.0233	0.276	0	0	182.888	234.218	234.504	93.67	75.75
D2023.8	0.862	0	0	0	0	0	0	0	0	0	0.334167	0	0	0	0	0	12.676	0	0	0.678	91.126	0	12.086	3.882	0	0	0
D2024.1	0	0	0	0	0	0	0	12.664	0	0	0	0	0	0	0	0	0	0	0	0	0	0	0	0	0.086	0	0
D2024.10	0	0	28.732	6.113	0	2.91833	9.068	0.258	17.8364	0	0	0	0	0	0	2.378	0	0	0	0	0	0	0	0	0	0	0
D2024.2	0	0	0	0	0	0	0	0	0	0	0	0	0	3.125	0	0	0	0	0	0	0	0	0	0	0	0	0
D2024.5	141.38	199.994	134.764	60.011	280.462	100.197	161.69	166.366	58.6418	177.852	104.838	206.82	57.514	20.4683	151.882	227.186	139.316	5.48	27.4733	311.404	39.502	25.22	182.364	143.754	137.952	150.778	30.15
D2030.1	179.536	180.366	240.046	168.277	186.752	177.888	179.562	193.872	146.552	169.536	147.339	161.698	163.272	95.8283	111.028	178.544	176.828	68.2725	20.515	299.242	68.022	46.9986	204.118	94.72	128.056	106.972	111.067
D2030.11	124.008	155.488	152.006	97.761	200.59	128.717	171.994	242.186	165.144	82.846	173.627	84.982	275.89	154.95	72.4217	122.13	149.696	41.54	90.005	127.568	180.83	251.021	177.818	111.778	191.97	74.532	138.727
D2030.12	4.966	5.172	10.788	9.32	35.296	37.6108	8.658	20.194	9.45182	0	34.295	0	17.696	0	0	83.756	3.928	0	0	62.26	14.076	91.7314	0.084	0	0	0	0
D2030.2	123.052	183.344	163.336	3.207	73.732	5.145	110.142	122.942	9.43909	170.186	8.20833	52.778	10.812	0.121667	1	31.288	54.788	0.8225	0	12.226	0	0.131429	133.722	55.402	63.864	59.012	62.855
D2030.3	141.712	88.662	72.324	22.181	55.304	40.69	89.784	61.978	13.2436	26.206	27.4983	125.456	56.444	29.4733	259.97	3.256	66.862	52.42	0.29	5.332	52.412	0.357143	172.798	192.876	203.688	328.584	258.887
D2030.4	97.65	149.262	213.198	213.929	231.26	187.357	129.104	237.284	195.493	288.212	174.956	144.548	869.15	189.653	301.815	174.316	128.378	21.5475	408.263	414.786	280.59	161.163	176.97	79.482	157.408	220.088	40.6767
D2030.7	298.676	290.764	277.174	46.205	131.462	31.8458	304.67	162.652	72.8573	223.788	34.4625	345.084	150.102	326.798	335.863	267.59	310.894	50.235	10.5033	91.122	186.76	12.9329	223.712	241.798	227.28	141.546	513.12
D2030.8	130.13	162.724	176.852	116.835	142.28	151.293	117.154	110.106	100.574	143.598	124.733	114.346	56.032	151.132	10.83	220.102	167.172	13.615	11.775	127.49	86.95	18.0271	119.834	135.826	119.668	76.056	142.405
D2045.2	5.838	12.404	11.62	4.499	8.72	10.5992	6.468	9.082	3.49636	9.742	16.7933	4.138	23.558	26.6883	0	9.51	7.236	8.39	6.16	17.286	6.6	3.80429	4.652	8.628	4.706	5.652	4.67167
D2045.7	0.536	5.458	0.434	23.696	17.252	0	3.198	4.98	4.57091	0	3.495	8.512	0	0	0	0	11.132	0.715	68.65	0	0	0	0.126	7.726	28.574	6.174	0
D2045.9	1.808	0	0.722	6.806	0	19.3208	9.798	0.48	25.2764	10.598	9.905	2.61	0	0.941667	0	0	0	72.48	49.63	0	14.494	11.78	1.216	0.17	0.68	0	3.74333
D2062.13	0	0	0	3.944	0	17.715	0	0	0	0	0	0	0	0	0	0	0	0	0	0	0	0	0	0	0	0	0
D2062.7	0	0	0	0	0	0	0	5.588	0	0	0	0	0	0	0	0	0.71	0	0	0	0	0	0	0	0	0	0
D2063.3	95.26	56.938	37.964	121.165	15.234	10.5083	64.8	49.274	53.5209	58.284	10.0208	45.37	32.272	8.37167	13.0417	90.46	54.36	0.76	0.146667	1.252	42.388	0	99.788	100.41	55.456	90.544	50.5617
D2063.4	0	0	2.298	10.401	0.246	3.1775	0.788	5.694	12.92	4.372	7.81	2.078	0	7.705	0	0.2	0.282	0	0	6.564	0	3.59143	0.15	1.182	0	0	0
D2085.3	75.138	79.87	69.8	44.189	84.718	18.95	107.534	62.274	1.53273	52.546	28.9733	56.622	2.274	9.92833	30.6933	5.062	68.822	15.6725	3.87167	36.61	23.866	4.72571	64.156	71.844	25.85	32.252	30.89
D2085.4	46.406	45.554	45.52	40.738	38.074	38.7183	71.214	58.542	22.2282	83.202	61.5183	28.518	104.364	21.3767	8.69333	51.276	79.52	56.4825	35.5933	11.032	115.704	75.85	34.938	46.09	38.462	2.718	2.20167
D2085.5	75.97	79.546	53.472	72.488	52.804	39.6475	62.724	56.118	74.8273	79.952	54.5625	49.76	0.164	42.4317	2.42667	14.558	72.422	63.885	109.555	71.394	16.714	11.7486	44.036	78.272	56.212	57.028	26.0333
D2085.6	158.576	56.598	0.178	24.331	5.056	19.7408	16.852	1.714	0.881818	12.308	49.385	104.498	44.758	21.1833	100.608	0	165.826	27.5	16.175	4.646	0.07	18.6657	154.286	204.524	209.182	202.582	321.167
D2089.2	0	0	0	0	0	0	0	0	0	11.778	0	0	0	0	0	0	0	0	0	0	0	0	0	0	0	0	0
D2089.3	1.616	7.126	6.29	10.938	9.818	15.9225	2.614	3.272	2.46818	5.548	7.875	5.174	4.66	4.24	0	8.778	4.288	1.9275	7.09	1.032	0	0.518571	6.242	10.182	0.108	0	17.3117
D2092.4	5.176	0.736	0	0	0	0.0325	0.054	0	0	15.182	0	0	0	0	0	0	37.688	0	0	0	0	0	0.262	17.704	10.968	10.224	0
D2092.5	72.392	82.774	80.606	16.151	83.766	4.74333	61.644	51.3	26.9655	65.748	11.2575	38.94	15.05	0.443333	132.228	34.398	50.526	0.5925	18.5817	37.886	0.202	0.261429	79.358	48.012	98.094	58.428	99.2483
D2092.6	0.13	1.558	15.554	0	0.424	0.1075	0	0	0	0	0	0	0	0.0883333	0	0	0.392	0	0	0	0	0	0.29	4.008	0	0	0
D2092.8	0	0	0	0	0	0	0	0	4.53818	0	0	0	0	0	0	0	0	0	0	0	0	0	0	0	0	0	0
D2096.1	0.18	0	31.434	26.111	0.228	74.9075	0.432	18.252	42.9709	31.488	43.1517	0.642	17.078	91.7267	9.01333	0	12.322	9.685	1.55667	33.604	6.566	65.6929	0	5.812	0	0	0
D2096.10	0.352	11.226	0.74	3.571	1.822	52.9942	5.454	0.836	0	0	0	0	0	0	0	5.82	2.416	0	0	1.662	0	0	0.792	59.488	0	173.932	2.50167
D2096.12	55.708	46.532	27.784	0	25.714	0	37.972	36.538	10.6555	2.628	0	27.868	0	0.118333	1.27667	0.402	51.71	0	0.0716667	0	0	0	40.346	26.432	27.608	4.866	47.445
D2096.5	2.518	29.482	0	0	48.45	0	2.418	7.392	0	0	0	0	0	0	0	0	0	0	0	0	0	0	18.284	6.372	0	0	0
D2096.6	0	0	0	0	0	24.94	0	0	0	0	0	0	0	0	0	0	0	0	0.238333	0	0.178	0	0	0	0	0	0
D2096.7	148.042	81.976	155.724	90.909	108.308	135.19	261.36	100.952	1.22182	37.486	0.5125	100.106	143.184	437.012	0	209.106	149.674	1.695	188.588	0.844	166.178	38.2557	253.084	116.014	93.876	35.734	27.4867
D2096.8	453.728	560.032	679.206	841.477	798.614	625.562	617.718	876.752	787.755	626.166	998.065	608.8	1043.68	1362.15	895.818	777.314	454.458	698.86	1040.31	758.748	906.078	1093	488.256	521.922	565.67	913.788	609.805
DC2.3	93.204	63.846	19.824	48.951	74.048	29.4583	131.716	6.004	53.4991	94.856	52.5117	8.888	0	32.7583	7.99167	70.944	95.554	208.273	20.9817	53.97	43.146	7.59286	135.326	77.028	67.362	104.684	36.9983
DC2.5	0	0.93	0	0.087	31.868	1.11083	0	23.804	0	2.81	1.2825	0	142.322	0	1.755	7.352	0.074	0.195	0	0.088	0.104	14.7129	0	0	0	0	0
DC2.8	34.426	21.556	0.124	12.254	0	0	9.062	0	2.14636	1.524	0	8.932	0	0	17.725	2.682	12.752	0	7.625	0	0.786	5.64714	71.008	55.646	36.98	28.314	46.4417
DH11.2	3.97	11.668	0	0	0	0	1.634	0	0	0	3.27583	4.102	9.966	4.94333	0	8.938	0	0	9.29167	0	0	0	11.322	5.04	20.064	0	0
DH11.5	0	0	0	0	0	0	0	2.132	0	0	0	0	0	0	0	0	0	0	4.87167	0	0	0	0	0	0	0	0
DL2.2	0	0	2.052	0	0	0.5975	0	0	0	0	0.230833	0	0	0	0	0	0	11.7275	0	0	0	0	0	0	0	0	0
DY3.8	505.076	626.738	772.876	556.219	536.708	497.347	574.444	783.654	559.555	558.152	777.564	579.532	461.218	439.437	436.742	577.806	575.674	175.287	422.755	341.896	727.972	597.564	571.674	342.248	453.242	545.728	418.372
E01A2.1	118.578	114.742	234.86	7.988	50.872	19.1033	138.898	91.43	66.0009	130.474	44.5375	132.942	4.2	5.45667	3.73167	59.62	247.042	42.715	19.6983	84.506	0	35.3957	134.424	92.052	81.078	434.048	90.0667
E01A2.10	0	0	0	0	0	0	0	0	0	24.28	0	2.272	21.7	3.83667	0	0	0	0	0	10.674	143.404	99.8814	0	0.1	0	0	0
E01A2.2	194.79	187.938	167.176	307.209	187.432	301.313	154.836	121.256	358.918	274.866	209.943	137.716	209.438	398.68	48	198.816	114.23	177.988	224.113	233.022	137.862	252.974	108.128	136.66	161.28	79.852	150.813
E01A2.5	46.2	90.424	74.224	22.104	122.566	42.8975	35.81	58.448	119.933	117.274	59.8725	95.802	26.334	147.657	5.18	16.534	41.054	27.56	34.6367	98.588	36.244	169.3	84.182	62.242	96.456	70.136	2.23
E01A2.6	386.302	551.96	584.61	371.878	339.564	480.555	415.248	327.604	491.907	524.366	426.621	331.13	207.098	259.838	119.385	442.378	361.65	137.537	241.36	518.08	150.994	477.164	351.06	450.982	424.224	600.55	588.253
E01A2.8	0.786	0	0	0.212	0	0	0	0	0.122727	17.156	0.0941667	0	0	0.398333	0	0	2.34	1.4325	0	18.658	336.948	261.439	0	0	0.25	0	0
E01B7.1	23.042	33.672	57.154	7.459	45.668	5.16917	21.968	18.326	16.8545	44.556	18.5942	27.78	0	0.365	69.365	26.388	36.542	0	7.585	22.57	24.924	0	19.544	24.452	13.298	5.564	27.6567
E01B7.2	34.196	39.594	13.124	6.497	37.026	10.6975	12.646	10.196	16.1345	41.268	1.73833	68.94	17.052	101.608	674.075	6.656	9.488	0	71.8117	30.808	0	35.2286	97.056	58.602	13.134	91.124	21.6717
E01G4.3	104.25	103.052	103.534	54.247	42.216	28.435	54.26	73.502	38.3145	113.15	89.0433	39.03	64.652	56.9717	227.995	86.192	137.666	1150.57	20.3533	14.318	17.366	47.5471	75.046	133.812	51.052	23.78	70.93
E01G4.5	12.288	48.18	122.402	527.168	267.92	505.961	28.96	156.628	541.231	50.522	517.068	291.194	181.88	349.363	7.535	306.99	64.456	108.957	173.43	109.54	827.074	353.464	8.602	6.396	18.7	1.474	117.75
E01G4.7	0.394	0.262	399.312	403.684	184.264	487.036	0	116.628	495.901	179.386	607.507	163.98	683.672	321.322	12.5483	609.072	68.016	489.928	356.042	602.36	735.758	490.016	0.344	0	0	0.13	103.218
E01G6.2	0	0	0	0	0	0	0	0	0	0	0	4.394	0	0	0	0	0	0	0	0	0	0	0	0	0	0	0
E02A10.3	0	0	0	0	0	0	0	0	0	0	13.4425	0	0	0	0	0	0	0	0	0	0	0	0	0	0	0	0
E02C12.16	0	0	0	0	0	5.4075	0	0	0	0	0	0	0	0	0	0	0	0	0	0	0	0	0	0	0	0	0
E02D9.1	224.684	390.372	529.8	699.062	626.648	989.751	408.764	465.282	786.835	407.36	763.904	367.4	212.428	1185.39	229.842	547.532	291.928	484.745	966.697	707.916	610.202	975.839	307.716	244.826	208.442	471.604	319.738
E02H1.1	69.312	96.896	40.944	126.864	76.698	64.0667	78.746	92.548	17.0936	20.37	71.5508	169.784	54.816	127.448	3.10333	126.794	93.276	4.4	93.8767	34.138	245.91	4.38571	47.774	84.542	152.32	17.168	34.7367
E02H1.2	96.022	53.476	3.158	5.427	1.094	0	22.314	0.272	2.53182	0.068	0.0341667	0.434	0	0	8.395	32.718	54.78	0	0	30.974	0.228	0	149.256	151.718	52.564	9.64	14.0233
E02H1.5	94.588	89.936	47.562	19.872	53.83	23.1658	99.208	106.214	58.0073	52.044	18.9633	37.118	0	18.9967	1.44833	100.376	74.204	0	0	26.57	10.7	9.48429	158.306	116.99	147.502	43.602	76.0317
E02H1.6	58.718	86.954	63.1	87.374	102.412	40.8217	69.762	17.26	32.7527	95.156	40.3958	90.946	45.346	19.8083	110.523	19.378	70.11	0	106.912	549.394	7.436	83.1714	169.262	164.072	82.258	317.362	89.4633
E02H1.8	31.582	28.088	20.17	16.153	22.668	3.59	26.3	5.626	28.8482	14.42	25.7058	26.746	1.514	9.77	0	23.086	20.916	3.43	19.1033	21.964	13.438	49.6543	86.836	44.372	44.04	24.102	40.1183
E02H4.2	0	0	0	3.698	0	7.08417	0	0	0.291818	0	0	0	0	0	0	0	0	0	0	0	10.078	0	0	0	0	0	0
E02H4.6	74.396	71.084	104.26	80.248	79.944	119.506	119.096	106.84	86.9645	139.178	62.0525	4.288	0	0	0.143333	9.664	18.838	67.425	0.28	0.094	0	0.391429	70.692	36.038	7.932	0.232	0
E02H9.1	0	2.262	0	0	0	0	0	0	0	0	2.75333	0	0	0	0	0	0	0	0	0	0	0	0	0	0	0	0
E02H9.3	32	19.168	7.496	65.452	38.454	14.0483	22.508	15.464	60.19	12.768	40.4258	4.472	1.568	0.173333	0	27.206	25.788	0.6325	0	22.432	55.506	7.23	29.132	16.594	3.468	16.352	0.263333
E03A3.10	0	0	22.422	0	0	0	0	0	53.6782	0	0	0	0	0	0	55.13	0	0	0	0	60.286	0	0	0	0	0	0
E03A3.5	1.522	1.442	28.434	14.297	0.34	44.8208	0	2.264	35.3845	3.652	12.5175	0	0	0	0	84.59	0.564	2.4275	0	1.73	0	2.28143	0.156	0.102	0	0.128	0
E03H12.7	0	9.332	0	0	0	0	0	0	0	0	0	0	0	0	0	0	0	0	0	0	0	0	0	0	0	0	0
E03H4.11	0	0	0	0	0	0	0	0	14.1045	0	0	0	0	0	0	0	0	0	0	0	0	0	0	0	0	0	0
E03H4.2	0	26.312	0	0	0	0	0	0	0.957273	0	0	0	0	0	0	0	0	0	0	0	0	0	0	0	0	0	0
E03H4.8	0	4.152	0	0	0	0	0.136	0.37	0	0	0.349167	0	0	0	0	36.89	0.04	0	0	0	0	0	0	0	0	0	0
E03H4.9	0	0	0	0.348	0	3.8675	0	12.894	0.174545	0	0.035	0	0	0	0	0	0	0	0	2.162	46.626	0.16	0	0	0	0	0
E04A4.3	0	0	0	5.157	0	4.0575	0	0	60.7627	107.432	25.2483	1.686	39.82	14.8317	0.331667	22.124	0	0	29.395	0	0.302	0	0	0	0	0	0
E04A4.5	304.722	391.06	508.874	87.758	253.636	195.195	307.646	496.468	233.678	394.63	188.609	375.708	143.174	103.035	314.343	388.788	308.252	190.78	261.655	191.066	36.686	242.697	334.822	352.55	254.322	422.108	404.062
E04A4.6	0	0	0	0	0	0	0	31.252	0	3.802	0	0	0	0	0	0	0	0	0	1.262	0	0	0	0	0	0	0
E04D5.1	294.796	361.52	378.574	48.026	317.09	6.565	342.866	307.652	51.5191	460.996	20.7083	228.954	5.618	11.24	174.05	73.326	289.58	1.63	0.14	73.658	7.216	0.147143	260.596	266.83	306.99	186.188	256.14
E04D5.5	0	0	0	14.452	0	0.128333	0.132	0	20.8145	0	0	0	0	0	0	0	0	0	0	0	0	0	0	0	1.538	0	0
E04F6.2	0	0	124.588	139.137	0	92.76	37.084	30.718	76.5336	18.254	134.551	7.608	112.348	0.108333	0.23	0	17.596	63.205	57.395	13.308	91.122	43.4571	0	0	0	0	0.08
EEED8.10	128.564	70.384	57.404	1.8	39.008	2.21667	115.39	4.054	0.544545	14.282	23.3175	29.298	109.536	28.965	56.6467	0.652	83.772	0.64	0.183333	21.608	10.388	0.0771429	95.892	78.41	63.842	186.598	74.425
EEED8.12	3.706	7.694	227.864	433.089	175.028	380.145	13.428	131.512	403.693	196.172	527.921	57.104	216.732	611.338	2.205	236.228	35.554	414.918	445.427	439.644	545.674	340.724	4.544	4.126	2.876	2.464	34.6333
EEED8.13	12.782	4.088	0	0	0.264	0	33.36	0.076	0.148182	0	0	28.532	37.39	0	119.235	49.574	11.184	0.2925	0.186667	0	0	0	32.254	23.92	9.526	0	11.37
EEED8.14	156.866	116.112	10.204	2.108	61.426	0.3225	202.026	35.606	0	57.464	6.54333	141.768	10.258	304.06	120.803	175.934	164.386	5.7825	7.365	77.376	0.128	0.124286	194.494	205.016	227.45	130.248	356.097
EEED8.15	23.086	44.838	36.682	126.726	54.602	265.696	41.478	81.592	226.735	93.566	75.365	42.768	82.618	106.132	17.505	95.636	70.87	147.058	50.6783	11.726	88.55	150.759	54.814	48.348	18.162	65.902	55.4383
EEED8.16	117.378	59.074	0.732	2.68	0.054	0	60.754	9.304	22.2936	2.798	2.28417	42.238	23.09	9.94333	114.007	29.662	100.144	2.2075	0.231667	17.92	2.138	0	151.208	159.524	155.404	166.064	25.42
EEED8.18	0	0.058	0	0	0	0	0.358	0	0	0	0	1.238	0	0	0	13.264	0	0	0	0	0	0	0.862	0	0	0	0
EEED8.2	15.408	2.714	3.364	25.528	0	8.16917	0	0.1	137.137	8.912	57.2917	10.618	57.57	12.505	0	0.456	0	88.2525	396.515	16.636	69.254	59.7	1.326	26.11	5.074	0.128	0.161667
EEED8.3	637.208	764.996	1140.98	1258.77	943.628	800.748	736.73	902.814	795.426	1192.46	867.188	893.368	813.726	1263.18	1853.76	1143.29	767.728	475.533	460.715	1106.43	733.656	784.02	601.046	641.788	689.184	731.434	1043.36
EEED8.4	7.092	13.352	275.374	490.059	242.042	480.808	37.34	162.848	471.858	199.772	540.271	111.604	333.54	496.053	4.76333	284.924	40.916	248.575	633.147	147.192	568.32	512.229	1.368	2.024	9.178	0.914	40.07
EGAP2.1	43.636	45.508	91.45	57.034	122.78	4.15583	46.63	70.952	14.8655	86.012	7.51583	22.684	101.744	0	0.276667	6.6	51.662	0.74	89.2967	0	16.994	18.9571	44.782	33.194	117.664	1.064	0.101667
EGAP2.2	0	0	0	25.342	0	0	0	0	3.51909	0	41.135	0	0	0	0	0	0	0	0	13.226	0	0	0	0	0	0	0
E_BE45912.2	40.94	42.126	9.036	4.342	20.016	12.1275	56.628	63.496	0	0.128	0	47.128	0.126	4.25167	0	24.236	33.88	0	0	0	0.646	3.61	38.518	19.882	28.394	0	1.70833
F01D4.5	105.212	197.46	117.08	272.005	119.002	214.861	200.088	240.858	117.664	197.42	144.352	98.144	223.99	562.513	356.875	186.64	108.512	103.435	248.965	165.816	61.074	280.07	147.034	137.804	92.064	392.67	182.325
F01D5.10	0	0	0.476	1.68	0.164	1.08417	2.4	16.786	0.967273	3.124	1.41167	0	10.274	0	0	0.6	0	0	57.9667	0.608	0.42	1.71571	0	0	0	0	9.78667
F01D5.8	0	0	0	0	0	0	0	0	3.18	0	0	0	0	0	0	0	0	0	0	0	0	0	0	0	0	0	0
F01F1.1	34.41	36.576	33.412	26.135	58.188	42.2117	8.154	66.122	30.29	39.302	68.94	64.83	12.054	25	13.9783	151.414	6.832	1.7925	13.2917	5.012	170.464	13.8243	30.362	12.882	23.028	29.418	30.5683
F01F1.11	301.692	306.558	350.084	300.91	416.994	236.426	267.824	201.898	261.565	294.404	226.181	206.07	219.968	307.44	247.265	434.236	372.616	140.648	119.805	255.122	322.076	198.76	212.416	307.21	232.984	495.8	405.95
F01F1.15	47.796	97.384	109.616	38.527	36.538	46.0167	77.568	81.846	24.6955	93.976	14.7317	81.424	32.198	78.9567	2.54833	80.934	60.794	58.4175	0	4.254	0	0.0885714	85.804	43.946	81.692	49.512	115.188
F01F1.2	115.984	129.608	82.526	15.054	144.762	3.52167	142.09	120.392	1.42273	86.612	13.1925	84.916	4.414	2.65333	31.5017	34.432	104.798	0	40.4917	156.016	107.576	13.2986	156.344	154.932	126.834	44.102	32.1917
F01F1.3	10.738	35.192	52.01	0.05	0.126	9.63667	3.726	18.86	7.15455	0	0	0.2	0	0	0	0	36.222	0	0	0.114	0	0	25.156	21.076	23.374	0	0.968333
F01F1.9	41.932	127.186	96.33	121.098	36.462	50.2158	78.142	88.452	50.4618	102.528	71.6983	56.322	24.692	85.4767	67.6967	120.228	60.79	40.8125	7.11833	150.212	55.126	76.6729	38.398	41.246	14.266	0.354	0.458333
F01G4.3	58.624	64.326	27.262	7.262	4.186	0.205	46.87	21.116	5.60909	1.176	1.97833	43.248	16.77	0.0266667	18.575	1.382	44.404	0.0775	0.0383333	0.62	0	0.112857	27.698	32.604	49.73	60.688	69.3533
F01G4.4	42.946	0.696	0.032	0	0.416	0.0883333	24.982	17.84	21.2482	0	0.14	1.132	0	0.0816667	3.62	0	14.204	0.0975	0	0	0	0.03	28.892	57.98	35.936	68.116	43.16
F01G4.5	26.94	18.36	51.54	28.948	15.996	13.4692	82.186	61.488	17.7036	89.966	2.19083	76.118	0.354	0	0	12.61	8.926	0	23.7483	23.026	0.28	0.08	58.23	22.254	67.858	6.3	21.7767
F01G4.6	723.788	803.232	960.588	882.934	1107.77	779.069	869.136	1081.25	639.215	911.792	894.401	602.12	1201.98	878.077	1302.42	984.628	727.318	1003.64	556.045	781.764	1152.19	862.481	568.576	708.042	645.712	729.016	782.825
F02A9.1	0	0	0.172	0	0	0	0	0	0	0	0	0	0	3.06167	0	0	0	0	0	0	0	24.8214	0.096	0	0	0	0
F02A9.4	185.158	187.136	148.884	32.952	132.022	154.861	227.596	276.368	103.716	189.746	20.7183	286.846	105.856	68.55	21.1733	187.522	197.556	54.7075	22.7033	310.416	107.106	274.023	220.652	192.77	287.272	87.416	141.908
F02A9.7	0	0	0	59.298	0	0	0	0	0	0	2.59083	0	0	0.156667	0	0	0	0	0	0	0	0	0	0	0	0	0
F02C12.3	0	0	0	5.2	0.178	0	0	0	0	0	0	0	1.132	0	0	0	0	0	0	0	0	0	0	0	0	0	0
F02C12.7	0	0	0	13.341	0	0	0	0	0	0	0	0	0	0	0	0	0	0	0	0	0	0	0	0	0	0	0
F02C9.2	0	0	0	0	0	0	0	0	0.0609091	0	0	0	0	0	0	0	0	0	0	0	0	29.2	0	0	0	0	0
F02D10.6	25.326	16.446	7.954	33.373	0	14.4633	43.09	22.538	25.2309	0	15.4067	78.71	0	15.775	51.0633	0	12.948	0	40.2433	0.172	0	0.12	99.798	51.604	14.962	64.434	83.455
F02D8.4	0	0	0.256	2.795	0	0.1475	0.086	0	6.85727	0	2.13667	0	0	0	0	0	0	0	0	0	1.112	0	0	0	0	0	0
F02E11.2	0	0	2.688	0.994	0	21.3767	0	0	0	1.71	0	0	0	0	0	0	0	0	134.852	0	0	0	0	0	0	0	0
F02E11.3	6.406	0	0	0	1.382	0.0475	0	0	0	0	0	0.316	4.182	0	0	1.796	4.73	0	0	2.206	0	0.331429	3.714	6.61	14.538	0	0
F02E11.4	0	0	0	0	0	0	0	0	1.16364	0	0	67.054	4.068	2.45	0	0	0.412	0	0	0	0	0	0	0	0	0	0
F02E11.7	0	0	0	0.486	0	0	0	0	0	0	0	0	0	0	0	0	0	0	0	0	0	0	5.402	0	0	0	0
F02E8.4	170.606	167.906	49.948	0	56.812	0.0508333	206.868	59.956	6.38091	42.088	0.0241667	140.85	0	0.166667	44.725	128.152	121.258	0.3425	0.0666667	1.79	0	0	187.29	188.694	177.77	90.678	116.667
F02E9.1	112.226	63.992	24.54	16.244	18.774	17.5733	51.35	5.802	88.2018	36.144	21.8583	30.128	0.986	61.9917	281.052	11.104	35.562	40.8175	18.5533	106.686	10.34	2.52429	124.322	64.284	111.258	218.172	192.412
F02E9.10	132.444	177.288	218.704	252.807	129.238	211.536	137.846	106.322	270.528	196.848	262.032	90.822	111.848	269.107	437.398	312.436	129.042	101.067	66.2167	120.884	135.37	148.384	93.674	185.734	35.97	138.59	159.558
F02E9.3	0	0	0	0	0	0	0	0	38.0482	0	38.78	0	0.112	0.095	0	0	0	23.7925	0.171667	0	0	23.3471	0	7.25	0	0	0
F02E9.5	175.14	142.734	90.732	81.404	74.4	53.2875	115.786	16.21	91.6736	12.118	24.9292	270.32	66	111.308	71.5967	103.788	174.392	5.4425	64.945	22.046	8.468	0.687143	159.876	231.77	170.758	303.704	255.327
F02E9.7	80.334	39.164	21.628	12.841	0.084	15.2192	47.692	4.164	0.0409091	0.194	6.19167	226.63	40.808	27.4917	186.082	6.77	68.366	3.785	150.872	21.098	58.16	12.1571	153.586	151.964	109.448	103.512	63.05
F02E9.9	75.904	96.702	88.118	91.571	60.286	120.854	116.032	78.664	49.0709	83.906	66.0092	48.572	155.158	109.732	23.3133	108.894	96.246	74.925	240.977	27.77	145.124	25.5257	53.166	56.002	109.264	43.896	92.5317
F02H6.1	0	0	0	4.748	0	0.868333	0	0	0.0363636	0	0.255	0	0	0	0	0.956	0	0	1.11333	0	0	0	0.114	0	0	0	0
F02H6.2	122.686	130.196	175.972	174.389	144.622	117.286	135.924	177.176	146.225	219.172	154.134	49.444	48.5	33.205	38	101.548	140.398	100.672	60.4017	139.674	178.594	100.864	112.378	113.034	53.986	31.194	71.1533
F02H6.3	147.12	153.972	207.986	142.219	200.176	84.1858	181.276	221.372	280.994	202.14	139.844	22.242	41.38	63.9617	4.59333	149.824	135.648	18.8675	84.0783	133.586	98.376	102.594	163.844	86.098	93.4	14.126	143.683
F02H6.4	234.124	169.246	7.27	19.048	76.18	41.69	209.81	386.982	3.50182	9.43	4.46417	29.382	92.886	90.745	0.553333	298.296	109.238	4.425	826.255	70.296	147.824	123.269	191.536	292.902	94.118	13.536	106.027
F02H6.6	0	0	24.816	0	0	0	0	0	0	0	0	0	0	0	0	0	0	0	0	0	0	0	0	0	0	0	0
F07A11.1	0	0	0	0	0	0	0.352	0	0	0.946	0	0	0	0.788333	0	0	0	0	0	0	0	0	5.872	0	0.284	0	0
F07A11.2	44.372	15.47	0.104	0.04	0.272	0.3175	31.102	1.356	7.10364	0.06	0.0383333	0.092	14.984	9.27	0.921667	0.186	14.294	0.925	69.5683	0	0.146	30.4557	55.938	61.594	18.274	5.904	0
F07A11.4	0.186	0.174	0	0	0	3.79	0	0	0	0.026	0	0	0	0	0	0	5.184	0.1325	10.725	6.274	0	1.09143	0.454	0	0	0	0.0566667
F07A11.5	0	13.688	0	0	0	0	0	0	0.05	0	0.04	0	0	0	0	0	0	70.8525	148.138	0	0	0.0657143	0.498	0	0	22.514	0
F07A11.9	0	0	0	0	0	0	0	3.972	0	0	0	0	0	0	0	0	0	0	0	0	0	0	0	0	0	0	0
F07A5.2	1.472	0	0	0	0	0.06	0.094	0.058	0	0	0	0	0	0	0	0	1.982	0	0	0	0	0	9.75	3.944	44.102	0	0
F07A5.4	4.638	0	0	0.133	0	0	0	0	0	0	0.05	0	0	0	0	0	0	0	0	0	0	0	0	0	0.314	0	31.9183
F07C3.13	0	0	0	0	0	0	0	0	0	0	22.3658	0	0	0	0	0	0	0	0	0	0	19.1943	0	0	0	0	0
F07C3.3	0	0	0	0	0	0.0266667	0	0	0	0	2.60083	0	0	0	0	0	0.042	0	0.0383333	0	0	0	0.766	0	0	0	0
F07C6.3	0	0	6.624	0	0	105.27	0	0	18.1055	0	1.91583	0	0	0	0	0	0	0	0.988333	7.594	0	0	0	0	0	0	0.108333
F07C6.4	33.562	27.744	13.874	0	13.322	33.7717	47.164	13.624	32.1645	23.706	0.376667	18.736	9.24	0.106667	0	32.972	30.302	0	0	0.11	0	6.03	20.802	34.334	14.926	12.876	33.62
F07E5.4	0	0	0	0	0	0	0	0	0	0	7.3575	0	0	0	0	0	0	0	0	0	0	0	0	0	0	0	0
F07E5.5	14.072	30.736	27.448	9.778	9.566	13.6458	36.654	37.858	24.2291	3.898	13.5567	6.196	7.092	0.201667	2.37	26.17	20.602	21.12	1.64667	10.17	32.024	7.74857	20.046	14.764	8.076	50.084	0.118333
F07F6.2	0	0	0	0	10.36	0.0483333	0	0	0	0	17.0292	0	0	0.305	0.545	0	0	0	0	22.33	0	0	0	0	0	0	0
F07F6.4	66.454	56.888	40.608	10.776	30.616	50.2608	9.594	19.994	53.7791	0	31.9008	46.792	6.104	0.0616667	163.555	7.516	41.764	122.535	0.113333	5.886	0.35	32.7371	73.962	117.69	72.122	161.044	123.045
F07F6.7	0.836	0	0.102	0	0.518	0	0	0	0	4.276	0	34.528	0	0	0	0	0	0	0	0	0	0	3.654	0	0	0	0
F07F6.8	94.646	124.28	128.258	145.156	271.356	180.903	149.598	162.912	245.044	234.55	274.933	133.632	189.898	313.953	269.337	200.98	137.9	170.815	86.0383	156.394	287.052	333.069	136.894	123.968	127.798	135.702	82
F07G6.2	0	0	4.312	3.27	0	1.7725	0	0	0.206364	0	2.98917	0	0	0.943333	0	0	0	0	0	0	0	0	0	0	0	0	0
F07G6.3	0	0	0	0	0	1.88167	0	0	0	0	0	0	0	0.0766667	0	0	0	0	0	0	0	0	0	0	0	0	0
F07G6.9	0	0	0	0	0	16.835	0	0	0	0	0	0	0	1.185	0	0	0	0	0	0	0	0	0	0	0	0	0
F07H5.10	135.812	116.55	22.522	0.691	49.832	3.3075	122.08	68.994	6.22091	100.632	25.8967	83.352	2.136	3.49833	58.61	151.154	93.45	0.23	36.6617	10.582	0	1.27143	199.08	131.418	120.026	196.588	160.092
F07H5.13	1.096	5.836	88.212	100.332	53.286	138.475	17.272	114.896	117.221	88.628	62.1592	32.414	210.314	132.19	5.12333	33.28	5.47	88.7325	1683.21	0	397.39	175.187	37.604	0.186	3.064	0	7.715
F07H5.3	0.596	0	0	0	0	0	0	0	0	0	0	23.402	17.574	0	0	0	0.508	0	0	0	0	0	0	2.066	0	0	0
F07H5.4	1.002	0	0	14.144	0	1.03083	0	0	0	0	0	0	0	0	0	0	0.716	0	0	8.196	0	0	0.124	0	0	0	0
F07H5.5	101.454	135.088	284.496	285.366	294.288	261.527	135.982	205.926	246.609	175.464	305.276	189.35	180.972	808.855	51.4717	99.692	119.9	329.175	625.327	133.192	828.628	259.116	67.122	76.482	39.762	89.388	78.0117
F07H5.6	0	0	0	0	0	0	0	0	0	0	0	0	0	0	0	0	0	0	8.13	0	0	0	0	0	0	0	0
F07H5.7	0	0	0	0	0	0	0	0	0	0	0	0	0	0	0	1.158	0	0	0	7.99	0	0	0	0	0	25.476	0
F08A8.2	0	0	0	0	0	0	0	0	0	0	0.0216667	0	0	0	0	0	0	37.4675	0.231667	0	0	0	0	0	0	0	0
F08A8.4	0	0	0	0	0	0	0	0	0	0	0	0	0	0	0	0	0	0	15.3733	0	0	0	0	0.162	0	0	0
F08A8.5	0	0.214	0.068	0	0	0	0	0	0	14.814	0	0	0	0	0	0	0	0	0	0	0	0	0	0	0	0	0
F08A8.8	0	0	0	0	0	0	0	0	0	0	0	0	0	0	0	0	0	0	0	0	0	0	0	3.468	0	0	0
F08B12.1	5.134	3.222	0	0	0.076	0	0.034	27.554	7.27909	0.03	0	0	0	0	0	0	3.564	0	0	0.034	0	0	5.478	0.658	0	7.3	0
F08B12.4	0.476	3.818	6.828	0	0	0	2.414	0	0	0	0	0	0	0	0	0	0	0	0	3.556	0	0	2.346	1.724	0	0	0
F08B4.3	5.65	8.78	0	0	7.146	15.6842	0	8.266	0	0	0	0	0	0	0	0	0	0	56.4717	0	0	46.9071	18.286	0	0	0	0
F08B4.4	0	4.826	0	0	0	0	0	0	0	0	0	0	0	0	0	18.188	0	0	0	0	0	0	1.726	0.268	0	0	0
F08B4.7	425.272	544.056	645.062	781.522	866.98	1014.23	538.058	707.276	915.809	702.658	732.924	557.864	368.114	1659.06	1707.56	690.938	362.388	331.63	1080.42	708.176	1172.53	1026.8	482.582	327.548	336.69	677.334	497.737
F08B6.1	11.784	2.912	0	10.958	0	32.3883	0	0.156	17.1664	0	87.875	0	0	0	0	0	0	11.8925	0	1.762	63.8	60.2643	37.238	25.494	28.13	0	0
F08B6.3	33.794	73.508	37.662	36.946	20.858	13.6683	9.334	45.51	97.6327	13.32	75.28	10.99	0	1.60167	9.49333	3.3	33.096	0	17.7017	1.81	0	44.0786	77.89	25.496	101.526	7.96	1.02833
F08B6.6	0	0	0	0	0	0	0	0	60.5182	0	0	0	0	0	0	0	0	0	0	0	60.798	0	0	0	0	0	0
F08C6.2	67.548	62.204	113.304	144.755	88.422	90.2033	101.626	65.234	81.2318	96.678	141.22	46.742	36.206	139.678	0.601667	152.332	52.418	8.9975	65.9283	116.022	87.324	47.26	72.572	27.898	28.334	113.972	124.637
F08C6.5	0	0	0	25.24	0	0.0941667	0	0	0.107273	0	0	0	0	0	0	0	0	0	0	0.738	0	0.265714	0	0	0	0	0
F08D12.1	23.654	20.468	6.43	0.038	2.636	0.0166667	5.604	3.37	0.267273	0	0	7.228	0.446	0.298333	55.7917	1.238	4.846	0	0	0	0	0	23.768	25.09	29.518	25.986	23.3167
F08D12.4	0	0	0	0.22	0	16.0617	0	50.23	0	0	0	0	0.152	0	0	0	0	0	0	0	0	0	0	0	0	0	0
F08F1.3	0	0.482	6.36	11.64	0.862	12.4317	0	2.826	4.35727	10.038	2.0225	0	10.204	0.606667	0	2.478	0	6.0975	12.765	3.01	0	12.5471	0	0	0	0	0
F08F1.4	0	0.078	18.39	0.915	1.84	1.67583	1.606	0.172	2.99636	1.856	1.17417	1.24	1.69	4.43167	0	1.36	1.37	44.7325	6.94	0.334	4.076	0.57	5.028	0.994	0.428	5.266	0.518333
F08F1.9	0	0	13.554	0	0	0	0	0.276	0	0	0	0	0	0	0	0	0	0	0	0	0	0	0	0	0	0	0
F08F3.6	304.55	337.908	273.13	68.168	416.326	17.8258	365.282	250.236	5.93545	260.896	5.2525	245.082	118.998	121.848	333.5	26.902	288.236	70.7725	18.7583	66.486	0	4.37429	325.666	376.904	353.86	298.24	367.913
F08F3.9	12.1	2.012	0.478	14.07	4.758	0	0.74	25.378	0	0.956	0.615833	8.882	0	0	0.108333	0	0	0	0	45.022	0	0	3.782	1.478	0.286	0	0
F08F8.10	59.818	36.304	109.544	8.928	29.628	13.1667	102.942	65.354	10.8282	40.97	6.62083	13.104	53.544	12.6067	7.26	44.764	103.71	0	0.381667	7.832	17.608	0.381429	62.688	87.722	88.182	51.096	47.7433
F08F8.2	110.654	76.36	60.706	11.784	81.91	0.463333	75.364	70.502	0.805455	67.972	0.0616667	90.246	0	0	7.76	34.332	90.062	0.3075	0.601667	23.458	0	0.558571	97.754	119.198	103.948	43.73	91.285
F08F8.4	188.092	237.134	204.306	53.811	293.614	16.4483	194.296	134.208	26.2955	314.36	20.0692	332.496	95.816	89.125	153.248	205.456	233.794	37.355	0.183333	92.534	37.368	9.99143	240.232	184.092	217.502	330.54	280.785
F08F8.7	56.034	94.232	31.244	42.443	227.394	98.045	138.346	66.32	110.594	119.674	65.0983	248.192	49.928	103.415	0	144.528	88.88	23.7275	61.285	60.616	53.648	95.9557	132.4	55.676	55.356	40.288	61.7983
F08F8.9	144.054	119.148	164.282	176.17	109.906	264.751	138.454	130.012	125.08	153.202	99.0208	113.714	184.25	247.303	16.5583	187.694	138.626	23.0325	70.3667	234.076	220.498	151.753	64.316	149.796	111.462	189.538	110.467
F08G12.1	5.18	8.716	0	1.886	18.582	0.330833	6.912	0.566	25.9164	2.6	8.5975	7.366	32.056	2.02	2.44167	1.32	0.548	0	9.31167	0	2.238	0	1.106	2.002	11.504	0.428	10.6333
F08G12.2	213.986	293.898	360.638	741.173	385.438	622.95	324.666	347.38	463.132	553.306	590.007	154.364	688.79	731.12	115.378	384.032	322.692	458.647	900.42	645.804	983.126	329.046	196.92	233.788	186.85	111.122	205.235
F08G12.3	20.522	7.588	16	18.668	28.194	0.149167	43.398	24.36	0.777273	48.788	0	3.31	0.944	0.936667	4.86167	0.878	16.58	0.09	10.1967	56.774	0	0.0528571	39.284	37.354	35.954	0.308	1.03167
F08G12.5	9.314	2.324	0	0	17.188	0	8.004	0	0	0	0	0	0	0	0	0	15.27	0	0	0	0	0	45.394	6.652	4.174	0	0
F08G2.11	0	4.898	0.982	33.03	0.628	63.39	19.244	36.678	6.94	0	53.57	33.434	32.114	6.635	0	39.572	8.068	0	39.4133	14.274	0	13.96	0	0	0	0	0
F08G2.4	20.264	25.134	32.628	17.276	2.21	0	43.892	30.656	0	4.058	0.284167	62.004	0	0	0	4.146	10.6	0.24	0	0	16.678	0	26.246	16.398	9.882	2.226	41.01
F08G2.5	0	0	0.904	24.572	0	0	4.342	6.282	0	0	0	0	0	0	0	4.156	0.078	0	0	0	0	0	0	0	0	0	0
F08G2.7	17.51	8.884	28.774	8.512	8.122	0	13.304	2.41	0.104545	8.076	10.7267	10.806	4.068	0	4.13333	1.57	3.592	1.18	25.2483	0	0	0	5.546	7.54	24.926	3.256	2.87667
F08G2.8	0	7.788	0.7	26.328	0.496	43.3675	24.558	20.468	0.152727	2.992	15.8558	34.028	27.6	15.16	0	18.812	10.408	0	30.11	18.382	0	0.475714	0	0	0	0	0
F08G5.1	137.562	104.822	120.45	103.097	172.614	87.7875	142.268	104.624	41.9991	87.61	72.7008	139.118	25.816	19.9217	76.725	51.156	136.354	65.3	30.35	24.932	17.424	48.9486	165.674	145.602	153.064	104.846	68.8867
F08G5.3	0	0	0	0	0	0	1.894	0	0	0	0	0	0	0	0	35.242	14.546	6.2275	0.606667	0	0	0	0	0	0	0	0
F08H9.2	0	0	0	0.103	0	76.0667	0	0	0	0	0	0	0	0	0	40.282	0	0	0	0	0	0	0	0	0	0	0
F08H9.3	0	50.75	110.472	241.115	135.404	144.393	42.332	62.408	224.076	82.16	137.471	154.988	0.584	4.36333	3.92667	63.094	90.458	198.34	107.163	104.014	31.602	229.536	0	0	0.2	0.268	0.603333
F08H9.4	0	31.424	5.618	18.926	35.672	66.0225	29.716	0	52.1536	21.338	33.6983	0.598	0	40.0867	0	16.042	0	0	2.05667	53.194	0	0	0	0	0	0	0
F09A5.1	0	0	0.052	0	0	0	0	0	0	0	0	0	0	0	0.256667	0	0	11.205	4.12833	0	0	0	0	0	0	0	0
F09A5.10	0	0	0	8.058	0	6.10833	0	0	0	0	0	0	0	0	0	0	0	0	0	0	0	0	0	0	0	0	0
F09A5.2	0.18	0	0	0	0	0	0	0	0	0	0	0	0	0	0.308333	0	5.09	0	0	5.516	0	0	0	0	0.032	0	0
F09A5.4	59.4	105.138	95.166	222.362	124.486	80.2792	86.014	225.484	158.547	140.378	319.027	153.47	157.318	62.585	0.515	228.268	103.818	3.17	110.042	3.298	336.616	137.737	89.604	90.066	78.536	69.346	240.695
F09B12.3	0	0	0	0.789	0	0	0	0	7.41	0.048	0	0	0	0	0	0	0	0	0	0	0	0.295714	0	0	0	0	0
F09B12.7	0	0.528	15.584	0.736	0	0	0	12.522	0	20.61	0	0	0	0	0	0	3.348	0	0	2.484	0	0	0	0	0	0	0
F09B9.4	0	0	0	0	0	15.5383	0	0	0	0	0	0	0	0	0	0	0	0	0	0	0	0	0.398	0	0	0	0
F09B9.5	2.928	3.094	6.202	4.867	3.554	7.07083	5.48	4.25	6.04455	3.192	5.38667	4.752	17.466	11.8233	5.05667	4.744	3.656	8.8675	50.895	10.606	16.208	7.83286	5.518	5.356	2.344	3.21	3.235
F09C12.6	0	0	0	0	0	0	0	0	6.81364	0	0	0	0	0	0	0	0	0	0	0	0	0	0	0	0	0.16	0
F09C8.1	0	0	0	0	0	0	1.686	0	6.26727	0	0	0	0	0	0	0	0	0	0	0	0	0	0	0	0	0	0
F09C8.2	4.04	3.104	8.544	34.905	13.256	34.9342	2.776	3.492	38.7982	2.392	2.88333	20.498	18.788	40.2033	2.76333	5.038	2.854	9.025	100.402	18.774	38.38	31.1914	4.694	10.01	2.844	2.498	11.8983
F09D1.1	106.436	137.398	105.112	67.341	103.62	100.993	89.23	144.798	142.172	106.192	53.565	37.244	103.88	74.8283	268.743	115.8	108.16	34.835	6.615	32.996	113.948	18.6414	64.874	70.078	71.424	75.366	50.0467
F09E10.6	0	0	0	8.432	0	2.44167	0	0	12.9909	0	0	0	0.422	0	0	0	0.164	0	0	0	0	9.82429	0	0	0	0	0
F09E5.11	86.918	197.128	226.162	67.086	161.458	20.4983	182.774	237.564	25.2991	223.17	139.373	283.658	197.988	262.487	81.4467	361.842	181.526	42.6225	187.788	409.2	28.462	79.7	181.256	142.364	201.726	172.452	132.155
F09E5.12	0	0	0	0	0	0	0	0.922	0	0	0	0	0	0	0	0	0	0	0	0	0	0	6.258	0	0	0	0
F09E5.14	0	0	0	0	0.242	0	0	0	0	0	1.96	34.716	0	0	0	0	0	0	0	0	0	0.585714	0	0	0	0	0
F09E5.16	0	3.41	32.184	33.524	36.886	40.6642	0	0	138.653	90.608	86.7175	10.67	1.884	0	0	102.424	0	0	171.963	48.04	24.404	7.00857	1.254	0	0	0	0
F09E5.2	168.972	202.236	156.76	136.607	118.712	73.9725	212.656	217.324	85.51	161.168	98.8925	160.238	69.63	42.5967	22.4283	79.008	130.458	58.4925	13.9517	96.618	108.652	76.02	164.298	102.904	89.682	179.4	106.747
F09E5.3	19.696	7.52	0.376	0.428	6.49	2.5025	0.092	0	11.8155	0	0.255	48.35	24.83	0	36.8417	0.094	5.95	138.382	61.7817	0	0	0	116.838	58.444	75.206	159.014	29.1717
F09E5.7	74.3	28.692	86.432	2.084	1.254	29.5433	32.79	0.418	29.71	23.238	5.54917	95.894	29.658	34.5717	3.26	38.6	106.452	135.25	19.8267	14.964	27.458	10.99	75.716	65.654	36.164	62.162	215.308
F09E5.8	55.212	67.288	7.074	33.496	15.6	5.61833	27.096	15.256	24.6527	1.274	22.5642	2.482	0	0	283.375	16.584	54.906	0	4.88167	33.654	0	0	66.516	68.962	54.974	14.298	34.075
F09E8.2	96.372	102.066	40.79	46.11	82.918	15.3217	54.414	51.378	9.47727	6.062	13.2475	131.516	4.528	7.295	15.175	144.394	44.356	0	0	261.564	0	0	100.928	120.7	134.9	153.388	91.395
F09E8.8	0	9.13	0	4.83	0	0	0	0	0	0	0	0	0	0	0	16.514	0	0	0	0	0	0	0	0	0	0	0
F09F3.17	0	0	0	0	0	0.844167	0	0	0	0	0	0	0	1.94	0	0	0	0	0.615	24.212	0	0.777143	0	0	0	0	0
F09F7.1	0	0	0	11.785	0	0	0	0	0	0	0	0	0	0	0	0	0	0	0	0	0	0	0	0	0	0	0
F09F7.3	103.928	87.324	49.404	30.877	19.78	46.2833	73.352	99.696	72.9773	61.664	35.6217	48.464	110.506	19.6317	224.018	116.218	67.866	132.738	28.6	24.222	36.936	39.7886	78.84	118.04	120.856	88.38	83.5217
F09F7.4	103.808	123.984	95.866	6.169	66.45	7.85333	127.642	89.562	28.9009	153.442	4.1825	84.404	23.464	87.2017	25.8217	0.228	64.172	0	63.8117	13.622	0	0	85.106	48.734	45.308	23.712	74.8467
F09F7.6	0.498	0	6.876	1.045	27.146	0.47	0	6.092	8.58091	7.442	0	0	0	0	0	20.898	0	375.815	537.025	8.208	0.688	12.6771	0.168	0	0.366	14.766	0
F09F7.7	12.93	2.158	0.12	25.942	102.208	27.3067	6.04	2.858	27.9127	0	0	58.536	3.234	97.7217	0	1.26	39.366	95.3475	4.41667	4.394	0	87.51	13.412	1.828	4.032	0	0.23
F09G2.1	0.784	7.192	0.052	0.169	0	0	5.514	0	0	0	0	0	15.92	0	0	0	0	0	0.236667	0	0	0.0585714	4.506	1.012	0.428	0.048	0
F09G2.2	214.16	126.792	142.258	91.223	180.448	29.6258	158.332	175.404	63.6291	53.486	67.3525	214.768	10.25	80.1867	424.72	83.566	110.838	0.4	6.56833	132.65	93.006	132.186	193.518	164.332	191.804	377.496	63.0083
F09G2.3	4.864	3.302	4.758	7.506	4.244	2.43417	4.488	4.142	5.47273	4.048	1.65917	3.76	29.572	4.51333	3.28167	4.234	3.11	1.98	3.04167	1.62	6.844	2.24	4.952	4.206	3.486	3.724	2.44167
F09G2.8	126.936	142.67	212.296	158.646	96.926	77.9017	109.842	191.058	173.958	140.756	86.12	100.56	153.512	54.6667	31.095	147.748	76.146	73.8775	17.4817	90.122	80.236	71.5686	125.514	86.796	134.506	126.06	97.5383
F09G2.9	349.294	409.314	449.38	475.605	497.15	639.849	414.084	468.908	693.114	583.326	693.347	396.86	399.234	542.083	438.287	594.956	298.256	1134.14	621.763	514.38	688.674	478.566	423.732	222.85	312.98	316.674	438.597
F09G8.3	38.24	37.56	0.562	0	0.528	9.20417	54.368	3.84	0	0	0.695	7.94	48.702	53.3283	18.0317	20.696	49.312	190.16	78.2867	0.248	50.41	0.788571	54.214	36.218	22.564	105.454	73.295
F09G8.7	9.99	4.212	2.1	0	14.172	1.81417	6.256	0	0	0	0	0	0	0	15.16	0	12.96	0	0	0	0	41.1129	30.896	8.418	20.258	17.658	27.4983
F10A3.17	14.886	9.548	0	2.222	0.562	1.16917	50.074	0	30.8118	5.228	0.0775	33.556	1.616	0	0	0	0.828	0	70.82	0	0	0.0857143	20.696	6.87	1.3	0.14	0
F10B5.2	82.922	118.256	91.966	99.399	128.226	34.3417	43.372	96.426	18.3082	94.284	45.3833	55.024	14.398	4.61667	159.49	28.84	48.898	8.5525	81.205	4.206	0.636	5.84429	60.536	54.98	25.024	48.706	19.495
F10B5.3	0	0	0	0	0	0	0	0	0	1.942	6.18583	0	0	0	0	0	0	0	0	0	0	0	0	0	0	0	0
F10B5.8	180.628	86.576	76.176	0.303	20.228	68.17	138.778	62.96	3.28091	80.174	5.735	88.488	158.086	0.146667	1.385	59.036	150.708	114.835	0.33	0.24	0.116	38.7829	90.358	177.678	149.992	125.556	149.097
F10C1.8	0	0	0	0	0	0	0	39.266	0	0	0.925	0	0	0	0	0	0	0	0	0	0	0	0	0	0	0	0
F10C2.11	0	0	0	0.135	0	0	0	0	1.72182	0	0	0	0	5.05667	0	0	0	0	0	0	0	0	0	0	0	0	0
F10C2.3	0	0	0	0	11.082	0	0	0	0.115455	0	0	0	0	0	0	0	0	0	0	0	0	0	0	0	0	0	0
F10C2.4	75.834	97.924	96.594	59.813	63.032	67.1183	95.956	45.39	48.2564	131.384	56.6483	86.468	31.79	38.3917	5.895	69.45	96.282	33.935	24.635	33.318	58.558	32.2686	43.956	67.112	48.564	19.794	41.0417
F10C2.5	38.148	41.216	97.058	18.697	67.434	67.95	33.528	53.568	7.23364	5.358	0.199167	12.798	0	1.68167	1.15833	0	8.202	22.2575	61.4533	0.094	51.058	6.28286	39.44	34.288	3.626	6.24	0
F10C2.7	0.476	0	0	0.037	0	0	0	0	0	0.064	0	0	0	0	0	0	0	0	0	0	0	3.22429	0	0	0	0	0
F10C2.9	0	0	0	0	0	0	69.402	0	0	22.544	0	0	0	0	0	0	0	0	0	0	17.07	0	0	0	0	0	0
F10C5.2	110.342	144.492	114.36	35.077	126.032	6.57167	193.926	105.35	13.4691	109.694	7.8825	106.634	2.88	57.035	265.38	122.282	118.194	102.61	0	98.92	1.194	24.1971	84.586	102.156	122.786	118.478	118.05
F10D11.2	395.506	325.946	122.758	67.431	225.934	115.623	311.664	262.762	68.8482	198.844	28.34	180.622	116.824	356.39	141.617	73.142	447.938	2.3025	3.99333	205.594	90.278	70.2814	304.412	302.08	257.14	143.876	458.727
F10D11.4	0	0	0	0	0	0	0	0	0	0	0	0	0	0	0	0	0	305.4	0	0	0	0	0	0	0	0	0
F10D11.5	0	0	0	0.027	0	0	0	0	0	0	0	0	0	0	0	0.456	0	1.51	4.38667	0	0	0	0	0	0	0	0
F10D11.6	0	0	0	0	0.044	0	0	0	0	0	0	0	0	0	0	0	0	0	0	0	0	0	6.25	0	0	0.044	0
F10D2.10	0.108	6.044	0.5	10.519	0.668	3.765	0.79	1.594	6.62091	0.118	17.7608	0	0.876	16.8933	0	6.758	0.286	0	0.443333	0.67	0	19.3286	2.442	0.048	0.328	0	8.17
F10D2.12	0	0	0	0	0	0	0	0	0	0	0.0316667	0	0	0	0	0	0	6.21	36.365	0	0	0	0	0	0	0	0.08
F10D2.8	0	0	0	0.214	0	0	0	0	0	0	0	0	0	0	0	0	0.236	139	607.02	0	0.346	0	0	0	0	0	0.213333
F10D7.2	28.444	41.008	41.556	0.265	35.564	13.1825	25.06	12.084	4.93909	12.194	2.97583	7.216	0	3.16333	167.093	13.098	29.008	0	0	0.33	0.786	0	29.338	8.638	4.732	4.624	16.3917
F10D7.3	3.874	5.376	0.158	4.623	0	0.180833	0	1.542	1.94909	0	4.96083	0.184	0	17.0733	0.993333	0.622	4.814	181.46	295.618	0	13.158	0	3.408	4.488	0.688	4.61	0.366667
F10D7.4	0	0	0	0	0	0	0	0	2.42182	0	0	0	0	0	0	0	0	0	0	0	0	0	0	3.426	0	0	0
F10D7.5	71.576	108.524	28.296	90.967	68.144	39.26	121.224	33.282	20.3564	91.604	13.165	62.978	13.448	90.4183	16.88	60.658	78.842	27.39	241.92	0.35	7.14	64.0857	97.494	27.064	96.17	116.478	149.042
F10E7.1	0	0	0	36.027	20.538	91.6983	0	1.454	125.893	0.11	170.369	0	82.182	120.178	2.635	22.804	11.178	0.615	132.652	28.788	250.122	70.6986	0	0	0.062	0.094	0
F10E7.11	1.762	0.98	7.796	2.26	3.672	6.785	2.368	0.168	5.23636	0	1.2775	0	10.742	1.95333	26.9833	1.098	7.99	0	7.505	0	1.366	2.04143	0.82	4.39	1.204	0	6.43
F10E7.2	16.328	18.784	43.282	11.474	87.346	27.6717	23.724	40.986	22.7482	64.34	34.6133	57.924	18.088	21.9233	0.43	29.666	17.542	18.855	109.207	35.038	132.75	42.47	36.608	20.6	38.608	54.178	0.298333
F10E7.3	0	0	0	0	0	0	0	0	0	0	0	0	0	0	0	0	0	0	0	0	26.238	0	0	0	0	0	0
F10E7.5	228.15	324.892	439.842	291.343	259.458	350.322	359.438	362.292	382.306	501.836	433.449	349.132	366.756	956.808	593.168	393.304	272.742	286.105	681.327	241.068	362.074	324.911	324.242	267.444	300.748	612.164	317.802
F10E7.6	95.226	62.474	73	0	27.736	11.5308	92.46	76.216	10.1864	163.11	13.755	230.466	209.486	0.143333	118.705	230.816	88.538	78.5725	17.075	0.592	0	12.3714	128.42	75.008	158.484	149.548	114.84
F10E9.10	0	0	23.184	2.581	0.186	0	0	8.508	7.67636	0	9.37667	0	0	3.71667	0	0	0	0	0	13.498	0	0	4.782	0	0	0	0
F10E9.11	90.176	130.236	108.474	215.615	126.022	121.703	121.152	152.51	218.122	169.522	274.662	204.552	325.174	143.973	713.038	87.194	99.818	1114.36	114.042	74.21	526.072	228.14	137.004	137.702	160.304	376.606	156.51
F10E9.17	0	0	0	0	51.598	0	0	0	0	0	0	0	0	0	0	0	6.562	0	0	0	0	0	0	0	0	0	0
F10E9.18	0	0	0	0	0	7.29667	0	0	0	0	0	0	0	0	0	0	0	0	0	0	0	0	0	0	0	0	0
F10E9.2	0.828	1.784	1.028	1.488	0.378	2.39583	3.162	1.996	2.91182	2.464	4.88583	0.518	0	1.575	0.16	18.034	1.096	0	3.11167	3.406	0.142	0.711429	3.088	6.194	0.552	0.466	0
F10E9.3	200.174	263.588	202.332	222.279	264.098	213.762	295.804	224.322	131.62	272.64	113.874	223.956	108.962	174.047	57.15	126.608	215.786	83.3475	71.4067	144.254	79.946	77.0571	196.716	217.358	289.808	96.348	292.772
F10E9.4	144.77	221.568	166.566	27.336	96.554	83.3358	158.076	70.376	25.1127	92.372	30.7275	314.586	92.726	185.223	103.328	134.504	96.032	168.127	3.905	119.934	12.582	24.8157	234.014	169.344	219.598	120.546	126.94
F10E9.5	326.034	383.382	208.108	153.51	410.944	111.13	397.318	283.61	213.62	167.022	59.6142	412.118	210.444	401.393	768.358	386.95	403.01	130.602	77.99	409.632	132.93	715.96	378.53	368.504	406.522	378.368	542.94
F10E9.7	185.766	167.276	280.264	76.522	132.83	89.9142	212.23	201.538	104.865	240.252	255.882	326.698	64.922	90.1067	135.043	134.882	189.246	25.305	369.313	555.696	95.158	260.263	242.952	98.858	212.138	47.49	296.005
F10G2.1	0	0	0	0	0	0	0	0	0.0772727	0	0	0	0	0	0	5.9	0	0	0	0	0	0	0.392	0	0	0	0
F10G2.4	120.174	142.65	456.634	852.506	476.564	938.178	53.54	414.528	1135.97	431.372	1045.67	432.692	1091.19	2718.86	831.142	636.254	290.386	663.842	868.565	674.438	563.832	574.261	129.338	24.992	25.906	97.47	328.575
F10G7.10	20.446	23.348	23.752	7.996	15.522	16.82	27.58	21.182	31.5273	16.016	8.52833	24.444	1.066	52.4233	20.4167	29.076	12.446	1.8175	8.665	2.518	14.002	13.6971	7.604	13.292	36.238	8.504	2.95333
F10G7.12	0	0	0	0	0	0	0	0	0	0	0	0	0	0	0	0	0	0	0	0	0	0	5.972	0	0	0.29	0
F10G7.5	39.476	93.45	107.678	16.416	79.236	25.9692	95.106	78.498	4.79818	26.634	18.0708	85.662	51.208	13.3633	0.0883333	32.188	44.1	2.12	20.0833	17.654	0	8.11	31.362	47.832	58.62	97.91	0
F10G7.9	63.434	96.846	7.462	7.664	52.956	12.1675	72.244	11.908	1.07455	14.554	21.3675	42.552	12.268	0.518333	15.8667	7.094	62.938	0	4.75	0	59.924	73.23	47.522	61.246	70.048	98.112	55.715
F10G8.6	56.756	64.238	40.382	92.814	42.522	151.469	32.038	69.352	32.5518	138.264	98.1942	1.886	60.976	90.7833	0	147.392	32.044	90.0825	2.43833	51.672	94.85	1.76571	54.644	64.338	38.582	96.028	0.1
F10G8.8	4.084	16.828	3.114	0	1.74	0	4.958	1.542	0.0209091	4.658	3.24	0.216	0	0	0	6.048	17.394	0.0925	0	0	0.076	0.0214286	1.282	7.49	2.542	1.04	0
F10G8.9	76.882	31.616	64.762	0	0.41	81.1475	91.88	39.15	68.3918	23.428	38.3867	0.13	0	27.8733	91.8183	9.02	2.33	40.44	6.95833	34.324	0	0.112857	44.192	37.302	191.908	15.286	17.775
F11A10.5	222.826	170.642	60.956	16.943	112.398	3.64167	250.652	99.374	26.7882	61.918	33.295	212.132	22.842	14.31	322.993	93.112	268.914	9.285	0.455	107.214	12.69	225.361	268.514	193.474	234.456	322.632	265.26
F11A10.6	121.304	59.424	51.564	31.689	25.818	17.0592	39.962	6.482	0.591818	0	43.4858	136.75	4.068	1.74167	0.085	2.378	191.552	4	3.17333	6.248	0.552	245.31	107.286	125.024	130.256	38.528	12.6183
F11A10.7	63.198	20.412	31.758	39.504	51.982	17.7775	28.248	26.262	9.01182	86.36	3.715	99.714	147.604	13.2267	5.66833	48.442	48.754	51.075	14.2783	29.696	39.13	17.79	90.628	53.234	66.29	26.37	19.185
F11A10.9	0	0	0	1.268	0	0	0	0	0	0	0	0	14.068	0	0	0	0	0	16.4783	0	0	0	0	0	0	0	0
F11A3.2	53.454	11.232	7.948	10.031	37.188	38.655	51.102	2.912	13.74	1.756	2.12417	9.412	24.16	0	7.59667	2.622	35.2	0	1.15	0.134	16.07	0	52.058	48.746	44.252	16.974	1.59
F11A5.14	0	2.628	0	0	0	14.1	0	0	5.45545	23.998	11.9983	0	0.918	0	0	0	0.59	0	0	0.566	0	0	0	0	0	0	0
F11A5.15	0	0	0	2.364	0	0	0	0	1.03636	0	0	0	0	0	0	0	2.872	0	0	0	0	0	0	0	0	0	0
F11A5.18	0.56	0	0	0	0	0	0	0	0	0	0	0	0	0	0	0	0	0	0	0	0	0	0	0	22.686	0	0
F11A5.9	26.644	23.59	26.264	10.468	19.132	10.0175	20.156	22.3	0.79	4.204	9.3775	12.638	3.266	2.67667	0	0	10.628	0	5.17333	11.606	0.076	0	28.86	7.262	30.768	42.756	0
F11C1.1	15.734	19.332	6.142	32.191	9.238	70.7358	6.83	48.104	12.4464	23.354	83.78	32.776	41.414	3.57667	0.961667	56.54	27.68	126.595	119.655	0.144	8.79	37.5714	26.846	7.81	11.56	49.326	26.0783
F11C1.5	16.002	15.598	18.838	17.331	9.638	26.3192	4.64	14.272	21.61	12.41	27.0017	5.714	24.92	10.83	1.71333	59.914	13.938	9.6675	11.675	43.052	27.12	25.2571	19.374	8.336	6.338	3.658	4.335
F11C1.7	93.324	68.13	11.862	55.733	154.024	141.997	102.556	34.148	14.1955	26.934	157.093	172.758	251.656	1.295	199.22	46.824	168.172	26.6	0	36.848	37.82	85.8329	42.946	74.996	112.636	0	146.078
F11C3.1	0	0	0	8.117	0	0	0.078	0	0	0	0.0625	0	0	0	0	0	0	0	13.845	0	48.578	19.2657	0.206	0	0	0	0
F11C7.6	0.188	0	0.284	0	0	0.235833	0.92	0	0	0.39	0.953333	0.572	0	28.2917	0	0	0	0.215	3.23167	1.066	0	0	0.77	0	0	0	0
F11D11.12	0	0	0	37.001	0	66.7875	0	10.836	38.2482	0	16.8675	0	27.428	43.7983	0.44	0.31	11.92	0.8325	0	0	51.106	127.661	0	0	0	0	0.108333
F11D11.15	0	24.124	0	0	0	1.50833	0	0	12.1355	0	0	0	0	0	0	0	0	0	0	0	0	0	0	0	0	0	0
F11D11.6	0	0	0	0	0	0	0	0	23.0245	0	0	0	0	0	0	0	0	0	0	0	0	0	0	0	0	0	0
F11D5.1	3.724	9.33	3.108	2.592	0	0.92	17.472	8.284	21.2509	0.39	5.42	0	0	1.33167	0	3.534	4.744	0.3	16.0833	0	0	0	9.126	4.36	8.186	0	0
F11E6.1	0	0	0	0.029	0	0.045	0	0	0.0227273	0	0	5.724	0	0	0	0	0	101.835	32.2417	0	0	0	0	0	0	0	0.05
F11E6.19	0	0	0	0	0	0	0	0	0	0	0	0	0	0	0	0	0	13.6725	0	0	0	0	0	0	0	0	0
F11E6.21	0	0	0	0	0	0	0	0	0	0	0	0	0	0	0	0	0	56.8425	0	0	0	0	0	0	0	0	0
F11E6.3	0	0	0	0	0	0	0	0	0	0	0	0	0	0	0	0	0	10.6075	0	0	0	0	0	0	0	0	0
F11E6.4	0	0	0	0	0	0	0	0	0	0	0	0	0	0	0	0	0	0	0	27.728	0	0	0	0	0	0	0
F11E6.7	169.272	146.854	207.08	252.556	117.566	279.033	161.562	180.15	178.085	113.88	219.813	97.796	255.898	133.708	113.632	187.448	169.806	88.885	120.418	70.284	105.024	149.9	157.608	147.144	110.35	46.036	182.895
F11E6.8	0	0	0	0	0	0	0	14.718	0	0	0	0	0	0	0	0	0	0	0	0	0.098	0	0	0	0	0	0
F11E6.9	0	0	0	0	0	0	0	0	0	0	0	0	0	0	0	0	6.894	38.965	56.7683	0	0	0	0	0	0	0	0
F11F1.1	0	0	0.04	0.047	0	0	0	0	0	0	0.0308333	0	0	0	0	0	0	0.12	21.4567	0	0.13	0	0	0	0	0	0
F11F1.8	0	0	0	0.08	0	0	0	0	0	0	0.105	0	0	0	0	0	0	0	69.75	0	0	0	0	0	0	0	0
F11G11.13	0	0	6.584	0	0	0	0	0	0	0	0	2.546	0	0	0	20.332	0	0	0	0	0	0	0	0	0	0	0
F11G11.4	0	2.53	1.958	0	0	0	0	0	0	0	0	0	0	0	0	0	0	0	0	0	0	4.95571	0	0	0	0	0
F11G11.5	240.322	246.47	171.686	70.544	181.646	133.746	227.752	178.016	171.292	169.03	125.733	165.528	212.624	75.305	143.252	140.17	193.034	39.3825	32.41	364.87	34.058	108.091	257.654	167.602	152.996	149.65	310.92
F11H8.8	0	0	0	0	0	5.72417	0	0	0	0	0	0	0	0	0	0	0	0	0	0	0	0	0	0	0	0	0
F12A10.7	0	0	0	0	0	0	0	9.238	0	0	0	0	0.624	0	0	0	0	0	0	15.006	0	0	0	0	0	0	0
F12A10.8	25.538	0.118	0	0	0.054	0.460833	0.404	0	0	0	0	0.046	0.052	0	0.0683333	0	16.616	0	0	0	0	0	38.622	69.79	58.65	14.926	51.215
F12B6.2	0	0	0	0	0	9.62417	0	0	5.57455	0	4.66333	0	0	0	0	6.392	0	0	0	0	13.434	0.182857	0	0	0	0	0
F12D9.15	0	0	0	2.964	0	0	0	0	0	0	0	0	0	0	0	0	0	0	0	0	0	0	0	0	0	0	0
F12D9.16	0	0	0	0	0	0	0	0	0	0	5.1475	0	0	0	0	0	0	0	0	0	0	0	0	0	0	0	0
F12D9.2	0	0	0	0	0	12.0642	0	0	0.166364	0	0	0	0.872	0	0	0	0	0	0	5.834	0	0	0	0	0	0	0
F12D9.6	0	0	0	0	0	0	0	0	0	0	0	0	0	0	0	0	0	0	8.44333	0	0	0	0	0	0	0	0
F12D9.8	0	0	0	0	0	0	0	0	0	0	0	0	0	0	0	0	0	0	143.365	0	0	0	0	0	0	0	0
F12D9.t1	0	0	0	0	0	9.09333	0	0	0	0	0	0	0	0	0	0	0	0	0	0	0	0	0	0	0	0	0
F12D9.t2	0	0	0	0	0	3.64833	0	0	0	0	0	0	4.766	0	0	0	0	0	0	1.898	0	0	0	0	0	0	0
F12E12.1	89.276	76.734	196.39	385.291	440.228	338.039	108.398	165.29	548.032	400.192	486.644	101.51	110.172	131.645	5.69	276.924	73.668	277.017	562.008	135.982	485.964	1012.06	126.002	138.412	112.59	10.444	0.185
F12E12.11	17.362	13.018	0	0	0	0.988333	0	0.782	0	32.996	6.73583	0	0	0	0	0	0	0	0	0	0	0	0.596	11.774	0.66	0	0
F12E12.12	0	0	0	0	0	0.0925	0	0	3.41727	0	0	0	0	0	0	0	0	4.17	0	0	0	0	0	0	0	0	0
F12E12.2	0	0	0	0	23.35	6.53333	0	0	0	0	0	0	0	0	0	0	0	0	0	0	0	0	0	0	0	0	0
F12F6.1	135.196	165.982	171.116	154.922	202.224	121.723	139.368	151.012	98.0473	168.25	70.6692	121.632	28.946	79.6417	3.74667	87.01	147.814	70.145	26.1683	184.046	136.792	45.8114	113.12	94.672	127.904	125.562	84.8567
F12F6.12	0	0	0	0	0	0	0	0	3.80091	0	9.62083	0	0	0	0	0	0	51.8275	0	34.536	0	0	0	0	0	0	0
F12F6.15	0	0	0	4.201	0	0	0	0	14.12	0	8.02917	0	0	0	0	0	0	24.425	0.608333	0	0	0	0	0	0	0	0
F12F6.19	0	0	0	0	0	0	0	0	0	0	8.26583	0	0	0	0	0	0	32.045	0	0	0	0	0	0	0	0	0
F12F6.2	0	0	0	0.65	0	0	0	0	0	0	0	0	0	0	0	0	0	0	0	0	8.47	0	0	0	0	0	0
F12F6.7	274.544	217.912	257.086	327.116	177.224	170.644	264.842	146.76	332.798	187.21	290.184	171.626	222.686	83.5883	77.365	266.65	242.188	88.48	229.69	180.59	136.61	70.9086	221.446	207.532	261.612	298.736	180.688
F12F6.8	8.878	24.254	58.466	174.351	53.84	180.221	6.526	87.024	298.775	70.786	369.263	0	38.006	0.843333	1.55	46.784	0	86.915	7.50333	69.208	168.888	105.251	16.428	0.108	0	19.312	0.0666667
F13A2.10	0	0	0	9.196	0	0	0	0	0	0	0	0	0	0	0	0	0	0	0	0	0	0	0	0	0	0	0
F13A2.4	0.178	3.194	0.842	232.889	17.002	0	0.248	0.822	0	0	0	0	0	0	0	6.732	1.578	0	4.67667	0	0	6.1	2.324	0.872	17.576	0	0
F13A7.11	0.402	0.376	0	0.358	10.192	0	2.32	0.466	7.19182	0	0	0	3.938	0	0	0	15.62	0	0	0	0	0	8.508	3.18	0.41	106.136	0
F13A7.12	0	0	0	0	0	0	1.384	0	0	0	0	0	3.836	0	0	0	0	0	0	0	45.14	0	0	0	0	0	0
F13A7.14	80.37	112.272	93.508	176.599	88.078	94.2183	88.512	92.862	240.44	81.222	144.189	59.696	23.02	107.635	31.3967	53.166	95.186	1.625	55.405	156.074	121.85	60.2529	103.332	63.132	98.128	80.964	119.612
F13B12.1	187.492	254.346	414.438	431.726	353.698	398.451	260.148	284.008	355.95	360.842	379.079	260.36	321.524	523.268	66.2583	333.032	191.116	249.045	222.547	236.512	440.432	289.56	131.764	197.594	156.606	64.242	282.15
F13B12.12	0	0	0	0	0	0	0	0	0	0	0	0	0	0	0	0	0	73.7675	0	0	0	0.771429	0	0	0	0	0
F13B12.2	0	0	0	0	0	0	0	0	0	0	0	0	0	0	0	0	0	28.415	0.606667	0	0	0	0	0	0	0	0
F13B12.6	29.752	32.116	21.398	6.216	11.806	2.39917	43.654	8.234	1.85	3.464	3.19417	47.916	0.072	16.9867	44.105	12.606	65.314	16.2	42.8667	0.474	67.148	0.0471429	37.026	28.102	24.12	41.412	15.4183
F13B6.1	0.43	0.28	0	0	0	0	7.25	0	0	0	0	0	0	0	0.411667	0	0	0	0	0	0	0	0	0.108	0.378	0	0
[truncated: 10,784 more rows]

## Sheet: Annotated_IP_and_cluster
Sequence_Name	WormBase_Gene_ID	Public_Name	Other_Name	cluster_set	RBP_assoc
2L52.1	WBGene00007063	2L52.1	CELE_2L52.1	1	NA
2RSSE.1	WBGene00007064	rga-9	CELE_2RSSE.1	2	NA
2RSSE.6	WBGene00199694	2RSSE.6	CELE_2RSSE.6	2	NA
42461	NA	NA	NA	3	NA
42614	NA	NA	NA	3	NA
6R55.2	NA	NA	NA	1	NA
AC8.5	WBGene00007077	AC8.5	CELE_AC8.5	2	NA
AC8.7	WBGene00007079	AC8.7	CELE_AC8.7	2	NA
AH10.2	WBGene00007083	AH10.2	CELE_AH10.2	4	other_RBP
AH9.1	WBGene00014998	AH9.1	CELE_AH9.1	2	NA
AH9.3	WBGene00014999	AH9.3	CELE_AH9.3	4	NA
AH9.6	WBGene00044701	AH9.6	CELE_AH9.6	2	NA
B0001.11	WBGene00197796	B0001.11	CELE_B0001.11	2	NA
B0001.2	WBGene00007087	B0001.2	CELE_B0001.2	5	NA
B0001.3	WBGene00007088	B0001.3	CELE_B0001.3	3	NA
B0001.4	WBGene00007089	B0001.4	CELE_B0001.4	5	other_RBP
B0001.5	WBGene00007090	B0001.5	CELE_B0001.5	1	NA
B0001.6	WBGene00007091	eri-12	CELE_B0001.6	1	other_RBP
B0001.7	WBGene00007092	B0001.7	CELE_B0001.7	3	NA
B0001.8	WBGene00007093	B0001.8	CELE_B0001.8	1	NA
B0019.2	WBGene00007094	B0019.2	CELE_B0019.2	5	NA
B0024.10	WBGene00007100	asps-1	CELE_B0024.10	3	NA
B0024.11	WBGene00007101	B0024.11	CELE_B0024.11	5	NA
B0024.13	WBGene00007102	srdf-3	CELE_B0024.13	3	SPN4
B0024.3	WBGene00007096	B0024.3	CELE_B0024.3	2	NA
B0025.4	WBGene00015001	B0025.4	CELE_B0025.4	3	other_RBP
B0025.5	WBGene00194700	B0025.5	CELE_B0025.5	2	NA
B0034.14	WBGene00200211	B0034.14	CELE_B0034.14	2	NA
B0034.5	WBGene00015005	B0034.5	CELE_B0034.5	2	other_RBP
B0035.1	WBGene00007105	znf-207	bugz-1,	1	SPN4
B0035.11	WBGene00007110	leo-1	CELE_B0035.11	3	NA
B0035.12	WBGene00007111	sart-3	CELE_B0035.12	3	NA
B0035.15	WBGene00007113	B0035.15	CELE_B0035.15	3	other_RBP
B0035.16	WBGene00007114	mttu-1	CELE_B0035.16	5	other_RBP
B0035.18	WBGene00044290	B0035.18	CELE_B0035.18	4	other_RBP
B0035.19	WBGene00196590	B0035.19	CELE_B0035.19	2	NA
B0035.3	WBGene00007106	B0035.3	CELE_B0035.3	5	SPN4
B0035.6	WBGene00007109	edg-1	CELE_B0035.6	3	NA
B0041.1	WBGene00015006	B0041.1	CELE_B0041.1	1	NA
B0041.3	WBGene00015008	lmd-2	CELE_B0041.3	3	other_RBP
B0041.5	WBGene00015009	B0041.5	CELE_B0041.5	3	other_RBP
B0041.8	WBGene00015011	B0041.8	CELE_B0041.8	3	other_RBP
B0198.2	WBGene00007115	B0198.2	CELE_B0198.2	2	NA
B0205.1	WBGene00015017	B0205.1	CELE_B0205.1	3	NA
B0205.11	WBGene00015025	mrpl-9	CELE_B0205.11	3	NA
B0205.12	WBGene00044413	B0205.12	CELE_B0205.12	2	other_RBP
B0205.14	WBGene00044646	B0205.14	CELE_B0205.14	2	NA
B0205.5	WBGene00015020	B0205.5	CELE_B0205.5	2	NA
B0205.6	WBGene00015021	nfs-1	CELE_B0205.6	3	other_RBP
B0205.8	WBGene00015022	B0205.8	CELE_B0205.8	1	other_RBP
B0205.9	WBGene00015023	B0205.9	CELE_B0205.9	5	NA
B0207.2	WBGene00015027	B0207.2	CELE_B0207.2	2	NA
B0207.5	WBGene00015028	B0207.5	CELE_B0207.5	2	NA
B0207.6	WBGene00015029	B0207.6	CELE_B0207.6	3	NA
B0212.3	WBGene00015037	B0212.3	CELE_B0212.3	1	NA
B0212.4	WBGene00015038	nstp-6	CELE_B0212.4	4	NA
B0218.5	WBGene00015049	B0218.5	CELE_B0218.5	2	NA
B0222.5	WBGene00015056	B0222.5	CELE_B0222.5	2	NA
B0222.9	WBGene00015057	gad-3	CELE_B0222.9	2	NA
B0228.1	WBGene00015059	B0228.1	CELE_B0228.1	2	NA
B0228.6	WBGene00015063	B0228.6	CELE_B0228.6	2	NA
B0228.7	WBGene00015064	B0228.7	CELE_B0228.7	1	NA
B0238.1	WBGene00015067	cest-35.1	CELE_B0238.1	2	NA
B0238.10	WBGene00015074	natc-2	CE07700,	3	SPN4
B0238.11	WBGene00015075	penr-1	CELE_B0238.11	4	NA
B0238.15	WBGene00044537	B0238.15	CELE_B0238.15	2	other_RBP
B0238.9	WBGene00015073	B0238.9	CELE_B0238.9	5	SPN4
B0250.12	WBGene00050927	B0250.12	CELE_B0250.12	2	NA
B0250.14	WBGene00189978	B0250.14	CELE_B0250.14	2	NA
B0250.4	WBGene00007121	B0250.4	CELE_B0250.4	2	NA
B0250.5	WBGene00007122	B0250.5	CELE_B0250.5	1	NA
B0250.8	WBGene00007125	B0250.8	CELE_B0250.8	2	NA
B0252.3	WBGene00015088	B0252.3	CELE_B0252.3	2	NA
B0261.1	WBGene00015091	vep-1	CELE_B0261.1	3	NA
B0261.4	WBGene00015092	mrpl-47	CELE_B0261.4	4	NA
B0261.5	WBGene00015093	B0261.5	CELE_B0261.5	2	NA
B0261.6	WBGene00015094	B0261.6	B0261.c,	2	NA
B0261.7	WBGene00015095	B0261.7	CELE_B0261.7	3	NA
B0261.8	WBGene00015096	B0261.8	B0261.a,	2	NA
B0261.9	WBGene00195057	B0261.9	CELE_B0261.9	2	NA
B0272.3	WBGene00007129	B0272.3	CELE_B0272.3	1	NA
B0273.1	WBGene00015097	B0273.1	CELE_B0273.1	2	NA
B0273.3	WBGene00015098	snpc-3.1	CELE_B0273.3	5	NA
B0280.11	WBGene00015106	B0280.11	CELE_B0280.11	2	NA
B0280.9	WBGene00015104	B0280.9	CELE_B0280.9	3	NA
B0281.4	WBGene00015111	B0281.4	CELE_B0281.4	2	NA
B0281.5	WBGene00015112	B0281.5	CELE_B0281.5	4	NA
B0281.6	WBGene00015113	B0281.6	CELE_B0281.6	1	NA
B0285.11	WBGene00014641	B0285.11	CELE_B0285.11	2	NA
B0285.12	WBGene00045168	srpr-1.2	CELE_B0285.12	4	NA
B0285.3	WBGene00007136	B0285.3	CELE_B0285.3	1	other_RBP
B0285.4	WBGene00007137	lcmt-1	CELE_B0285.4	3	NA
B0286.1	WBGene00015115	B0286.1	CELE_B0286.1	2	NA
B0286.3	WBGene00015116	paic-1	pacs-1,	2	NA
B0294.1	WBGene00015117	B0294.1	CELE_B0294.1	2	NA
B0294.3	WBGene00015118	B0294.3	CELE_B0294.3	2	NA
B0302.2	WBGene00015119	B0302.2	CELE_B0302.2	2	NA
B0302.7	WBGene00201064	B0302.7	CELE_B0302.7	2	NA
B0303.11	WBGene00015131	B0303.11	CELE_B0303.11	2	NA
B0303.14	WBGene00015132	B0303.14	CELE_B0303.14	4	other_RBP
B0303.15	WBGene00015133	mrpl-11	CELE_B0303.15	3	NA
B0303.2	WBGene00015124	anmt-1	CELE_B0303.2	2	NA
B0303.3	WBGene00015125	hadb-1	CELE_B0303.3	1	NA
B0303.4	WBGene00015126	B0303.4	CELE_B0303.4	3	NA
B0303.7	WBGene00015128	B0303.7	CELE_B0303.7	3	NA
B0304.2	WBGene00015134	B0304.2	CELE_B0304.2	5	NA
B0304.4	WBGene00015136	B0304.4	CELE_B0304.4	3	other_RBP
B0310.1	WBGene00015137	B0310.1	CELE_B0310.1	4	NA
B0310.2	WBGene00015138	B0310.2	CELE_B0310.2	4	NA
B0310.3	WBGene00015139	B0310.3	CELE_B0310.3	2	NA
B0310.8	WBGene00199392	B0310.8	CELE_B0310.8	2	NA
B0331.2	WBGene00007141	pitr-4	CELE_B0331.2	2	NA
B0334.10	WBGene00007148	B0334.10	CELE_B0334.10	1	NA
B0334.15	WBGene00195248	emc-5	CELE_B0334.15	3	SPN4
B0334.17	WBGene00197047	B0334.17	CELE_B0334.17	5	NA
B0334.3	WBGene00007143	hacl-1	CELE_B0334.3	1	NA
B0334.4	WBGene00007144	prel-1	CELE_B0334.4	5	NA
B0334.5	WBGene00007145	B0334.5	CELE_B0334.5	5	SPN4
B0334.6	WBGene00007146	npr-41	B0334.6,	2	NA
B0336.11	WBGene00015148	hpo-28	CELE_B0336.11	2	NA
B0336.13	WBGene00015150	B0336.13	CELE_B0336.13	4	NA
B0336.16	WBGene00199402	B0336.16	CELE_B0336.16	2	NA
B0336.3	WBGene00015143	rbm-26	CELE_B0336.3	2	NA
B0336.5	WBGene00015145	arle-14	CELE_B0336.5	3	NA
B0336.7	WBGene00015147	B0336.7	CELE_B0336.7	2	NA
B0348.2	WBGene00015152	B0348.2	CELE_B0348.2	2	NA
B0350.70	WBGene00196221	B0350.70	CELE_B0350.70	2	NA
B0361.11	WBGene00015165	B0361.11	CELE_B0361.11	2	NA
B0361.2	WBGene00015156	cwf-19L2	F56C9.h,	3	NA
B0361.3	WBGene00015157	B0361.3	CELE_B0361.3	3	NA
B0361.6	WBGene00015160	spot-1	CELE_B0361.6	3	NA
B0361.8	WBGene00015162	algn-11	CELE_B0361.8	5	NA
B0361.9	WBGene00015163	B0361.9	CELE_B0361.9	5	NA
B0365.1	WBGene00007150	acly-2	CELE_B0365.1	3	SPN4
B0365.2	WBGene00007151	B0365.2	CELE_B0365.2	2	NA
B0379.1	WBGene00007155	B0379.1	CELE_B0379.1	2	NA
B0391.10	WBGene00007165	B0391.10	CELE_B0391.10	2	NA
B0391.8	WBGene00014643	B0391.8	CELE_B0391.8	2	NA
B0393.3	WBGene00007168	fbxl-2	CELE_B0393.3	3	other_RBP
B0393.6	WBGene00007171	gex-5	CELE_B0393.6	3	NA
B0393.9	WBGene00044636	B0393.9	CELE_B0393.9	5	NA
B0395.3	WBGene00007175	B0395.3	CELE_B0395.3	5	NA
B0399.t3	WBGene00014646	B0399.t3	CELE_B0399.T3	2	NA
B0403.5	WBGene00015169	B0403.5	CELE_B0403.5	2	NA
B0403.9	WBGene00197563	B0403.9	CELE_B0403.9	2	NA
B0410.3	WBGene00015172	B0410.3	CELE_B0410.3	1	NA
B0412.3	WBGene00015173	trpp-11	CELE_B0412.3	3	NA
B0412.6	WBGene00023468	B0412.6	CeR-6,	2	NA
B0412.7	WBGene00044939	B0412.7	CELE_B0412.7	2	NA
B0416.3	WBGene00015179	B0416.3	CELE_B0416.3	2	NA
B0416.4	WBGene00015180	B0416.4	CELE_B0416.4	3	NA
B0416.5	WBGene00015181	B0416.5	CELE_B0416.5	1	other_RBP
B0432.1	WBGene00015183	B0432.1	CELE_B0432.1	2	other_RBP
B0432.10	WBGene00015191	B0432.10	CELE_B0432.10	3	NA
B0432.13	WBGene00015194	trul-1	CELE_B0432.13	3	NA
B0432.14	WBGene00044640	B0432.14	CELE_B0432.14	3	NA
B0432.6	NA	NA	NA	3	NA
B0432.7	WBGene00015188	B0432.7	CELE_B0432.7	2	NA
B0432.8	WBGene00015189	B0432.8	CELE_B0432.8	3	NA
B0432.9	WBGene00015190	B0432.9	CELE_B0432.9	1	NA
B0454.6	WBGene00015197	B0454.6	CELE_B0454.6	2	NA
B0454.8	WBGene00015199	B0454.8	CELE_B0454.8	2	NA
B0454.9	WBGene00015200	lido-13	CELE_B0454.9	1	NA
B0457.19	WBGene00202231	B0457.19	CELE_B0457.19	2	NA
B0457.2	WBGene00007178	B0457.2	CELE_B0457.2	2	NA
B0457.6	WBGene00007180	B0457.6	CELE_B0457.6	2	NA
B0462.1	WBGene00007181	B0462.1	CELE_B0462.1	2	NA
B0462.4	WBGene00007183	xxxp-1	CELE_B0462.4	2	NA
B0464.2	WBGene00007184	ctr-9	tpr-3,	1	NA
B0464.6	WBGene00007186	B0464.6	CELE_B0464.6	5	NA
B0464.9	WBGene00007188	B0464.9	CELE_B0464.9	2	NA
B0491.1	WBGene00007189	pigm-1	CELE_B0491.1	1	SPN4
B0491.5	WBGene00007192	nduf-11	ndua-11,	1	NA
B0491.6	WBGene00007193	B0491.6	CELE_B0491.6	5	other_RBP
B0491.7	WBGene00007194	dph-5	CELE_B0491.7	3	NA
B0495.16	WBGene00197247	B0495.16	CELE_B0495.16	2	NA
B0495.2	WBGene00015203	cdk-11.1	CELE_B0495.2	3	NA
B0495.5	WBGene00015204	B0495.5	CELE_B0495.5	2	NA
B0495.6	WBGene00015205	moa-2	CELE_B0495.6	2	NA
B0495.7	WBGene00015206	B0495.7	CELE_B0495.7	1	NA
B0495.8	WBGene00015207	luc-7L	CELE_B0495.8	1	NA
B0495.9	WBGene00015208	B0495.9	CELE_B0495.9	3	NA
B0507.1	WBGene00015218	B0507.1	CELE_B0507.1	2	NA
B0507.2	WBGene00015219	B0507.2	CELE_B0507.2	3	NA
B0511.11	WBGene00015236	B0511.11	CELE_B0511.11	2	NA
B0511.12	WBGene00015237	B0511.12	CELE_B0511.12	3	NA
B0511.13	WBGene00015238	mppe-1	CELE_B0511.13	3	SPN4
B0511.6	WBGene00015232	B0511.6	CELE_B0511.6	4	NA
B0511.7	WBGene00015233	sut-6	CELE_B0511.7	1	other_RBP
B0513.2	WBGene00007195	thoc-7	CELE_B0513.2	4	NA
B0513.4	WBGene00007196	B0513.4	CELE_B0513.4	2	NA
B0513.5	WBGene00007197	prdh-1	prodh,	2	NA
B0513.6	WBGene00007198	B0513.6	CELE_B0513.6	1	NA
B0546.2	WBGene00015249	otub-4	CELE_B0546.2	3	other_RBP
B0546.3	WBGene00015250	B0546.3	CELE_B0546.3	2	NA
B0546.4	WBGene00015251	B0546.4	CELE_B0546.4	3	NA
B0554.1	WBGene00015254	B0554.1	CELE_B0554.1	2	NA
B0554.2	WBGene00015255	B0554.2	CELE_B0554.2	2	NA
B0554.3	NA	NA	NA	2	NA
B0554.4	WBGene00015257	B0554.4	CELE_B0554.4	2	other_RBP
B0554.5	WBGene00015258	B0554.5	CELE_B0554.5	2	NA
B0563.1	WBGene00015261	B0563.1	CELE_B0563.1	1	NA
B0563.10	WBGene00077673	B0563.10	CELE_B0563.10	2	NA
B0563.6	WBGene00015263	B0563.6	CELE_B0563.6	2	NA
B0563.7	WBGene00015264	B0563.7	CELE_B0563.7	2	NA
B0563.8	WBGene00015265	B0563.8	CELE_B0563.8	1	NA
B0563.9	WBGene00044687	B0563.9	CELE_B0563.9	2	NA
B0564.11	WBGene00023421	rde-11	CELE_B0564.11	3	other_RBP
B0564.2	WBGene00007202	B0564.2	CELE_B0564.2	3	NA
B0564.7	WBGene00007207	fask-1	CELE_B0564.7	3	NA
BE0003N10.1	WBGene00015266	BE0003N10.1	CELE_BE0003N10.1	5	NA
BE0003N10.3	WBGene00015268	fbxo-11.2	CELE_BE0003N10.3	2	NA
BE10.3	WBGene00007211	BE10.3	CELE_BE10.3	1	NA
BE10.4	WBGene00007212	BE10.4	CELE_BE10.4	3	NA
BE10.5	WBGene00044127	BE10.5	CELE_BE10.5	4	NA
C01A2.1	WBGene00007213	C01A2.1	CELE_C01A2.1	4	NA
C01A2.2	WBGene00007214	C01A2.2	CELE_C01A2.2	2	NA
C01A2.3	WBGene00007215	oxa-1	CELE_C01A2.3	3	NA
C01A2.4	WBGene00007216	C01A2.4	CELE_C01A2.4	1	NA
C01A2.5	WBGene00007217	tads-1	CELE_C01A2.5	4	NA
C01A2.8	WBGene00044982	C01A2.8	CELE_C01A2.8	2	NA
C01A2.9	WBGene00077546	C01A2.9	CELE_C01A2.9	2	NA
C01B10.11	WBGene00044294	C01B10.11	CELE_C01B10.11	2	NA
C01B10.3	WBGene00015278	C01B10.3	CELE_C01B10.3	2	NA
C01B10.4	WBGene00015279	cest-5.1	CELE_C01B10.4	2	NA
C01B10.8	WBGene00015282	metl-13	CELE_C01B10.8	3	other_RBP
C01B10.9	WBGene00015283	C01B10.9	CELE_C01B10.9	3	other_RBP
C01B12.2	WBGene00015285	gmeb-1	CELE_C01B12.2	2	NA
C01B12.8	WBGene00015291	enee-1	CELE_C01B12.8	3	NA
C01B12.9	WBGene00022904	C01B12.9	CELE_C01B12.9	1	NA
C01B9.1	WBGene00007220	C01B9.1	CELE_C01B9.1	2	NA
C01B9.3	WBGene00044129	C01B9.3	CELE_C01B9.3	2	NA
C01B9.4	WBGene00194890	C01B9.4	CELE_C01B9.4	2	NA
C01B9.5	WBGene00194939	C01B9.5	CELE_C01B9.5	2	NA
C01C10.2	WBGene00015294	C01C10.2	CELE_C01C10.2	2	NA
C01F1.1	WBGene00015296	gtf-2F1	CELE_C01F1.1	4	NA
C01F1.3	WBGene00015298	rml-4	phi-41,	2	NA
C01F1.4	WBGene00015299	npr-42	C01F1.4,	2	other_RBP
C01F1.6	WBGene00015301	C01F1.6	CELE_C01F1.6	5	SPN4
C01F6.2	WBGene00007222	gldi-10	CELE_C01F6.2	2	NA
C01F6.9	WBGene00007223	znf-706	CELE_C01F6.9	5	SPN4
C01G10.10	WBGene00007237	C01G10.10	CELE_C01G10.10	1	NA
C01G10.14	WBGene00007239	C01G10.14	CELE_C01G10.14	2	NA
C01G10.15	WBGene00007240	C01G10.15	CELE_C01G10.15	2	other_RBP
C01G10.19	WBGene00077584	C01G10.19	CELE_C01G10.19	2	NA
C01G10.6	WBGene00007233	C01G10.6	CELE_C01G10.6	2	NA
C01G10.7	WBGene00007234	C01G10.7	CELE_C01G10.7	5	other_RBP
C01G10.8	WBGene00007235	ahsa-1	CELE_C01G10.8	1	NA
C01G10.9	WBGene00007236	C01G10.9	CELE_C01G10.9	2	NA
C01G12.1	WBGene00007242	madf-5	CELE_C01G12.1	5	NA
C01G12.3	WBGene00007244	C01G12.3	CELE_C01G12.3	4	other_RBP
C01G12.5	WBGene00007245	cror-1	CELE_C01G12.5	2	NA
C01G12.7	WBGene00007247	C01G12.7	CELE_C01G12.7	2	NA
C01G12.9	WBGene00007249	C01G12.9	CELE_C01G12.9	2	NA
C01G5.5	WBGene00015307	C01G5.5	CELE_C01G5.5	3	NA
C01G5.6	WBGene00015308	ddi-1	vsm-1,	1	NA
C01G5.9	WBGene00015311	C01G5.9	CELE_C01G5.9	2	NA
C01G6.2	WBGene00007224	C01G6.2	CELE_C01G6.2	1	NA
C01G6.3	WBGene00007225	C01G6.3	CELE_C01G6.3	4	other_RBP
C01G6.4	WBGene00007226	C01G6.4	CELE_C01G6.4	5	NA
C01G6.5	WBGene00007227	gldi-3	CELE_C01G6.5	3	NA
C01G6.9	WBGene00007229	C01G6.9	CELE_C01G6.9	2	NA
C01G8.1	WBGene00015312	C01G8.1	CELE_C01G8.1	3	SPN4
C01G8.6	WBGene00015313	hpo-32	CELE_C01G8.6	5	NA
C01H6.10	WBGene00200854	C01H6.10	CELE_C01H6.10	2	NA
C01H6.2	WBGene00007252	mlt-2	CELE_C01H6.2	2	NA
C01H6.3	WBGene00007253	C01H6.3	CELE_C01H6.3	2	NA
C01H6.8	WBGene00007257	C01H6.8	CELE_C01H6.8	2	other_RBP
C01H6.9	WBGene00007258	hasp-1	CELE_C01H6.9	4	NA
C02B10.2	WBGene00015327	snpn-1	CELE_C02B10.2	3	NA
C02B10.4	WBGene00015329	C02B10.4	CELE_C02B10.4	4	NA
C02B10.5	WBGene00015330	pygo-1	CELE_C02B10.5	1	NA
C02B4.4	WBGene00045386	nlp-76	CELE_C02B4.4	2	NA
C02B4.t1	WBGene00009527	C02B4.t1	CELE_C02B4.T1	2	NA
C02B8.3	WBGene00015322	C02B8.3	CELE_C02B8.3	2	NA
C02B8.6	WBGene00015324	C02B8.6	CELE_C02B8.6	1	SPN4
C02C2.4	WBGene00015333	slc-17.3	CELE_C02C2.4	2	NA
C02C2.5	WBGene00015334	sup-18	CELE_C02C2.5	2	NA
C02C6.3	WBGene00007261	lron-3	CELE_C02C6.3	2	NA
C02C6.5	WBGene00197064	C02C6.5	CELE_C02C6.5	2	NA
C02D4.11	WBGene00199624	C02D4.11	CELE_C02D4.11	2	NA
C02D4.5	WBGene00196797	C02D4.5	CELE_C02D4.5	2	NA
C02D4.9	WBGene00199038	C02D4.9	CELE_C02D4.9	2	NA
C02D4.t1	WBGene00009936	C02D4.t1	CELE_C02D4.T1	2	NA
C02D5.2	WBGene00015336	C02D5.2	CELE_C02D5.2	2	other_RBP
C02D5.4	WBGene00043097	C02D5.4	CELE_C02D5.4	1	NA
C02F12.10	WBGene00045215	ceh-63	CELE_C02F12.10	2	NA
C02F12.8	WBGene00015357	C02F12.8	CELE_C02F12.8	5	NA
C02F4.9	WBGene00195947	C02F4.9	CELE_C02F4.9	2	NA
C02F5.10	WBGene00015351	C02F5.10	CELE_C02F5.10	2	NA
C02F5.12	WBGene00015352	C02F5.12	CELE_C02F5.12	3	NA
C02F5.13	WBGene00015353	C02F5.13	CELE_C02F5.13	3	other_RBP
C02F5.14	WBGene00044445	C02F5.14	CELE_C02F5.14	2	NA
C02F5.2	WBGene00015345	C02F5.2	CELE_C02F5.2	2	NA
C02F5.3	WBGene00015346	C02F5.3	CELE_C02F5.3	1	NA
C02F5.5	WBGene00015348	C02F5.5	CELE_C02F5.5	2	NA
C02F5.6	WBGene00015349	henn-1	CELE_C02F5.6	1	NA
C02F5.7	WBGene00015350	fbxl-1	cfl-1,	2	NA
C02G6.3	WBGene00044803	C02G6.3	CELE_C02G6.3	2	NA
C02H6.1	WBGene00015361	C02H6.1	CELE_C02H6.1	2	NA
C03A3.2	WBGene00007267	C03A3.2	CELE_C03A3.2	5	SPN4
C03A7.12	NA	NA	NA	2	NA
C03B1.1	WBGene00015372	C03B1.1	CELE_C03B1.1	2	NA
C03B1.10	WBGene00015380	C03B1.10	CELE_C03B1.10	2	NA
C03B1.13	WBGene00015381	C03B1.13	T10E10.a,	2	NA
C03B1.14	WBGene00015382	C03B1.14	CELE_C03B1.14	2	NA
C03B1.2	WBGene00015373	C03B1.2	CELE_C03B1.2	2	NA
C03B1.5	WBGene00015376	C03B1.5	CELE_C03B1.5	2	NA
C03B1.7	WBGene00015378	C03B1.7	CELE_C03B1.7	2	NA
C03B8.2	WBGene00015385	C03B8.2	CELE_C03B8.2	2	NA
C03B8.3	WBGene00015386	C03B8.3	CELE_C03B8.3	2	NA
C03B8.5	WBGene00044946	C03B8.5	CELE_C03B8.5	4	NA
C03C10.4	WBGene00007270	rei-1	CELE_C03C10.4	1	NA
C03C10.7	WBGene00007273	C03C10.7	CELE_C03C10.7	2	NA
C03C10.9	NA	NA	NA	2	NA
C03C11.1	WBGene00007274	C03C11.1	CELE_C03C11.1	2	NA
C03F11.1	WBGene00015387	kcnl-3	CELE_C03F11.1	2	NA
C03F11.2	WBGene00015388	C03F11.2	CELE_C03F11.2	2	NA
C03H12.1	WBGene00007284	C03H12.1	CELE_C03H12.1	3	NA
C03H5.2	WBGene00015404	nstp-4	CELE_C03H5.2	3	NA
C03H5.3	WBGene00015405	C03H5.3	CELE_C03H5.3	3	NA
C03H5.5	WBGene00015407	C03H5.5	CELE_C03H5.5	2	NA
C03H5.7	WBGene00015409	C03H5.7	CELE_C03H5.7	1	NA
C04A11.2	WBGene00007286	C04A11.2	CELE_C04A11.2	4	NA
C04A2.11	WBGene00200874	C04A2.11	CELE_C04A2.11	2	NA
C04A2.9	WBGene00200136	C04A2.9	CELE_C04A2.9	2	NA
C04B4.2	WBGene00007290	C04B4.2	CELE_C04B4.2	5	SPN4
C04C3.3	WBGene00015413	pdhb-1	CELE_C04C3.3	3	NA
C04E12.5	WBGene00015435	C04E12.5	CELE_C04E12.5	2	NA
C04E6.11	WBGene00015425	lrpr-1	CELE_C04E6.11	3	NA
C04E7.3	WBGene00015430	C04E7.3	CELE_C04E7.3	2	NA
C04E7.4	NA	NA	NA	2	NA
C04E7.5	WBGene00045270	C04E7.5	CELE_C04E7.5	2	NA
C04E7.7	WBGene00196039	C04E7.7	CELE_C04E7.7	1	NA
C04F12.1	WBGene00007297	vsra-1	C04F12.1,	5	NA
C04F12.5	WBGene00007299	C04F12.5	CELE_C04F12.5	2	NA
C04F12.7	WBGene00007301	C04F12.7	CELE_C04F12.7	2	NA
C04F5.8	WBGene00015450	C04F5.8	CELE_C04F5.8	4	NA
C04F5.9	WBGene00015451	C04F5.9	CELE_C04F5.9	5	other_RBP
C04G2.10	WBGene00007309	C04G2.10	CELE_C04G2.10	2	NA
C04G2.11	WBGene00007310	irld-21	CELE_C04G2.11	2	NA
C04G2.2	WBGene00007305	ttbk-5	CELE_C04G2.2	2	NA
C04G2.8	WBGene00007307	spch-1	CELE_C04G2.8	2	NA
C04G6.10	WBGene00015458	idpb-1	CELE_C04G6.10	2	NA
C04G6.2	WBGene00015453	C04G6.2	CELE_C04G6.2	2	NA
C04G6.4	WBGene00015454	C04G6.4	CELE_C04G6.4	5	NA
C04H5.1	WBGene00007312	C04H5.1	CELE_C04H5.1	2	NA
C05A9.2	WBGene00007317	C05A9.2	CELE_C05A9.2	2	NA
C05B5.1	WBGene00007319	C05B5.1	CELE_C05B5.1	2	NA
C05B5.11	WBGene00045242	C05B5.11	CELE_C05B5.11	2	NA
C05B5.14	WBGene00198659	C05B5.14	CELE_C05B5.14	2	NA
C05B5.4	WBGene00007321	C05B5.4	CELE_C05B5.4	2	NA
C05C10.2	WBGene00007329	C05C10.2	CELE_C05C10.2	4	NA
C05C10.3	WBGene00007330	C05C10.3	CELE_C05C10.3	5	NA
C05C10.5	WBGene00007332	C05C10.5	CELE_C05C10.5	3	other_RBP
C05C10.7	WBGene00007334	C05C10.7	CELE_C05C10.7	3	NA
C05C10.8	WBGene00086567	C05C10.8	CELE_C05C10.8	2	NA
C05C12.1	WBGene00007335	C05C12.1	CELE_C05C12.1	2	NA
C05C8.1	WBGene00015460	C05C8.1	CELE_C05C8.1	5	NA
C05C8.10	WBGene00197520	C05C8.10	CELE_C05C8.10	2	NA
C05C8.2	WBGene00015461	krr-1	CELE_C05C8.2	3	NA
C05C8.5	WBGene00015462	C05C8.5	CELE_C05C8.5	3	other_RBP
C05C8.6	WBGene00015463	hpo-9	CELE_C05C8.6	5	SPN4
C05C8.7	WBGene00015464	C05C8.7	phi-49,	2	NA
C05C9.3	WBGene00007327	C05C9.3	CELE_C05C9.3	2	NA
C05D10.1	WBGene00015477	attf-4	CELE_C05D10.1	4	NA
C05D10.2	WBGene00015478	mapk-15	swip-13,	2	NA
C05D10.4	WBGene00015480	C05D10.4	CELE_C05D10.4	1	NA
C05D11.1	WBGene00015481	C05D11.1	CELE_C05D11.1	1	NA
C05D11.10	WBGene00015487	mrps-17	CELE_C05D11.10	1	NA
C05D11.13	WBGene00015488	C05D11.13	CELE_C05D11.13	3	other_RBP
C05D11.5	WBGene00015483	C05D11.5	CELE_C05D11.5	2	NA
C05D11.7	WBGene00015484	atgl-1	CELE_C05D11.7	4	NA
C05D11.8	WBGene00015485	C05D11.8	CELE_C05D11.8	1	NA
C05D11.9	WBGene00015486	popl-1	CELE_C05D11.9	3	NA
C05D12.4	WBGene00007341	C05D12.4	CELE_C05D12.4	4	NA
C05D12.5	WBGene00007342	C05D12.5	CELE_C05D12.5	4	other_RBP
C05D2.10	WBGene00015470	wdr-37	CELE_C05D2.10	3	NA
C05D2.11	WBGene00022910	C05D2.11	CELE_C05D2.11	4	NA
C05D2.15	WBGene00197666	C05D2.15	CELE_C05D2.15	2	NA
C05D2.6	WBGene00015468	madf-11	CELE_C05D2.6	3	other_RBP
C05D2.8	WBGene00015469	C05D2.8	CELE_C05D2.8	2	NA
C05D9.7	WBGene00015474	C05D9.7	CELE_C05D9.7	2	SPN4
C05D9.9	WBGene00015476	C05D9.9	CELE_C05D9.9	2	NA
C05E11.3	WBGene00015494	C05E11.3	CELE_C05E11.3	3	other_RBP
C05E11.7	WBGene00015496	C05E11.7	CELE_C05E11.7	2	NA
C05E4.12	WBGene00015491	C05E4.12	CELE_C05E4.12	2	NA
C05E7.2	WBGene00007344	gmap-3	CELE_C05E7.2	2	NA
C05G5.1	WBGene00007347	C05G5.1	CELE_C05G5.1	2	NA
C05G5.10	WBGene00197973	C05G5.10	CELE_C05G5.10	2	NA
C05G5.2	WBGene00007348	wshc-2	CELE_C05G5.2	3	NA
C05G5.3	WBGene00007349	C05G5.3	CELE_C05G5.3	1	NA
C05G5.4	WBGene00007350	sucl-1	CELE_C05G5.4	4	NA
C05G5.5	WBGene00007351	C05G5.5	CELE_C05G5.5	2	NA
C05G5.7	WBGene00050939	C05G5.7	CELE_C05G5.7	2	NA
C05G5.9	WBGene00197186	C05G5.9	CELE_C05G5.9	2	NA
C05H8.3	WBGene00045089	C05H8.3	CELE_C05H8.3	2	NA
C06A1.2	WBGene00007353	txt-13	CELE_C06A1.2	2	NA
C06A1.3	WBGene00007354	C06A1.3	CELE_C06A1.3	2	NA
C06A1.4	WBGene00014667	C06A1.4	CELE_C06A1.4	3	NA
C06A1.6	WBGene00007356	C06A1.6	CELE_C06A1.6	2	NA
C06A1.8	WBGene00045148	C06A1.8	Ce273,	5	NA
C06A12.3	WBGene00007357	C06A12.3	CELE_C06A12.3	2	NA
C06A5.1	WBGene00015499	ints-1	let-384,	1	NA
C06A5.12	WBGene00044414	C06A5.12	CELE_C06A5.12	5	NA
C06A5.2	WBGene00015500	C06A5.2	CELE_C06A5.2	2	NA
C06A5.3	WBGene00015501	C06A5.3	CELE_C06A5.3	5	other_RBP
C06A5.6	WBGene00015504	simr-1	CELE_C06A5.6	3	NA
C06A5.8	WBGene00015505	C06A5.8	CELE_C06A5.8	3	SPN4
C06A6.2	WBGene00015507	C06A6.2	CELE_C06A6.2	1	other_RBP
C06A6.4	WBGene00015509	C06A6.4	CELE_C06A6.4	3	NA
C06A6.5	WBGene00015510	erp-44.2	CELE_C06A6.5	5	SPN4
C06A6.7	WBGene00015511	C06A6.7	C06A6.a,	2	NA
C06A8.1	WBGene00015512	mthf-1	CELE_C06A8.1	5	other_RBP
C06A8.2	WBGene00015513	snpc-1.1	CELE_C06A8.2	3	NA
C06A8.3	WBGene00015514	srlf-1	nlp-77,	4	NA
C06B3.6	WBGene00007365	C06B3.6	CELE_C06B3.6	3	NA
C06B8.3	WBGene00007369	C06B8.3	CELE_C06B8.3	2	NA
C06C3.10	WBGene00044169	C06C3.10	CELE_C06C3.10	2	NA
C06C3.11	WBGene00045404	C06C3.11	CELE_C06C3.11	2	NA
C06C3.5	WBGene00007376	C06C3.5	CELE_C06C3.5	2	NA
C06C3.7	WBGene00007377	C06C3.7	CELE_C06C3.7	1	NA
C06C3.8	WBGene00007378	lido-17	CELE_C06C3.8	2	NA
C06C3.9	WBGene00014668	C06C3.9	CELE_C06C3.9	2	NA
C06C6.1	WBGene00007379	C06C6.1	CELE_C06C6.1	2	NA
C06C6.10	WBGene00077606	C06C6.10	CELE_C06C6.10	1	NA
C06C6.6	WBGene00007380	C06C6.6	CELE_C06C6.6	2	NA
C06C6.7	WBGene00007381	C06C6.7	CELE_C06C6.7	2	NA
C06E1.1	WBGene00015518	C06E1.1	CELE_C06E1.1	1	NA
C06E1.9	WBGene00015524	C06E1.9	CELE_C06E1.9	5	NA
C06E2.5	WBGene00015529	C06E2.5	CELE_C06E2.5	4	NA
C06E2.9	WBGene00044579	C06E2.9	CELE_C06E2.9	2	NA
C06E7.4	WBGene00015541	C06E7.4	CELE_C06E7.4	1	NA
C06G1.1	WBGene00015545	C06G1.1	CELE_C06G1.1	2	NA
C06G1.12	WBGene00197975	C06G1.12	CELE_C06G1.12	5	NA
C06G1.16	WBGene00201203	C06G1.16	CELE_C06G1.16	2	NA
C06G1.5	NA	NA	NA	2	NA
C06G3.5	WBGene00015551	adah-1	CELE_C06G3.5	3	NA
C06G3.6	WBGene00015552	gldi-4	CELE_C06G3.6	4	NA
C06G3.8	WBGene00015554	nabp-1	CELE_C06G3.8	3	other_RBP
C06G3.9	WBGene00015555	ufl-1	CELE_C06G3.9	5	SPN4
C06G4.1	WBGene00015557	hrpk-2	CELE_C06G4.1	3	NA
C06G4.4	WBGene00015558	C06G4.4	CELE_C06G4.4	2	NA
C06G8.3	WBGene00014669	zipt-2.1	CELE_C06G8.3	2	NA
C06H2.2	WBGene00007386	C06H2.2	CELE_C06H2.2	3	SPN4
C06H2.3	WBGene00007387	jmjd-5	CELE_C06H2.3	3	NA
C06H2.6	WBGene00007390	lmtr-3	CELE_C06H2.6	3	NA
C06H2.7	WBGene00007391	C06H2.7	CELE_C06H2.7	3	other_RBP
C06H5.6	WBGene00007394	C06H5.6	CELE_C06H5.6	2	other_RBP
C06H5.7	WBGene00007395	dcar-1	CELE_C06H5.7	2	NA
C06H5.8	WBGene00044795	C06H5.8	CELE_C06H5.8	2	NA
C07A12.7	WBGene00015561	tmyb-1	CELE_C07A12.7	1	NA
C07A9.14	WBGene00045124	C07A9.14	CeN30,	1	NA
C07A9.15	WBGene00199493	C07A9.15	CELE_C07A9.15	2	NA
C07A9.2	WBGene00007400	bud-31	3J784,	1	NA
C07A9.9	WBGene00007405	C07A9.9	CELE_C07A9.9	5	NA
C07B5.9	WBGene00197817	C07B5.9	CELE_C07B5.9	2	NA
C07C7.1	WBGene00007411	C07C7.1	CELE_C07C7.1	2	NA
C07D10.5	WBGene00015569	C07D10.5	CELE_C07D10.5	1	NA
C07D10.6	WBGene00044673	C07D10.6	CELE_C07D10.6	2	NA
C07D8.6	WBGene00015565	C07D8.6	CELE_C07D8.6	2	NA
C07E3.10	WBGene00007420	C07E3.10	CELE_C07E3.10	2	NA
C07E3.3	WBGene00007414	C07E3.3	CELE_C07E3.3	2	NA
C07E3.6	WBGene00007417	ceh-58	CELE_C07E3.6	3	other_RBP
C07E3.8	WBGene00007418	C07E3.8	CELE_C07E3.8	2	NA
C07E3.9	WBGene00007419	C07E3.9	CELE_C07E3.9	2	NA
C07F11.2	WBGene00015570	C07F11.2	C07F11.d,	2	NA
C07G1.14	WBGene00201991	C07G1.14	CELE_C07G1.14	2	NA
C07G1.7	WBGene00015573	C07G1.7	CELE_C07G1.7	2	NA
C07H4.1	WBGene00007421	C07H4.1	CELE_C07H4.1	2	NA
C07H6.10	WBGene00044945	C07H6.10	CELE_C07H6.10	3	NA
C07H6.15	WBGene00198566	C07H6.15	CELE_C07H6.15	3	NA
C07H6.2	WBGene00015579	C07H6.2	CELE_C07H6.2	3	NA
C07H6.4	WBGene00015581	sap-140	CELE_C07H6.4	1	NA
C07H6.9	WBGene00015582	C07H6.9	CELE_C07H6.9	2	other_RBP
C08A9.10	WBGene00044773	C08A9.10	CELE_C08A9.10	2	NA
C08A9.11	WBGene00045273	C08A9.11	CELE_C08A9.11	2	NA
C08A9.2	WBGene00023233	C08A9.2	CELE_C08A9.2	2	NA
C08A9.3	WBGene00015583	C08A9.3	CELE_C08A9.3	2	NA
C08A9.6	WBGene00015586	lido-1	CELE_C08A9.6	3	NA
C08A9.8	WBGene00015588	lido-3	CELE_C08A9.8	1	NA
C08B11.12	WBGene00200795	C08B11.12	CELE_C08B11.12	2	NA
C08B11.13	WBGene00201642	C08B11.13	CELE_C08B11.13	2	NA
C08B11.3	WBGene00007433	swsn-7	CELE_C08B11.3	1	NA
C08B11.6	WBGene00007434	arp-6	CELE_C08B11.6	3	other_RBP
C08B11.8	WBGene00007435	algn-6	CELE_C08B11.8	3	NA
C08B11.9	WBGene00007436	C08B11.9	CELE_C08B11.9	1	NA
C08B6.10	WBGene00007430	C08B6.10	CELE_C08B6.10	2	NA
C08B6.15	WBGene00077449	C08B6.15	CELE_C08B6.15	2	NA
C08B6.6	WBGene00007427	C08B6.6	CELE_C08B6.6	2	NA
C08B6.7	WBGene00007428	wdr-20	hpo-22,	3	NA
C08B6.8	WBGene00007429	C08B6.8	CELE_C08B6.8	3	NA
C08C3.4	WBGene00015591	cyk-7	CELE_C08C3.4	3	NA
C08D8.1	WBGene00015592	C08D8.1	C08D8.c,	2	NA
C08D8.3	WBGene00044957	C08D8.3	CELE_C08D8.3	2	NA
C08E3.15	WBGene00044416	C08E3.15	CELE_C08E3.15	2	NA
C08E8.10	WBGene00077692	C08E8.10	CELE_C08E8.10	2	NA
C08F1.10	WBGene00015613	C08F1.10	CELE_C08F1.10	4	NA
C08F1.6	WBGene00015610	C08F1.6	CELE_C08F1.6	4	NA
C08F1.8	WBGene00015611	C08F1.8	CELE_C08F1.8	4	other_RBP
C08F11.10	WBGene00007457	C08F11.10	CELE_C08F11.10	2	NA
C08F11.12	WBGene00007459	C08F11.12	CELE_C08F11.12	2	NA
C08F11.16	WBGene00045068	C08F11.16	CELE_C08F11.16	2	NA
C08F11.17	WBGene00045069	C08F11.17	CELE_C08F11.17	2	NA
C08F8.11	WBGene00197093	C08F8.11	CELE_C08F8.11	2	NA
C08F8.14	WBGene00202476	C08F8.14	CELE_C08F8.14	2	NA
C08F8.2	WBGene00007444	C08F8.2	CELE_C08F8.2	3	NA
C08F8.3	WBGene00007445	C08F8.3	CELE_C08F8.3	1	NA
C08F8.6	WBGene00007448	C08F8.6	CELE_C08F8.6	1	NA
C08F8.9	WBGene00007449	C08F8.9	CELE_C08F8.9	4	NA
C08G5.3	WBGene00015616	C08G5.3	CELE_C08G5.3	2	NA
C08G9.1	WBGene00015619	C08G9.1	CELE_C08G9.1	2	NA
C08H9.10	WBGene00007469	chil-4	CELE_C08H9.10	2	NA
C08H9.15	WBGene00007474	C08H9.15	CELE_C08H9.15	2	NA
C08H9.16	WBGene00086566	C08H9.16	CELE_C08H9.16	5	SPN4
C08H9.2	WBGene00007463	vgln-1	CELE_C08H9.2	3	NA
C08H9.3	WBGene00007464	algn-8	CELE_C08H9.3	3	NA
C09B7.2	WBGene00015621	C09B7.2	CELE_C09B7.2	3	NA
C09B7.3	WBGene00022918	C09B7.3	CELE_C09B7.3	2	NA
C09B8.4	WBGene00015623	C09B8.4	CELE_C09B8.4	1	NA
C09B8.5	WBGene00015624	lelo-3	CELE_C09B8.5	1	NA
C09D4.1	WBGene00015632	C09D4.1	CELE_C09D4.1	2	NA
C09D4.2	WBGene00015633	C09D4.2	CELE_C09D4.2	4	NA
C09D4.3	WBGene00015634	C09D4.3	CELE_C09D4.3	2	NA
C09D4.4	WBGene00015635	C09D4.4	CELE_C09D4.4	3	other_RBP
C09D8.7	WBGene00197147	C09D8.7	CELE_C09D8.7	2	NA
C09D8.8	WBGene00198081	C09D8.8	CELE_C09D8.8	2	NA
C09E7.4	WBGene00015638	C09E7.4	C09E7.e,	1	NA
C09E7.6	WBGene00015640	C09E7.6	CELE_C09E7.6	4	NA
C09E7.7	WBGene00015641	C09E7.7	C09E7.b,	4	NA
C09E7.8	WBGene00015642	C09E7.8	C09E7.a,	1	NA
C09E8.1	WBGene00015644	C09E8.1	CELE_C09E8.1	1	NA
C09E9.1	WBGene00007476	C09E9.1	CELE_C09E9.1	3	other_RBP
C09F5.1	WBGene00015647	C09F5.1	CELE_C09F5.1	3	NA
C09F5.3	WBGene00015649	C09F5.3	CELE_C09F5.3	2	NA
C09F9.2	WBGene00007479	C09F9.2	CELE_C09F9.2	2	NA
C09G1.2	WBGene00007484	C09G1.2	CELE_C09G1.2	2	NA
C09G1.3	WBGene00007485	C09G1.3	CELE_C09G1.3	2	NA
C09G1.4	WBGene00007486	C09G1.4	CELE_C09G1.4	1	NA
C09G1.5	WBGene00007487	C09G1.5	CELE_C09G1.5	1	NA
C09G1.6	WBGene00196731	C09G1.6	CELE_C09G1.6	2	NA
C09G12.17	WBGene00044470	C09G12.17	CELE_C09G12.17	2	NA
C09G4.2	WBGene00015650	pkg-2	CELE_C09G4.2	2	NA
C09G4.4	WBGene00044001	C09G4.4	CELE_C09G4.4	5	other_RBP
C09G5.7	WBGene00007489	C09G5.7	CELE_C09G5.7	2	NA
C09G5.8	WBGene00007490	mks-5	nphp-8,	2	NA
C09G9.1	WBGene00007492	C09G9.1	CELE_C09G9.1	3	NA
C09G9.2	WBGene00007493	npp-23	CELE_C09G9.2	3	NA
C09G9.3	WBGene00007494	C09G9.3	CELE_C09G9.3	2	NA
C09G9.5	WBGene00007495	C09G9.5	CELE_C09G9.5	2	NA
C09H10.10	WBGene00007504	nbs-1	CELE_C09H10.10	5	NA
C09H10.18	WBGene00202358	C09H10.18	CELE_C09H10.18	2	NA
C09H10.5	WBGene00007499	C09H10.5	CELE_C09H10.5	2	SPN4
C09H10.7	NA	NA	NA	2	NA
C09H10.9	WBGene00007503	C09H10.9	CELE_C09H10.9	2	NA
C10A4.1	WBGene00015662	C10A4.1	CELE_C10A4.1	2	NA
C10B5.1	WBGene00015670	C10B5.1	CELE_C10B5.1	2	NA
C10C5.1	WBGene00007505	pezo-1	PIEZO,	4	NA
C10C5.10	WBGene00196524	C10C5.10	CELE_C10C5.10	2	NA
C10C5.2	WBGene00007506	fbxc-58	CELE_C10C5.2	2	NA
C10C5.3	WBGene00007507	C10C5.3	CELE_C10C5.3	2	NA
C10C5.4	WBGene00007508	C10C5.4	CELE_C10C5.4	2	NA
C10C5.5	WBGene00007509	C10C5.5	CELE_C10C5.5	2	NA
C10C5.9	WBGene00195550	C10C5.9	CELE_C10C5.9	2	NA
C10C6.6	WBGene00007514	catp-8	CELE_C10C6.6	3	NA
C10C6.7	WBGene00007515	C10C6.7	CELE_C10C6.7	2	NA
C10E2.1	WBGene00015672	C10E2.1	CELE_C10E2.1	1	NA
C10E2.2	WBGene00015673	C10E2.2	CELE_C10E2.2	2	NA
C10E2.4	NA	NA	NA	2	NA
C10E2.5	WBGene00015675	C10E2.5	CELE_C10E2.5	2	NA
C10E2.6	WBGene00015676	mct-6	CELE_C10E2.6	4	other_RBP
C10E2.7	WBGene00195404	C10E2.7	CELE_C10E2.7	2	NA
C10E2.8	WBGene00196184	C10E2.8	CELE_C10E2.8	2	NA
C10F3.4	WBGene00015678	mcp-1	CELE_C10F3.4	1	NA
C10G11.1	WBGene00015685	C10G11.1	CELE_C10G11.1	2	NA
C10G11.10	WBGene00015690	C10G11.10	CELE_C10G11.10	4	other_RBP
C10G11.14	WBGene00199670	C10G11.14	CELE_C10G11.14	2	NA
C10G11.15	WBGene00201435	C10G11.15	CELE_C10G11.15	2	NA
C10G11.6	WBGene00015686	C10G11.6	CELE_C10G11.6	2	NA
C10G11.7	WBGene00015687	chdp-1	CELE_C10G11.7	4	other_RBP
C10G8.8	WBGene00015684	C10G8.8	CELE_C10G8.8	2	other_RBP
C10H11.11	WBGene00195426	C10H11.11	CELE_C10H11.11	2	NA
C10H11.8	WBGene00015697	mlst-8	CeLST8,	2	NA
C11D2.4	WBGene00015702	C11D2.4	CELE_C11D2.4	3	NA
C11D2.7	WBGene00015703	C11D2.7	CELE_C11D2.7	5	NA
C11E4.1	WBGene00007516	gpx-5	CELE_C11E4.1	2	NA
C11E4.2	WBGene00007517	gpx-3	CELE_C11E4.2	2	NA
C11E4.6	WBGene00007520	C11E4.6	CELE_C11E4.6	2	NA
C11G10.9	WBGene00199084	C11G10.9	CELE_C11G10.9	2	NA
C11H1.2	WBGene00007528	gphr-2	CELE_C11H1.2	1	NA
C11H1.3	WBGene00007529	mgrn-1	CELE_C11H1.3	3	NA
C11H1.5	WBGene00007530	C11H1.5	CELE_C11H1.5	2	NA
C11H1.7	WBGene00007531	C11H1.7	CELE_C11H1.7	2	NA
C11H1.8	NA	NA	NA	1	NA
C11H1.9	WBGene00023500	C11H1.9	CELE_C11H1.9	2	NA
C12C8.2	WBGene00007533	cbl-1	CELE_C12C8.2	2	NA
C12D12.3	WBGene00015714	C12D12.3	CELE_C12D12.3	2	NA
C12D8.1	WBGene00007534	fubl-1	fubp-3.1,	2	NA
C12D8.3	WBGene00014675	C12D8.3	CELE_C12D8.3	2	NA
C13A10.1	WBGene00015728	C13A10.1	CELE_C13A10.1	2	NA
C13A10.2	WBGene00015729	C13A10.2	CELE_C13A10.2	2	NA
C13B4.1	WBGene00007545	C13B4.1	CELE_C13B4.1	5	NA
C13B9.2	WBGene00015733	C13B9.2	CELE_C13B9.2	2	NA
C13B9.3	WBGene00015734	copd-1	phi-30,	5	SPN4
C13C12.2	WBGene00007552	dyf-4	CELE_C13C12.2	1	NA
C13C12.6	WBGene00201992	C13C12.6	CELE_C13C12.6	2	NA
C13C4.11	WBGene00200967	C13C4.11	CELE_C13C4.11	2	NA
C13C4.12	WBGene00202006	C13C4.12	CELE_C13C4.12	2	NA
C13C4.4	WBGene00007548	lhpp-1	CELE_C13C4.4	3	NA
C13C4.6	WBGene00007550	C13C4.6	CELE_C13C4.6	2	NA
C13C4.7	WBGene00007551	C13C4.7	CELE_C13C4.7	2	NA
C13E3.1	WBGene00015740	C13E3.1	CELE_C13E3.1	2	NA
C13F10.1	WBGene00015741	C13F10.1	CELE_C13F10.1	2	NA
C13F10.2	WBGene00015742	kxd-1	CELE_C13F10.2	2	NA
C13F10.4	WBGene00015743	soap-1	CELE_C13F10.4	1	NA
C13F10.5	WBGene00015744	C13F10.5	CELE_C13F10.5	3	NA
C13F10.6	WBGene00015745	C13F10.6	CELE_C13F10.6	3	NA
C13F10.7	WBGene00015746	C13F10.7	CELE_C13F10.7	4	SPN4
C13G5.2	WBGene00015747	C13G5.2	CELE_C13G5.2	3	NA
C14A11.5	WBGene00015750	C14A11.5	CELE_C14A11.5	2	NA
C14A11.9	WBGene00050944	C14A11.9	CELE_C14A11.9	3	NA
C14A4.11	WBGene00007561	ccm-3	CELE_C14A4.11	1	NA
C14A4.14	WBGene00007564	mrps-22	CELE_C14A4.14	3	NA
C14A4.3	WBGene00007556	algn-9	CELE_C14A4.3	3	SPN4
C14A6.6	WBGene00007570	C14A6.6	CELE_C14A6.6	2	NA
C14B1.10	WBGene00007581	alkb-8	CELE_C14B1.10	2	NA
C14B1.12	WBGene00184990	C14B1.12	CELE_C14B1.12	3	SPN4
C14B1.2	WBGene00007573	C14B1.2	CELE_C14B1.2	3	SPN4
C14B1.3	WBGene00007574	C14B1.3	CELE_C14B1.3	5	NA
C14B1.6	WBGene00007577	nrde-1	CELE_C14B1.6	5	NA
C14B1.7	WBGene00007578	C14B1.7	CELE_C14B1.7	3	NA
C14B1.8	WBGene00007579	C14B1.8	CELE_C14B1.8	3	NA
C14B1.9	WBGene00007580	gldi-5	CELE_C14B1.9	5	SPN4
C14B9.10	WBGene00015755	C14B9.10	CELE_C14B9.10	4	NA
C14B9.12	WBGene00196787	C14B9.12	CELE_C14B9.12	2	NA
C14B9.2	WBGene00015752	C14B9.2	CELE_C14B9.2	2	NA
C14B9.3	WBGene00015753	C14B9.3	CELE_C14B9.3	2	NA
C14B9.8	WBGene00015754	C14B9.8	CELE_C14B9.8	5	NA
C14C10.2	WBGene00007585	C14C10.2	CELE_C14C10.2	3	NA
C14C10.4	WBGene00007587	mma-1	CELE_C14C10.4	3	NA
C14C10.5	WBGene00007588	C14C10.5	CELE_C14C10.5	3	NA
C14C10.6	WBGene00007589	erg-28	CELE_C14C10.6	3	other_RBP
C14C11.1	WBGene00015765	C14C11.1	CELE_C14C11.1	2	other_RBP
C14C11.2	WBGene00015766	C14C11.2	CELE_C14C11.2	3	other_RBP
C14C11.7	WBGene00015769	C14C11.7	CELE_C14C11.7	3	SPN4
C14C6.2	WBGene00015756	C14C6.2	CELE_C14C6.2	2	NA
C14C6.5	WBGene00015759	C14C6.5	CELE_C14C6.5	2	NA
C14E2.1	WBGene00015770	C14E2.1	CELE_C14E2.1	1	NA
C14E2.2	WBGene00015771	got-1.3	CELE_C14E2.2	2	NA
C14F11.1	WBGene00015778	got-2.2	CELE_C14F11.1	3	NA
C14F11.17	WBGene00198397	C14F11.17	CELE_C14F11.17	2	NA
C14F11.18	WBGene00198494	C14F11.18	CELE_C14F11.18	2	NA
C14F11.19	WBGene00198602	C14F11.19	CELE_C14F11.19	2	NA
C14F11.2	WBGene00015779	lrch-1	CELE_C14F11.2	2	NA
C14F11.23	WBGene00199386	C14F11.23	CELE_C14F11.23	2	NA
C14F11.26	WBGene00200407	C14F11.26	CELE_C14F11.26	2	NA
C14F11.34	WBGene00202421	C14F11.34	CELE_C14F11.34	2	NA
C14F11.7	WBGene00015782	C14F11.7	CELE_C14F11.7	2	NA
C14H10.1	WBGene00007591	zipt-13	CELE_C14H10.1	2	NA
C14H10.2	WBGene00007592	C14H10.2	CELE_C14H10.2	2	NA
C14H10.3	WBGene00007593	C14H10.3	CELE_C14H10.3	2	NA
C15A11.4	WBGene00007598	C15A11.4	CELE_C15A11.4	2	NA
C15B12.3	WBGene00015785	C15B12.3	CELE_C15B12.3	2	NA
C15B12.6	WBGene00015787	actl-1	CELE_C15B12.6	2	NA
C15C6.1	WBGene00007600	C15C6.1	CELE_C15C6.1	1	NA
C15C6.3	WBGene00007602	C15C6.3	CELE_C15C6.3	1	other_RBP
C15C6.4	WBGene00007603	popl-4	CELE_C15C6.4	5	NA
C15C7.4	WBGene00015790	C15C7.4	CELE_C15C7.4	2	NA
C15C7.5	WBGene00015791	bbln-1	bubl-1,	1	NA
C15C7.6	WBGene00015792	C15C7.6	CELE_C15C7.6	2	NA
C15C7.7	WBGene00015793	pfut-1	C.	3	other_RBP
C15C8.4	WBGene00007606	C15C8.4	CELE_C15C8.4	3	NA
C15C8.5	WBGene00007607	C15C8.5	CELE_C15C8.5	2	NA
C15C8.7	WBGene00007609	C15C8.7	5N224,	3	other_RBP
C15F1.1	WBGene00015794	C15F1.1	CELE_C15F1.1	2	NA
C15F1.2	WBGene00015795	C15F1.2	CELE_C15F1.2	4	other_RBP
C15F1.5	WBGene00015796	C15F1.5	CELE_C15F1.5	4	NA
C15F1.8	WBGene00015797	C15F1.8	CELE_C15F1.8	2	NA
C15H11.10	WBGene00007618	C15H11.10	CELE_C15H11.10	2	NA
C15H11.11	WBGene00007619	C15H11.11	CELE_C15H11.11	1	NA
C15H11.8	WBGene00007616	rpoa-12	CELE_C15H11.8	5	other_RBP
C15H9.4	WBGene00015800	C15H9.4	CELE_C15H9.4	1	SPN4
C15H9.5	WBGene00015801	C15H9.5	CELE_C15H9.5	2	other_RBP
C15H9.7	WBGene00015802	kynu-1	XG726,	2	NA
C16A11.10	WBGene00185089	C16A11.10	CELE_C16A11.10	5	SPN4
C16A11.2	WBGene00015815	C16A11.2	CELE_C16A11.2	5	NA
C16A11.3	WBGene00015816	C16A11.3	CELE_C16A11.3	2	NA
C16A11.4	WBGene00015817	C16A11.4	CELE_C16A11.4	3	NA
C16A11.7	WBGene00015820	C16A11.7	CELE_C16A11.7	2	NA
C16A3.1	WBGene00015806	smrc-1	CELE_C16A3.1	5	NA
C16A3.10	WBGene00015814	oatr-1	orn-1,	5	NA
C16A3.11	WBGene00023469	C16A3.11	CeR-8,	4	NA
C16A3.2	WBGene00015807	C16A3.2	CELE_C16A3.2	5	other_RBP
C16A3.4	WBGene00015809	znf-622	CELE_C16A3.4	4	NA
C16A3.5	WBGene00015810	C16A3.5	CELE_C16A3.5	4	NA
C16A3.6	WBGene00015811	C16A3.6	CELE_C16A3.6	3	NA
C16B8.4	WBGene00015824	C16B8.4	CELE_C16B8.4	2	other_RBP
C16C10.1	WBGene00007622	C16C10.1	CELE_C16C10.1	5	NA
C16C10.13	WBGene00007632	C16C10.13	CELE_C16C10.13	2	NA
C16C10.2	WBGene00007623	utp-11	CELE_C16C10.2	2	NA
C16C10.3	WBGene00007624	hrde-1	wago-9,	3	NA
C16C10.4	WBGene00007625	C16C10.4	CELE_C16C10.4	4	NA
C16C10.8	WBGene00007628	C16C10.8	CELE_C16C10.8	2	NA
C16C2.10	WBGene00202237	C16C2.10	CELE_C16C2.10	2	NA
C16C2.4	WBGene00007621	C16C2.4	CELE_C16C2.4	3	NA
C16C2.9	WBGene00201181	C16C2.9	CELE_C16C2.9	2	NA
C16C4.17	WBGene00044359	C16C4.17	CELE_C16C4.17	4	NA
C16C4.18	WBGene00194998	C16C4.18	CELE_C16C4.18	1	NA
C16C8.11	WBGene00015849	C16C8.11	CELE_C16C8.11	1	NA
C16C8.12	WBGene00015850	C16C8.12	CELE_C16C8.12	5	NA
C16C8.13	WBGene00015851	gldi-6	CELE_C16C8.13	2	NA
C16C8.14	WBGene00015852	C16C8.14	CELE_C16C8.14	1	NA
C16C8.16	WBGene00015853	C16C8.16	CELE_C16C8.16	3	NA
C16C8.20	WBGene00195070	C16C8.20	CELE_C16C8.20	1	NA
C16C8.4	WBGene00015842	C16C8.4	CELE_C16C8.4	3	NA
C16C8.5	WBGene00015843	C16C8.5	CELE_C16C8.5	3	other_RBP
C16D2.1	WBGene00007633	C16D2.1	CELE_C16D2.1	2	NA
C16D6.2	WBGene00007635	npr-4	CELE_C16D6.2	2	NA
C16D9.10	WBGene00022932	C16D9.10	CELE_C16D9.10	1	NA
C16D9.11	WBGene00045055	C16D9.11	CELE_C16D9.11	1	NA
C16D9.4	WBGene00015859	C16D9.4	CELE_C16D9.4	2	NA
C16D9.5	WBGene00015860	C16D9.5	CELE_C16D9.5	2	NA
C16D9.6	WBGene00015861	C16D9.6	CELE_C16D9.6	3	NA
C16E9.2	WBGene00015866	C16E9.2	CELE_C16E9.2	3	NA
C16H3.3	WBGene00015868	C16H3.3	CELE_C16H3.3	4	NA
C17B7.10	WBGene00015884	C17B7.10	CELE_C17B7.10	2	NA
C17B7.12	WBGene00015886	C17B7.12	CELE_C17B7.12	2	NA
C17C3.1	WBGene00015887	C17C3.1	CELE_C17C3.1	5	NA
C17C3.15	WBGene00015896	C17C3.15	CELE_C17C3.15	2	NA
C17C3.22	WBGene00196827	C17C3.22	CELE_C17C3.22	2	NA
C17C3.6	WBGene00015891	C17C3.6	CELE_C17C3.6	2	NA
C17D12.1	WBGene00007637	dhhc-7	CELE_C17D12.1	5	other_RBP
C17D12.14	WBGene00199113	C17D12.14	CELE_C17D12.14	2	NA
C17D12.7	WBGene00007640	pcmd-1	CELE_C17D12.7	3	other_RBP
C17D12.8	WBGene00045375	C17D12.8	CeN113,	4	NA
C17E4.10	WBGene00007647	C17E4.10	CELE_C17E4.10	1	NA
C17E4.11	WBGene00044236	C17E4.11	CELE_C17E4.11	5	NA
C17E4.12	WBGene00044769	C17E4.12	CELE_C17E4.12	2	NA
C17E4.2	WBGene00007642	C17E4.2	CELE_C17E4.2	4	NA
C17E4.3	WBGene00007643	2026-03-03	CELE_C17E4.3	5	other_RBP
C17E4.4	WBGene00007644	mjl-1	CELE_C17E4.4	5	SPN4
C17E4.6	WBGene00007645	vps-72	CELE_C17E4.6	1	NA
C17E7.12	WBGene00015905	C17E7.12	CELE_C17E7.12	4	NA
C17E7.4	WBGene00015899	C17E7.4	CELE_C17E7.4	3	other_RBP
C17E7.9	WBGene00015903	C17E7.9	CELE_C17E7.9	1	other_RBP
C17F4.2	WBGene00015910	C17F4.2	CELE_C17F4.2	2	other_RBP
C17F4.8	WBGene00015914	C17F4.8	CELE_C17F4.8	2	other_RBP
C17G1.11	WBGene00199365	C17G1.11	CELE_C17G1.11	2	NA
C17G1.13	WBGene00200358	C17G1.13	CELE_C17G1.13	2	NA
C17G1.2	WBGene00007649	C17G1.2	CELE_C17G1.2	2	NA
C17G1.5	WBGene00007652	C17G1.5	CELE_C17G1.5	2	NA
C17G1.7	WBGene00007653	cysl-1	CELE_C17G1.7	2	NA
C17G10.1	WBGene00015915	C17G10.1	CELE_C17G10.1	3	other_RBP
C17G10.2	WBGene00015916	ttc-4	CELE_C17G10.2	5	NA
C17G10.6	WBGene00015918	C17G10.6	CELE_C17G10.6	1	NA
C17G10.7	WBGene00015919	C17G10.7	CELE_C17G10.7	2	NA
C17G10.9	WBGene00015920	eif-3.L	CELE_C17G10.9	1	NA
C17H11.2	WBGene00015922	C17H11.2	CELE_C17H11.2	3	SPN4
C17H11.6	WBGene00015926	C17H11.6	CELE_C17H11.6	3	NA
C17H12.13	WBGene00015938	anat-1	CE37201,	3	NA
C17H12.2	WBGene00015928	C17H12.2	CELE_C17H12.2	5	NA
C17H12.33	WBGene00198975	C17H12.33	CELE_C17H12.33	2	NA
C18A11.t1	WBGene00022938	C18A11.t1	CELE_C18A11.T1	2	NA
C18A3.1	WBGene00015939	damt-1	metl-4,	3	other_RBP
C18A3.10	WBGene00015946	C18A3.10	CELE_C18A3.10	2	NA
C18A3.2	WBGene00015940	zipt-3	CELE_C18A3.2	3	NA
C18A3.3	WBGene00015941	C18A3.3	CELE_C18A3.3	3	NA
C18A3.4	WBGene00015942	osta-2	CELE_C18A3.4	5	NA
C18A3.9	WBGene00015945	lelo-4	CELE_C18A3.9	4	other_RBP
C18B10.6	WBGene00015963	C18B10.6	CELE_C18B10.6	2	other_RBP
C18B12.4	WBGene00007666	C18B12.4	CELE_C18B12.4	3	other_RBP
C18B12.6	WBGene00007668	ergi-2	CELE_C18B12.6	3	NA
C18B2.4	WBGene00015955	C18B2.4	CELE_C18B2.4	3	SPN4
C18B2.5	WBGene00015956	C18B2.5	CELE_C18B2.5	2	NA
C18C4.5	NA	NA	NA	5	NA
C18D1.12	WBGene00196892	C18D1.12	CELE_C18D1.12	2	NA
C18D11.1	WBGene00007679	C18D11.1	CELE_C18D11.1	2	NA
C18D11.3	WBGene00007681	C18D11.3	CELE_C18D11.3	3	SPN4
C18D4.11	WBGene00195060	linc-14	CELE_C18D4.11	2	NA
C18D4.6	WBGene00007675	C18D4.6	CELE_C18D4.6	1	NA
C18D4.8	WBGene00007677	C18D4.8	CELE_C18D4.8	2	NA
C18E3.1	WBGene00015970	C18E3.1	CELE_C18E3.1	2	NA
C18E3.2	WBGene00015971	swsn-2.2	CELE_C18E3.2	4	NA
C18E3.3	WBGene00015972	C18E3.3	CELE_C18E3.3	3	NA
C18E3.4	NA	NA	NA	2	NA
C18E3.5	WBGene00015974	snrp-40.2	CELE_C18E3.5	1	NA
C18E3.9	WBGene00015976	melo-2	CELE_C18E3.9	5	NA
C18E9.10	WBGene00007690	sftd-3	CELE_C18E9.10	3	NA
C18E9.2	WBGene00007683	C18E9.2	CELE_C18E9.2	5	SPN4
C18E9.4	WBGene00007684	ndub-3	CELE_C18E9.4	4	NA
C18E9.5	WBGene00007685	C18E9.5	CELE_C18E9.5	5	NA
C18E9.9	WBGene00007689	C18E9.9	CELE_C18E9.9	2	NA
C18F10.7	WBGene00015978	C18F10.7	CELE_C18F10.7	3	NA
C18F3.10	WBGene00200716	C18F3.10	CELE_C18F3.10	2	NA
C18F3.9	WBGene00200461	C18F3.9	CELE_C18F3.9	2	NA
C18G1.6	WBGene00015984	C18G1.6	CELE_C18G1.6	2	NA
C18G1.9	WBGene00015987	C18G1.9	CELE_C18G1.9	2	NA
C18H2.2	WBGene00015989	C18H2.2	CELE_C18H2.2	5	NA
C18H2.3	WBGene00015990	C18H2.3	CELE_C18H2.3	2	NA
C18H9.3	WBGene00016002	gyf-1	CELE_C18H9.3	2	NA
C18H9.5	WBGene00016003	C18H9.5	CELE_C18H9.5	2	NA
C23F12.4	WBGene00016009	C23F12.4	CELE_C23F12.4	1	NA
C23G10.1	WBGene00016010	C23G10.1	CELE_C23G10.1	2	NA
C23G10.11	WBGene00016017	C23G10.11	CELE_C23G10.11	2	NA
C23G10.2	WBGene00016011	C23G10.2	CELE_C23G10.2	4	NA
C23G10.5	WBGene00016012	C23G10.5	CELE_C23G10.5	2	NA
C23G10.7	WBGene00016014	C23G10.7	CELE_C23G10.7	3	SPN4
C23G10.8	WBGene00016015	sna-3	CELE_C23G10.8	1	NA
C23H3.2	WBGene00016018	C23H3.2	CELE_C23H3.2	2	NA
C23H3.3	WBGene00016019	ascc-1	CELE_C23H3.3	1	NA
C23H3.5	WBGene00016021	C23H3.5	CELE_C23H3.5	5	NA
C23H3.9	WBGene00016022	C23H3.9	CELE_C23H3.9	2	NA
C23H4.4	WBGene00007693	cest-7	CELE_C23H4.4	2	NA
C23H4.6	WBGene00007694	C23H4.6	CELE_C23H4.6	1	NA
C23H5.12	WBGene00077523	C23H5.12	CELE_C23H5.12	2	NA
C24A1.2	WBGene00016029	elf-1	W02B3.g,	2	other_RBP
C24A11.1	WBGene00016040	C24A11.1	CELE_C24A11.1	2	NA
C24A3.2	WBGene00016033	C24A3.2	CELE_C24A3.2	2	NA
C24B5.1	WBGene00016044	sphr-1	CELE_C24B5.1	2	other_RBP
C24B5.4	WBGene00016046	C24B5.4	CELE_C24B5.4	2	NA
C24D10.1	WBGene00016053	ptp-5.1	CELE_C24D10.1	2	NA
C24D10.2	WBGene00016054	C24D10.2	CELE_C24D10.2	2	NA
C24D10.4	WBGene00016055	C24D10.4	CELE_C24D10.4	3	other_RBP
C24D10.5	WBGene00016056	C24D10.5	CELE_C24D10.5	3	NA
C24D10.6	WBGene00016057	C24D10.6	CELE_C24D10.6	3	NA
C24F3.2	WBGene00007697	C24F3.2	CELE_C24F3.2	5	other_RBP
C24F3.7	WBGene00202030	C24F3.7	CELE_C24F3.7	2	NA
C24G6.2	WBGene00016059	hir-1	CELE_C24G6.2	2	NA
C24G6.8	WBGene00016062	C24G6.8	CELE_C24G6.8	4	NA
C24H10.1	WBGene00016067	clc-7	CELE_C24H10.1	2	NA
C24H10.2	WBGene00016068	C24H10.2	CELE_C24H10.2	5	NA
C24H10.3	WBGene00016069	C24H10.3	CELE_C24H10.3	2	NA
C24H10.4	WBGene00016070	C24H10.4	CELE_C24H10.4	2	NA
C24H11.10	WBGene00195922	C24H11.10	CELE_C24H11.10	2	NA
C24H11.5	WBGene00007702	C24H11.5	CELE_C24H11.5	2	NA
C24H12.1	WBGene00016071	C24H12.1	CELE_C24H12.1	1	other_RBP
C24H12.11	WBGene00016080	C24H12.11	CELE_C24H12.11	2	NA
C24H12.2	WBGene00016072	C24H12.2	CELE_C24H12.2	2	NA
C24H12.3	WBGene00023244	C24H12.3	CELE_C24H12.3	1	NA
C24H12.4	WBGene00016073	C24H12.4	CELE_C24H12.4	1	NA
C24H12.5	WBGene00016074	dnsn-1	CELE_C24H12.5	4	NA
C24H12.6	WBGene00016075	C24H12.6	CELE_C24H12.6	2	NA
C24H12.7	WBGene00016076	C24H12.7	CELE_C24H12.7	4	other_RBP
C24H12.8	WBGene00016077	C24H12.8	CELE_C24H12.8	2	NA
C24H12.9	WBGene00016078	C24H12.9	CELE_C24H12.9	1	NA
C25A1.1	WBGene00007705	C25A1.1	CELE_C25A1.1	4	SPN4
C25A1.12	WBGene00007711	lid-1	CELE_C25A1.12	3	NA
C25A1.13	WBGene00007712	mrpl-34	CELE_C25A1.13	3	NA
C25A1.16	WBGene00077526	C25A1.16	CELE_C25A1.16	4	NA
C25A1.18	WBGene00199495	C25A1.18	CELE_C25A1.18	2	NA
C25A1.4	WBGene00045383	sup-46	CELE_C25A1.4	4	NA
C25A1.5	WBGene00007707	fath-1	CELE_C25A1.5	3	NA
C25A11.2	WBGene00016087	C25A11.2	CELE_C25A11.2	3	NA
C25A8.1	WBGene00016082	C25A8.1	CELE_C25A8.1	2	NA
C25B8.8	WBGene00044297	C25B8.8	CELE_C25B8.8	2	NA
C25D7.10	WBGene00007720	C25D7.10	CELE_C25D7.10	2	SPN4
C25D7.15	WBGene00007722	C25D7.15	CELE_C25D7.15	2	NA
C25D7.16	WBGene00050940	C25D7.16	CELE_C25D7.16	2	NA
C25D7.5	WBGene00007717	C25D7.5	CELE_C25D7.5	2	NA
C25E10.8	WBGene00016097	C25E10.8	CELE_C25E10.8	2	NA
C25F6.1	WBGene00016102	C25F6.1	CELE_C25F6.1	5	NA
C25F6.17	WBGene00198304	C25F6.17	CELE_C25F6.17	2	NA
C25F6.23	WBGene00200825	C25F6.23	CELE_C25F6.23	2	NA
C25F6.7	WBGene00016106	itm-2	CELE_C25F6.7	2	NA
C25F9.t3	WBGene00014684	C25F9.t3	CELE_C25F9.T3	2	NA
C25G4.10	WBGene00007736	igdb-2	CELE_C25G4.10	1	NA
C25G4.2	WBGene00007730	C25G4.2	CELE_C25G4.2	4	NA
C25G4.3	WBGene00007731	C25G4.3	CELE_C25G4.3	5	NA
C25G4.6	WBGene00007733	smz-1	CELE_C25G4.6	2	NA
C25G4.7	WBGene00007734	C25G4.7	CELE_C25G4.7	2	NA
C25G6.4	WBGene00016109	C25G6.4	CELE_C25G6.4	1	NA
C25H3.10	WBGene00016119	C25H3.10	CELE_C25H3.10	2	NA
C25H3.12	WBGene00016121	ift-43	CELE_C25H3.12	4	NA
C25H3.14	WBGene00016123	C25H3.14	CELE_C25H3.14	3	NA
C25H3.16	WBGene00044392	C25H3.16	CELE_C25H3.16	2	NA
C25H3.17	WBGene00194642	C25H3.17	CELE_C25H3.17	2	NA
C25H3.18	WBGene00194836	C25H3.18	CELE_C25H3.18	2	NA
C25H3.20	WBGene00201757	C25H3.20	CELE_C25H3.20	2	NA
C25H3.3	WBGene00016112	C25H3.3	CELE_C25H3.3	1	NA
C25H3.4	WBGene00016113	eif-2D	CELE_C25H3.4	3	NA
C25H3.7	WBGene00016116	C25H3.7	CELE_C25H3.7	1	NA
C25H3.8	NA	NA	NA	3	NA
C25H3.9	WBGene00016118	ndub-5	CELE_C25H3.9	4	NA
C26B2.2	WBGene00016125	C26B2.2	CELE_C26B2.2	2	NA
C26B2.7	WBGene00016129	C26B2.7	CELE_C26B2.7	3	other_RBP
C26B2.8	WBGene00016130	C26B2.8	CELE_C26B2.8	2	NA
C26B9.1	WBGene00016131	C26B9.1	CELE_C26B9.1	4	NA
C26B9.3	WBGene00016133	C26B9.3	CELE_C26B9.3	2	NA
C26B9.6	WBGene00016135	C26B9.6	CELE_C26B9.6	2	NA
C26C6.10	WBGene00077553	C26C6.10	CELE_C26C6.10	2	NA
C26C6.6	WBGene00007740	C26C6.6	CELE_C26C6.6	2	NA
C26C6.8	WBGene00007742	C26C6.8	CELE_C26C6.8	2	NA
C26C6.9	WBGene00007743	C26C6.9	CELE_C26C6.9	2	NA
C26D10.3	WBGene00007744	C26D10.3	CELE_C26D10.3	2	NA
C26E6.12	WBGene00016145	C26E6.12	CELE_C26E6.12	3	NA
C26E6.3	WBGene00016139	ntl-9	CELE_C26E6.3	5	NA
C26E6.6	WBGene00016142	mrps-18C	mrpl-18C,	5	NA
C26F1.1	WBGene00016146	C26F1.1	CELE_C26F1.1	2	NA
C26F1.3	WBGene00016148	C26F1.3	5I259,	2	NA
C26F1.6	WBGene00016149	frpr-3	CELE_C26F1.6	2	NA
C26H9A.2	WBGene00007752	wdfy-3	CELE_C26H9A.2	1	NA
C27A12.2	WBGene00016154	szy-5	CELE_C27A12.2	1	NA
C27A12.4	WBGene00016155	C27A12.4	CELE_C27A12.4	2	NA
C27A12.6	WBGene00016156	ari-1.3	CELE_C27A12.6	1	other_RBP
C27A12.7	WBGene00016157	ari-1.2	CELE_C27A12.7	1	NA
C27A12.9	WBGene00016159	pigo-1	CELE_C27A12.9	3	NA
C27A2.5	WBGene00016153	idpb-2	CELE_C27A2.5	2	NA
C27A2.7	WBGene00044386	C27A2.7	CELE_C27A2.7	2	NA
C27A2.8	WBGene00044387	C27A2.8	CELE_C27A2.8	2	NA
C27A7.1	WBGene00007753	enpp-1	CELE_C27A7.1	2	NA
C27A7.5	WBGene00007756	C27A7.5	CELE_C27A7.5	1	NA
C27A7.6	WBGene00007757	C27A7.6	CELE_C27A7.6	5	NA
C27B7.2	WBGene00007760	C27B7.2	CELE_C27B7.2	3	NA
C27B7.5	WBGene00007762	C27B7.5	CELE_C27B7.5	3	NA
C27C12.1	WBGene00007771	C27C12.1	CELE_C27C12.1	3	SPN4
C27C12.3	WBGene00007773	C27C12.3	CELE_C27C12.3	3	SPN4
C27C12.4	WBGene00007774	C27C12.4	CELE_C27C12.4	3	NA
C27C7.1	WBGene00007766	C27C7.1	CELE_C27C7.1	3	NA
C27C7.5	WBGene00007768	C27C7.5	CELE_C27C7.5	2	NA
C27C7.7	WBGene00007769	C27C7.7	CELE_C27C7.7	2	NA
C27D6.12	WBGene00044389	pugs-1	CELE_C27D6.12	2	NA
C27D6.14	WBGene00202400	C27D6.14	CELE_C27D6.14	2	NA
C27D6.4	WBGene00016162	crh-2	CELE_C27D6.4	3	SPN4
C27D8.2	WBGene00007778	C27D8.2	CELE_C27D8.2	2	NA
C27D8.3	WBGene00007779	C27D8.3	CELE_C27D8.3	2	NA
C27D8.4	WBGene00007780	C27D8.4	CELE_C27D8.4	3	NA
C27D9.1	WBGene00016163	C27D9.1	CELE_C27D9.1	3	SPN4
C27F2.1	WBGene00016165	wdr-60	CELE_C27F2.1	2	NA
C27F2.10	WBGene00016171	C27F2.10	CELE_C27F2.10	1	NA
C27F2.4	WBGene00016166	C27F2.4	CELE_C27F2.4	3	NA
C27F2.7	WBGene00016169	C27F2.7	CELE_C27F2.7	5	other_RBP
C27F2.8	WBGene00016170	tmem-131	CELE_C27F2.8	3	other_RBP
C27F2.9	WBGene00043156	C27F2.9	CELE_C27F2.9	3	other_RBP
C27H5.11	WBGene00045091	C27H5.11	CELE_C27H5.11	2	NA
C27H5.2	WBGene00016172	C27H5.2	CELE_C27H5.2	2	NA
C27H6.12	WBGene00201664	C27H6.12	CELE_C27H6.12	2	NA
C27H6.3	WBGene00007785	tofu-1	slfl-1,	3	NA
C27H6.5	WBGene00044974	C27H6.5	CeN136,	2	NA
C27H6.8	WBGene00007787	C27H6.8	CELE_C27H6.8	2	NA
C27H6.9	WBGene00077500	C27H6.9	CELE_C27H6.9	2	NA
C28A5.1	WBGene00007788	C28A5.1	CELE_C28A5.1	3	other_RBP
C28A5.2	WBGene00007789	C28A5.2	CELE_C28A5.2	4	NA
C28A5.6	WBGene00007791	C28A5.6	CELE_C28A5.6	1	NA
C28C12.1	WBGene00016177	C28C12.1	CELE_C28C12.1	2	NA
C28C12.12	WBGene00016182	C28C12.12	CELE_C28C12.12	3	NA
C28D4.10	WBGene00007796	C28D4.10	CELE_C28D4.10	2	other_RBP
C28D4.7	WBGene00007794	C28D4.7	CELE_C28D4.7	2	NA
C28F5.1	WBGene00016183	C28F5.1	CELE_C28F5.1	2	NA
C28G1.4	WBGene00016189	sprp-4	CELE_C28G1.4	4	NA
C28G1.9	WBGene00202191	C28G1.9	CELE_C28G1.9	2	NA
C28H8.1	WBGene00016192	bcl-7	CELE_C28H8.1	1	other_RBP
C28H8.11	WBGene00016201	tdo-2	CELE_C28H8.11	2	NA
C28H8.3	WBGene00016194	C28H8.3	CELE_C28H8.3	3	NA
C28H8.4	WBGene00016195	erd-2.2	CELE_C28H8.4	4	other_RBP
C28H8.5	WBGene00016196	C28H8.5	CELE_C28H8.5	2	NA
C28H8.7	WBGene00016198	C28H8.7	CELE_C28H8.7	2	NA
C28H8.9	WBGene00016200	dpff-1	CELE_C28H8.9	1	NA
C29A12.1	WBGene00007797	C29A12.1	CELE_C29A12.1	3	NA
C29A12.2	WBGene00007798	C29A12.2	CELE_C29A12.2	2	NA
C29E4.10	WBGene00016207	C29E4.10	CELE_C29E4.10	2	NA
C29E4.12	WBGene00016209	C29E4.12	CELE_C29E4.12	1	NA
C29E4.13	WBGene00043051	C29E4.13	CELE_C29E4.13	3	NA
C29E4.14	WBGene00044634	C29E4.14	CELE_C29E4.14	2	NA
C29E4.15	WBGene00045246	C29E4.15	CELE_C29E4.15	3	other_RBP
C29E4.17	WBGene00194730	C29E4.17	CELE_C29E4.17	2	NA
C29E4.9	WBGene00016206	C29E4.9	CELE_C29E4.9	5	other_RBP
C29E6.13	WBGene00198313	C29E6.13	CELE_C29E6.13	2	NA
C29F5.1	WBGene00016210	C29F5.1	CELE_C29F5.1	2	NA
C29F5.3	WBGene00016212	nyn-3	CELE_C29F5.3	2	NA
C29F7.2	WBGene00007811	C29F7.2	CELE_C29F7.2	2	NA
C29F7.3	WBGene00007812	C29F7.3	CELE_C29F7.3	1	NA
C29F7.6	WBGene00007813	jmjd-3.3	CELE_C29F7.6	2	NA
C29F9.1	WBGene00016216	pals-22	CELE_C29F9.1	2	NA
C29G2.1	NA	NA	NA	1	NA
C29G2.2	WBGene00016230	C29G2.2	CELE_C29G2.2	2	NA
C29G2.3	WBGene00016231	C29G2.3	CELE_C29G2.3	2	NA
C29G2.6	WBGene00016234	C29G2.6	CELE_C29G2.6	2	NA
C29H12.2	WBGene00016235	C29H12.2	CELE_C29H12.2	4	other_RBP
C29H12.5	WBGene00016236	heri-1	cec-9,	5	NA
C29H12.6	WBGene00016237	C29H12.6	CELE_C29H12.6	2	NA
C30A5.3	WBGene00016238	mob-4	CELE_C30A5.3	1	NA
C30B5.2	WBGene00016244	C30B5.2	CELE_C30B5.2	3	NA
C30B5.4	WBGene00016245	rbmx-2	CELE_C30B5.4	2	other_RBP
C30C11.1	WBGene00016249	mrpl-32	CELE_C30C11.1	3	NA
C30C11.4	WBGene00016250	hsp-110	CELE_C30C11.4	3	NA
C30E1.2	NA	NA	NA	1	NA
C30E1.3	NA	NA	NA	2	NA
C30E1.4	WBGene00016253	C30E1.4	CELE_C30E1.4	2	NA
C30E1.6	WBGene00016255	C30E1.6	CELE_C30E1.6	2	NA
C30E1.8	WBGene00016257	C30E1.8	CELE_C30E1.8	2	NA
C30E1.9	WBGene00022951	C30E1.9	CELE_C30E1.9	2	NA
C30F12.1	WBGene00016260	rege-1	CELE_C30F12.1	2	NA
C30F12.2	WBGene00016261	C30F12.2	CELE_C30F12.2	5	NA
C30F12.3	WBGene00016262	C30F12.3	CELE_C30F12.3	2	NA
C30F12.4	WBGene00016263	C30F12.4	CELE_C30F12.4	5	NA
C30F12.5	WBGene00016264	C30F12.5	CELE_C30F12.5	2	NA
C30F12.7	WBGene00016266	idhg-2	CELE_C30F12.7	2	NA
C30F2.2	WBGene00007816	C30F2.2	CELE_C30F2.2	2	NA
C30F2.5	WBGene00007819	C30F2.5	CELE_C30F2.5	2	NA
C30F2.6	WBGene00197887	C30F2.6	CELE_C30F2.6	2	NA
C30F8.5	WBGene00196276	C30F8.5	CELE_C30F8.5	2	NA
C30F8.6	WBGene00196879	C30F8.6	CELE_C30F8.6	2	NA
C30G12.6	WBGene00016277	C30G12.6	CELE_C30G12.6	3	NA
C30G4.2	WBGene00016268	C30G4.2	CELE_C30G4.2	2	NA
C30G4.4	WBGene00016269	C30G4.4	CELE_C30G4.4	2	NA
C30G4.6	WBGene00016271	irld-23	CELE_C30G4.6	2	NA
C30G7.2	WBGene00044176	C30G7.2	CELE_C30G7.2	2	NA
C30G7.3	WBGene00044177	C30G7.3	CELE_C30G7.3	4	NA
C30H6.7	WBGene00007824	dlat-2	CELE_C30H6.7	1	NA
C30H6.8	WBGene00007825	C30H6.8	CELE_C30H6.8	3	NA
C30H6.9	WBGene00007826	C30H6.9	CELE_C30H6.9	5	NA
C30H7.2	WBGene00016278	erp-44.1	CELE_C30H7.2	3	NA
C31B8.1	WBGene00016279	C31B8.1	CELE_C31B8.1	2	NA
C31B8.12	WBGene00016285	C31B8.12	CELE_C31B8.12	2	NA
C31B8.16	WBGene00044602	C31B8.16	CELE_C31B8.16	2	NA
C31B8.9	WBGene00016284	C31B8.9	CELE_C31B8.9	2	NA
C31C9.2	WBGene00007836	phdh-1	CELE_C31C9.2	4	NA
C31C9.7	WBGene00007841	C31C9.7	CELE_C31C9.7	2	other_RBP
C31E10.3	WBGene00007844	irld-24	CELE_C31E10.3	2	NA
C31E10.5	WBGene00007846	C31E10.5	CELE_C31E10.5	2	SPN4
C31E10.6	WBGene00007847	C31E10.6	CELE_C31E10.6	2	SPN4
C31E10.7	WBGene00007848	cytb-5.1	cytochrome	4	NA
C31G12.1	WBGene00007850	C31G12.1	CELE_C31G12.1	4	NA
C31H1.1	WBGene00016286	C31H1.1	CELE_C31H1.1	2	NA
C31H1.8	WBGene00016291	oops-1	CELE_C31H1.8	3	NA
C31H2.4	WBGene00016294	C31H2.4	CELE_C31H2.4	2	NA
C31H5.4	WBGene00007855	C31H5.4	CELE_C31H5.4	2	other_RBP
C31H5.5	WBGene00007856	C31H5.5	CELE_C31H5.5	2	NA
C31H5.6	WBGene00007857	C31H5.6	CELE_C31H5.6	2	NA
C31H5.7	WBGene00007858	C31H5.7	CELE_C31H5.7	2	NA
C32A3.2	WBGene00007859	mrps-31	CELE_C32A3.2	2	other_RBP
C32A3.3	WBGene00007860	rilp-1	CELE_C32A3.3	3	NA
C32B5.15	WBGene00016308	C32B5.15	CELE_C32B5.15	2	NA
C32B5.6	WBGene00016299	C32B5.6	CELE_C32B5.6	1	NA
C32C4.1	WBGene00007862	kvs-2	CELE_C32C4.1	2	NA
C32D5.1	WBGene00016310	txt-18	CELE_C32D5.1	2	NA
C32D5.10	WBGene00016317	C32D5.10	CELE_C32D5.10	3	NA
C32D5.11	WBGene00016318	C32D5.11	CELE_C32D5.11	5	other_RBP
C32D5.12	WBGene00016319	C32D5.12	phi-45,	2	NA
C32D5.3	WBGene00016311	efr-3	CELE_C32D5.3	3	SPN4
C32D5.4	WBGene00016312	C32D5.4	CELE_C32D5.4	2	NA
C32D5.7	WBGene00016315	C32D5.7	CELE_C32D5.7	2	other_RBP
C32D5.8	WBGene00016316	C32D5.8	CELE_C32D5.8	1	other_RBP
C32E8.1	WBGene00016320	C32E8.1	CELE_C32E8.1	2	NA
C32E8.11	WBGene00016326	ubr-1	CELE_C32E8.11	3	NA
C32E8.3	WBGene00016321	tppp-1	CELE_C32E8.3	3	other_RBP
C32E8.4	WBGene00016322	C32E8.4	CELE_C32E8.4	2	NA
C32E8.5	WBGene00016323	pmlr-1	CELE_C32E8.5	1	NA
C32E8.9	WBGene00016325	C32E8.9	CELE_C32E8.9	1	NA
C32F10.8	WBGene00016333	C32F10.8	CELE_C32F10.8	5	SPN4
C33A11.1	WBGene00007877	nfki-1	nbid-1,	2	NA
C33A11.2	WBGene00007878	C33A11.2	CELE_C33A11.2	5	SPN4
C33A11.t1	WBGene00014691	C33A11.t1	CELE_C33A11.T1	2	NA
C33A12.1	WBGene00007880	ndua-5	CELE_C33A12.1	4	NA
C33A12.12	WBGene00007887	gadr-2	CELE_C33A12.12	4	other_RBP
C33A12.19	WBGene00007890	C33A12.19	CELE_C33A12.19	2	NA
C33A12.3	WBGene00007882	C33A12.3	CELE_C33A12.3	3	NA
C33A12.4	WBGene00007883	C33A12.4	CELE_C33A12.4	2	NA
C33A12.7	WBGene00007886	ethe-1	CELE_C33A12.7	3	NA
C33B4.4	WBGene00007892	C33B4.4	CELE_C33B4.4	3	other_RBP
C33C12.10	NA	NA	NA	4	NA
C33C12.4	WBGene00016336	C33C12.4	CELE_C33C12.4	2	NA
C33C12.8	WBGene00016340	gba-2	CELE_C33C12.8	2	NA
C33C12.9	WBGene00016341	mtq-2	CELE_C33C12.9	1	NA
C33D12.2	WBGene00016343	cnnm-3	CELE_C33D12.2	2	NA
C33D9.10	WBGene00044239	C33D9.10	CELE_C33D9.10	2	NA
C33D9.13	WBGene00194651	C33D9.13	CELE_C33D9.13	2	NA
C33D9.3	WBGene00007898	C33D9.3	CELE_C33D9.3	2	NA
C33D9.5	WBGene00007899	C33D9.5	CELE_C33D9.5	2	NA
C33D9.6	WBGene00007900	C33D9.6	CELE_C33D9.6	2	NA
C33D9.8	WBGene00007901	C33D9.8	CELE_C33D9.8	2	NA
C33E10.1	WBGene00016345	C33E10.1	CELE_C33E10.1	4	NA
C33E10.10	WBGene00016350	C33E10.10	CELE_C33E10.10	2	NA
C33E10.3	WBGene00023245	C33E10.3	CELE_C33E10.3	2	NA
C33E10.8	WBGene00016349	C33E10.8	CELE_C33E10.8	1	other_RBP
C33E10.9	WBGene00023248	C33E10.9	CELE_C33E10.9	2	NA
C33F10.14	WBGene00050941	C33F10.14	CELE_C33F10.14	3	other_RBP
C33F10.4	WBGene00016353	C33F10.4	CELE_C33F10.4	3	NA
C33G3.13	WBGene00201628	C33G3.13	CELE_C33G3.13	2	NA
C33G3.4	WBGene00007904	C33G3.4	CELE_C33G3.4	2	NA
C33G3.6	WBGene00007906	C33G3.6	CELE_C33G3.6	1	other_RBP
C33G3.8	WBGene00195937	C33G3.8	CELE_C33G3.8	2	NA
C33H5.13	WBGene00016379	C33H5.13	CELE_C33H5.13	2	NA
C33H5.17	WBGene00016383	zgpa-1	CELE_C33H5.17	3	other_RBP
C33H5.18	WBGene00016384	cdgs-1	CELE_C33H5.18	3	other_RBP
C33H5.8	WBGene00016375	rpap-3	CELE_C33H5.8	3	NA
C34B2.10	WBGene00016395	spcs-1	phi-56,	2	NA
C34B2.11	WBGene00016396	C34B2.11	CELE_C34B2.11	2	NA
C34B2.5	WBGene00016390	ttc-1	CELE_C34B2.5	5	NA
C34B2.6	WBGene00016391	lonp-1	lon,	4	NA
C34B2.8	WBGene00016393	ndua-13	CELE_C34B2.8	1	NA
C34B2.9	WBGene00016394	C34B2.9	CELE_C34B2.9	2	NA
C34B4.2	WBGene00007907	C34B4.2	CELE_C34B4.2	3	SPN4
C34B4.3	WBGene00007908	C34B4.3	CELE_C34B4.3	2	NA
C34B7.1	WBGene00007911	C34B7.1	CELE_C34B7.1	5	other_RBP
C34B7.2	WBGene00007912	figo-1	CELE_C34B7.2	3	NA
C34C12.2	WBGene00007921	C34C12.2	CELE_C34C12.2	1	NA
C34C12.4	WBGene00007923	smim-14	CELE_C34C12.4	1	NA
C34C12.5	WBGene00007924	rsu-1	CELE_C34C12.5	2	other_RBP
C34C12.7	WBGene00007926	C34C12.7	CELE_C34C12.7	2	NA
C34C12.8	WBGene00007927	C34C12.8	CELE_C34C12.8	5	NA
C34C6.2	NA	NA	NA	2	NA
C34C6.4	WBGene00007917	chdh-1	CELE_C34C6.4	5	NA
C34C6.7	WBGene00007919	cup-16	CELE_C34C6.7	2	NA
C34D1.1	WBGene00007929	dmd-10	dmd-11,	2	NA
C34D10.1	WBGene00016406	C34D10.1	CELE_C34D10.1	2	NA
C34D4.10	WBGene00016402	C34D4.10	CELE_C34D4.10	2	other_RBP
C34D4.13	WBGene00016404	mutd-1	CELE_C34D4.13	3	other_RBP
C34D4.4	WBGene00016400	C34D4.4	CELE_C34D4.4	3	other_RBP
C34E10.10	WBGene00016411	C34E10.10	CELE_C34E10.10	2	NA
C34E10.11	WBGene00016412	mrps-26	CELE_C34E10.11	3	NA
C34E10.8	WBGene00016409	sumv-1	CELE_C34E10.8	3	NA
C34E10.9	WBGene00016410	C34E10.9	CELE_C34E10.9	2	NA
C34E11.2	WBGene00007935	C34E11.2	CELE_C34E11.2	2	NA
C34E7.4	WBGene00007934	gmap-1	CELE_C34E7.4	4	NA
C34F11.15	WBGene00199982	C34F11.15	CELE_C34F11.15	2	NA
C34F11.3	WBGene00016415	ampd-1	CELE_C34F11.3	1	NA
C34F6.10	WBGene00007944	C34F6.10	CELE_C34F6.10	2	NA
C34F6.15	WBGene00196455	C34F6.15	CELE_C34F6.15	2	NA
C34F6.5	WBGene00007939	C34F6.5	CELE_C34F6.5	1	NA
C34F6.7	WBGene00007941	C34F6.7	CELE_C34F6.7	2	NA
C34F6.9	WBGene00007943	C34F6.9	CELE_C34F6.9	3	NA
C34G6.1	WBGene00016418	hpo-27	CELE_C34G6.1	2	NA
C34G6.5	WBGene00016421	cdc-7	CELE_C34G6.5	5	NA
C34H4.5	WBGene00016427	C34H4.5	CELE_C34H4.5	3	NA
C35A5.6	WBGene00007950	C35A5.6	CELE_C35A5.6	2	NA
C35A5.8	WBGene00007952	xpo-7	CELE_C35A5.8	4	NA
C35B1.2	WBGene00016432	C35B1.2	CELE_C35B1.2	3	NA
C35B1.5	WBGene00016435	C35B1.5	CELE_C35B1.5	2	NA
C35B1.7	WBGene00016436	C35B1.7	CELE_C35B1.7	2	NA
C35B1.8	WBGene00016437	C35B1.8	C35B1.b,	2	NA
C35B8.3	WBGene00016438	C35B8.3	CELE_C35B8.3	3	NA
C35B8.4	WBGene00044743	crb-3	CELE_C35B8.4	2	NA
C35C5.3	WBGene00007955	selt-1.1	CELE_C35C5.3	4	NA
C35C5.6	WBGene00007956	trpp-9	CELE_C35C5.6	5	NA
C35C5.9	WBGene00007958	C35C5.9	CELE_C35C5.9	2	NA
C35D10.1	WBGene00016439	C35D10.1	CELE_C35D10.1	5	other_RBP
C35D10.10	WBGene00016446	C35D10.10	C35D10.f,	3	other_RBP
C35D10.12	WBGene00016448	C35D10.12	CELE_C35D10.12	2	NA
C35D10.13	WBGene00016449	tost-1	CELE_C35D10.13	4	NA
C35D10.17	WBGene00016452	C35D10.17	CELE_C35D10.17	1	NA
C35D10.18	WBGene00195691	C35D10.18	CELE_C35D10.18	2	NA
C35D10.5	WBGene00016442	C35D10.5	CELE_C35D10.5	5	NA
C35D10.6	WBGene00016443	C35D10.6	CELE_C35D10.6	5	NA
C35D10.7	WBGene00016444	C35D10.7	CELE_C35D10.7	3	NA
C35D10.8	WBGene00016445	C35D10.8	CELE_C35D10.8	2	NA
C35D6.12	WBGene00045040	C35D6.12	CELE_C35D6.12	2	NA
C35D6.13	WBGene00045101	C35D6.13	CELE_C35D6.13	2	NA
C35D6.3	WBGene00007960	C35D6.3	CELE_C35D6.3	4	NA
C35D6.4	WBGene00007961	C35D6.4	CELE_C35D6.4	1	other_RBP
C35D6.5	WBGene00007962	C35D6.5	CELE_C35D6.5	2	NA
C35D6.7	WBGene00014278	C35D6.7	U5-3,	2	NA
C35E7.10	WBGene00016462	C35E7.10	CELE_C35E7.10	2	NA
C35E7.11	WBGene00016463	C35E7.11	CELE_C35E7.11	4	NA
C35E7.2	WBGene00016454	C35E7.2	CELE_C35E7.2	2	NA
C35E7.3	WBGene00016455	C35E7.3	CELE_C35E7.3	4	NA
C35E7.4	WBGene00016456	C35E7.4	CELE_C35E7.4	2	NA
C35E7.5	WBGene00016457	C35E7.5	CELE_C35E7.5	4	NA
C35E7.6	WBGene00016458	C35E7.6	CELE_C35E7.6	2	NA
C35E7.8	WBGene00016460	slfl-3	C35E7.8,	3	other_RBP
C35E7.9	WBGene00016461	C35E7.9	CELE_C35E7.9	2	NA
C36A4.10	WBGene00007970	C36A4.10	CELE_C36A4.10	4	NA
C36A4.11	WBGene00044167	C36A4.11	CELE_C36A4.11	2	other_RBP
C36A4.14	WBGene00194650	C36A4.14	CELE_C36A4.14	4	NA
C36A4.4	WBGene00007965	C36A4.4	CELE_C36A4.4	3	SPN4
C36A4.5	WBGene00007966	maph-1.3	CELE_C36A4.5	5	SPN4
C36B1.11	WBGene00007978	C36B1.11	CELE_C36B1.11	3	SPN4
C36B1.14	WBGene00044614	C36B1.14	CELE_C36B1.14	4	other_RBP
C36B1.16	WBGene00198377	C36B1.16	CELE_C36B1.16	2	NA
C36B1.9	WBGene00007976	C36B1.9	CELE_C36B1.9	4	NA
C36B7.2	WBGene00016465	C36B7.2	CELE_C36B7.2	2	NA
C36B7.6	WBGene00016469	C36B7.6	CELE_C36B7.6	3	NA
C36C9.1	WBGene00016485	meg-4	CELE_C36C9.1	3	NA
C36C9.5	WBGene00016488	C36C9.5	CELE_C36C9.5	2	NA
C36E6.1	WBGene00016489	fubl-3	fubp-3.3,	4	other_RBP
C36E6.2	WBGene00016490	C36E6.2	CELE_C36E6.2	1	SPN4
C36E6.8	WBGene00044683	C36E6.8	CELE_C36E6.8	2	NA
C36E8.1	WBGene00007980	tif-1A	CELE_C36E8.1	4	NA
C36E8.4	WBGene00007983	C36E8.4	CELE_C36E8.4	2	NA
C36E8.6	WBGene00044230	C36E8.6	CELE_C36E8.6	2	NA
C36F7.2	WBGene00007985	swah-1	CELE_C36F7.2	3	NA
C37A2.6	WBGene00016492	etfm-1	CELE_C37A2.6	1	NA
C37A2.7	WBGene00016493	rplp-2.1	P2A,	4	NA
C37A2.8	WBGene00016494	C37A2.8	CELE_C37A2.8	1	other_RBP
C37A2.9	WBGene00201755	C37A2.9	CELE_C37A2.9	2	NA
C37A5.7	WBGene00007991	C37A5.7	CELE_C37A5.7	5	NA
C37C3.1	WBGene00016495	C37C3.1	CELE_C37C3.1	3	other_RBP
C37C3.2	WBGene00016496	C37C3.2	phi-18,	1	NA
C37C3.9	WBGene00016501	C37C3.9	CELE_C37C3.9	3	other_RBP
C37E2.1	WBGene00007993	idhb-1	CELE_C37E2.1	1	NA
C37E2.2	WBGene00007994	C37E2.2	CELE_C37E2.2	2	NA
C37E2.7	WBGene00200595	C37E2.7	CELE_C37E2.7	2	NA
C37E2.9	WBGene00201941	C37E2.9	CELE_C37E2.9	2	NA
C37H5.13	WBGene00016511	C37H5.13	CELE_C37H5.13	3	other_RBP
C37H5.14	WBGene00045308	C37H5.14	CELE_C37H5.14	2	NA
C37H5.2	WBGene00016506	abhd-5.1	CELE_C37H5.2	2	NA
C37H5.3	WBGene00016507	abhd-5.2	cgi-58,	3	NA
C37H5.5	WBGene00016508	C37H5.5	CELE_C37H5.5	3	NA
C37H5.6	WBGene00016509	adss-1	CELE_C37H5.6	4	NA
C38C10.2	WBGene00008000	slc-17.2	CELE_C38C10.2	4	NA
C38C10.6	WBGene00008002	nlp-48	CELE_C38C10.6	2	NA
C38C3.10	WBGene00045390	spig-7	CELE_C38C3.10	2	NA
C38C3.3	WBGene00016512	C38C3.3	C38C3.d,	2	NA
C38C3.4	WBGene00016513	C38C3.4	CELE_C38C3.4	2	NA
C38C6.3	WBGene00007996	C38C6.3	CELE_C38C6.3	1	NA
C38C6.5	WBGene00007998	C38C6.5	CELE_C38C6.5	2	NA
C38C6.8	WBGene00045388	lfor-1	CELE_C38C6.8	1	NA
C38D4.1	WBGene00008003	enu-3.2	CELE_C38D4.1	5	NA
C38D4.4	WBGene00008005	mip-1	eggd-1,	5	NA
C38D4.7	WBGene00008007	C38D4.7	CELE_C38D4.7	2	NA
C38D4.9	WBGene00008008	metl-5	CELE_C38D4.9	3	NA
C38D9.2	WBGene00008010	C38D9.2	CELE_C38D9.2	2	NA
C38D9.5	WBGene00008013	C38D9.5	CELE_C38D9.5	2	NA
C38D9.8	WBGene00008016	C38D9.8	CELE_C38D9.8	4	NA
C38H2.2	WBGene00008019	C38H2.2	CELE_C38H2.2	2	NA
C39B10.3	WBGene00008023	C39B10.3	CELE_C39B10.3	2	NA
C39B10.5	WBGene00008025	C39B10.5	CELE_C39B10.5	2	NA
C39B10.7	WBGene00164973	C39B10.7	CELE_C39B10.7	2	NA
C39B5.2	WBGene00016520	C39B5.2	CELE_C39B5.2	4	NA
C39B5.5	WBGene00016523	C39B5.5	CELE_C39B5.5	2	NA
C39B5.6	WBGene00016524	C39B5.6	CELE_C39B5.6	3	NA
C39D10.6	WBGene00016533	latd-1	C39D10.6,	2	NA
C39D10.8	WBGene00016535	C39D10.8	CELE_C39D10.8	2	NA
C39E9.10	WBGene00008033	spin-2	CELE_C39E9.10	2	NA
C39E9.11	WBGene00008034	prcc-1	CELE_C39E9.11	3	NA
C39E9.12	WBGene00008035	C39E9.12	CELE_C39E9.12	3	NA
C39E9.8	WBGene00008032	C39E9.8	CELE_C39E9.8	2	NA
C39F7.5	WBGene00016540	C39F7.5	CELE_C39F7.5	3	NA
C40A11.10	WBGene00016553	mir-8199	cel-mir-8199,	4	NA
C40A11.2	WBGene00016545	C40A11.2	CELE_C40A11.2	4	NA
C40A11.3	WBGene00016546	C40A11.3	CELE_C40A11.3	1	NA
C40A11.4	WBGene00016547	C40A11.4	CELE_C40A11.4	1	NA
C40A11.6	WBGene00016549	C40A11.6	CELE_C40A11.6	4	NA
C40A11.7	WBGene00016550	C40A11.7	CELE_C40A11.7	4	NA
C40C9.7	WBGene00195471	C40C9.7	CELE_C40C9.7	2	NA
C40H1.6	WBGene00008041	ufc-1	CELE_C40H1.6	5	SPN4
C40H5.2	WBGene00008045	C40H5.2	CELE_C40H5.2	4	NA
C41C4.1	WBGene00008050	chst-1	CELE_C41C4.1	2	NA
C41D11.3	WBGene00016562	C41D11.3	CELE_C41D11.3	1	other_RBP
C41D11.5	WBGene00016564	cmt-1	CELE_C41D11.5	3	other_RBP
C41D11.9	WBGene00016567	C41D11.9	CELE_C41D11.9	3	other_RBP
C41D7.1	NA	NA	NA	2	NA
C41G11.1	WBGene00016568	C41G11.1	CELE_C41G11.1	2	NA
C41G7.3	WBGene00008061	mina-1	CELE_C41G7.3	3	SPN4
C41G7.6	WBGene00008063	cylc-2	cycl-2,	2	NA
C41G7.9	WBGene00077771	tspo-1	CELE_C41G7.9	4	NA
C41H7.1	NA	NA	NA	2	NA
C41H7.3	WBGene00016573	lido-12	CELE_C41H7.3	1	NA
C41H7.4	WBGene00016574	lido-11	CELE_C41H7.4	2	NA
C41H7.5	WBGene00016575	lido-10	CELE_C41H7.5	4	other_RBP
C41H7.6	WBGene00016576	lido-9	CELE_C41H7.6	4	other_RBP
C42C1.10	WBGene00016588	hpo-12	CELE_C42C1.10	3	NA
C42C1.11	WBGene00016589	ltah-1.1	AP-1,	3	SPN4
C42C1.12	WBGene00016590	C42C1.12	CELE_C42C1.12	3	other_RBP
C42C1.13	WBGene00016591	vkmt-1	CELE_C42C1.13	5	NA
C42C1.3	WBGene00016581	C42C1.3	CELE_C42C1.3	2	NA
C42C1.4	WBGene00016582	vps-8	CELE_C42C1.4	3	NA
C42C1.8	WBGene00016586	C42C1.8	CELE_C42C1.8	3	other_RBP
C42C1.9	WBGene00016587	C42C1.9	CELE_C42C1.9	2	NA
C42D8.1	WBGene00016599	C42D8.1	CELE_C42D8.1	2	NA
C43D7.1	WBGene00014701	C43D7.1	CELE_C43D7.1	2	NA
C43D7.10	WBGene00077441	C43D7.10	CELE_C43D7.10	4	NA
C43D7.11	WBGene00077664	C43D7.11	CELE_C43D7.11	4	NA
C43D7.3	WBGene00014702	C43D7.3	CELE_C43D7.3	2	NA
C43D7.4	WBGene00008067	C43D7.4	CELE_C43D7.4	2	NA
C43D7.7	WBGene00008069	C43D7.7	CELE_C43D7.7	2	NA
C43D7.8	WBGene00008070	C43D7.8	CELE_C43D7.8	4	NA
C43E11.12	WBGene00016609	C43E11.12	CELE_C43E11.12	3	NA
C43E11.5	WBGene00016605	C43E11.5	CELE_C43E11.5	2	NA
C43E11.9	WBGene00016607	C43E11.9	CELE_C43E11.9	5	NA
C43G2.4	WBGene00016613	best-9	CELE_C43G2.4	2	NA
C43H6.1	WBGene00016614	trpp-12	CELE_C43H6.1	5	NA
C43H6.3	WBGene00016616	mtpn-1	CELE_C43H6.3	1	NA
C43H6.4	WBGene00016617	C43H6.4	CELE_C43H6.4	1	NA
C43H6.6	WBGene00016619	C43H6.6	CELE_C43H6.6	2	NA
C43H6.7	WBGene00016620	dhhc-9	CELE_C43H6.7	4	NA
C43H8.1	WBGene00016621	arch-1	CELE_C43H8.1	1	NA
C43H8.2	WBGene00016622	mafr-1	CELE_C43H8.2	3	NA
C44B12.1	WBGene00016636	perm-2	CELE_C44B12.1	2	NA
C44B12.5	WBGene00016638	perm-4	CELE_C44B12.5	2	NA
C44B12.6	WBGene00016639	C44B12.6	CELE_C44B12.6	2	NA
C44B7.1	WBGene00016623	psmd-9	CELE_C44B7.1	3	NA
C44B7.10	WBGene00016630	acer-1	CELE_C44B7.10	3	NA
C44B7.11	WBGene00016631	C44B7.11	CELE_C44B7.11	5	NA
C44B7.12	WBGene00016632	adal-1	CELE_C44B7.12	1	NA
C44B7.2	WBGene00016624	hrpl-1	CELE_C44B7.2	3	NA
C44B7.5	WBGene00016627	C44B7.5	CELE_C44B7.5	2	NA
C44B7.7	WBGene00016629	C44B7.7	CELE_C44B7.7	3	NA
C44B9.2	WBGene00008079	C44B9.2	CELE_C44B9.2	2	NA
C44B9.3	WBGene00008080	C44B9.3	CELE_C44B9.3	4	other_RBP
C44C1.1	WBGene00016641	C44C1.1	CELE_C44C1.1	2	NA
C44C1.2	WBGene00016642	chil-10	CELE_C44C1.2	3	NA
C44C1.6	WBGene00016645	C44C1.6	CELE_C44C1.6	2	NA
C44C10.4	WBGene00008085	smcl-1	CELE_C44C10.4	3	NA
C44C10.5	WBGene00008086	C44C10.5	CELE_C44C10.5	2	NA
C44C10.7	WBGene00008088	C44C10.7	CELE_C44C10.7	2	NA
C44C11.t2	WBGene00023254	C44C11.t2	CELE_C44C11.T2	2	NA
C44E4.1	WBGene00016650	ubr-4	CELE_C44E4.1	3	NA
C44E4.10	WBGene00200262	C44E4.10	CELE_C44E4.10	2	NA
C44E4.3	WBGene00016652	got-2.1	CELE_C44E4.3	3	other_RBP
C44E4.4	WBGene00016653	ssb-1	CELE_C44E4.4	4	NA
C44E4.5	WBGene00016654	C44E4.5	CELE_C44E4.5	3	NA
C44H4.1	WBGene00008093	lron-1	CELE_C44H4.1	2	NA
C44H4.4	WBGene00008094	C44H4.4	CELE_C44H4.4	3	other_RBP
C44H9.4	WBGene00008099	C44H9.4	CELE_C44H9.4	2	NA
C44H9.5	WBGene00008100	C44H9.5	CELE_C44H9.5	2	NA
C45B2.19	WBGene00202484	C45B2.19	CELE_C45B2.19	2	NA
C45B2.6	WBGene00016661	C45B2.6	CELE_C45B2.6	3	NA
C45B2.8	WBGene00016662	C45B2.8	CELE_C45B2.8	2	NA
C45E1.4	WBGene00016663	C45E1.4	CELE_C45E1.4	2	NA
C45E1.5	WBGene00195056	C45E1.5	CELE_C45E1.5	2	NA
C45E5.2	WBGene00016665	chil-11	CELE_C45E5.2	2	NA
C45E5.3	WBGene00016666	C45E5.3	CELE_C45E5.3	2	NA
C45E5.4	WBGene00016667	cpg-18	CELE_C45E5.4	2	NA
C45G3.5	WBGene00044008	gip-2	CELE_C45G3.5	3	NA
C45G7.4	WBGene00016671	C45G7.4	CELE_C45G7.4	2	NA
C45G7.8	WBGene00197721	C45G7.8	CELE_C45G7.8	2	NA
C45G9.11	WBGene00016682	C45G9.11	CELE_C45G9.11	2	NA
C45G9.13	WBGene00016684	nlp-43	CELE_C45G9.13	2	NA
C45G9.15	WBGene00050919	C45G9.15	CELE_C45G9.15	2	NA
C45G9.2	WBGene00016674	C45G9.2	CELE_C45G9.2	5	SPN4
C45G9.5	WBGene00016676	C45G9.5	CELE_C45G9.5	3	NA
C45G9.7	WBGene00016678	txbp-3	CELE_C45G9.7	2	NA
C45H4.13	WBGene00016694	C45H4.13	CELE_C45H4.13	2	NA
C45H4.14	WBGene00016695	C45H4.14	CELE_C45H4.14	4	other_RBP
C45H4.18	WBGene00044087	C45H4.18	CELE_C45H4.18	2	NA
C46A5.2	WBGene00016699	del-7	CELE_C46A5.2	2	NA
C46A5.5	WBGene00016701	dsb-3	CELE_C46A5.5	3	NA
C46A5.6	WBGene00016702	C46A5.6	CELE_C46A5.6	3	other_RBP
C46A5.8	WBGene00016703	rdl-1	CELE_C46A5.8	2	NA
C46C11.1	WBGene00016704	hosl-1	CELE_C46C11.1	1	NA
C46C11.2	WBGene00016705	slcr-46.1	CELE_C46C11.2	2	NA
C46C11.3	WBGene00016706	C46C11.3	CELE_C46C11.3	2	NA
C46C11.4	WBGene00044567	C46C11.4	CELE_C46C11.4	1	NA
C46C2.2	WBGene00008110	C46C2.2	CELE_C46C2.2	4	other_RBP
C46C2.7	WBGene00045078	C46C2.7	CELE_C46C2.7	3	other_RBP
C46C2.8	WBGene00045121	C46C2.8	Ce138a,	2	NA
C46E1.3	WBGene00001362	exc-1	CELE_C46E1.3	2	NA
C46E10.8	WBGene00016712	C46E10.8	CELE_C46E10.8	2	NA
C46E10.9	WBGene00016713	C46E10.9	CELE_C46E10.9	1	NA
C46F11.3	WBGene00008118	madf-8	CELE_C46F11.3	3	SPN4
C46F11.4	WBGene00008119	C46F11.4	CELE_C46F11.4	4	NA
C46F11.5	WBGene00008120	C46F11.5	CELE_C46F11.5	3	other_RBP
C46F11.6	WBGene00008121	C46F11.6	CELE_C46F11.6	5	NA
C46F2.1	WBGene00016714	C46F2.1	CELE_C46F2.1	2	NA
C46F4.4	WBGene00200309	C46F4.4	CELE_C46F4.4	2	NA
C46G7.5	WBGene00044502	C46G7.5	CELE_C46G7.5	1	other_RBP
C46H11.10	WBGene00016734	C46H11.10	C46H11.b,	2	NA
C46H11.2	WBGene00016728	C46H11.2	CELE_C46H11.2	4	NA
C46H3.2	WBGene00016725	C46H3.2	CELE_C46H3.2	5	SPN4
C47A10.13	WBGene00050897	C47A10.13	CELE_C47A10.13	2	NA
C47A4.1	WBGene00008122	C47A4.1	CELE_C47A4.1	3	SPN4
C47B2.2	WBGene00008131	C47B2.2	CELE_C47B2.2	3	NA
C47B2.9	WBGene00008134	C47B2.9	CELE_C47B2.9	3	NA
C47D12.2	WBGene00008136	C47D12.2	CELE_C47D12.2	3	SPN4
C47D12.4	WBGene00008138	C47D12.4	CELE_C47D12.4	1	NA
C47D12.5	WBGene00008139	C47D12.5	CELE_C47D12.5	2	NA
C47D12.8	WBGene00008140	xpf-1	him-9,	5	NA
C47E12.14	WBGene00044240	C47E12.14	CELE_C47E12.14	2	NA
C47E12.2	WBGene00008147	C47E12.2	CELE_C47E12.2	5	other_RBP
C47E12.3	WBGene00008148	C47E12.3	CELE_C47E12.3	3	NA
C47E12.6	WBGene00008150	mam-2	CELE_C47E12.6	2	NA
C47E12.7	WBGene00008151	rrp-1	CELE_C47E12.7	5	NA
C47E8.10	WBGene00044216	C47E8.10	CELE_C47E8.10	2	NA
C47E8.11	WBGene00044180	C47E8.11	CELE_C47E8.11	2	NA
C47E8.12	WBGene00195235	C47E8.12	CELE_C47E8.12	2	NA
C47E8.3	WBGene00008142	C47E8.3	CELE_C47E8.3	4	NA
C47E8.4	WBGene00008143	C47E8.4	CELE_C47E8.4	4	NA
C47E8.t1	WBGene00014287	C47E8.t1	CELE_C47E8.T1	2	NA
C47F8.1	WBGene00008157	C47F8.1	CELE_C47F8.1	4	other_RBP
C47F8.5	WBGene00008161	C47F8.5	CELE_C47F8.5	2	NA
C47F8.6	WBGene00008162	C47F8.6	CELE_C47F8.6	2	NA
C47G2.13	WBGene00196949	C47G2.13	CELE_C47G2.13	2	NA
C47G2.16	WBGene00198159	C47G2.16	CELE_C47G2.16	2	NA
C47G2.3	WBGene00008164	C47G2.3	CELE_C47G2.3	3	NA
C47G2.4	WBGene00008165	C47G2.4	CELE_C47G2.4	5	other_RBP
C47G2.6	WBGene00044038	C47G2.6	CELE_C47G2.6	2	NA
C47G2.7	NA	NA	NA	2	NA
C47G2.8	WBGene00044161	C47G2.8	CELE_C47G2.8	2	NA
C48A7.2	WBGene00016739	pitr-1	rme-10,	3	NA
C48B4.10	WBGene00008173	C48B4.10	CELE_C48B4.10	3	other_RBP
C48B4.11	WBGene00008174	C48B4.11	CELE_C48B4.11	3	NA
C48B4.3	WBGene00008168	C48B4.3	CELE_C48B4.3	2	NA
C48B4.6	WBGene00008169	C48B4.6	CELE_C48B4.6	2	NA
C48B4.7	WBGene00008170	C48B4.7	CELE_C48B4.7	3	other_RBP
C48B4.8	WBGene00008171	C48B4.8	CELE_C48B4.8	3	other_RBP
C48B4.9	WBGene00008172	C48B4.9	CELE_C48B4.9	3	other_RBP
C48B6.10	WBGene00016746	C48B6.10	CELE_C48B6.10	1	other_RBP
C48B6.2	WBGene00016740	C48B6.2	CELE_C48B6.2	2	NA
C48B6.3	WBGene00016741	haps-1	CELE_C48B6.3	3	NA
C48B6.9	WBGene00016745	C48B6.9	T10B11.g,	1	NA
C48C5.t1	WBGene00022962	C48C5.t1	CELE_C48C5.T1	2	NA
C48D1.1	WBGene00008177	C48D1.1	CELE_C48D1.1	4	NA
C48D1.5	WBGene00008178	C48D1.5	CELE_C48D1.5	2	NA
C48E7.1	WBGene00016749	C48E7.1	CELE_C48E7.1	2	other_RBP
C48E7.11	WBGene00016754	cebp-2	CELE_C48E7.11	5	NA
C48E7.2	WBGene00016750	let-611	CELE_C48E7.2	3	NA
C48G7.4	WBGene00197665	C48G7.4	CELE_C48G7.4	2	NA
C49A1.1	WBGene00008184	C49A1.1	CELE_C49A1.1	2	NA
C49A1.10	WBGene00008191	C49A1.10	CELE_C49A1.10	2	NA
C49A1.2	WBGene00008185	best-10	CELE_C49A1.2	2	NA
C49A1.5	WBGene00008187	C49A1.5	CELE_C49A1.5	2	NA
C49A9.10	WBGene00016764	C49A9.10	CELE_C49A9.10	3	other_RBP
C49A9.7	WBGene00016761	tkr-2	CELE_C49A9.7	2	NA
C49C3.15	WBGene00008204	C49C3.15	CELE_C49C3.15	5	NA
C49C3.2	WBGene00008192	C49C3.2	CELE_C49C3.2	2	NA
C49C3.5	WBGene00008195	ceh-88	CELE_C49C3.5	3	other_RBP
C49C3.6	WBGene00008196	C49C3.6	CELE_C49C3.6	3	NA
C49C3.7	WBGene00008197	C49C3.7	CELE_C49C3.7	3	other_RBP
C49C3.8	WBGene00008198	C49C3.8	CELE_C49C3.8	5	other_RBP
C49C3.9	WBGene00008199	C49C3.9	CELE_C49C3.9	2	NA
C49C8.3	WBGene00016767	C49C8.3	CELE_C49C8.3	3	other_RBP
C49D10.10	WBGene00016778	nep-3	CELE_C49D10.10	2	other_RBP
C49F5.3	WBGene00008207	C49F5.3	CELE_C49F5.3	5	NA
C49F5.5	WBGene00008209	C49F5.5	CELE_C49F5.5	2	NA
C49F5.6	WBGene00008210	C49F5.6	CELE_C49F5.6	3	other_RBP
C49F8.2	WBGene00008214	gem-1	CELE_C49F8.2	2	NA
C49G7.10	WBGene00016788	C49G7.10	CELE_C49G7.10	2	NA
C49G7.12	WBGene00077593	C49G7.12	CELE_C49G7.12	2	NA
C49G7.7	WBGene00016785	C49G7.7	CELE_C49G7.7	2	NA
C49G9.1	WBGene00008216	mec-19	CELE_C49G9.1	2	other_RBP
C49G9.2	WBGene00045474	C49G9.2	CELE_C49G9.2	2	NA
C49H3.3	WBGene00016790	C49H3.3	CELE_C49H3.3	4	NA
C49H3.4	WBGene00016791	C49H3.4	CELE_C49H3.4	3	NA
C49H3.6	WBGene00016792	C49H3.6	CELE_C49H3.6	1	SPN4
C49H3.9	WBGene00016794	npp-27	CELE_C49H3.9	1	NA
C50A2.2	WBGene00016796	cec-2	CELE_C50A2.2	2	other_RBP
C50A2.3	WBGene00016797	C50A2.3	CELE_C50A2.3	2	NA
C50A2.4	WBGene00016798	ets-8	CELE_C50A2.4	2	NA
C50B6.3	WBGene00008219	C50B6.3	CELE_C50B6.3	3	NA
C50B6.9	WBGene00008222	C50B6.9	CELE_C50B6.9	2	NA
C50B8.1	WBGene00008224	slrp-1	CELE_C50B8.1	3	other_RBP
C50B8.3	WBGene00008225	nuaf-1	CELE_C50B8.3	3	NA
C50C3.1	WBGene00016799	C50C3.1	CELE_C50C3.1	3	NA
C50C3.13	WBGene00077516	C50C3.13	CELE_C50C3.13	4	NA
C50C3.14	WBGene00077517	C50C3.14	CELE_C50C3.14	2	NA
C50C3.5	WBGene00016801	C50C3.5	CELE_C50C3.5	2	NA
C50D2.10	WBGene00044420	C50D2.10	CELE_C50D2.10	1	NA
C50D2.5	WBGene00016808	sftb-6	CELE_C50D2.5	4	NA
C50D2.7	WBGene00016810	C50D2.7	CELE_C50D2.7	5	other_RBP
C50D2.8	WBGene00016811	luc-7L3	CELE_C50D2.8	1	NA
C50D2.9	WBGene00016812	mcat-1	CELE_C50D2.9	3	other_RBP
C50E10.1	WBGene00016825	C50E10.1	C50E10.i,	2	NA
C50E10.12	WBGene00199341	C50E10.12	CELE_C50E10.12	2	NA
C50E3.11	WBGene00016822	C50E3.11	CELE_C50E3.11	2	NA
C50E3.12	WBGene00016823	C50E3.12	CELE_C50E3.12	3	other_RBP
C50E3.13	WBGene00016824	C50E3.13	CELE_C50E3.13	3	other_RBP
C50E3.5	WBGene00016816	C50E3.5	CELE_C50E3.5	3	NA
C50E3.6	WBGene00016817	C50E3.6	CELE_C50E3.6	2	NA
C50F2.1	WBGene00016835	C50F2.1	CELE_C50F2.1	1	NA
C50F2.2	WBGene00016836	C50F2.2	CELE_C50F2.2	3	other_RBP
C50F2.3	WBGene00016837	syf-1	phi-4,	1	NA
C50F2.4	WBGene00016838	C50F2.4	CELE_C50F2.4	2	NA
C50F2.7	WBGene00016840	C50F2.7	CELE_C50F2.7	2	NA
C50F2.8	WBGene00016841	magu-3	CELE_C50F2.8	1	NA
C50F4.12	WBGene00008236	C50F4.12	CELE_C50F4.12	5	NA
C50F4.14	WBGene00008237	nstp-10	CELE_C50F4.14	3	NA
C50F4.16	WBGene00008238	C50F4.16	CELE_C50F4.16	5	other_RBP
C50F4.4	WBGene00008232	C50F4.4	CELE_C50F4.4	5	NA
C50F4.6	WBGene00001910	C50F4.6	CELE_C50F4.6	4	NA
C50F4.9	WBGene00008234	C50F4.9	CELE_C50F4.9	2	NA
C50F7.1	WBGene00016842	npr-35	sifr=1,	1	SPN4
C50F7.4	WBGene00016844	sucg-1	CELE_C50F7.4	5	NA
C50F7.6	WBGene00016846	pzls-1	CELE_C50F7.6	1	NA
C50F7.9	WBGene00016847	C50F7.9	CELE_C50F7.9	2	NA
C50H2.5	WBGene00008241	C50H2.5	CELE_C50H2.5	2	NA
C51E3.6	WBGene00008252	C51E3.6	CELE_C51E3.6	2	NA
C51F7.3	WBGene00014290	C51F7.3	sn3071,	2	NA
C52A10.2	WBGene00016863	cest-35.2	CELE_C52A10.2	4	NA
C52A10.3	WBGene00016864	C52A10.3	CELE_C52A10.3	2	NA
C52B11.5	WBGene00016874	C52B11.5	CELE_C52B11.5	2	NA
C52B9.15	WBGene00196704	C52B9.15	CELE_C52B9.15	2	NA
C52B9.4	WBGene00016867	C52B9.4	CELE_C52B9.4	3	NA
C52B9.8	WBGene00016868	C52B9.8	CELE_C52B9.8	1	NA
C52D10.1	NA	NA	NA	2	NA
C52D10.10	WBGene00023259	C52D10.10	CELE_C52D10.10	1	NA
C52D10.12	WBGene00016879	cnnm-1	CELE_C52D10.12	5	NA
C52E12.1	WBGene00016888	znf-598	CELE_C52E12.1	3	NA
C52E12.4	WBGene00016889	lst-6	CELE_C52E12.4	3	NA
C52E12.6	WBGene00016890	lst-5	CELE_C52E12.6	2	NA
C52E12.t1	WBGene00023260	C52E12.t1	CELE_C52E12.T1	2	NA
C52E2.2	WBGene00016881	C52E2.2	C52E2.h,	2	NA
C52E2.3	WBGene00016882	C52E2.3	C52E2.g,	2	NA
C52E4.13	WBGene00196025	C52E4.13	CELE_C52E4.13	2	NA
C52E4.5	WBGene00008258	mans-2	CELE_C52E4.5	5	NA
C52E4.7	WBGene00008259	C52E4.7	CELE_C52E4.7	2	NA
C52E4.8	WBGene00014291	C52E4.8	U4-3,	2	NA
C52G5.2	WBGene00008260	C52G5.2	CELE_C52G5.2	2	NA
C52G5.4	WBGene00195380	C52G5.4	CELE_C52G5.4	2	NA
C52G5.t1	WBGene00014292	C52G5.t1	CELE_C52G5.T1	2	NA
C53A3.1	WBGene00016891	C53A3.1	CELE_C53A3.1	4	NA
C53A3.2	WBGene00016892	pgph-3	CELE_C53A3.2	2	NA
C53A5.13	WBGene00008270	C53A5.13	CELE_C53A5.13	2	NA
C53A5.16	WBGene00194706	C53A5.16	CELE_C53A5.16	5	NA
C53A5.17	WBGene00194707	C53A5.17	CELE_C53A5.17	3	NA
C53A5.2	WBGene00008263	C53A5.2	CELE_C53A5.2	2	NA
C53A5.6	WBGene00008266	rike-1	CELE_C53A5.6	5	SPN4
C53B4.2	WBGene00008272	C53B4.2	CELE_C53B4.2	2	NA
C53B4.3	WBGene00008273	C53B4.3	CELE_C53B4.3	2	NA
C53B4.4	WBGene00008274	pdzd-8	txt-15,	3	NA
C53B4.6	WBGene00008275	nstp-1	svh-9,	5	NA
C53B7.8	WBGene00045176	C53B7.8	CELE_C53B7.8	2	NA
C53C11.1	WBGene00016899	C53C11.1	CELE_C53C11.1	2	NA
C53C7.3	WBGene00008279	C53C7.3	CELE_C53C7.3	1	NA
C53C9.2	WBGene00016898	clik-2	CELE_C53C9.2	2	NA
C53D5.1	WBGene00016902	C53D5.1	CELE_C53D5.1	3	NA
C53D5.2	WBGene00016903	2026-03-04	CELE_C53D5.2	2	NA
C53D5.5	WBGene00016906	C53D5.5	CELE_C53D5.5	1	NA
C53D6.11	WBGene00044241	C53D6.11	CELE_C53D6.11	2	NA
C53D6.4	WBGene00008281	txdc-15	CELE_C53D6.4	3	NA
C53D6.5	WBGene00008282	C53D6.5	CELE_C53D6.5	2	NA
C53D6.6	WBGene00008283	C53D6.6	CELE_C53D6.6	1	NA
C53D6.7	WBGene00008284	C53D6.7	CELE_C53D6.7	2	NA
C53D6.8	WBGene00008285	C53D6.8	CELE_C53D6.8	2	NA
C53H9.2	WBGene00016907	C53H9.2	CELE_C53H9.2	1	NA
C53H9.3	WBGene00044746	C53H9.3	CELE_C53H9.3	2	NA
C54A12.2	WBGene00016909	frpr-4	CELE_C54A12.2	2	NA
C54C6.6	WBGene00008288	cfap-20	CELE_C54C6.6	3	other_RBP
C54D1.7	WBGene00016914	C54D1.7	CELE_C54D1.7	2	NA
C54D10.10	WBGene00008304	C54D10.10	CELE_C54D10.10	2	NA
C54D10.14	WBGene00138721	pals-37	CELE_C54D10.14	2	NA
C54E10.6	WBGene00008310	C54E10.6	CELE_C54E10.6	2	NA
C54E4.2	WBGene00016918	test-1	CELE_C54E4.2	2	other_RBP
C54E4.4	WBGene00016919	C54E4.4	CELE_C54E4.4	2	NA
C54F6.12	WBGene00016929	C54F6.12	CELE_C54F6.12	2	NA
C54G4.2	WBGene00008312	C54G4.2	CELE_C54G4.2	2	NA
C54G4.5	WBGene00008315	C54G4.5	CELE_C54G4.5	2	NA
C54G4.7	WBGene00008317	C54G4.7	CELE_C54G4.7	3	NA
C54G4.9	WBGene00008318	C54G4.9	CELE_C54G4.9	3	NA
C54G6.1	WBGene00016930	madf-6	C54G6.e,	3	NA
C54G7.14	WBGene00199797	C54G7.14	CELE_C54G7.14	2	NA
C54H2.10	WBGene00198888	C54H2.10	CELE_C54H2.10	2	NA
C55A1.6	WBGene00008323	C55A1.6	CELE_C55A1.6	2	NA
C55A1.7	WBGene00008324	C55A1.7	CELE_C55A1.7	2	NA
C55A6.1	WBGene00008330	C55A6.1	CELE_C55A6.1	3	SPN4
C55A6.10	WBGene00008339	C55A6.10	CELE_C55A6.10	5	NA
C55A6.11	WBGene00008340	C55A6.11	CELE_C55A6.11	2	NA
C55A6.12	WBGene00044019	C55A6.12	CELE_C55A6.12	2	NA
C55A6.3	WBGene00008332	C55A6.3	CELE_C55A6.3	2	NA
C55A6.4	WBGene00008333	C55A6.4	CELE_C55A6.4	2	NA
C55A6.6	WBGene00008335	C55A6.6	CELE_C55A6.6	2	NA
C55A6.9	WBGene00008338	pafo-1	CELE_C55A6.9	4	NA
C55B6.1	WBGene00016939	C55B6.1	CELE_C55B6.1	3	other_RBP
C55B7.11	WBGene00016947	C55B7.11	CELE_C55B7.11	3	NA
C55C3.3	WBGene00016953	C55C3.3	CELE_C55C3.3	2	NA
C55C3.4	WBGene00016954	C55C3.4	CELE_C55C3.4	2	NA
C55C3.5	WBGene00016955	perm-5	CELE_C55C3.5	3	NA
C55C3.7	WBGene00043065	C55C3.7	CELE_C55C3.7	2	NA
C55C3.72	WBGene00197485	C55C3.72	CELE_C55C3.72	2	NA
C55H1.4	WBGene00200409	C55H1.4	CELE_C55H1.4	2	NA
C56A3.4	WBGene00008343	C56A3.4	CELE_C56A3.4	3	other_RBP
C56A3.5	WBGene00008344	C56A3.5	CELE_C56A3.5	5	NA
C56A3.6	WBGene00008345	micu-3	CELE_C56A3.6	5	NA
C56A3.8	WBGene00008346	C56A3.8	CELE_C56A3.8	2	NA
C56C10.10	WBGene00016966	aipr-1	CELE_C56C10.10	2	SPN4
C56C10.11	NA	NA	NA	3	NA
C56C10.15	WBGene00200308	C56C10.15	CELE_C56C10.15	2	NA
C56C10.4	WBGene00016962	C56C10.4	CELE_C56C10.4	2	NA
C56C10.7	WBGene00016964	C56C10.7	CELE_C56C10.7	3	other_RBP
C56C10.9	WBGene00016965	C56C10.9	CELE_C56C10.9	5	other_RBP
C56E6.11	WBGene00195595	C56E6.11	CELE_C56E6.11	2	NA
C56E6.2	WBGene00016970	C56E6.2	C56E6.f,	5	other_RBP
C56E6.4	WBGene00016972	C56E6.4	CELE_C56E6.4	2	NA
C56E6.6	WBGene00016974	lron-15	CELE_C56E6.6	2	NA
C56E6.9	NA	NA	NA	5	NA
C56G2.1	WBGene00016977	akap-1	CELE_C56G2.1	3	NA
C56G2.15	WBGene00016983	C56G2.15	CELE_C56G2.15	3	other_RBP
C56G2.3	WBGene00016978	trmt-10C.2	CELE_C56G2.3	2	NA
C56G2.4	WBGene00016979	C56G2.4	CELE_C56G2.4	4	NA
C56G2.5	WBGene00016980	C56G2.5	F47D12.a,	1	NA
C56G2.7	WBGene00016981	rpn-13	CELE_C56G2.7	3	NA
C56G2.9	WBGene00016982	C56G2.9	CELE_C56G2.9	2	NA
C56G3.1	WBGene00016984	npr-8	CELE_C56G3.1	2	NA
C56G7.3	WBGene00008348	elmd-1	CELE_C56G7.3	1	NA
C56G7.4	WBGene00199910	C56G7.4	CELE_C56G7.4	2	NA
CC8.2	WBGene00016987	CC8.2	CC8.a,	5	SPN4
CC8.3	WBGene00195049	CC8.3	CELE_CC8.3	2	NA
CD4.1	WBGene00016988	CD4.1	CELE_CD4.1	2	NA
CD4.10	WBGene00022970	CD4.10	CELE_CD4.10	2	NA
CD4.13	WBGene00196854	CD4.13	CELE_CD4.13	2	NA
CD4.15	WBGene00200710	CD4.15	CELE_CD4.15	2	NA
CD4.3	WBGene00016989	mrpl-48	CELE_CD4.3	3	NA
CD4.7	WBGene00016992	zhit-1	CELE_CD4.7	3	NA
CD4.8	WBGene00016993	CD4.8	CELE_CD4.8	2	NA
CE7X_3.1	WBGene00008349	CE7X_3.1	CELE_CE7X_3.1	2	NA
CE7X_3.2	WBGene00008350	CE7X_3.2	CELE_CE7X_3.2	2	NA
D1005.1	WBGene00016995	acly-1	CELE_D1005.1	2	SPN4
D1005.2	WBGene00016996	D1005.2	CELE_D1005.2	2	NA
D1005.4	WBGene00016998	D1005.4	CELE_D1005.4	2	NA
D1005.5	WBGene00016999	D1005.5	CELE_D1005.5	2	NA
D1005.t1	WBGene00023263	D1005.t1	CELE_D1005.T1	1	NA
D1007.10	WBGene00017007	D1007.10	CELE_D1007.10	3	other_RBP
D1007.15	WBGene00017010	D1007.15	Y119C1B.k,	3	NA
D1007.18	WBGene00044421	D1007.18	CELE_D1007.18	2	NA
D1007.19	WBGene00045048	D1007.19	CELE_D1007.19	2	NA
D1007.20	WBGene00045094	D1007.20	CELE_D1007.20	2	NA
D1007.4	WBGene00017002	D1007.4	CELE_D1007.4	3	other_RBP
D1007.5	WBGene00017003	tmem-39	CELE_D1007.5	3	other_RBP
D1007.8	WBGene00017005	D1007.8	CELE_D1007.8	3	other_RBP
D1009.3	WBGene00017013	ensh-1	CELE_D1009.3	2	NA
D1014.2	WBGene00017015	D1014.2	CELE_D1014.2	5	NA
D1014.4	WBGene00017017	D1014.4	CELE_D1014.4	5	NA
D1022.15	WBGene00199426	D1022.15	CELE_D1022.15	2	NA
D1022.2	WBGene00017021	D1022.2	CELE_D1022.2	1	NA
D1022.3	WBGene00017022	D1022.3	CELE_D1022.3	2	NA
D1022.4	WBGene00017023	D1022.4	CELE_D1022.4	4	NA
D1022.5	WBGene00017024	D1022.5	CELE_D1022.5	2	NA
D1025.1	WBGene00008353	D1025.1	CELE_D1025.1	2	other_RBP
D1025.10	WBGene00044134	D1025.10	CELE_D1025.10	2	NA
D1025.2	WBGene00008354	gcsh-1	CELE_D1025.2	2	NA
D1037.1	WBGene00017025	D1037.1	CELE_D1037.1	3	NA
D1037.5	WBGene00017026	ipla-4	CELE_D1037.5	4	NA
D1043.1	WBGene00008361	ints-7	CELE_D1043.1	1	NA
D1044.1	WBGene00017027	D1044.1	CELE_D1044.1	2	other_RBP
D1044.2	WBGene00017028	dex-1	CELE_D1044.2	4	NA
D1044.6	WBGene00017031	D1044.6	CELE_D1044.6	3	SPN4
D1046.2	WBGene00008363	D1046.2	CELE_D1046.2	1	NA
D1046.3	WBGene00008364	slc-25A26	CELE_D1046.3	5	SPN4
D1046.5	WBGene00008366	tpra-1	CELE_D1046.5	4	NA
D1046.6	WBGene00045136	D1046.6	Ce23,	2	NA
D1054.1	WBGene00008370	D1054.1	CELE_D1054.1	2	other_RBP
D1054.14	WBGene00008380	prp-38	CELE_D1054.14	1	NA
D1054.17	WBGene00023430	D1054.17	CeR-19,	4	NA
D1054.18	WBGene00077783	D1054.18	CELE_D1054.18	2	NA
D1054.3	WBGene00008371	D1054.3	CELE_D1054.3	1	NA
D1065.2	WBGene00023264	D1065.2	CELE_D1065.2	2	NA
D1069.3	WBGene00017037	D1069.3	CELE_D1069.3	2	NA
D1069.4	WBGene00017038	dmsr-4	CELE_D1069.4	2	other_RBP
D1081.6	WBGene00008384	D1081.6	CELE_D1081.6	4	SPN4
D1081.7	WBGene00008385	lotr-1	CELE_D1081.7	3	NA
D1081.8	WBGene00008386	cdc-5L	phi-7,	4	NA
D1081.9	WBGene00008387	zhp-2	CELE_D1081.9	2	SPN4
D1086.11	WBGene00044081	D1086.11	CELE_D1086.11	2	NA
D1086.18	WBGene00045405	D1086.18	CELE_D1086.18	4	NA
D1086.19	WBGene00045406	D1086.19	CELE_D1086.19	4	other_RBP
D1086.2	WBGene00008389	D1086.2	CELE_D1086.2	1	NA
D1086.3	WBGene00008390	D1086.3	CELE_D1086.3	2	NA
D1086.5	WBGene00008392	D1086.5	CELE_D1086.5	2	NA
D1086.7	WBGene00008394	D1086.7	CELE_D1086.7	2	NA
D1086.8	WBGene00008395	D1086.8	CELE_D1086.8	2	other_RBP
D2005.3	WBGene00008398	D2005.3	CELE_D2005.3	4	NA
D2005.4	WBGene00008399	D2005.4	CELE_D2005.4	1	NA
D2005.6	WBGene00008401	D2005.6	CELE_D2005.6	2	NA
D2005.7	WBGene00086551	D2005.7	CELE_D2005.7	3	NA
D2007.1	WBGene00017041	D2007.1	CELE_D2007.1	5	NA
D2007.2	WBGene00017042	D2007.2	CELE_D2007.2	2	NA
D2007.3	NA	NA	NA	2	NA
D2007.4	WBGene00017044	mrpl-18	CELE_D2007.4	2	NA
D2013.11	WBGene00044981	D2013.11	CELE_D2013.11	2	NA
D2013.3	WBGene00008403	csa-1	CELE_D2013.3	3	SPN4
D2013.6	WBGene00008404	wbp-2	CELE_D2013.6	3	SPN4
D2023.1	WBGene00014300	D2023.1	CELE_D2023.1	2	NA
D2023.4	WBGene00008408	D2023.4	CELE_D2023.4	5	NA
D2023.5	WBGene00008409	mpst-1	CELE_D2023.5	2	NA
D2023.6	WBGene00008410	D2023.6	CELE_D2023.6	3	SPN4
D2023.8	WBGene00050970	D2023.8	CELE_D2023.8	2	SPN4
D2024.1	WBGene00017050	D2024.1	CELE_D2024.1	2	NA
D2024.10	WBGene00044505	D2024.10	CELE_D2024.10	2	NA
D2024.2	WBGene00017051	afmd-1	CELE_D2024.2	2	NA
D2024.5	WBGene00017053	D2024.5	CELE_D2024.5	3	other_RBP
D2030.1	WBGene00008411	mans-1	CELE_D2030.1	1	NA
D2030.11	WBGene00008420	D2030.11	CELE_D2030.11	1	other_RBP
D2030.12	WBGene00008421	D2030.12	CELE_D2030.12	4	NA
D2030.2	WBGene00008412	D2030.2	CELE_D2030.2	3	NA
D2030.3	WBGene00008413	D2030.3	CELE_D2030.3	5	NA
D2030.4	WBGene00008414	ndub-7	CELE_D2030.4	2	NA
D2030.7	WBGene00008417	D2030.7	CELE_D2030.7	5	NA
D2030.8	WBGene00008418	D2030.8	CELE_D2030.8	3	NA
D2045.2	WBGene00008422	ecps-1	CELE_D2045.2	4	NA
D2045.7	WBGene00008424	D2045.7	CELE_D2045.7	1	NA
D2045.9	WBGene00008426	D2045.9	CELE_D2045.9	1	NA
D2062.13	WBGene00194711	D2062.13	CELE_D2062.13	2	NA
D2062.7	WBGene00017059	msrp-5	CELE_D2062.7	2	NA
D2063.3	WBGene00017062	glrx-3	CELE_D2063.3	3	NA
D2063.4	WBGene00044529	irld-1	CELE_D2063.4	1	NA
D2085.3	WBGene00008428	eif-2Bepsilon	CELE_D2085.3	3	other_RBP
D2085.4	WBGene00008429	etc-1	CELE_D2085.4	4	NA
D2085.5	WBGene00008430	hgap-2	CELE_D2085.5	3	NA
D2085.6	WBGene00008431	piga-1	CELE_D2085.6	3	SPN4
D2089.2	WBGene00008433	2026-03-02	CELE_D2089.2	2	NA
D2089.3	WBGene00008434	D2089.3	CELE_D2089.3	2	NA
D2092.4	WBGene00017065	D2092.4	CELE_D2092.4	2	NA
D2092.5	WBGene00017066	maco-1	CELE_D2092.5	3	other_RBP
D2092.6	NA	NA	NA	2	NA
D2092.8	WBGene00017068	D2092.8	CELE_D2092.8	2	NA
D2096.1	WBGene00017069	timm-17B.2	TIM17,	4	NA
D2096.10	WBGene00017077	D2096.10	CELE_D2096.10	2	NA
D2096.12	WBGene00017079	D2096.12	CELE_D2096.12	3	NA
D2096.5	WBGene00017072	D2096.5	CELE_D2096.5	2	NA
D2096.6	WBGene00017073	D2096.6	CELE_D2096.6	2	NA
D2096.7	WBGene00017074	D2096.7	CELE_D2096.7	2	NA
D2096.8	WBGene00017075	nap-1	nsbp-1,	4	NA
DC2.3	WBGene00017080	lec-12	CELE_DC2.3	3	NA
DC2.5	WBGene00017082	DC2.5	CELE_DC2.5	2	NA
DC2.8	WBGene00077643	trpp-1	CELE_DC2.8	5	NA
DH11.2	WBGene00008436	DH11.2	CELE_DH11.2	5	NA
DH11.5	WBGene00008438	DH11.5	CELE_DH11.5	2	NA
DL2.2	WBGene00200170	DL2.2	CELE_DL2.2	2	NA
DY3.8	WBGene00008440	DY3.8	CELE_DY3.8	1	NA
E01A2.1	WBGene00017084	E01A2.1	CELE_E01A2.1	5	NA
E01A2.10	WBGene00077701	poml-3	CELE_E01A2.10	2	NA
E01A2.2	WBGene00017085	srrt-1	CELE_E01A2.2	4	NA
E01A2.5	WBGene00017087	dph-6	CELE_E01A2.5	4	other_RBP
E01A2.6	WBGene00017088	akir-1	CELE_E01A2.6	3	NA
E01A2.8	WBGene00017090	E01A2.8	CELE_E01A2.8	2	NA
E01B7.1	WBGene00008441	usp-50	phi-33,	3	NA
E01B7.2	WBGene00008442	E01B7.2	CELE_E01B7.2	2	SPN4
E01G4.3	WBGene00008446	E01G4.3	CELE_E01G4.3	2	NA
E01G4.5	WBGene00008447	E01G4.5	CELE_E01G4.5	4	NA
E01G4.7	WBGene00045410	E01G4.7	CELE_E01G4.7	4	other_RBP
E01G6.2	WBGene00008450	E01G6.2	CELE_E01G6.2	2	other_RBP
E02A10.3	WBGene00008453	E02A10.3	CELE_E02A10.3	2	NA
E02C12.16	WBGene00199344	E02C12.16	CELE_E02C12.16	2	NA
E02D9.1	WBGene00017098	E02D9.1	C37A2.a,	4	other_RBP
E02H1.1	WBGene00008455	E02H1.1	CELE_E02H1.1	4	NA
E02H1.2	WBGene00008456	eral-1	CELE_E02H1.2	5	NA
E02H1.5	WBGene00008457	E02H1.5	CELE_E02H1.5	5	other_RBP
E02H1.6	WBGene00008458	E02H1.6	CELE_E02H1.6	5	NA
E02H1.8	WBGene00008459	mrpl-53	CELE_E02H1.8	3	NA
E02H4.2	WBGene00008460	E02H4.2	CELE_E02H4.2	2	NA
E02H4.6	WBGene00008464	E02H4.6	CELE_E02H4.6	1	NA
E02H9.1	WBGene00017099	E02H9.1	CELE_E02H9.1	2	NA
E02H9.3	WBGene00017101	E02H9.3	CELE_E02H9.3	2	NA
E03A3.10	WBGene00189944	E03A3.10	CELE_E03A3.10	2	NA
E03A3.5	WBGene00008465	E03A3.5	CELE_E03A3.5	2	NA
E03H12.7	WBGene00017114	E03H12.7	CELE_E03H12.7	2	NA
E03H4.11	WBGene00008478	E03H4.11	CELE_E03H4.11	2	NA
E03H4.2	WBGene00008470	E03H4.2	CELE_E03H4.2	2	NA
E03H4.8	WBGene00008476	E03H4.8	CELE_E03H4.8	2	NA
E03H4.9	WBGene00014729	E03H4.9	CELE_E03H4.9	2	NA
E04A4.3	WBGene00017118	E04A4.3	CELE_E04A4.3	4	NA
E04A4.5	WBGene00017119	timm-17B.1	tim-17,	3	other_RBP
E04A4.6	WBGene00017120	tctn-1	CELE_E04A4.6	2	NA
E04D5.1	WBGene00008480	eif-2A	eIF2alpha,	3	other_RBP
E04D5.5	WBGene00008484	E04D5.5	CELE_E04D5.5	2	NA
E04F6.2	WBGene00017122	pcrg-1	CELE_E04F6.2	4	NA
EEED8.10	WBGene00017138	fbxl-3	CELE_EEED8.10	3	NA
EEED8.12	WBGene00017140	EEED8.12	CELE_EEED8.12	4	other_RBP
EEED8.13	WBGene00017141	EEED8.13	CELE_EEED8.13	2	NA
EEED8.14	WBGene00017142	EEED8.14	CELE_EEED8.14	5	NA
EEED8.15	WBGene00017143	EEED8.15	CELE_EEED8.15	4	other_RBP
EEED8.16	WBGene00017144	brap-2	CELE_EEED8.16	3	NA
EEED8.18	WBGene00194696	EEED8.18	CELE_EEED8.18	2	NA
EEED8.2	WBGene00017133	EEED8.2	CELE_EEED8.2	2	other_RBP
EEED8.3	WBGene00017134	EEED8.3	CELE_EEED8.3	4	other_RBP
EEED8.4	WBGene00017135	EEED8.4	CELE_EEED8.4	4	other_RBP
EGAP2.1	WBGene00017147	EGAP2.1	CELE_EGAP2.1	3	NA
EGAP2.2	WBGene00017148	EGAP2.2	CELE_EGAP2.2	2	NA
E_BE45912.2	WBGene00017153	E_BE45912.2	CELE_E_BE45912.2	5	NA
F01D4.5	WBGene00008488	F01D4.5	CELE_F01D4.5	1	NA
F01D5.10	WBGene00008500	F01D5.10	CELE_F01D5.10	2	NA
F01D5.8	WBGene00008498	F01D5.8	CELE_F01D5.8	2	NA
F01F1.1	WBGene00017158	hpo-10	CELE_F01F1.1	2	NA
F01F1.11	WBGene00017165	F01F1.11	CELE_F01F1.11	3	other_RBP
F01F1.15	WBGene00017169	F01F1.15	CELE_F01F1.15	3	other_RBP
F01F1.2	WBGene00017159	F01F1.2	CELE_F01F1.2	3	other_RBP
F01F1.3	WBGene00017160	F01F1.3	CELE_F01F1.3	5	NA
F01F1.9	WBGene00017163	dnpp-1	CELE_F01F1.9	1	NA
F01G4.3	WBGene00008502	skih-2	CELE_F01G4.3	5	NA
F01G4.4	WBGene00008503	F01G4.4	CELE_F01G4.4	5	SPN4
F01G4.5	WBGene00008504	pigq-1	CELE_F01G4.5	3	NA
F01G4.6	WBGene00008505	F01G4.6	CELE_F01G4.6	1	NA
F02A9.1	WBGene00008513	F02A9.1	CELE_F02A9.1	2	NA
F02A9.4	WBGene00008514	mrpl-44	CELE_F02A9.4	3	NA
F02A9.7	WBGene00044406	F02A9.7	CELE_F02A9.7	2	NA
F02C12.3	WBGene00008517	F02C12.3	CELE_F02C12.3	2	NA
F02C12.7	WBGene00189980	F02C12.7	CELE_F02C12.7	2	NA
F02C9.2	WBGene00017173	F02C9.2	CELE_F02C9.2	2	NA
F02D10.6	WBGene00008526	F02D10.6	CELE_F02D10.6	5	SPN4
F02D8.4	WBGene00008521	F02D8.4	CELE_F02D8.4	2	NA
F02E11.2	WBGene00017180	F02E11.2	CELE_F02E11.2	2	NA
F02E11.3	WBGene00017181	F02E11.3	CELE_F02E11.3	5	NA
F02E11.4	WBGene00017182	F02E11.4	CELE_F02E11.4	2	other_RBP
F02E11.7	WBGene00195073	F02E11.7	CELE_F02E11.7	2	NA
F02E8.4	WBGene00017177	F02E8.4	CELE_F02E8.4	5	SPN4
F02E9.1	WBGene00008528	F02E9.1	CELE_F02E9.1	5	NA
F02E9.10	WBGene00008533	F02E9.10	CELE_F02E9.10	4	NA
F02E9.3	WBGene00008529	F02E9.3	CELE_F02E9.3	1	NA
F02E9.5	WBGene00008530	F02E9.5	CELE_F02E9.5	3	NA
F02E9.7	WBGene00008531	F02E9.7	CELE_F02E9.7	3	SPN4
F02E9.9	WBGene00008532	dpt-1	CELE_F02E9.9	1	NA
F02H6.1	WBGene00008534	F02H6.1	CELE_F02H6.1	2	NA
F02H6.2	WBGene00008535	F02H6.2	CELE_F02H6.2	3	other_RBP
F02H6.3	WBGene00008536	F02H6.3	CELE_F02H6.3	1	other_RBP
F02H6.4	WBGene00008537	F02H6.4	CELE_F02H6.4	2	NA
F02H6.6	WBGene00008539	F02H6.6	CELE_F02H6.6	2	NA
F07A11.1	WBGene00008545	F07A11.1	CELE_F07A11.1	2	NA
F07A11.2	WBGene00008546	gfat-1	CELE_F07A11.2	5	SPN4
F07A11.4	WBGene00008547	F07A11.4	CELE_F07A11.4	2	NA
F07A11.5	WBGene00008548	F07A11.5	CELE_F07A11.5	2	NA
F07A11.9	WBGene00195441	F07A11.9	CELE_F07A11.9	2	NA
F07A5.2	WBGene00008541	spsp-1	CELE_F07A5.2	2	NA
F07A5.4	WBGene00008543	F07A5.4	CELE_F07A5.4	2	NA
F07C3.13	WBGene00197141	F07C3.13	CELE_F07C3.13	2	NA
F07C3.3	WBGene00017194	F07C3.3	CELE_F07C3.3	2	NA
F07C6.3	WBGene00008554	F07C6.3	CELE_F07C6.3	2	NA
F07C6.4	WBGene00008555	F07C6.4	CELE_F07C6.4	3	other_RBP
F07E5.4	WBGene00017209	F07E5.4	CELE_F07E5.4	2	NA
F07E5.5	WBGene00017210	F07E5.5	CELE_F07E5.5	1	NA
F07F6.2	WBGene00017216	F07F6.2	CELE_F07F6.2	2	NA
F07F6.4	WBGene00017217	F07F6.4	CELE_F07F6.4	5	SPN4
F07F6.7	WBGene00017219	F07F6.7	CELE_F07F6.7	2	NA
F07F6.8	WBGene00017220	F07F6.8	CELE_F07F6.8	4	NA
F07G6.2	WBGene00017222	F07G6.2	CELE_F07G6.2	2	NA
F07G6.3	WBGene00017223	F07G6.3	CELE_F07G6.3	2	NA
F07G6.9	WBGene00044583	F07G6.9	CELE_F07G6.9	2	NA
F07H5.10	WBGene00008561	F07H5.10	CELE_F07H5.10	3	NA
F07H5.13	WBGene00008563	F07H5.13	CELE_F07H5.13	2	other_RBP
F07H5.3	WBGene00014307	F07H5.3	CELE_F07H5.3	2	NA
F07H5.4	WBGene00014308	F07H5.4	CELE_F07H5.4	2	NA
F07H5.5	WBGene00014309	F07H5.5	CELE_F07H5.5	4	NA
F07H5.6	WBGene00008557	idpa-2	CELE_F07H5.6	2	NA
F07H5.7	WBGene00008558	F07H5.7	CELE_F07H5.7	2	NA
F08A8.2	WBGene00008565	acox-1.2	drd-100,	2	NA
F08A8.4	WBGene00008567	acox-1.4	acox-4,	2	NA
F08A8.5	WBGene00008568	F08A8.5	CE2FT-2,	2	NA
F08A8.8	WBGene00045468	F08A8.8	CELE_F08A8.8	2	NA
F08B12.1	WBGene00008571	prmn-1	CELE_F08B12.1	2	NA
F08B12.4	WBGene00008572	F08B12.4	XM26,	2	NA
F08B4.3	WBGene00017235	F08B4.3	CELE_F08B4.3	2	NA
F08B4.4	WBGene00017236	nlp-60	CELE_F08B4.4	2	NA
F08B4.7	WBGene00017238	snrp-3	CELE_F08B4.7	4	other_RBP
F08B6.1	WBGene00017239	F08B6.1	CELE_F08B6.1	1	SPN4
F08B6.3	WBGene00017240	calu-2	CELE_F08B6.3	5	NA
F08B6.6	WBGene00200700	F08B6.6	CELE_F08B6.6	2	NA
F08C6.2	WBGene00017241	pcyt-1	CELE_F08C6.2	1	other_RBP
F08C6.5	WBGene00017243	F08C6.5	CELE_F08C6.5	2	NA
F08D12.1	WBGene00017245	srpa-72	CELE_F08D12.1	5	SPN4
F08D12.4	WBGene00017248	F08D12.4	CELE_F08D12.4	2	NA
F08F1.3	WBGene00017257	F08F1.3	CELE_F08F1.3	4	NA
F08F1.4	WBGene00017258	F08F1.4	CELE_F08F1.4	2	NA
F08F1.9	WBGene00017259	F08F1.9	CELE_F08F1.9	2	NA
F08F3.6	WBGene00017263	F08F3.6	CELE_F08F3.6	3	other_RBP
F08F3.9	WBGene00017265	snpc-1.3	CELE_F08F3.9	2	NA
F08F8.10	WBGene00017275	F08F8.10	CELE_F08F8.10	3	other_RBP
F08F8.2	WBGene00017268	hmgr-1	CELE_F08F8.2	3	other_RBP
F08F8.4	WBGene00017269	eco-1	CELE_F08F8.4	3	NA
F08F8.7	WBGene00017272	F08F8.7	CELE_F08F8.7	1	NA
F08F8.9	WBGene00017274	F08F8.9	CELE_F08F8.9	2	NA
F08G12.1	WBGene00008585	F08G12.1	CELE_F08G12.1	3	NA
F08G12.2	WBGene00008586	snrp-40.1	CELE_F08G12.2	4	NA
F08G12.3	WBGene00008587	F08G12.3	CELE_F08G12.3	3	other_RBP
F08G12.5	WBGene00008588	F08G12.5	CELE_F08G12.5	2	other_RBP
F08G2.11	WBGene00014312	F08G2.11	U2,	4	NA
F08G2.4	WBGene00008576	F08G2.4	2O123,	2	NA
F08G2.5	WBGene00008577	F08G2.5	CELE_F08G2.5	2	NA
F08G2.7	WBGene00008578	F08G2.7	CELE_F08G2.7	3	other_RBP
F08G2.8	WBGene00008579	F08G2.8	CELE_F08G2.8	4	NA
F08G5.1	WBGene00008580	dsb-1	CELE_F08G5.1	3	other_RBP
F08G5.3	WBGene00008582	F08G5.3	CELE_F08G5.3	2	NA
F08H9.2	WBGene00008590	F08H9.2	CELE_F08H9.2	2	NA
F08H9.3	WBGene00008591	F08H9.3	CELE_F08H9.3	1	NA
F08H9.4	WBGene00008592	F08H9.4	CELE_F08H9.4	1	NA
F09A5.1	WBGene00008598	spin-3	CELE_F09A5.1	2	NA
F09A5.10	WBGene00196264	F09A5.10	CELE_F09A5.10	2	NA
F09A5.2	WBGene00008599	F09A5.2	CELE_F09A5.2	2	NA
F09A5.4	WBGene00008601	mob-2	mob-1,	4	SPN4
F09B12.3	WBGene00008607	F09B12.3	CELE_F09B12.3	2	NA
F09B12.7	WBGene00195212	F09B12.7	CELE_F09B12.7	1	NA
F09B9.4	WBGene00008603	F09B9.4	CELE_F09B9.4	2	NA
F09B9.5	WBGene00008604	F09B9.5	CELE_F09B9.5	4	NA
F09C12.6	WBGene00017278	srsy-1	CELE_F09C12.6	2	NA
F09C8.1	WBGene00008621	F09C8.1	CELE_F09C8.1	2	NA
F09C8.2	WBGene00008622	F09C8.2	CELE_F09C8.2	4	NA
F09D1.1	WBGene00017280	usp-39	CELE_F09D1.1	3	NA
F09E10.6	WBGene00017296	F09E10.6	CELE_F09E10.6	1	NA
F09E5.11	WBGene00017289	F09E5.11	F09E5.d,	3	NA
F09E5.12	WBGene00017290	F09E5.12	F09E5.c,	2	SPN4
F09E5.14	WBGene00017291	F09E5.14	CELE_F09E5.14	2	NA
F09E5.16	WBGene00017292	F09E5.16	CELE_F09E5.16	4	NA
F09E5.2	WBGene00017282	algn-2	CELE_F09E5.2	3	NA
F09E5.3	WBGene00017283	F09E5.3	CELE_F09E5.3	5	SPN4
F09E5.7	WBGene00017285	F09E5.7	CELE_F09E5.7	2	SPN4
F09E5.8	WBGene00017286	F09E5.8	CELE_F09E5.8	5	NA
F09E8.2	WBGene00008624	crld-1	CELE_F09E8.2	5	NA
F09E8.8	WBGene00008626	nlp-79	CELE_F09E8.8	2	NA
F09F3.17	WBGene00200822	F09F3.17	CELE_F09F3.17	2	NA
F09F7.1	WBGene00017299	molo-1	CELE_F09F7.1	2	NA
F09F7.3	WBGene00017300	rpc-2	CELE_F09F7.3	5	NA
F09F7.4	WBGene00017301	hach-1	CELE_F09F7.4	3	NA
F09F7.6	WBGene00017303	F09F7.6	CELE_F09F7.6	2	NA
F09F7.7	WBGene00017304	nmad-1	CELE_F09F7.7	1	NA
F09G2.1	WBGene00017310	F09G2.1	CELE_F09G2.1	2	NA
F09G2.2	WBGene00017311	F09G2.2	CELE_F09G2.2	3	NA
F09G2.3	WBGene00017312	pitr-5	CELE_F09G2.3	2	NA
F09G2.8	WBGene00017316	F09G2.8	CELE_F09G2.8	1	other_RBP
F09G2.9	WBGene00017317	attf-2	CELE_F09G2.9	4	NA
F09G8.3	WBGene00017319	mrps-9	CELE_F09G8.3	5	NA
F09G8.7	WBGene00017321	F09G8.7	CELE_F09G8.7	5	SPN4
F10A3.17	WBGene00045507	F10A3.17	CELE_F10A3.17	2	NA
F10B5.2	WBGene00008639	F10B5.2	CELE_F10B5.2	2	NA
F10B5.3	WBGene00008640	btbz-2	CELE_F10B5.3	2	NA
F10B5.8	WBGene00008642	ints-11	CELE_F10B5.8	5	NA
F10C1.8	WBGene00017327	F10C1.8	CELE_F10C1.8	2	NA
F10C2.11	WBGene00198873	F10C2.11	CELE_F10C2.11	2	NA
F10C2.3	WBGene00008644	F10C2.3	CELE_F10C2.3	2	NA
F10C2.4	WBGene00008645	F10C2.4	CELE_F10C2.4	1	NA
F10C2.5	WBGene00008646	F10C2.5	CELE_F10C2.5	2	NA
F10C2.7	WBGene00008647	F10C2.7	CELE_F10C2.7	2	NA
F10C2.9	WBGene00195537	F10C2.9	CELE_F10C2.9	2	NA
F10C5.2	WBGene00017328	nemp-1	CELE_F10C5.2	3	NA
F10D11.2	WBGene00008648	F10D11.2	CELE_F10D11.2	3	NA
F10D11.4	WBGene00008650	F10D11.4	CELE_F10D11.4	2	NA
F10D11.5	WBGene00008651	F10D11.5	CELE_F10D11.5	2	NA
F10D11.6	WBGene00008652	F10D11.6	CELE_F10D11.6	2	NA
F10D2.10	WBGene00017335	F10D2.10	CELE_F10D2.10	4	NA
F10D2.12	NA	NA	NA	2	NA
F10D2.8	WBGene00017334	F10D2.8	CELE_F10D2.8	2	NA
F10D7.2	WBGene00017339	mfsd-10	CELE_F10D7.2	2	other_RBP
F10D7.3	WBGene00017340	F10D7.3	CELE_F10D7.3	2	NA
F10D7.4	WBGene00017341	F10D7.4	CELE_F10D7.4	2	NA
F10D7.5	WBGene00017342	F10D7.5	CELE_F10D7.5	5	NA
F10E7.1	WBGene00017343	F10E7.1	CELE_F10E7.1	4	other_RBP
F10E7.11	WBGene00017352	F10E7.11	CELE_F10E7.11	1	NA
F10E7.2	WBGene00017344	F10E7.2	CELE_F10E7.2	4	NA
F10E7.3	WBGene00017345	F10E7.3	CELE_F10E7.3	2	NA
F10E7.5	WBGene00017347	F10E7.5	CELE_F10E7.5	2	NA
F10E7.6	WBGene00017348	F10E7.6	CELE_F10E7.6	3	NA
F10E9.10	WBGene00017359	F10E9.10	CELE_F10E9.10	2	NA
F10E9.11	WBGene00017360	F10E9.11	CELE_F10E9.11	4	NA
F10E9.17	WBGene00200438	F10E9.17	CELE_F10E9.17	2	NA
F10E9.18	WBGene00200566	F10E9.18	CELE_F10E9.18	2	NA
F10E9.2	WBGene00017354	F10E9.2	CELE_F10E9.2	2	NA
F10E9.3	WBGene00017355	F10E9.3	CELE_F10E9.3	3	other_RBP
F10E9.4	WBGene00017356	F10E9.4	CELE_F10E9.4	3	NA
F10E9.5	WBGene00017357	F10E9.5	CELE_F10E9.5	5	other_RBP
F10E9.7	WBGene00017358	F10E9.7	CELE_F10E9.7	3	NA
F10G2.1	WBGene00017362	F10G2.1	CELE_F10G2.1	2	NA
F10G2.4	WBGene00017365	F10G2.4	CELE_F10G2.4	4	other_RBP
F10G7.10	WBGene00017373	F10G7.10	CELE_F10G7.10	3	NA
F10G7.12	WBGene00044744	F10G7.12	CELE_F10G7.12	2	NA
F10G7.5	WBGene00017369	F10G7.5	CELE_F10G7.5	3	NA
F10G7.9	WBGene00017372	F10G7.9	CELE_F10G7.9	3	NA
F10G8.6	WBGene00008664	nubp-1	CELE_F10G8.6	4	NA
F10G8.8	WBGene00008666	F10G8.8	CELE_F10G8.8	1	NA
F10G8.9	WBGene00008667	F10G8.9	CELE_F10G8.9	1	NA
F11A10.5	WBGene00008686	F11A10.5	CELE_F11A10.5	5	other_RBP
F11A10.6	WBGene00008687	F11A10.6	CELE_F11A10.6	3	SPN4
F11A10.7	WBGene00008688	rbm-34	CELE_F11A10.7	3	NA
F11A10.9	WBGene00045153	F11A10.9	CeN46,	2	NA
F11A3.2	WBGene00008670	eif-2Bdelta	CELE_F11A3.2	5	NA
F11A5.14	WBGene00014322	F11A5.14	U2-7,	2	NA
F11A5.15	WBGene00008680	F11A5.15	CELE_F11A5.15	2	NA
F11A5.18	WBGene00045511	F11A5.18	CELE_F11A5.18	2	NA
F11A5.9	WBGene00008677	F11A5.9	CELE_F11A5.9	3	NA
F11C1.1	WBGene00008690	F11C1.1	CELE_F11C1.1	4	NA
F11C1.5	WBGene00008694	vwa-8	CELE_F11C1.5	4	NA
F11C1.7	WBGene00045495	F11C1.7	CELE_F11C1.7	1	NA
F11C3.1	WBGene00008695	F11C3.1	CELE_F11C3.1	2	NA
F11C7.6	WBGene00017378	F11C7.6	CELE_F11C7.6	2	other_RBP
F11D11.12	WBGene00045362	F11D11.12	CELE_F11D11.12	4	NA
F11D11.15	WBGene00050971	F11D11.15	CELE_F11D11.15	2	NA
F11D11.6	WBGene00008701	F11D11.6	CELE_F11D11.6	2	NA
F11D5.1	WBGene00017380	F11D5.1	CELE_F11D5.1	3	other_RBP
F11E6.1	WBGene00008706	gba-3	CELE_F11E6.1	2	NA
F11E6.19	WBGene00195804	F11E6.19	CELE_F11E6.19	2	NA
F11E6.21	WBGene00198753	F11E6.21	CELE_F11E6.21	2	NA
F11E6.3	WBGene00008707	epic-1	CELE_F11E6.3	2	NA
F11E6.4	WBGene00008708	F11E6.4	CELE_F11E6.4	2	NA
F11E6.7	WBGene00008710	rif-1.1	CELE_F11E6.7	1	other_RBP
F11E6.8	WBGene00008711	F11E6.8	CELE_F11E6.8	2	NA
F11E6.9	WBGene00008712	F11E6.9	CELE_F11E6.9	2	NA
F11F1.1	WBGene00008714	F11F1.1	CELE_F11F1.1	2	NA
F11F1.8	WBGene00044399	F11F1.8	CELE_F11F1.8	2	NA
F11G11.13	WBGene00017388	F11G11.13	CELE_F11G11.13	2	NA
F11G11.4	WBGene00017384	F11G11.4	CELE_F11G11.4	2	NA
F11G11.5	WBGene00017385	F11G11.5	CELE_F11G11.5	3	other_RBP
F11H8.8	WBGene00201001	F11H8.8	CELE_F11H8.8	2	NA
F12A10.7	WBGene00017396	suex-1	CELE_F12A10.7	2	NA
F12A10.8	WBGene00017397	F12A10.8	CELE_F12A10.8	5	SPN4
F12B6.2	WBGene00017398	slc-17.6	CELE_F12B6.2	1	NA
F12D9.15	WBGene00200990	F12D9.15	CELE_F12D9.15	2	NA
F12D9.16	WBGene00201544	F12D9.16	CELE_F12D9.16	2	NA
F12D9.2	WBGene00017401	F12D9.2	CELE_F12D9.2	2	NA
F12D9.6	WBGene00196019	F12D9.6	CELE_F12D9.6	2	NA
F12D9.8	WBGene00196190	F12D9.8	CELE_F12D9.8	2	NA
F12D9.t1	WBGene00022986	F12D9.t1	CELE_F12D9.T1	2	NA
F12D9.t2	WBGene00022987	F12D9.t2	CELE_F12D9.T2	2	NA
F12E12.1	WBGene00017402	F12E12.1	F12E12.i,	4	NA
F12E12.11	WBGene00044811	nta-1	F12E12.c,	2	NA
F12E12.12	WBGene00086558	F12E12.12	F12E12.b,	2	NA
F12E12.2	WBGene00017403	F12E12.2	F12E12.h,	2	NA
F12F6.1	WBGene00008720	F12F6.1	CELE_F12F6.1	1	NA
F12F6.12	WBGene00195301	F12F6.12	CELE_F12F6.12	2	NA
F12F6.15	WBGene00198307	F12F6.15	CELE_F12F6.15	2	NA
F12F6.19	WBGene00201942	F12F6.19	CELE_F12F6.19	2	NA
F12F6.2	NA	NA	NA	2	NA
F12F6.7	WBGene00008722	F12F6.7	CELE_F12F6.7	1	NA
F12F6.8	WBGene00008723	F12F6.8	CELE_F12F6.8	4	other_RBP
F13A2.10	WBGene00195154	F13A2.10	CELE_F13A2.10	2	NA
F13A2.4	WBGene00017413	F13A2.4	CELE_F13A2.4	2	NA
F13A7.11	WBGene00008726	F13A7.11	CELE_F13A7.11	2	NA
F13A7.12	WBGene00008727	F13A7.12	CELE_F13A7.12	2	NA
F13A7.14	WBGene00045357	F13A7.14	CELE_F13A7.14	1	NA
F13B12.1	WBGene00008729	F13B12.1	CELE_F13B12.1	4	NA
F13B12.12	WBGene00195626	F13B12.12	CELE_F13B12.12	2	NA
F13B12.2	WBGene00008730	F13B12.2	CELE_F13B12.2	2	NA
F13B12.6	WBGene00008733	F13B12.6	CELE_F13B12.6	3	SPN4
F13B6.1	WBGene00017416	F13B6.1	CELE_F13B6.1	2	NA
[truncated: 10,784 more rows]
