# Supplementary material for: The SPN-4 Rbfox RNA-binding protein selects maternal mRNAs for CCR4-NOT-dependent clearance in early Caenorhabditis elegans embryos
Source: Development. 2026 Jun 4;153(11):dev205295. doi: 10.1242/dev.205295 (PMC13286378; doi:10.1242/dev.205295)
Supplement: Table S6. — (Related to Figs 3-8,12, S7-12, S17 and S18). ipt counts and statistics for lin-41 and set-3 mRNA in individual blastomeres. (Related to Fig. 5). [file develop-153-205295-TableS6.xlsx]

## Sheet: README
Table S6. Probesets used for smFISH and smiFISH
This file contains probesets used in Fig 3-8, 12, S6-S11, S16
Lists of the oligos ordered for smFISH and smiFISH assays
	spn-4(tm291)/tmC3[egl-9(tmIs1230) spn-4(tn2056[spn-4::gfp::3xflag])] V
Tabs	(1) smFISH_Onish		smFISH probeset sequences ordered by the Osborne Nishimura Lab
	(2) smFISH_DG_lab		smFISH probeset sequences ordered by the Greenstein Lab
	(3) smiFISH_Onish		smiFISH primary probeset sequences ordered by the Osborne Nishimura Lab
	(4) smiFISH_FLAPS_Onish		smiFISH secondary probeset sequences ordered by the Osborne Nishimura Lab

## Sheet: smFISH_ONish
Probeset Name	Description	Transcript	Alt_ID	WBGene_ID	No	Seq	Fluor
oEO159	chs-1 CalFluor610	chs-1	T25G3.2	WBGene00000496	1	cttgctgtttcgttgattga	Cal Fluor 610
oEO159	chs-1 CalFluor610	chs-1	T25G3.2	WBGene00000496	2	gttcatcctggtaacgaacg	Cal Fluor 610
oEO159	chs-1 CalFluor610	chs-1	T25G3.2	WBGene00000496	3	cagatcttttgtgcgatcga	Cal Fluor 610
oEO159	chs-1 CalFluor610	chs-1	T25G3.2	WBGene00000496	4	gtcgcctgtaaaactgtgac	Cal Fluor 610
oEO159	chs-1 CalFluor610	chs-1	T25G3.2	WBGene00000496	5	tagcgacagatatattcccg	Cal Fluor 610
oEO159	chs-1 CalFluor610	chs-1	T25G3.2	WBGene00000496	6	tgacttgacgagttgaccac	Cal Fluor 610
oEO159	chs-1 CalFluor610	chs-1	T25G3.2	WBGene00000496	7	ccgattgctcgaagagattc	Cal Fluor 610
oEO159	chs-1 CalFluor610	chs-1	T25G3.2	WBGene00000496	8	ttcggaatgatcttcctgtt	Cal Fluor 610
oEO159	chs-1 CalFluor610	chs-1	T25G3.2	WBGene00000496	9	agaatgcgttgtgtcaatcc	Cal Fluor 610
oEO159	chs-1 CalFluor610	chs-1	T25G3.2	WBGene00000496	10	cttccgtacagcatatttga	Cal Fluor 610
oEO159	chs-1 CalFluor610	chs-1	T25G3.2	WBGene00000496	11	acgatgcgcatgagggaaac	Cal Fluor 610
oEO159	chs-1 CalFluor610	chs-1	T25G3.2	WBGene00000496	12	agtagaagaagcctcgtgtg	Cal Fluor 610
oEO159	chs-1 CalFluor610	chs-1	T25G3.2	WBGene00000496	13	tgaaatccctcgcatgacaa	Cal Fluor 610
oEO159	chs-1 CalFluor610	chs-1	T25G3.2	WBGene00000496	14	gggtgcacgaaagagaacgg	Cal Fluor 610
oEO159	chs-1 CalFluor610	chs-1	T25G3.2	WBGene00000496	15	gggtgattggcaagcataac	Cal Fluor 610
oEO159	chs-1 CalFluor610	chs-1	T25G3.2	WBGene00000496	16	gctttggaaccattgatcac	Cal Fluor 610
oEO159	chs-1 CalFluor610	chs-1	T25G3.2	WBGene00000496	17	aaagtccggagatgcgattc	Cal Fluor 610
oEO159	chs-1 CalFluor610	chs-1	T25G3.2	WBGene00000496	18	ttcttgccgattcagtgaat	Cal Fluor 610
oEO159	chs-1 CalFluor610	chs-1	T25G3.2	WBGene00000496	19	tcatccgatatgtcttcttc	Cal Fluor 610
oEO159	chs-1 CalFluor610	chs-1	T25G3.2	WBGene00000496	20	tcgtttcgaattcgtagctc	Cal Fluor 610
oEO159	chs-1 CalFluor610	chs-1	T25G3.2	WBGene00000496	21	atctcggtttctgtttcatg	Cal Fluor 610
oEO159	chs-1 CalFluor610	chs-1	T25G3.2	WBGene00000496	22	cttgttgttcatacgtgtcg	Cal Fluor 610
oEO159	chs-1 CalFluor610	chs-1	T25G3.2	WBGene00000496	23	cttccaatcggtatcgaagt	Cal Fluor 610
oEO159	chs-1 CalFluor610	chs-1	T25G3.2	WBGene00000496	24	ttctctattccatcttcttc	Cal Fluor 610
oEO159	chs-1 CalFluor610	chs-1	T25G3.2	WBGene00000496	25	catgtacataacttggctcc	Cal Fluor 610
oEO159	chs-1 CalFluor610	chs-1	T25G3.2	WBGene00000496	26	taaacgtgttgtcagccatc	Cal Fluor 610
oEO159	chs-1 CalFluor610	chs-1	T25G3.2	WBGene00000496	27	gaaaacatgttcagcagcct	Cal Fluor 610
oEO159	chs-1 CalFluor610	chs-1	T25G3.2	WBGene00000496	28	gaaacatccaggcgcacaaa	Cal Fluor 610
oEO159	chs-1 CalFluor610	chs-1	T25G3.2	WBGene00000496	29	ttgtcatccatcaatgcaga	Cal Fluor 610
oEO159	chs-1 CalFluor610	chs-1	T25G3.2	WBGene00000496	30	ggtcttagtatacttgtgca	Cal Fluor 610
oEO159	chs-1 CalFluor610	chs-1	T25G3.2	WBGene00000496	31	taggcgatgtaggcatatga	Cal Fluor 610
oEO159	chs-1 CalFluor610	chs-1	T25G3.2	WBGene00000496	32	aaagcagcaacttgggcgaa	Cal Fluor 610
oEO159	chs-1 CalFluor610	chs-1	T25G3.2	WBGene00000496	33	cacatcagatcctcgaagtt	Cal Fluor 610
oEO159	chs-1 CalFluor610	chs-1	T25G3.2	WBGene00000496	34	tacgaacgcgtacgcaatcg	Cal Fluor 610
oEO159	chs-1 CalFluor610	chs-1	T25G3.2	WBGene00000496	35	taaattgttccataggcgct	Cal Fluor 610
oEO159	chs-1 CalFluor610	chs-1	T25G3.2	WBGene00000496	36	atctgaatccctttttcaca	Cal Fluor 610
oEO159	chs-1 CalFluor610	chs-1	T25G3.2	WBGene00000496	37	ttcttttccattttctctcg	Cal Fluor 610
oEO159	chs-1 CalFluor610	chs-1	T25G3.2	WBGene00000496	38	tctgcagtttgagtttcttc	Cal Fluor 610
oEO159	chs-1 CalFluor610	chs-1	T25G3.2	WBGene00000496	39	ctacgttctcttcaatcgga	Cal Fluor 610
oEO159	chs-1 CalFluor610	chs-1	T25G3.2	WBGene00000496	40	atgacttgtcatccacacat	Cal Fluor 610
oEO159	chs-1 CalFluor610	chs-1	T25G3.2	WBGene00000496	41	gttttcctcgttcacaaact	Cal Fluor 610
oEO159	chs-1 CalFluor610	chs-1	T25G3.2	WBGene00000496	42	gaaaaccttttccgcacttt	Cal Fluor 610
oEO159	chs-1 CalFluor610	chs-1	T25G3.2	WBGene00000496	43	tttcgtagagaagccaatcc	Cal Fluor 610
oEO159	chs-1 CalFluor610	chs-1	T25G3.2	WBGene00000496	44	ttggcgagaacttgatgctg	Cal Fluor 610
oEO159	chs-1 CalFluor610	chs-1	T25G3.2	WBGene00000496	45	ttaatggttcatcggtttcc	Cal Fluor 610
oEO159	chs-1 CalFluor610	chs-1	T25G3.2	WBGene00000496	46	cttcttggaaagctcctatc	Cal Fluor 610
oEO159	chs-1 CalFluor610	chs-1	T25G3.2	WBGene00000496	47	ggtgaaactccgtattcgta	Cal Fluor 610
oEO159	chs-1 CalFluor610	chs-1	T25G3.2	WBGene00000496	48	gagacgagccttttgaagtt	Cal Fluor 610
oDMP288	oDMP288 chs-1 Q670	chs-1	T25G3.2	WBGene00000496	1	cttgctgtttcgttgattga	Quasar 670
oDMP288	oDMP288 chs-1 Q670	chs-1	T25G3.2	WBGene00000496	2	gttcatcctggtaacgaacg	Quasar 670
oDMP288	oDMP288 chs-1 Q670	chs-1	T25G3.2	WBGene00000496	3	cagatcttttgtgcgatcga	Quasar 670
oDMP288	oDMP288 chs-1 Q670	chs-1	T25G3.2	WBGene00000496	4	gtcgcctgtaaaactgtgac	Quasar 670
oDMP288	oDMP288 chs-1 Q670	chs-1	T25G3.2	WBGene00000496	5	tagcgacagatatattcccg	Quasar 670
oDMP288	oDMP288 chs-1 Q670	chs-1	T25G3.2	WBGene00000496	6	tgacttgacgagttgaccac	Quasar 670
oDMP288	oDMP288 chs-1 Q670	chs-1	T25G3.2	WBGene00000496	7	ccgattgctcgaagagattc	Quasar 670
oDMP288	oDMP288 chs-1 Q670	chs-1	T25G3.2	WBGene00000496	8	ttcggaatgatcttcctgtt	Quasar 670
oDMP288	oDMP288 chs-1 Q670	chs-1	T25G3.2	WBGene00000496	9	agaatgcgttgtgtcaatcc	Quasar 670
oDMP288	oDMP288 chs-1 Q670	chs-1	T25G3.2	WBGene00000496	10	cttccgtacagcatatttga	Quasar 670
oDMP288	oDMP288 chs-1 Q670	chs-1	T25G3.2	WBGene00000496	11	acgatgcgcatgagggaaac	Quasar 670
oDMP288	oDMP288 chs-1 Q670	chs-1	T25G3.2	WBGene00000496	12	agtagaagaagcctcgtgtg	Quasar 670
oDMP288	oDMP288 chs-1 Q670	chs-1	T25G3.2	WBGene00000496	13	tgaaatccctcgcatgacaa	Quasar 670
oDMP288	oDMP288 chs-1 Q670	chs-1	T25G3.2	WBGene00000496	14	gggtgcacgaaagagaacgg	Quasar 670
oDMP288	oDMP288 chs-1 Q670	chs-1	T25G3.2	WBGene00000496	15	gggtgattggcaagcataac	Quasar 670
oDMP288	oDMP288 chs-1 Q670	chs-1	T25G3.2	WBGene00000496	16	gctttggaaccattgatcac	Quasar 670
oDMP288	oDMP288 chs-1 Q670	chs-1	T25G3.2	WBGene00000496	17	aaagtccggagatgcgattc	Quasar 670
oDMP288	oDMP288 chs-1 Q670	chs-1	T25G3.2	WBGene00000496	18	ttcttgccgattcagtgaat	Quasar 670
oDMP288	oDMP288 chs-1 Q670	chs-1	T25G3.2	WBGene00000496	19	tcatccgatatgtcttcttc	Quasar 670
oDMP288	oDMP288 chs-1 Q670	chs-1	T25G3.2	WBGene00000496	20	tcgtttcgaattcgtagctc	Quasar 670
oDMP288	oDMP288 chs-1 Q670	chs-1	T25G3.2	WBGene00000496	21	atctcggtttctgtttcatg	Quasar 670
oDMP288	oDMP288 chs-1 Q670	chs-1	T25G3.2	WBGene00000496	22	cttgttgttcatacgtgtcg	Quasar 670
oDMP288	oDMP288 chs-1 Q670	chs-1	T25G3.2	WBGene00000496	23	cttccaatcggtatcgaagt	Quasar 670
oDMP288	oDMP288 chs-1 Q670	chs-1	T25G3.2	WBGene00000496	24	ttctctattccatcttcttc	Quasar 670
oDMP288	oDMP288 chs-1 Q670	chs-1	T25G3.2	WBGene00000496	25	catgtacataacttggctcc	Quasar 670
oDMP288	oDMP288 chs-1 Q670	chs-1	T25G3.2	WBGene00000496	26	taaacgtgttgtcagccatc	Quasar 670
oDMP288	oDMP288 chs-1 Q670	chs-1	T25G3.2	WBGene00000496	27	gaaaacatgttcagcagcct	Quasar 670
oDMP288	oDMP288 chs-1 Q670	chs-1	T25G3.2	WBGene00000496	28	gaaacatccaggcgcacaaa	Quasar 670
oDMP288	oDMP288 chs-1 Q670	chs-1	T25G3.2	WBGene00000496	29	ttgtcatccatcaatgcaga	Quasar 670
oDMP288	oDMP288 chs-1 Q670	chs-1	T25G3.2	WBGene00000496	30	ggtcttagtatacttgtgca	Quasar 670
oDMP288	oDMP288 chs-1 Q670	chs-1	T25G3.2	WBGene00000496	31	taggcgatgtaggcatatga	Quasar 670
oDMP288	oDMP288 chs-1 Q670	chs-1	T25G3.2	WBGene00000496	32	aaagcagcaacttgggcgaa	Quasar 670
oDMP288	oDMP288 chs-1 Q670	chs-1	T25G3.2	WBGene00000496	33	cacatcagatcctcgaagtt	Quasar 670
oDMP288	oDMP288 chs-1 Q670	chs-1	T25G3.2	WBGene00000496	34	tacgaacgcgtacgcaatcg	Quasar 670
oDMP288	oDMP288 chs-1 Q670	chs-1	T25G3.2	WBGene00000496	35	taaattgttccataggcgct	Quasar 670
oDMP288	oDMP288 chs-1 Q670	chs-1	T25G3.2	WBGene00000496	36	atctgaatccctttttcaca	Quasar 670
oDMP288	oDMP288 chs-1 Q670	chs-1	T25G3.2	WBGene00000496	37	accactctcaatacttctca	Quasar 670
oDMP288	oDMP288 chs-1 Q670	chs-1	T25G3.2	WBGene00000496	38	tctgcagtttgagtttcttc	Quasar 670
oDMP288	oDMP288 chs-1 Q670	chs-1	T25G3.2	WBGene00000496	39	ctacgttctcttcaatcgga	Quasar 670
oDMP288	oDMP288 chs-1 Q670	chs-1	T25G3.2	WBGene00000496	40	atgacttgtcatccacacat	Quasar 670
oDMP288	oDMP288 chs-1 Q670	chs-1	T25G3.2	WBGene00000496	41	gttttcctcgttcacaaact	Quasar 670
oDMP288	oDMP288 chs-1 Q670	chs-1	T25G3.2	WBGene00000496	42	gaaaaccttttccgcacttt	Quasar 670
oDMP288	oDMP288 chs-1 Q670	chs-1	T25G3.2	WBGene00000496	43	tttcgtagagaagccaatcc	Quasar 670
oDMP288	oDMP288 chs-1 Q670	chs-1	T25G3.2	WBGene00000496	44	ttggcgagaacttgatgctg	Quasar 670
oDMP288	oDMP288 chs-1 Q670	chs-1	T25G3.2	WBGene00000496	45	ttaatggttcatcggtttcc	Quasar 670
oDMP288	oDMP288 chs-1 Q670	chs-1	T25G3.2	WBGene00000496	46	cttcttggaaagctcctatc	Quasar 670
oDMP288	oDMP288 chs-1 Q670	chs-1	T25G3.2	WBGene00000496	47	ggtgaaactccgtattcgta	Quasar 670
oDMP288	oDMP288 chs-1 Q670	chs-1	T25G3.2	WBGene00000496	48	gagacgagccttttgaagtt	Quasar 670
oDMP289	oDMP289_cpg-2_Q670	cpg-2	B0280.5	WBGene00015102	1	caaaagccaggagtgtgagt	Quasar 670
oDMP289	oDMP289_cpg-2_Q670	cpg-2	B0280.5	WBGene00015102	2	tgaaggaactgtccattggc	Quasar 670
oDMP289	oDMP289_cpg-2_Q670	cpg-2	B0280.5	WBGene00015102	3	catcgagagcgtttgtacag	Quasar 670
oDMP289	oDMP289_cpg-2_Q670	cpg-2	B0280.5	WBGene00015102	4	gcattcaccaagagcgtaaa	Quasar 670
oDMP289	oDMP289_cpg-2_Q670	cpg-2	B0280.5	WBGene00015102	5	tcccgagcaagtcagaaatt	Quasar 670
oDMP289	oDMP289_cpg-2_Q670	cpg-2	B0280.5	WBGene00015102	6	tgggcaatccatgattcttg	Quasar 670
oDMP289	oDMP289_cpg-2_Q670	cpg-2	B0280.5	WBGene00015102	7	gctcgttgtagatgagatca	Quasar 670
oDMP289	oDMP289_cpg-2_Q670	cpg-2	B0280.5	WBGene00015102	8	cgccagtcgcagataagaag	Quasar 670
oDMP289	oDMP289_cpg-2_Q670	cpg-2	B0280.5	WBGene00015102	9	cttcgcaaccaatcacgttg	Quasar 670
oDMP289	oDMP289_cpg-2_Q670	cpg-2	B0280.5	WBGene00015102	10	tgaggtctcaccagatgatt	Quasar 670
oDMP289	oDMP289_cpg-2_Q670	cpg-2	B0280.5	WBGene00015102	11	gaagattcaccagatccttc	Quasar 670
oDMP289	oDMP289_cpg-2_Q670	cpg-2	B0280.5	WBGene00015102	12	aacattttcgactgtctcct	Quasar 670
oDMP289	oDMP289_cpg-2_Q670	cpg-2	B0280.5	WBGene00015102	13	taagtggtacaaccacctga	Quasar 670
oDMP289	oDMP289_cpg-2_Q670	cpg-2	B0280.5	WBGene00015102	14	ccgtgtttgttgtacagaag	Quasar 670
oDMP289	oDMP289_cpg-2_Q670	cpg-2	B0280.5	WBGene00015102	15	agaagagtggagttgggcaa	Quasar 670
oDMP289	oDMP289_cpg-2_Q670	cpg-2	B0280.5	WBGene00015102	16	gcacttctgagaatcagcat	Quasar 670
oDMP289	oDMP289_cpg-2_Q670	cpg-2	B0280.5	WBGene00015102	17	ttgcattcctcgacaagaga	Quasar 670
oDMP289	oDMP289_cpg-2_Q670	cpg-2	B0280.5	WBGene00015102	18	cagatccttcaccagaagtc	Quasar 670
oDMP289	oDMP289_cpg-2_Q670	cpg-2	B0280.5	WBGene00015102	19	cagaagattctccagatgct	Quasar 670
oDMP289	oDMP289_cpg-2_Q670	cpg-2	B0280.5	WBGene00015102	20	gcaaactccatttggatgga	Quasar 670
oDMP289	oDMP289_cpg-2_Q670	cpg-2	B0280.5	WBGene00015102	21	gagcaagtgaggaagttggt	Quasar 670
oDMP289	oDMP289_cpg-2_Q670	cpg-2	B0280.5	WBGene00015102	22	catgatgcgagcaattccac	Quasar 670
oDMP289	oDMP289_cpg-2_Q670	cpg-2	B0280.5	WBGene00015102	23	gaagacgagagaagctgggc	Quasar 670
oDMP289	oDMP289_cpg-2_Q670	cpg-2	B0280.5	WBGene00015102	24	gtggccagtcacaaacaaga	Quasar 670
oDMP289	oDMP289_cpg-2_Q670	cpg-2	B0280.5	WBGene00015102	25	gaatgagaagtatccgtcct	Quasar 670
oDMP289	oDMP289_cpg-2_Q670	cpg-2	B0280.5	WBGene00015102	26	gcagtgaatgacgatgagca	Quasar 670
oDMP289	oDMP289_cpg-2_Q670	cpg-2	B0280.5	WBGene00015102	27	agaacatgacgatggcacgg	Quasar 670
oDMP289	oDMP289_cpg-2_Q670	cpg-2	B0280.5	WBGene00015102	28	agactcggagaacttgagtc	Quasar 670
oDMP289	oDMP289_cpg-2_Q670	cpg-2	B0280.5	WBGene00015102	29	gactcgtagtcgcaacgtac	Quasar 670
oDMP289	oDMP289_cpg-2_Q670	cpg-2	B0280.5	WBGene00015102	30	tctcttggcattcggaaaca	Quasar 670
oDMP289	oDMP289_cpg-2_Q670	cpg-2	B0280.5	WBGene00015102	31	gaagcttctccagattcttc	Quasar 670
oDMP289	oDMP289_cpg-2_Q670	cpg-2	B0280.5	WBGene00015102	32	agatccttctccagattgtt	Quasar 670
oDMP289	oDMP289_cpg-2_Q670	cpg-2	B0280.5	WBGene00015102	33	acgcattgattttgctcttc	Quasar 670
oDMP289	oDMP289_cpg-2_Q670	cpg-2	B0280.5	WBGene00015102	34	gatagcatgaagtccattgt	Quasar 670
oDMP289	oDMP289_cpg-2_Q670	cpg-2	B0280.5	WBGene00015102	35	gagagaacacgtggagagca	Quasar 670
oDMP289	oDMP289_cpg-2_Q670	cpg-2	B0280.5	WBGene00015102	36	tatcaacgtgtccattctgg	Quasar 670
oDMP289	oDMP289_cpg-2_Q670	cpg-2	B0280.5	WBGene00015102	37	atcgttgaaaaccaggctgg	Quasar 670
oDMP289	oDMP289_cpg-2_Q670	cpg-2	B0280.5	WBGene00015102	38	atgtttgtgggtaatcgcag	Quasar 670
oDMP289	oDMP289_cpg-2_Q670	cpg-2	B0280.5	WBGene00015102	39	tgtcttcgatgaggcatttc	Quasar 670
oDMP289	oDMP289_cpg-2_Q670	cpg-2	B0280.5	WBGene00015102	40	cagcaattggagtctcatca	Quasar 670
oDMP289	oDMP289_cpg-2_Q670	cpg-2	B0280.5	WBGene00015102	41	aaaggccatcggagaagagg	Quasar 670
oDMP289	oDMP289_cpg-2_Q670	cpg-2	B0280.5	WBGene00015102	42	tgcactgatgataagtggca	Quasar 670
oDMP289	oDMP289_cpg-2_Q670	cpg-2	B0280.5	WBGene00015102	43	aagttaatgagttgtccggc	Quasar 670
oDMP289	oDMP289_cpg-2_Q670	cpg-2	B0280.5	WBGene00015102	44	tgttggcagctgagaagacg	Quasar 670
oDMP289	oDMP289_cpg-2_Q670	cpg-2	B0280.5	WBGene00015102	45	cattgaagcagggtcgatga	Quasar 670
oDMP289	oDMP289_cpg-2_Q670	cpg-2	B0280.5	WBGene00015102	46	cggggttagtcaattagtgt	Quasar 670
oDMP289	oDMP289_cpg-2_Q670	cpg-2	B0280.5	WBGene00015102	47	tctatgggggcaatagtttt	Quasar 670
oDMP289	oDMP289_cpg-2_Q670	cpg-2	B0280.5	WBGene00015102	48	caggcagtttcatttctcaa	Quasar 670

## Sheet: smFISH_DG_lab
Transcript	Alt_ID	WBGene_ID	No	Seq	Fluor
chs-1	T25G3.2	WBGene00000496	1	cttgctgtttcgttgattga	Cal Fluor 610
chs-1	T25G3.2	WBGene00000496	2	gttcatcctggtaacgaacg	Cal Fluor 610
chs-1	T25G3.2	WBGene00000496	3	cagatcttttgtgcgatcga	Cal Fluor 610
chs-1	T25G3.2	WBGene00000496	4	gtcgcctgtaaaactgtgac	Cal Fluor 610
chs-1	T25G3.2	WBGene00000496	5	tagcgacagatatattcccg	Cal Fluor 610
chs-1	T25G3.2	WBGene00000496	6	tgacttgacgagttgaccac	Cal Fluor 610
chs-1	T25G3.2	WBGene00000496	7	ccgattgctcgaagagattc	Cal Fluor 610
chs-1	T25G3.2	WBGene00000496	8	ttcggaatgatcttcctgtt	Cal Fluor 610
chs-1	T25G3.2	WBGene00000496	9	agaatgcgttgtgtcaatcc	Cal Fluor 610
chs-1	T25G3.2	WBGene00000496	10	cttccgtacagcatatttga	Cal Fluor 610
chs-1	T25G3.2	WBGene00000496	11	acgatgcgcatgagggaaac	Cal Fluor 610
chs-1	T25G3.2	WBGene00000496	12	agtagaagaagcctcgtgtg	Cal Fluor 610
chs-1	T25G3.2	WBGene00000496	13	tgaaatccctcgcatgacaa	Cal Fluor 610
chs-1	T25G3.2	WBGene00000496	14	gggtgcacgaaagagaacgg	Cal Fluor 610
chs-1	T25G3.2	WBGene00000496	15	gggtgattggcaagcataac	Cal Fluor 610
chs-1	T25G3.2	WBGene00000496	16	gctttggaaccattgatcac	Cal Fluor 610
chs-1	T25G3.2	WBGene00000496	17	aaagtccggagatgcgattc	Cal Fluor 610
chs-1	T25G3.2	WBGene00000496	18	ttcttgccgattcagtgaat	Cal Fluor 610
chs-1	T25G3.2	WBGene00000496	19	tcatccgatatgtcttcttc	Cal Fluor 610
chs-1	T25G3.2	WBGene00000496	20	tcgtttcgaattcgtagctc	Cal Fluor 610
chs-1	T25G3.2	WBGene00000496	21	atctcggtttctgtttcatg	Cal Fluor 610
chs-1	T25G3.2	WBGene00000496	22	cttgttgttcatacgtgtcg	Cal Fluor 610
chs-1	T25G3.2	WBGene00000496	23	cttccaatcggtatcgaagt	Cal Fluor 610
chs-1	T25G3.2	WBGene00000496	24	ttctctattccatcttcttc	Cal Fluor 610
chs-1	T25G3.2	WBGene00000496	25	catgtacataacttggctcc	Cal Fluor 610
chs-1	T25G3.2	WBGene00000496	26	taaacgtgttgtcagccatc	Cal Fluor 610
chs-1	T25G3.2	WBGene00000496	27	gaaaacatgttcagcagcct	Cal Fluor 610
chs-1	T25G3.2	WBGene00000496	28	gaaacatccaggcgcacaaa	Cal Fluor 610
chs-1	T25G3.2	WBGene00000496	29	ttgtcatccatcaatgcaga	Cal Fluor 610
chs-1	T25G3.2	WBGene00000496	30	ggtcttagtatacttgtgca	Cal Fluor 610
chs-1	T25G3.2	WBGene00000496	31	taggcgatgtaggcatatga	Cal Fluor 610
chs-1	T25G3.2	WBGene00000496	32	aaagcagcaacttgggcgaa	Cal Fluor 610
chs-1	T25G3.2	WBGene00000496	33	cacatcagatcctcgaagtt	Cal Fluor 610
chs-1	T25G3.2	WBGene00000496	34	tacgaacgcgtacgcaatcg	Cal Fluor 610
chs-1	T25G3.2	WBGene00000496	35	taaattgttccataggcgct	Cal Fluor 610
chs-1	T25G3.2	WBGene00000496	36	atctgaatccctttttcaca	Cal Fluor 610
chs-1	T25G3.2	WBGene00000496	37	accactctcaatacttctca	Cal Fluor 610
chs-1	T25G3.2	WBGene00000496	38	tctgcagtttgagtttcttc	Cal Fluor 610
chs-1	T25G3.2	WBGene00000496	39	ctacgttctcttcaatcgga	Cal Fluor 610
chs-1	T25G3.2	WBGene00000496	40	atgacttgtcatccacacat	Cal Fluor 610
chs-1	T25G3.2	WBGene00000496	41	gttttcctcgttcacaaact	Cal Fluor 610
chs-1	T25G3.2	WBGene00000496	42	gaaaaccttttccgcacttt	Cal Fluor 610
chs-1	T25G3.2	WBGene00000496	43	tttcgtagagaagccaatcc	Cal Fluor 610
chs-1	T25G3.2	WBGene00000496	44	ttggcgagaacttgatgctg	Cal Fluor 610
chs-1	T25G3.2	WBGene00000496	45	ttaatggttcatcggtttcc	Cal Fluor 610
chs-1	T25G3.2	WBGene00000496	46	cttcttggaaagctcctatc	Cal Fluor 610
chs-1	T25G3.2	WBGene00000496	47	ggtgaaactccgtattcgta	Cal Fluor 610
chs-1	T25G3.2	WBGene00000496	48	gagacgagccttttgaagtt	Cal Fluor 610
lin-41	C12C8.3a	WBGene00003026	1	tcctgatgatgatggtttgg	Cal Fluor 610
lin-41	C12C8.3a	WBGene00003026	2	tgctgtggtgactgaatcat	Cal Fluor 610
lin-41	C12C8.3a	WBGene00003026	3	acaaacgaacggcagcactc	Cal Fluor 610
lin-41	C12C8.3a	WBGene00003026	4	tagcatgattggcacgtttt	Cal Fluor 610
lin-41	C12C8.3a	WBGene00003026	5	agacaggtacatctgcgatg	Cal Fluor 610
lin-41	C12C8.3a	WBGene00003026	6	ttggtgtcgaacaatccgac	Cal Fluor 610
lin-41	C12C8.3a	WBGene00003026	7	gcattccactgagtgagaat	Cal Fluor 610
lin-41	C12C8.3a	WBGene00003026	8	ccaattggacgcatcatgag	Cal Fluor 610
lin-41	C12C8.3a	WBGene00003026	9	tgttgcaatggagaccatga	Cal Fluor 610
lin-41	C12C8.3a	WBGene00003026	10	cattttgcatcaacatcggc	Cal Fluor 610
lin-41	C12C8.3a	WBGene00003026	11	tcgttggagagagtggagag	Cal Fluor 610
lin-41	C12C8.3a	WBGene00003026	12	tgatggtggcatatgcattg	Cal Fluor 610
lin-41	C12C8.3a	WBGene00003026	13	gagctatggttgcagaatgt	Cal Fluor 610
lin-41	C12C8.3a	WBGene00003026	14	gaagacattggtgttgccaa	Cal Fluor 610
lin-41	C12C8.3a	WBGene00003026	15	tattttcgattcgcatcctt	Cal Fluor 610
lin-41	C12C8.3a	WBGene00003026	16	cttcctgacattgcatacag	Cal Fluor 610
lin-41	C12C8.3a	WBGene00003026	17	gaacacgctgatgagcttga	Cal Fluor 610
lin-41	C12C8.3a	WBGene00003026	18	tgcacggctcatcaaagtag	Cal Fluor 610
lin-41	C12C8.3a	WBGene00003026	19	ctgatcctccaacattttga	Cal Fluor 610
lin-41	C12C8.3a	WBGene00003026	20	tcattttcaacgccagacac	Cal Fluor 610
lin-41	C12C8.3a	WBGene00003026	21	acagaagagcttcgaggtga	Cal Fluor 610
lin-41	C12C8.3a	WBGene00003026	22	tttccaggatgttgagcaac	Cal Fluor 610
lin-41	C12C8.3a	WBGene00003026	23	gaatatctccaagtggctga	Cal Fluor 610
lin-41	C12C8.3a	WBGene00003026	24	gatagtatcaccagtcttct	Cal Fluor 610
lin-41	C12C8.3a	WBGene00003026	25	gacgtgtgtatcgaaagcgg	Cal Fluor 610
lin-41	C12C8.3a	WBGene00003026	26	tgagtcgatcgtcttcattc	Cal Fluor 610
lin-41	C12C8.3a	WBGene00003026	27	ctgtttgacgctcacgaatc	Cal Fluor 610
lin-41	C12C8.3a	WBGene00003026	28	aacagatctccacatgcatc	Cal Fluor 610
lin-41	C12C8.3a	WBGene00003026	29	catcagaagttggcatagct	Cal Fluor 610
lin-41	C12C8.3a	WBGene00003026	30	cattgtgacctctacagttg	Cal Fluor 610
lin-41	C12C8.3a	WBGene00003026	31	ggatccttcgatagatggat	Cal Fluor 610
lin-41	C12C8.3a	WBGene00003026	32	ctgattggagttcctttgac	Cal Fluor 610
lin-41	C12C8.3a	WBGene00003026	33	gaatatccattgttgtcggg	Cal Fluor 610
lin-41	C12C8.3a	WBGene00003026	34	gctgcaatctcatcatagtt	Cal Fluor 610
lin-41	C12C8.3a	WBGene00003026	35	gacgacataattctccgtca	Cal Fluor 610
lin-41	C12C8.3a	WBGene00003026	36	tcagcgacaataacacgtcc	Cal Fluor 610
lin-41	C12C8.3a	WBGene00003026	37	ctggttccgaactttgagat	Cal Fluor 610
lin-41	C12C8.3a	WBGene00003026	38	ttccagcaggacgatcaaac	Cal Fluor 610
lin-41	C12C8.3a	WBGene00003026	39	ttccgttttcatcgaatacc	Cal Fluor 610
lin-41	C12C8.3a	WBGene00003026	40	ttgaagtagccaacagcacg	Cal Fluor 610
lin-41	C12C8.3a	WBGene00003026	41	aagtaggcggagtcaaatcc	Cal Fluor 610
lin-41	C12C8.3a	WBGene00003026	42	aattgtccatctggcagata	Cal Fluor 610
lin-41	C12C8.3a	WBGene00003026	43	aaccttcatctctgacatgt	Cal Fluor 610
lin-41	C12C8.3a	WBGene00003026	44	cgaacgaacattccatcacc	Cal Fluor 610
lin-41	C12C8.3a	WBGene00003026	45	cttgaactcgattgttccga	Cal Fluor 610
lin-41	C12C8.3a	WBGene00003026	46	aaaaggctggagcaccgaat	Cal Fluor 610
lin-41	C12C8.3a	WBGene00003026	47	aactgccaaatcagtgggac	Cal Fluor 610
lin-41	C12C8.3a	WBGene00003026	48	cggatgcaattgtttccgaa	Cal Fluor 610
set-3	C07A9.7b	WBGene00003026	1	aagacggaacttccaccatt	Quasar 670
set-3	C07A9.7b	WBGene00003026	2	agagctgtgggaaatgttca	Quasar 670
set-3	C07A9.7b	WBGene00003026	3	catttgaccgtgactttgtc	Quasar 670
set-3	C07A9.7b	WBGene00003026	4	gcttctacaaatcttccacg	Quasar 670
set-3	C07A9.7b	WBGene00003026	5	gtttccacacagacaacagt	Quasar 670
set-3	C07A9.7b	WBGene00003026	6	ttgtggatcaacgttcacgg	Quasar 670
set-3	C07A9.7b	WBGene00003026	7	cgcattttcggttattttca	Quasar 670
set-3	C07A9.7b	WBGene00003026	8	gcagtttttgcagtatgcaa	Quasar 670
set-3	C07A9.7b	WBGene00003026	9	ttcgtctggctcgtaaaact	Quasar 670
set-3	C07A9.7b	WBGene00003026	10	agctcatcaaattctccaca	Quasar 670
set-3	C07A9.7b	WBGene00003026	11	gatgcgcagcgagtttgaaa	Quasar 670
set-3	C07A9.7b	WBGene00003026	12	agcgatgcaatatccgcaaa	Quasar 670
set-3	C07A9.7b	WBGene00003026	13	gttctggatcactcgattga	Quasar 670
set-3	C07A9.7b	WBGene00003026	14	tatcctgagtggaaagtgct	Quasar 670
set-3	C07A9.7b	WBGene00003026	15	ggtgtcaactggaagattgc	Quasar 670
set-3	C07A9.7b	WBGene00003026	16	agcttctccaatttctggaa	Quasar 670
set-3	C07A9.7b	WBGene00003026	17	tattgcattttgaatcgccg	Quasar 670
set-3	C07A9.7b	WBGene00003026	18	aatcttccccaattttcatc	Quasar 670
set-3	C07A9.7b	WBGene00003026	19	agatctttcggccattattc	Quasar 670
set-3	C07A9.7b	WBGene00003026	20	atgctgtatattgtgtgtgc	Quasar 670
set-3	C07A9.7b	WBGene00003026	21	cttcttggctttctatttgt	Quasar 670
set-3	C07A9.7b	WBGene00003026	22	gaaaagtccagtagccatcg	Quasar 670
set-3	C07A9.7b	WBGene00003026	23	tgttccggacaaagaatcca	Quasar 670
set-3	C07A9.7b	WBGene00003026	24	ccctggctgacaaagatgaa	Quasar 670
set-3	C07A9.7b	WBGene00003026	25	atcaagaagctcctctcttg	Quasar 670
set-3	C07A9.7b	WBGene00003026	26	gttgatgatatgtgactcca	Quasar 670
set-3	C07A9.7b	WBGene00003026	27	atcctgatacacttgcaagg	Quasar 670
set-3	C07A9.7b	WBGene00003026	28	ggtttttcgagtaccttcaa	Quasar 670
set-3	C07A9.7b	WBGene00003026	29	cgtcgcaatagtttcaggat	Quasar 670
set-3	C07A9.7b	WBGene00003026	30	tgtcggtaaagcaacttgca	Quasar 670
set-3	C07A9.7b	WBGene00003026	31	acgtggtatattctcagtgt	Quasar 670
set-3	C07A9.7b	WBGene00003026	32	agttctcaagttccttcgat	Quasar 670
set-3	C07A9.7b	WBGene00003026	33	ctccgagcgaatgcaatgat	Quasar 670
set-3	C07A9.7b	WBGene00003026	34	cgtgtaggtttctgaatcgg	Quasar 670
set-3	C07A9.7b	WBGene00003026	35	cgcattttccacaaacttct	Quasar 670
set-3	C07A9.7b	WBGene00003026	36	ggatcataagtgattccacg	Quasar 670
set-3	C07A9.7b	WBGene00003026	37	atctcgacatagggacgtac	Quasar 670
set-3	C07A9.7b	WBGene00003026	38	cttgttccatgcaagtatcg	Quasar 670
set-3	C07A9.7b	WBGene00003026	39	agcaattccgaagaagtcga	Quasar 670
set-3	C07A9.7b	WBGene00003026	40	gaacatactccgagagtgga	Quasar 670
set-3	C07A9.7b	WBGene00003026	41	tttttctgcgtctccataat	Quasar 670
set-3	C07A9.7b	WBGene00003026	42	gagtttgacgacgagccaaa	Quasar 670
set-3	C07A9.7b	WBGene00003026	43	tcagcattctgattggcaac	Quasar 670
set-3	C07A9.7b	WBGene00003026	44	agtttttctagcgttctgtt	Quasar 670
set-3	C07A9.7b	WBGene00003026	45	acagcattcttgctcgtaat	Quasar 670
set-3	C07A9.7b	WBGene00003026	46	ctctgattgttccgagtatt	Quasar 670
set-3	C07A9.7b	WBGene00003026	47	agggtggagatcagttttga	Quasar 670
set-3	C07A9.7b	WBGene00003026	48	gaactagttcaatggcggga	Quasar 670

## Sheet: smiFISH_ONish
Order_date	Order#	Well	Sheet_Plate	Transcript	Oligo_seq	FLAP Probe
200220		C1	Sheet1	egg-3_1	TTCGATTCTAGTGATATGGGAGTGAGATGCATTTACACTCGGACCTCGTCGACATGCATT	FLAP-Y
200220		C10	Sheet1	egg-3_10	TGACCATTTCACTTTGGAGGACATCTCTTCTTACACTCGGACCTCGTCGACATGCATT	FLAP-Y
200220		C11	Sheet1	egg-3_11	TTGCAAAGCGGATCGCTCATCTTATTCTGTTACACTCGGACCTCGTCGACATGCATT	FLAP-Y
200220		C12	Sheet1	egg-3_12	CAACCTGCCATTGAGCTTCCATATCTATTTACACTCGGACCTCGTCGACATGCATT	FLAP-Y
200220		C2	Sheet1	egg-3_2	AGTTGAGCATCACGATGAATTGGCACTTCTTTACACTCGGACCTCGTCGACATGCATT	FLAP-Y
200220		C3	Sheet1	egg-3_3	TTCTTCAATGGAGCCTGTGCACAGATGAATTTACACTCGGACCTCGTCGACATGCATT	FLAP-Y
200220		C4	Sheet1	egg-3_4	GTTGAACTCCTGCACAAACTCTGTGAGGTTTACACTCGGACCTCGTCGACATGCATT	FLAP-Y
200220		C5	Sheet1	egg-3_5	CTGCTCTCTGAAGCACTGAGCTGCAATTACACTCGGACCTCGTCGACATGCATT	FLAP-Y
200220		C6	Sheet1	egg-3_6	CTCATGCTGCTCAACACGCTCCATTATTACACTCGGACCTCGTCGACATGCATT	FLAP-Y
200220		C7	Sheet1	egg-3_7	GTTCAGTAGTGGTCCTCCTTTGACATAGTTTGTTACACTCGGACCTCGTCGACATGCATT	FLAP-Y
200220		C8	Sheet1	egg-3_8	TCGGAGAACATTCCATTTCTCAGTTCATTTCGTTACACTCGGACCTCGTCGACATGCATT	FLAP-Y
200220		C9	Sheet1	egg-3_9	TTTTACTGCGAGCTTTCGTCAGGTAATTCGCTTACACTCGGACCTCGTCGACATGCATT	FLAP-Y
200220		D1	Sheet1	cgh-1_1	TTGGAATGGGGATGGGGGAAGAGCTGTAAGCTTACACTCGGACCTCGTCGACATGCATT	FLAP-Y
200220		D10	Sheet1	cgh-1_10	TGGGAGGAAGTTGATGAGGCGGTCGAGAATTCTTACACTCGGACCTCGTCGACATGCATT	FLAP-Y
200220		D11	Sheet1	cgh-1_11	TGGAAGTCTTGACTAAGAAGTTTGTCAGCCTCTTACACTCGGACCTCGTCGACATGCATT	FLAP-Y
200220		D12	Sheet1	cgh-1_12	TCTCCATAAGATCGAGAATTCTTCCTGGGGTTACACTCGGACCTCGTCGACATGCATT	FLAP-Y
200220		D2	Sheet1	cgh-1_2	AATTTTGGATGCATTGGTATGGGGCATGAAGGTTACACTCGGACCTCGTCGACATGCATT	FLAP-Y
200220		D3	Sheet1	cgh-1_3	GAGAACTAGTGTTTAAGCAGTGGTCTCATCGGTTACACTCGGACCTCGTCGACATGCATT	FLAP-Y
200220		D4	Sheet1	cgh-1_4	TCAATGCGAGTACGAAGCTCCTGCTCGTTACACTCGGACCTCGTCGACATGCATT	FLAP-Y
200220		D5	Sheet1	cgh-1_5	ATAAGGTTGATTGCAACTCCGAGGTGACCGTTACACTCGGACCTCGTCGACATGCATT	FLAP-Y
200220		D6	Sheet1	cgh-1_6	ACGTCCAGAGCGACCGATTCTGTGAAGGTTACACTCGGACCTCGTCGACATGCATT	FLAP-Y
200220		D7	Sheet1	cgh-1_7	GTTTCCTTGACGGAAGTCATGGAAGACACGGTTACACTCGGACCTCGTCGACATGCATT	FLAP-Y
200220		D8	Sheet1	cgh-1_8	TCTGTGATTCTGAGCCATCTTGGAATGAATGTTACACTCGGACCTCGTCGACATGCATT	FLAP-Y
200220		D9	Sheet1	cgh-1_9	TGCTTCTGCATGAACGAAGTGACGGTGTTAGTTACACTCGGACCTCGTCGACATGCATT	FLAP-Y
200220		F1	Sheet1	lin-41_1	AAGGGATTGCGATATTTACATCGCGTTGAGTGTTACACTCGGACCTCGTCGACATGCATT	FLAP-Y
200220		F10	Sheet1	lin-41_10	CCATGGACGACATAATTCTCCGTCACCGTTACACTCGGACCTCGTCGACATGCATT	FLAP-Y
200220		F11	Sheet1	lin-41_11	ATTCAGTGTGTAGGATCCTTCGATAGATGGATTTACACTCGGACCTCGTCGACATGCATT	FLAP-Y
200220		F12	Sheet1	lin-41_12	TACGAGAGTGCGACGATTCCATTCTCACGTTACACTCGGACCTCGTCGACATGCATT	FLAP-Y
200220		F2	Sheet1	lin-41_2	GACGTGGTGAAGGAGTCAGTGGAGTTGGAGCTTACACTCGGACCTCGTCGACATGCATT	FLAP-Y
200220		F3	Sheet1	lin-41_3	GAGAGACGAATACGGAGCCGGTAGCTCTTTTACACTCGGACCTCGTCGACATGCATT	FLAP-Y
200220		F4	Sheet1	lin-41_4	GGCATTTGGAACCCAGAATTGGGGACGGGTTACACTCGGACCTCGTCGACATGCATT	FLAP-Y
200220		F5	Sheet1	lin-41_5	CACCATCTCCTTCACTTCCGTAAACCTTTACACTCGGACCTCGTCGACATGCATT	FLAP-Y
200220		F6	Sheet1	lin-41_6	TGAAGTCGGTAATGAGTAATTGTCCATCTGGCTTACACTCGGACCTCGTCGACATGCATT	FLAP-Y
200220		F7	Sheet1	lin-41_7	ACGAATTGTCCCTGTGGTGTGAAGATCTGAATTACACTCGGACCTCGTCGACATGCATT	FLAP-Y
200220		F8	Sheet1	lin-41_8	CGATGATTCCGAGTATCCGAGACGGCTATTTACACTCGGACCTCGTCGACATGCATT	FLAP-Y
200220		F9	Sheet1	lin-41_9	ATATTTGAACACGATTGTTGCTTCGATCAGCGTTACACTCGGACCTCGTCGACATGCATT	FLAP-Y
200220		G1	Sheet1	lin-41_13	CGGAGTTGCACATAGATCACTGTTTGACGCTTACACTCGGACCTCGTCGACATGCATT	FLAP-Y
200220		G2	Sheet1	lin-41_14	GCTTTGTTAAGAAGAATTCCATCCTGTGGAGCTTACACTCGGACCTCGTCGACATGCATT	FLAP-Y
200220		G3	Sheet1	lin-41_15	TGAGAACTGACAGTTTCAGATTCTTCACTGTCTTACACTCGGACCTCGTCGACATGCATT	FLAP-Y
200220		G4	Sheet1	lin-41_16	TCCAAAGCGTTGACGTGTGTATCGAAAGCGGTTACACTCGGACCTCGTCGACATGCATT	FLAP-Y
200220		A1	Sheet2	oma-2_1	TCAAGTTTAGTTTCAGAGCCTGCGAGAGATGGTTACACTCGGACCTCGTCGACATGCATT	FLAP-Y
200220		A10	Sheet2	oma-2_10	CCGCGAAAGCACATGTCTTCGACTCCATTACACTCGGACCTCGTCGACATGCATT	FLAP-Y
200220		A11	Sheet2	oma-2_11	TCCATCATATCGGGATGCGATGGTTCAACTTACACTCGGACCTCGTCGACATGCATT	FLAP-Y
200220		A12	Sheet2	oma-2_12	AGCATATCCATTATTTCGTTAGTAGTGCAGGGTTACACTCGGACCTCGTCGACATGCATT	FLAP-Y
200220		A2	Sheet2	oma-2_2	GGAGCGAGCGTGCTTTCTATATGACAGGAATTACACTCGGACCTCGTCGACATGCATT	FLAP-Y
200220		A3	Sheet2	oma-2_3	ATTGCGCGCGTTATTATAGTTAGTATGGGACATTACACTCGGACCTCGTCGACATGCATT	FLAP-Y
200220		A4	Sheet2	oma-2_4	CATCTGCAGCAGCAGAAGCAGCTGTGTTACACTCGGACCTCGTCGACATGCATT	FLAP-Y
200220		A5	Sheet2	oma-2_5	ATTGGACGAGTTGCCATATTCAGACTATCCTTACACTCGGACCTCGTCGACATGCATT	FLAP-Y
200220		A6	Sheet2	oma-2_6	CATCTGGTGTGCATGGCCTTGCAAACATTACACTCGGACCTCGTCGACATGCATT	FLAP-Y
200220		A7	Sheet2	oma-2_7	TCAAATTGTTGAGGGCCGGCTGTAGAACGATTACACTCGGACCTCGTCGACATGCATT	FLAP-Y
200220		A8	Sheet2	oma-2_8	TCCATATGGGCACAACCCAGTAGTAGTGTTTACACTCGGACCTCGTCGACATGCATT	FLAP-Y
200220		A9	Sheet2	oma-2_9	TTGACGTGCCTCGATCAGAGATGGACGAAGTTACACTCGGACCTCGTCGACATGCATT	FLAP-Y
200220		B1	Sheet2	car-1_1	TCAACGAACGCACTGCGTTGTGTCCGAATTACACTCGGACCTCGTCGACATGCATT	FLAP-Y
200220		B10	Sheet2	car-1_10	CGGTGCTGGTGTTGATGCTGGTATCCGTTACACTCGGACCTCGTCGACATGCATT	FLAP-Y
200220		B11	Sheet2	car-1_11	GTTGTAACCTCCATATCCGCGGTTTCCATTACACTCGGACCTCGTCGACATGCATT	FLAP-Y
200220		B12	Sheet2	car-1_12	TCTCCTGATTCGTTTCTCTCTCCTTCTTTACACTCGGACCTCGTCGACATGCATT	FLAP-Y
200220		B2	Sheet2	car-1_2	GTTAGCTTGGAAGTTTTGCTGATAACCTCCATTACACTCGGACCTCGTCGACATGCATT	FLAP-Y
200220		B3	Sheet2	car-1_3	AGAGGATTCCCTCGTAACGGATGTCGAGCTTACACTCGGACCTCGTCGACATGCATT	FLAP-Y
200220		B4	Sheet2	car-1_4	GGAGATCAGACTAATCTTGCTTCCGATGTACTTACACTCGGACCTCGTCGACATGCATT	FLAP-Y
200220		B5	Sheet2	car-1_5	ATTTTTTGGATGGGAGATGTGTGTCGGTGGGTTTACACTCGGACCTCGTCGACATGCATT	FLAP-Y
200220		B6	Sheet2	car-1_6	TTTCAGGGAATTCGAACTTATTGTTCGGCAGCTTACACTCGGACCTCGTCGACATGCATT	FLAP-Y
200220		B7	Sheet2	car-1_7	CGGCAGTATTGCCTTGGTTGTCACGTGGTTACACTCGGACCTCGTCGACATGCATT	FLAP-Y
200220		B8	Sheet2	car-1_8	CATATCCACCACGACGGTATCCACCGTTACACTCGGACCTCGTCGACATGCATT	FLAP-Y
200220		B9	Sheet2	car-1_9	GTTCTGACGATAACCTCCATTGTATCCTCTTACACTCGGACCTCGTCGACATGCATT	FLAP-Y
200220		D1	Sheet2	nos-1_1	GAGCGAAGTTTTGGGCATACAACTCTTCCCTTACACTCGGACCTCGTCGACATGCATT	FLAP-Y
200220		D10	Sheet2	nos-1_10	TATTATGTACATTCATTTGGGGGTTGTACCCGTTACACTCGGACCTCGTCGACATGCATT	FLAP-Y
200220		D11	Sheet2	nos-1_11	AGGAACTTTCCGGCGTTCTTGTAAGTATTGTCTTACACTCGGACCTCGTCGACATGCATT	FLAP-Y
200220		D12	Sheet2	nos-1_12	TGCTGCTACAGCTTGAAGATTCTGAGGTGTTACACTCGGACCTCGTCGACATGCATT	FLAP-Y
200220		D2	Sheet2	nos-1_2	GTGGCAGAAGATTGTTTTGCTCCAAATATTCCTTACACTCGGACCTCGTCGACATGCATT	FLAP-Y
200220		D3	Sheet2	nos-1_3	AGTCCTGTTCGAAACCATATCGAAGCTTCTTTTACACTCGGACCTCGTCGACATGCATT	FLAP-Y
200220		D4	Sheet2	nos-1_4	CCTGTCCGATGGCTCCAAACGGACATTTACACTCGGACCTCGTCGACATGCATT	FLAP-Y
200220		D5	Sheet2	nos-1_5	TCTCGAAACTCGGTGATGAAGTTATCGCCCTTACACTCGGACCTCGTCGACATGCATT	FLAP-Y
200220		D6	Sheet2	nos-1_6	AGGTGATGCTTCGTTGTGTGTGCGTTATCGTTACACTCGGACCTCGTCGACATGCATT	FLAP-Y
200220		D7	Sheet2	nos-1_7	TTTCTTCGAGCAGTGATCGGACCATGGTCTTACACTCGGACCTCGTCGACATGCATT	FLAP-Y
200220		D8	Sheet2	nos-1_8	CGATCATCTTTCCGTGGAGCTGGCAAAGTTTACACTCGGACCTCGTCGACATGCATT	FLAP-Y
200220		D9	Sheet2	nos-1_9	TCTCGGTGGCGAAGTGGAGTTGTTTCGCTTTACACTCGGACCTCGTCGACATGCATT	FLAP-Y
211028		A1	Sheet3	nasp-2_1	CGACGAACCATACTGCTGATGTCAGTAGCTTACACTCGGACCTCGTCGACATGCATT	FLAP-Y
211028		A2	Sheet3	nasp-2_2	AATATCACTCTTCGCGTCGTCCGAGACATTACACTCGGACCTCGTCGACATGCATT	FLAP-Y
211028		A3	Sheet3	nasp-2_3	GTTCGAATAACGAGTCCGAGCTGAAGGCCTTACACTCGGACCTCGTCGACATGCATT	FLAP-Y
211028		A4	Sheet3	nasp-2_4	TTCCATGCTCTCCGAGAGAAGTGAGGACATTACACTCGGACCTCGTCGACATGCATT	FLAP-Y
211028		A5	Sheet3	nasp-2_5	GGCGAGATTCAACTTCCACATCTTGATGGTTACACTCGGACCTCGTCGACATGCATT	FLAP-Y
211028		A6	Sheet3	nasp-2_6	TAGCAGCCTTCTTGTCAGCAATGCAACGTTACACTCGGACCTCGTCGACATGCATT	FLAP-Y
211028		A7	Sheet3	nasp-2_7	GCCTTTCCATAGAGGAAGTTGGCTTCAAAGGTTACACTCGGACCTCGTCGACATGCATT	FLAP-Y
211028		A8	Sheet3	nasp-2_8	TGGATGGAGTAGTCTCTTCAGCAACATTAGTCTTACACTCGGACCTCGTCGACATGCATT	FLAP-Y
211028		A9	Sheet3	nasp-2_9	ACGACGAATTATTCGTTGATTGGTGTTGGCTCTTACACTCGGACCTCGTCGACATGCATT	FLAP-Y
211028		A10	Sheet3	nasp-2_10	ACTCCATCTCCCGATTTGCGCTTTTTGTTACACTCGGACCTCGTCGACATGCATT	FLAP-Y
211028		A11	Sheet3	nasp-2_11	GCAGCTCCTTCGAGTTCTTTCTTGGCATTACACTCGGACCTCGTCGACATGCATT	FLAP-Y
211028		A12	Sheet3	nasp-2_12	ATTTCAACTTTTCGGTTTGTTCAGCAGAGGCATTACACTCGGACCTCGTCGACATGCATT	FLAP-Y
211028		B1	Sheet3	nasp-2_13	ATCCCGTCCAACTCCTTGATTTCAGACTTACACTCGGACCTCGTCGACATGCATT	FLAP-Y
211028		B2	Sheet3	nasp-2_14	CTCCAACTGCTTCTTCAACTCCTCCGTTACACTCGGACCTCGTCGACATGCATT	FLAP-Y
211028		B3	Sheet3	nasp-2_15	GAATCGGCTTCATCGTCTTCGGCTTCATTTACACTCGGACCTCGTCGACATGCATT	FLAP-Y
211028		B4	Sheet3	nasp-2_16	CACCGTAGCCTCATTCTCGACGACCTTTACACTCGGACCTCGTCGACATGCATT	FLAP-Y
211028		B5	Sheet3	mcm-2_1	GACATTCTCAATTCTCAATTGCTGAGCCTTTACACTCGGACCTCGTCGACATGCATT	FLAP-Y
211028		B6	Sheet3	mcm-2_2	TCGATGAATTCCGACTCTGGAATCGTGACCTTACACTCGGACCTCGTCGACATGCATT	FLAP-Y
211028		B7	Sheet3	mcm-2_3	TTGAAGAATGGTGCCAGCAGCCGCACTTACACTCGGACCTCGTCGACATGCATT	FLAP-Y
211028		B8	Sheet3	mcm-2_4	GACACCAGTACGTTCATCCATCTGATCTTTACACTCGGACCTCGTCGACATGCATT	FLAP-Y
211028		B9	Sheet3	mcm-2_5	CTCCAACTCATCGCCCTCCTTAACAATTACACTCGGACCTCGTCGACATGCATT	FLAP-Y
211028		B10	Sheet3	mcm-2_6	TTGCCGACGACAAACTTCGCGAGACGTTCTTACACTCGGACCTCGTCGACATGCATT	FLAP-Y
211028		B11	Sheet3	mcm-2_7	CCTCGACCGAGTCGACAGAATCTCGAATCTTACACTCGGACCTCGTCGACATGCATT	FLAP-Y
211028		B12	Sheet3	mcm-2_8	ACGATCCTGATCGGACATCTTATCGAACTTTACACTCGGACCTCGTCGACATGCATT	FLAP-Y
211028		C1	Sheet3	mcm-2_9	TCGATCAGGCAGACACCCTTATCAGCTTACACTCGGACCTCGTCGACATGCATT	FLAP-Y
211028		C2	Sheet3	mcm-2_10	TTCACGTGTCACAGGATGACGTTGCACGTATTACACTCGGACCTCGTCGACATGCATT	FLAP-Y
211028		C3	Sheet3	mcm-2_11	CTCTTAACATCGTCATGTCCATAGATGGACGTTACACTCGGACCTCGTCGACATGCATT	FLAP-Y
211028		C4	Sheet3	mcm-2_12	CAACGTATTGAACACTGGGAATCCCTGCTTTACACTCGGACCTCGTCGACATGCATT	FLAP-Y
211028		C5	Sheet3	mcm-2_13	TCTTTAGAACGGGGAAGACGTCCAGCGGCTTACACTCGGACCTCGTCGACATGCATT	FLAP-Y
211028		C6	Sheet3	mcm-2_14	GCGGCAGAATTCCACTGGCGATAGTGATTACACTCGGACCTCGTCGACATGCATT	FLAP-Y
211028		C7	Sheet3	mcm-2_15	ACACCGGCGGTACGGATGAGCATGTTAAGTTACACTCGGACCTCGTCGACATGCATT	FLAP-Y
211028		C8	Sheet3	mcm-2_16	GCACCTGACGAAGCATTCGGATGTCCTTACACTCGGACCTCGTCGACATGCATT	FLAP-Y
211028		C9	Sheet3	mex-5_1	AGTATTTGAGGGTAAGAGGTGGGAGGAGGCTGTTACACTCGGACCTCGTCGACATGCATT	FLAP-Y
211028		C10	Sheet3	mex-5_2	GATTGTAATCACCTCCGGCTTGAAGATCGTTACACTCGGACCTCGTCGACATGCATT	FLAP-Y
211028		C11	Sheet3	mex-5_3	AGTCTTCTGGAATGACATCCTGGTCGTAATTTACACTCGGACCTCGTCGACATGCATT	FLAP-Y
211028		C12	Sheet3	mex-5_4	CCATATCACATGGTTTGATTCCAGATGCGTTTACACTCGGACCTCGTCGACATGCATT	FLAP-Y
211028		D1	Sheet3	mex-5_5	ACGACCGAACTTCTCGCCACGATGTTCTTACACTCGGACCTCGTCGACATGCATT	FLAP-Y
211028		D2	Sheet3	mex-5_6	TCGGCAACTCGTCATGCTCCATAACACTTACACTCGGACCTCGTCGACATGCATT	FLAP-Y
211028		D3	Sheet3	mex-5_7	GGAAGCATCGGTGCGGCTTGCATAGGATTACACTCGGACCTCGTCGACATGCATT	FLAP-Y
211028		D4	Sheet3	mex-5_8	TACTGTTGAGAAGATCCATTTTGTGCCGCATTTACACTCGGACCTCGTCGACATGCATT	FLAP-Y
211028		D5	Sheet3	mex-5_9	TATGTTGGGTGGACTCACAAAGTGATTTGGGGTTACACTCGGACCTCGTCGACATGCATT	FLAP-Y
211028		D6	Sheet3	mex-5_10	TTAGTCCGAGATTTTCCTCAGATGTCCACTTTACACTCGGACCTCGTCGACATGCATT	FLAP-Y
211028		D7	Sheet3	mex-5_11	GTGCTGAGAGATGTGCGACGCTTGTTCATTTACACTCGGACCTCGTCGACATGCATT	FLAP-Y
211028		D8	Sheet3	mex-5_12	GGTGGCAAGTCGTCTTCGTTGGATTCCGGTTACACTCGGACCTCGTCGACATGCATT	FLAP-Y
211028		D9	Sheet3	mex-5_13	TGCCACATTTCGATGTTTGAGCATCACTTTGTTACACTCGGACCTCGTCGACATGCATT	FLAP-Y
211028		D10	Sheet3	mex-5_14	TGGTCATCGTGAGACATGCGCTGATATGGTTACACTCGGACCTCGTCGACATGCATT	FLAP-Y
211028		D11	Sheet3	mex-5_15	CAGCTTTGTCTTGTACTTGTTGTTCGGATAGCTTACACTCGGACCTCGTCGACATGCATT	FLAP-Y
211028		D12	Sheet3	mex-5_16	CCGGAGCATCAGTAGCTCTGAGCTCTTTACACTCGGACCTCGTCGACATGCATT	FLAP-Y
190621	061119	F02		pigv-1_1	TGG TCT GAA CGA GCA GTG AGC ACC CAT TTA CAC TCG GAC CTC GTC GAC ATG CAT T	FLAP-Y
190621	061119	F03		pigv-1_2	TGA CTT GAT TGC TAG CAC AGT CAG AAT CGC TTA CAC TCG GAC CTC GTC GAC ATG CAT T	FLAP-Y
190621	061119	F04		pigv-1_3	ATA TTT CGT CTG AAT CTC GCC GTA GTA TCG ATT ACA CTC GGA CCT CGT CGA CAT GCA TT	FLAP-Y
190621	061119	F05		pigv-1_4	ATG ATT CCA AAT AGC TTC GGT TTC TTG CAC CTT ACA CTC GGA CCT CGT CGA CAT GCA TT	FLAP-Y
190621	061119	F06		pigv-1_5	AGT CTT CGG AGA GAG TCG AAC AGT TTT GGC GAT TAC ACT CGG ACC TCG TCG ACA TGC ATT	FLAP-Y
190621	061119	F07		pigv-1_6	ATG AGT TTG TGA CAA TCT GGA ATT GGC ATC TCT TAC ACT CGG ACC TCG TCG ACA TGC ATT	FLAP-Y
190621	061119	F08		pigv-1_7	CTA ATG TTA TGG TTA CCC ACG GTG GGA AAG TCT TAC ACT CGG ACC TCG TCG ACA TGC ATT	FLAP-Y
190621	061119	F09		pigv-1_8	TCT TCA TCG TCA GTA GTG GAA CAA GAT TCT CCT TAC ACT CGG ACC TCG TCG ACA TGC ATT	FLAP-Y
190621	061119	F10		pigv-1_9	TTT CCG TGG AAC CAA GAG GAG AGT CTT CTC TTT ACA CTC GGA CCT CGT CGA CAT GCA TT	FLAP-Y
190621	061119	F11		pigv-1_10	GTC TTG TTT GGT ACC GGG AAC GAC AAG ATG CTT ACA CTC GGA CCT CGT CGA CAT GCA TT	FLAP-Y
190621	061119	F12		pigv-1_11	GGA AAC CTG AAT CCC TTC ATC TGT GGA TCT TAC ACT CGG ACC TCG TCG ACA TGC ATT	FLAP-Y
190621	061119	G01		pigv-1_12	CGT CTC TCT AAC TCG ATA AAT TCT TCC TCA GTT ACA CTC GGA CCT CGT CGA CAT GCA TT	FLAP-Y
190621	061119	G02		pigv-1_13	GTT TCC AGC AAT GGT CCC TTG TGT CAG CTT ACA CTC GGA CCT CGT CGA CAT GCA TT	FLAP-Y
190621	061119	G03		pigv-1_14	GTC GTT TTC TCC CAA GCA TTC TTT ACA CTG TTA CAC TCG GAC CTC GTC GAC ATG CAT T	FLAP-Y
190621	061119	G04		pigv-1_15	GTC TCA ACC GCT TGT TTG TGA GAA TCT TGT GTT ACA CTC GGA CCT CGT CGA CAT GCA TT	FLAP-Y
190621	061119	G05		pigv-1_16	CTG AAT ACT TTC CGA TTT TGT TTC CGC TTC TGT TAC ACT CGG ACC TCG TCG ACA TGC ATT	FLAP-Y
200914		E6	Sheet1	Y37H2A_01	GAGAAGCACGACCTTTTTGAAGCCGTGGCCCTCCTAAGTTTCGAGCTGGACTCAGTG	FLAP-X
200914		E7	Sheet1	Y37H2A_02	CACTTTTCCAAGCGGCAATCTATCAATTGGCCTCCTAAGTTTCGAGCTGGACTCAGTG	FLAP-X
200914		E8	Sheet1	Y37H2A_03	CGGCATATTCGAAAGTGTCAGACTATCCGGCCTCCTAAGTTTCGAGCTGGACTCAGTG	FLAP-X
200914		E9	Sheet1	Y37H2A_04	AAGCTTCTTTCTTCGCATTTGACGGCGAATTCCTCCTAAGTTTCGAGCTGGACTCAGTG	FLAP-X
200914		E10	Sheet1	Y37H2A_05	ATGGCTTTTGTGAGACTTCTCAGGCTTTGTCCTCCTAAGTTTCGAGCTGGACTCAGTG	FLAP-X
200914		E11	Sheet1	Y37H2A_06	TCCAGATCAGTTTTCCGCTCAAATCCGCCCTCCTAAGTTTCGAGCTGGACTCAGTG	FLAP-X
200914		E12	Sheet1	Y37H2A_07	TTCGAAGGAGATCTTTTTTCGCAGAATCCGGGCCTCCTAAGTTTCGAGCTGGACTCAGTG	FLAP-X
200914		F1	Sheet1	Y37H2A_08	TTCGCCTTCTAGAATGCCTTCTACTTCCCCTCCTAAGTTTCGAGCTGGACTCAGTG	FLAP-X
200914		F2	Sheet1	Y37H2A_09	ACATAATTCTGCTCAAAGACAATTTCGTTGGCCCTCCTAAGTTTCGAGCTGGACTCAGTG	FLAP-X
200914		F3	Sheet1	Y37H2A_10	ATCACAAGTCAGAACGTTGATGAGACCATCCCCTCCTAAGTTTCGAGCTGGACTCAGTG	FLAP-X
200914		F4	Sheet1	Y37H2A_11	AATCGAATTCCCGATATTCCATAAGATCGTCGCCTCCTAAGTTTCGAGCTGGACTCAGTG	FLAP-X
200914		F5	Sheet1	Y37H2A_12	TTGAAGAAACTCGTAGAGAATGCATGCTCGGACCTCCTAAGTTTCGAGCTGGACTCAGTG	FLAP-X
200914		F6	Sheet1	Y37H2A_13	ACTACAAAATTAAACGCCGGCTCTTTTGATCCCCTCCTAAGTTTCGAGCTGGACTCAGTG	FLAP-X
200914		F7	Sheet1	Y37H2A_14	AGTTTGGATCAAAAACTTTTCCAATGGCGGCACCTCCTAAGTTTCGAGCTGGACTCAGTG	FLAP-X
200914		F8	Sheet1	Y37H2A_15	GAATCAAGCAAAAGCCAGACGTAGTTCTGATCCCTCCTAAGTTTCGAGCTGGACTCAGTG	FLAP-X
200914		F9	Sheet1	Y37H2A_16	CCACATTCTCCAAAATCGTGTCAACAACTTTACCTCCTAAGTTTCGAGCTGGACTCAGTG	FLAP-X
200914		F10	Sheet1	Y37H2A_17	GCAGAAATTCTTATATGCTTCGAAAACTGGCTCCTCCTAAGTTTCGAGCTGGACTCAGTG	FLAP-X
200914		F11	Sheet1	Zk666_01	ACTGCAGAATCCGGAGTCCATTCCAGTCCTCCTAAGTTTCGAGCTGGACTCAGTG	FLAP-X
200914		F12	Sheet1	Zk666_02	GATTGGCCAAGTTCTCGTAGTAACGGTACTCCCTCCTAAGTTTCGAGCTGGACTCAGTG	FLAP-X
200914		G1	Sheet1	Zk666_03	GTATGAGTAGACTTCTTCTTGATTTCCTTGGCCCTCCTAAGTTTCGAGCTGGACTCAGTG	FLAP-X
200914		G2	Sheet1	Zk666_04	GCTTTGGGTTGTAGAATGGATTGGCAACGAGTCCTCCTAAGTTTCGAGCTGGACTCAGTG	FLAP-X
200914		G3	Sheet1	Zk666_05	ATGTTGAAGCTGATTGTCCAGTTGAAGTGTCTCCTCCTAAGTTTCGAGCTGGACTCAGTG	FLAP-X
200914		G4	Sheet1	Zk666_06	AAGAATGGGTTTGGAATGAGATGGGCTGGAGCCCTCCTAAGTTTCGAGCTGGACTCAGTG	FLAP-X
200914		G5	Sheet1	Zk666_07	CACTGAAGCAGGCATCATCGGAGAATTGTTCCCTCCTAAGTTTCGAGCTGGACTCAGTG	FLAP-X
200914		G6	Sheet1	Zk666_08	CTTGTCTCTCCATCATGAAAACAGCCATTTTCCTCCTAAGTTTCGAGCTGGACTCAGTG	FLAP-X
200914		G7	Sheet1	Zk666_09	GAGCATGCTCATCAAGGCAAGATTTCTGATCCTCCTAAGTTTCGAGCTGGACTCAGTG	FLAP-X
200914		G8	Sheet1	Zk666_10	TACTGAGACGCTTATTACGGGGGAAGAATTGGCCTCCTAAGTTTCGAGCTGGACTCAGTG	FLAP-X
200914		G9	Sheet1	Y19D2B_01	ATTCTCATCCTTCTTGAACTTATTGAAATGCTCCTCCTAAGTTTCGAGCTGGACTCAGTG	FLAP-X
200914		G10	Sheet1	Y19D2B_02	ACACTGAATCCACGTGGTGGTAGGATAGCCCTCCTAAGTTTCGAGCTGGACTCAGTG	FLAP-X
200914		G11	Sheet1	Y19D2B_03	GCAGATTGATGAGTTGCTCTGATCCTGAAGCCTCCTAAGTTTCGAGCTGGACTCAGTG	FLAP-X
200914		G12	Sheet1	Y19D2B_04	TTTGCGGGAATTTTGGAGTAGGGGAAGACGCACCTCCTAAGTTTCGAGCTGGACTCAGTG	FLAP-X
200914		H1	Sheet1	Y19D2B_05	ATTACTGGTTCTCTTCTCTTTTTTATCCTTCACCTCCTAAGTTTCGAGCTGGACTCAGTG	FLAP-X
200914		H2	Sheet1	Y19D2B_06	TCTCTTCATATTTACTCTTATGCTGACTTATCCCTCCTAAGTTTCGAGCTGGACTCAGTG	FLAP-X
200914		H3	Sheet1	Y19D2B_07	TATTTCAATCAGAGCTGCTTTCTCTTGTTCCCCTCCTAAGTTTCGAGCTGGACTCAGTG	FLAP-X
200914		H4	Sheet1	Y19D2B_08	CTTTTGAATTCTCTCCTGCAGACACTTTCTCCTCCTAAGTTTCGAGCTGGACTCAGTG	FLAP-X
200914		B7	Sheet2	C04B4_01	CCAAGGATTGAGAATCGTCGGAGCTTGACGTCCTCCTAAGTTTCGAGCTGGACTCAGTG	FLAP-X
200914		B8	Sheet2	C04B4_02	TCTGAACATGGAGGAGAGATTGTATCTTCTCTCCTCCTAAGTTTCGAGCTGGACTCAGTG	FLAP-X
200914		B9	Sheet2	C04B4_03	GATTGCATTCCACGTGAGAAGTTTGCAGAGTTCCTCCTAAGTTTCGAGCTGGACTCAGTG	FLAP-X
200914		B10	Sheet2	C04B4_04	TCACGGTGCAAATATGGCTGATATCCTTGCCTCCTAAGTTTCGAGCTGGACTCAGTG	FLAP-X
200914		B11	Sheet2	C04B4_05	CTGGTATTCAACAGTGGAATTTGCAATCCTGGCCTCCTAAGTTTCGAGCTGGACTCAGTG	FLAP-X
200914		B12	Sheet2	C04B4_06	GGACATGTAGTCGAAATGTGGCAAGTTTCTCTCCTCCTAAGTTTCGAGCTGGACTCAGTG	FLAP-X
200914		C1	Sheet2	C04B4_07	CCCGTACGTTGACGAACAGACAGCGGCCCTCCTAAGTTTCGAGCTGGACTCAGTG	FLAP-X
200914		C2	Sheet2	C04B4_08	GTTATCGGTCTGGTAGAACTCGAAGACATTCTCCTCCTAAGTTTCGAGCTGGACTCAGTG	FLAP-X
200914		C3	Sheet2	C04B4_09	GTTGATGTGACACCTCCGTTGCAAAGGATGCCTCCTAAGTTTCGAGCTGGACTCAGTG	FLAP-X
200914		C4	Sheet2	C04B4_10	CAGTGGCAAAGAGAGGACAGCTTGTTGCTGCCTCCTAAGTTTCGAGCTGGACTCAGTG	FLAP-X
200914		C5	Sheet2	C04B4_11	CCTTTTCCACAGAGTAATGATTGCTGGAGCCCTCCTAAGTTTCGAGCTGGACTCAGTG	FLAP-X
200914		C6	Sheet2	C04B4_12	CTGTTCAGGAAGATTAATTGAGCAGCCGGTTCCCTCCTAAGTTTCGAGCTGGACTCAGTG	FLAP-X
200914		C7	Sheet2	C04B4_13	ATGCTTTTGGTTTGCTCCATCGATCAGAGTCCTCCTAAGTTTCGAGCTGGACTCAGTG	FLAP-X
200914		C8	Sheet2	C04B4_14	CAGTTGGCTTCTTCATTCCATTGGTCATATCCTCCTAAGTTTCGAGCTGGACTCAGTG	FLAP-X
200914		C9	Sheet2	C04B4_15	ACGGATTAGAAATGTGTTCCTGCTGTTGCTGCCTCCTAAGTTTCGAGCTGGACTCAGTG	FLAP-X
200914		C10	Sheet2	C04B4_16	CATGGATGCCTGCCCAAGAGCTTGTGCCTCCTAAGTTTCGAGCTGGACTCAGTG	FLAP-X
200914		C11	Sheet2	C04B4_17	GGTGCTTGAGAAGCTTACTCTTCTGATGTCCCTCCTAAGTTTCGAGCTGGACTCAGTG	FLAP-X
200914		C12	Sheet2	C04B4_18	TGTGGTGTTGCGGTGCACACAATTCCTTCCTCCTAAGTTTCGAGCTGGACTCAGTG	FLAP-X
200914		D1	Sheet2	R05H11_01	AAATATCTCTGACTCTTTCAACTTTTGGCGATCCTCCTAAGTTTCGAGCTGGACTCAGTG	FLAP-X
200914		D2	Sheet2	R05H11_02	TCATATGATATTTTGTCATTCACATTCACTCCCCTCCTAAGTTTCGAGCTGGACTCAGTG	FLAP-X
200914		D3	Sheet2	R05H11_03	TGTGGGATAGTTGAAGGTTGCAGAGACTTCACCCTCCTAAGTTTCGAGCTGGACTCAGTG	FLAP-X
200914		D4	Sheet2	R05H11_04	ACGAATTATTCCAAATTGTTCGCTTTCCATCTCCTCCTAAGTTTCGAGCTGGACTCAGTG	FLAP-X
200914		D5	Sheet2	R05H11_05	CCGAGGTATCCAAGAATTCTTTGAGTGCTTGGCCTCCTAAGTTTCGAGCTGGACTCAGTG	FLAP-X
200914		D6	Sheet2	R05H11_06	TATTTTCTTTTGGCGTTCTGTTCTTCTTCTGCCCTCCTAAGTTTCGAGCTGGACTCAGTG	FLAP-X
200914		D7	Sheet2	R05H11_07	CTGCTTTTCTTGTTTTGAGTACTGCTTCCAACCCTCCTAAGTTTCGAGCTGGACTCAGTG	FLAP-X
200914		D8	Sheet2	R05H11_08	TGAGAGCTCTGGTCAACTTTTTCTTGACTTTCCCTCCTAAGTTTCGAGCTGGACTCAGTG	FLAP-X
200914		D9	Sheet2	R05H11_09	TTGTAATCTGAGCTTTATTTCGAAACGCCTCCCCTCCTAAGTTTCGAGCTGGACTCAGTG	FLAP-X
200914		D10	Sheet2	R05H11_10	ACTCAATGTGATTTCCATTCGTTCCAATCTTGCCTCCTAAGTTTCGAGCTGGACTCAGTG	FLAP-X
200914		D11	Sheet2	R05H11_11	TGAGATCGTCAGCTGTTAGATTGTTATGTCCACCTCCTAAGTTTCGAGCTGGACTCAGTG	FLAP-X
200914		D12	Sheet2	R05H11_12	ATCACAGGGTTTTTGTACTTTCTCACTTGTGCCCTCCTAAGTTTCGAGCTGGACTCAGTG	FLAP-X
200914		E1	Sheet2	R05H11_13	ATATATGTAGGCTAAGCTAGGGAATTACATCCCCTCCTAAGTTTCGAGCTGGACTCAGTG	FLAP-X
200914		E2	Sheet2	R05H11_14	ATCGTTCTTAAAAGTCTTCTCTTTGGCTTCGGCCTCCTAAGTTTCGAGCTGGACTCAGTG	FLAP-X
200914		E3	Sheet2	R05H11_15	TTGTGATCTAACATTTAGATCACGCAATGCATCCTCCTAAGTTTCGAGCTGGACTCAGTG	FLAP-X
200914		E4	Sheet2	R05H11_16	ACGGTCTTTCCAAACGAGAAAGTAGAGCTTCTCCTCCTAAGTTTCGAGCTGGACTCAGTG	FLAP-X
200914		E5	Sheet2	R05H11_17	ATCTCGCAGAATATCTTTCGAGAACTTGCAATCCTCCTAAGTTTCGAGCTGGACTCAGTG	FLAP-X
200914		E6	Sheet2	R05H11_18	AGGAAGTGGTATGGATCACGGATAGTACTTCGCCTCCTAAGTTTCGAGCTGGACTCAGTG	FLAP-X
200914		E7	Sheet2	vab-2_01	TCGGAGCCGTCCAGATGATGAGTACAGAGCCTCCTAAGTTTCGAGCTGGACTCAGTG	FLAP-X
200914		E8	Sheet2	vab-2_02	ACAACTTCCGCTGGAACCTGCTCGTACCTCCTAAGTTTCGAGCTGGACTCAGTG	FLAP-X
200914		E9	Sheet2	vab-2_03	TTTCAGATTGTGGGACGCACAAAGACCGCCCTCCTAAGTTTCGAGCTGGACTCAGTG	FLAP-X
200914		E10	Sheet2	vab-2_04	CTATGTCAAGGGTGTCTCCAATTGCAGCACCTCCTAAGTTTCGAGCTGGACTCAGTG	FLAP-X
200914		E11	Sheet2	vab-2_05	GATTTGCGGTAACCGTTTGGCGGAACAATGGCCTCCTAAGTTTCGAGCTGGACTCAGTG	FLAP-X
200914		E12	Sheet2	vab-2_06	CATCCTTCTTATTCCCCTGATACAACGTAACCTCCTAAGTTTCGAGCTGGACTCAGTG	FLAP-X
200914		F1	Sheet2	vab-2_07	CCGGCGGAATGGTCTTCGGGGTGCTTCCTCCTAAGTTTCGAGCTGGACTCAGTG	FLAP-X
200914		F2	Sheet2	vab-2_08	GGAAGTACTCGTTGTGGTGGTAGTAGTGGTCTCCTCCTAAGTTTCGAGCTGGACTCAGTG	FLAP-X
200914		F3	Sheet2	vab-2_09	TTGTGATGGTGGCGGTGATGGTGTGGTCCCCTCCTAAGTTTCGAGCTGGACTCAGTG	FLAP-X
200914		F4	Sheet2	vab-2_10	GTCTCCATTACGGTCAGTTATGTGGATTACCCCTCCTAAGTTTCGAGCTGGACTCAGTG	FLAP-X
200914		F5	Sheet2	vab-2_11	TGCTCGTTGTAGAGACCCTTTCGGGAGCCCTCCTAAGTTTCGAGCTGGACTCAGTG	FLAP-X
200914		F6	Sheet2	vab-2_12	CCACTTTAAGCTTCTCCTCCTGATACGCCTCCTAAGTTTCGAGCTGGACTCAGTG	FLAP-X
200914		F7	Sheet2	vab-2_13	TGTGTACATCTTCCCAGTTCCTTTGCCCCTCCTAAGTTTCGAGCTGGACTCAGTG	FLAP-X
200914		F8	Sheet2	vab-2_14	TCGTTCCACTAGGGGATTTGTAGAGTTCCAGCCTCCTAAGTTTCGAGCTGGACTCAGTG	FLAP-X
200914		F9	Sheet2	vab-2_15	AACTAATATTCAGCTCATGTTCTAGATACCGGCCTCCTAAGTTTCGAGCTGGACTCAGTG	FLAP-X
200914		F10	Sheet2	vab-2_16	AGAACTTCTGTGGTAGACTAGAAGATCCGGAGCCTCCTAAGTTTCGAGCTGGACTCAGTG	FLAP-X
200914		F11	Sheet2	vab-2_17	GCAGGAGAGCCGGCAGTAGGAGCACACCTCCTAAGTTTCGAGCTGGACTCAGTG	FLAP-X
200914		F12	Sheet2	vab-2_18	CGCCACGTGTAATCTCCGGCCATGTGCCTCCTAAGTTTCGAGCTGGACTCAGTG	FLAP-X
200914		G1	Sheet2	npr-35_01	CAATCAGAAGTAGATCTTTCCACCTGTTTTCCCCTCCTAAGTTTCGAGCTGGACTCAGTG	FLAP-X
200914		G2	Sheet2	npr-35_02	TGTTGCAGTTGATTTGAAGCCACGAGAGTGACCCTCCTAAGTTTCGAGCTGGACTCAGTG	FLAP-X
200914		G3	Sheet2	npr-35_03	AACATCATTGTGGCAACTCGTAGTTTTACTCGCCTCCTAAGTTTCGAGCTGGACTCAGTG	FLAP-X
200914		G4	Sheet2	npr-35_04	TGATCCGTTTGTGACGTACATAATCGGTAACCCCTCCTAAGTTTCGAGCTGGACTCAGTG	FLAP-X
200914		G5	Sheet2	npr-35_05	ACGTAGATGCGTTAGCCCATGTGGACAATCCTCCTAAGTTTCGAGCTGGACTCAGTG	FLAP-X
200914		G6	Sheet2	npr-35_06	AGAGGGACTGGTTCAAGTTGTTCAACATCTGCCCTCCTAAGTTTCGAGCTGGACTCAGTG	FLAP-X
200914		G7	Sheet2	npr-35_07	ATGGCTCTACAAATGACGTATTCATTGTTTCCCCTCCTAAGTTTCGAGCTGGACTCAGTG	FLAP-X
200914		G8	Sheet2	npr-35_08	CGGAGTATTGTGCTTCGGACTCTTTCGTATCCCTCCTAAGTTTCGAGCTGGACTCAGTG	FLAP-X
200914		G9	Sheet2	npr-35_09	ACTTTTGAAAGCTCTTCTGTACTTGTGACTGTCCTCCTAAGTTTCGAGCTGGACTCAGTG	FLAP-X
200914		G10	Sheet2	npr-35_10	GGGCTCTTGCATCAACTGCCAGACTTCCTCCTAAGTTTCGAGCTGGACTCAGTG	FLAP-X
200914		G11	Sheet2	npr-35_11	TTGTGTCTATAATATCCGTTTTCGGGCTTTGCCCTCCTAAGTTTCGAGCTGGACTCAGTG	FLAP-X
200914		G12	Sheet2	npr-35_12	CTAGTTCAATAAGTAAACTAGATGCTCCACCTCCTCCTAAGTTTCGAGCTGGACTCAGTG	FLAP-X
200914		H1	Sheet2	npr-35_13	CGATAGTAATGACATCCATTGGAATATTGGCCCCTCCTAAGTTTCGAGCTGGACTCAGTG	FLAP-X
200914		H2	Sheet2	npr-35_14	AAGATGCAATAGAGAGGTAACCAGCAACAAGCCCTCCTAAGTTTCGAGCTGGACTCAGTG	FLAP-X
200914		H3	Sheet2	npr-35_15	ATATTCTCGTGTATAGACCCGAAATCAAACCACCTCCTAAGTTTCGAGCTGGACTCAGTG	FLAP-X
200914		H4	Sheet2	npr-35_16	AACTGCCTTCTTGCCATACTATCAAATCACCTCCTAAGTTTCGAGCTGGACTCAGTG	FLAP-X
200914		H5	Sheet2	npr-35_17	TATACCAATTAGGTATTCCGAATATTGCAGCTCCTCCTAAGTTTCGAGCTGGACTCAGTG	FLAP-X
200914		H6	Sheet2	npr-35_18	ATAACATATTTTGTATATTCTCGATCCCAGCTCCTCCTAAGTTTCGAGCTGGACTCAGTG	FLAP-X
		E1		spn-4_1	ATGGCGAAGCACTTCATTTGACTTCGAGCTTACACTCGGACCTCGTCGACATGCATT	FLAP-Y
		E2		spn-4_2	CATTGCTACGGTATGGTGCCATCATGAATTTACACTCGGACCTCGTCGACATGCATT	FLAP-Y
		E3		spn-4_3	TTGAACAACTGATGCATTGGCTCAGCTCTTACACTCGGACCTCGTCGACATGCATT	FLAP-Y
		E4		spn-4_4	GAAAGAAGCCGGCTCACGAGTTTTCGGTTTGATTACACTCGGACCTCGTCGACATGCATT	FLAP-Y
		E5		spn-4_5	AACGGTAATCCATCATGTGCTCTGTGAGCTTACACTCGGACCTCGTCGACATGCATT	FLAP-Y
		E6		spn-4_6	GGGCTGTTATGTGGGGACCAATGAATCTCTTACACTCGGACCTCGTCGACATGCATT	FLAP-Y
		E7		spn-4_7	CGTCTGAAACTGTCTCGCTCTCTGATGATTACACTCGGACCTCGTCGACATGCATT	FLAP-Y
		E8		spn-4_8	TGCTGCATGGTGAGTTTTGTCTGTGCATGTTACACTCGGACCTCGTCGACATGCATT	FLAP-Y
		E9		spn-4_9	CATCAGAATACTTGTTTCCGTCGTAGGCTCGTTACACTCGGACCTCGTCGACATGCATT	FLAP-Y
		E10		spn-4_10	GTTGATAAGCTTTCTGCGGGTTGGTGTCGCTTACACTCGGACCTCGTCGACATGCATT	FLAP-Y
		E11		spn-4_11	TTCGTGAAGCGCAGCACGAGCTTTCTCTTACACTCGGACCTCGTCGACATGCATT	FLAP-Y
		E12		spn-4_12	ACCCTTTGGATCCACGATCATTTGTGACGTTACACTCGGACCTCGTCGACATGCATT	FLAP-Y

## Sheet: smiFISH_FLAPS_ONish
Name	Description	Sequence	Fluorophore
DMP185	DMP185_FLAP_Y_Q670	AA TGC ATG TCG ACG AGG TCC GAG TGT AA	5' and 3' labeled with Quasar 670
DMP186	DMP186_FLAP_Y_CF610	AA TGC ATG TCG ACG AGG TCC GAG TGT AA	5' and 3' labeled with Cal Fluor 610
oDMP361	smiFISH FLAPX secondary calFluor 610	C ACT GAG TCC AGC TCG AAA CTT AGG AGG	5' and 3' labeled with Cal Fluor 610
oDMP362	smiFISH FLAPX secondary Quasar 670	C ACT GAG TCC AGC TCG AAA CTT AGG AGG	5' and 3' labeled with Quasar 670
