# Supplementary material for: The SPN-4 Rbfox RNA-binding protein selects maternal mRNAs for CCR4-NOT-dependent clearance in early Caenorhabditis elegans embryos
Source: Development. 2026 Jun 4;153(11):dev205295. doi: 10.1242/dev.205295 (PMC13286378; doi:10.1242/dev.205295)
Supplement: Table S7. — (Related to Fig. 5). [file develop-153-205295-TableS7.xlsx]

## Sheet: README
Table S7. Blastomere-specific transcript counts
This file contains data illustrated in Fig. 5
Data reporting and statistical analysis.
Strains: spn-4 balancer strain (DG5256) and N2 strain worms
DG5256	spn-4(tm291)/tmC3[egl-9(tmIs1230) spn-4(tn2056[spn-4::gfp::3xflag])] V
smiFISH analysis of mRNA transcript abundance in maternal spn-4 (-) versus N2 strains across 5 developmental stages
Tabs	(1) raw_processed_RNA_counts		raw counts from fish-quant analysis
	(2) stats		statistical tests
	(3) n-values		mean and standard deviation calculations between genotypes/conditions
	(4) rep-values		p-values, Welch t-tests + BH-adjustments
(1) raw_total_mRNA_counts
Column		Data Type	Unit	Description
ImageID		character	NA	image identifier
date		date YYMMDD	NA	image date
mRNA_name		character	NA	transcript/gene identifier - smFISH transcript probe set used
cell_stage		character	NA	cell stage
label		character	NA	blastomere identity (AB, P1, etc)
lineage		germline or somatic	NA	lineage of the blastomere (P1, P2, P3 are germline)
abundance		numeric	number of mRNA molecules	total number of mRNA molecules within the cell as reported by fish-quant
perimeter		numeric		measured perimeter of the cell mask
major_axis_length		numeric		major diameter of the cell mask
minor_axis_length		numeric		minor diameter of the cell mask
circumference		numeric		estimated circumference of the cell when the average of the minor and major diameters are used for calculation
volume		numeric		estimated volume of the cell when the average of the minor and major diameters are used for calculation
abundance_by_vol		numeric		estimated number of mRNA molecules per unit volume
(2) stats
transcript		transcript/gene identifier - smFISH transcript probe set used
cell1		cell1 in t-test comparison
cell2		cell2 in t-test comparison
tstat		test statistic from Welch's t-test comparing abundance_by_vol for cell1 versus cell2
pval		p-value from Welch's t-test comparing abundance_by_vol for cell1 versus cell2
q.value		Benjamini Hochberg adjusted p-value
stars		Asteristks depicting q-value
(3) n-values
Column		Description
cell_stage		cell stage
mRNA_name		transcript/gene identifier - smFISH transcript probe set used
Freq		# of images of each condition combination (cell stage + mRNA)
(4) rep-values
date		image date - effectively a rep identifier
mRNA_name		transcript/gene identifier - smFISH transcript probe set used
Freq		# of images of each condition combination (cell stage + mRNA)

## Sheet: raw_processed_RNA_counts
ImageID	date	mRNA_name	cell_stage	label	lineage	abundance	perimeter	major_axis_length	minor_axis_length	circumference	volume	abundance_by_vol
230521_N2_01	230521	lin41_mRNA	2-cell	P1	Germline	915	875.595	306.491	185.988	790.327	8.12023e+08	1.12682e-06
230521_N2_01	230521	lin41_mRNA	2-cell	AB	Somatic	585	1009.44	322.118	262.111	959.557	1.45332e+09	4.02527e-07
230521_N2_03	230521	lin41_mRNA	2-cell	P1	Germline	1377	813.921	258.162	216.277	790.327	8.12023e+08	1.69576e-06
230521_N2_03	230521	lin41_mRNA	2-cell	AB	Somatic	936	979.561	291.655	263.867	959.557	1.45332e+09	6.44044e-07
230521_N2_04	230521	lin41_mRNA	2-cell	AB	Somatic	2173	866.507	262.248	242.327	959.557	1.45332e+09	1.4952e-06
230521_N2_04	230521	lin41_mRNA	2-cell	P1	Germline	1729	662.884	197.569	169.962	790.327	8.12023e+08	2.12925e-06
230521_N2_07	230521	lin41_mRNA	2-cell	AB	Somatic	1082	953.394	294.856	230.053	959.557	1.45332e+09	7.44504e-07
230521_N2_07	230521	lin41_mRNA	2-cell	P1	Germline	1407	804.382	263.648	201.738	790.327	8.12023e+08	1.73271e-06
230521_N2_12	230521	lin41_mRNA	2-cell	P1	Germline	1754	789.833	256.368	204.344	790.327	8.12023e+08	2.16004e-06
230521_N2_12	230521	lin41_mRNA	2-cell	AB	Somatic	1210	920.828	262.132	251.119	959.557	1.45332e+09	8.32578e-07
230521_N2_13	230521	lin41_mRNA	2-cell	AB	Somatic	812	921.4	260.203	252.102	959.557	1.45332e+09	5.58722e-07
230521_N2_13	230521	lin41_mRNA	2-cell	P1	Germline	913	791.11	257.862	202.872	790.327	8.12023e+08	1.12435e-06
230725_N2_01	230725	lin41_mRNA	2-cell	AB	Somatic	522	894.514	277.501	256.11	959.557	1.45332e+09	3.59178e-07
230725_N2_01	230725	lin41_mRNA	2-cell	P1	Germline	952	778.489	260.675	189.027	790.327	8.12023e+08	1.17238e-06
230725_N2_02	230725	lin41_mRNA	2-cell	AB	Somatic	1086	944.926	289.751	270.162	959.557	1.45332e+09	7.47256e-07
230725_N2_02	230725	lin41_mRNA	2-cell	P1	Germline	1025	766.6	258.416	179.772	790.327	8.12023e+08	1.26228e-06
230725_N2_03	230725	lin41_mRNA	2-cell	AB	Somatic	817	960.524	299.743	256.78	959.557	1.45332e+09	5.62162e-07
230725_N2_03	230725	lin41_mRNA	2-cell	P1	Germline	1739	902.583	291.765	212.396	790.327	8.12023e+08	2.14156e-06
230725_N2_04	230725	lin41_mRNA	2-cell	AB	Somatic	844	1108.45	347.48	248.507	959.557	1.45332e+09	5.80741e-07
230725_N2_04	230725	lin41_mRNA	2-cell	P1	Germline	501	623.127	204.502	147.79	790.327	8.12023e+08	6.16977e-07
230725_N2_05	230725	lin41_mRNA	2-cell	P1	Germline	2798	885.661	286.519	221.827	790.327	8.12023e+08	3.44571e-06
230725_N2_05	230725	lin41_mRNA	2-cell	AB	Somatic	2635	1064.37	311.573	284.114	959.557	1.45332e+09	1.81309e-06
230725_N2_09	230725	lin41_mRNA	2-cell	P1	Germline	931	798.82	261.907	200.618	790.327	8.12023e+08	1.14652e-06
230725_N2_09	230725	lin41_mRNA	2-cell	AB	Somatic	764	1049.6	317.505	269.977	959.557	1.45332e+09	5.25694e-07
230725_N2_10	230725	lin41_mRNA	2-cell	P1	Germline	1817	780.164	258.017	191.51	790.327	8.12023e+08	2.23762e-06
230725_N2_10	230725	lin41_mRNA	2-cell	AB	Somatic	1505	852.046	268.589	225.406	959.557	1.45332e+09	1.03556e-06
230725_N2_11	230725	lin41_mRNA	2-cell	P1	Germline	2113	745.252	247.352	188.069	790.327	8.12023e+08	2.60214e-06
230725_N2_11	230725	lin41_mRNA	2-cell	AB	Somatic	2708	941.016	291.008	254.891	959.557	1.45332e+09	1.86332e-06
230725_N2_17	230725	lin41_mRNA	2-cell	AB	Somatic	880	1039.86	305.424	297.118	959.557	1.45332e+09	6.05511e-07
230725_N2_17	230725	lin41_mRNA	2-cell	P1	Germline	1042	701.949	235.129	166.762	790.327	8.12023e+08	1.28321e-06
233060_N2_lin-41_set-3_06	233060	lin41_mRNA	2-cell	P1	Germline	1304	839.519	263.064	218.454	790.327	8.12023e+08	1.60587e-06
233060_N2_lin-41_set-3_06	233060	lin41_mRNA	2-cell	AB	Somatic	712	989.869	290.151	271.5	959.557	1.45332e+09	4.89914e-07
233060_N2_lin-41_set-3_11	233060	lin41_mRNA	2-cell	AB	Somatic	2537	893.999	295.713	234.076	959.557	1.45332e+09	1.74566e-06
233060_N2_lin-41_set-3_11	233060	lin41_mRNA	2-cell	P1	Germline	2077	661.779	223.16	158.782	790.327	8.12023e+08	2.55781e-06
233060_N2_lin-41_set-3_12	233060	lin41_mRNA	2-cell	AB	Somatic	1530	815.169	249.141	227.084	959.557	1.45332e+09	1.05276e-06
233060_N2_lin-41_set-3_12	233060	lin41_mRNA	2-cell	P1	Germline	1650	995.773	292.229	261.685	790.327	8.12023e+08	2.03196e-06
233060_N2_lin-41_set-3_14	233060	lin41_mRNA	2-cell	P1	Germline	2295	798.767	258.819	204.914	790.327	8.12023e+08	2.82627e-06
233060_N2_lin-41_set-3_14	233060	lin41_mRNA	2-cell	AB	Somatic	3202	1026.1	289.187	283.991	959.557	1.45332e+09	2.20324e-06
230521_N2_05	230521	lin41_mRNA	4-cell	ABa	Somatic	109	700.34	235.56	160.405	658.481	4.69655e+08	2.32085e-07
230521_N2_05	230521	lin41_mRNA	4-cell	EMS	Somatic	320	632.701	220.318	144.645	584.855	3.29074e+08	9.72425e-07
230521_N2_05	230521	lin41_mRNA	4-cell	ABp	Somatic	164	674.156	207.681	167.851	660.097	4.73121e+08	3.46634e-07
230521_N2_05	230521	lin41_mRNA	4-cell	P2	Germline	586	575.328	191.58	131.597	565.742	2.97854e+08	1.9674e-06
230521_N2_06	230521	lin41_mRNA	4-cell	ABa	Somatic	57	629.571	225.425	141.014	658.481	4.69655e+08	1.21366e-07
230521_N2_06	230521	lin41_mRNA	4-cell	EMS	Somatic	162	576.813	197.89	135.302	584.855	3.29074e+08	4.9229e-07
230521_N2_06	230521	lin41_mRNA	4-cell	ABp	Somatic	65	632.316	185.667	155.206	660.097	4.73121e+08	1.37385e-07
230521_N2_06	230521	lin41_mRNA	4-cell	P2	Germline	250	546.943	204.146	106.718	565.742	2.97854e+08	8.39337e-07
230521_N2_08	230521	lin41_mRNA	4-cell	P2	Germline	448	547.221	185.757	131.122	565.742	2.97854e+08	1.50409e-06
230521_N2_08	230521	lin41_mRNA	4-cell	ABp	Somatic	469	681.944	223.873	145.778	660.097	4.73121e+08	9.91289e-07
230521_N2_08	230521	lin41_mRNA	4-cell	ABa	Somatic	168	703.352	236.631	173.853	658.481	4.69655e+08	3.57709e-07
230521_N2_08	230521	lin41_mRNA	4-cell	EMS	Somatic	201	652.553	213.982	151.753	584.855	3.29074e+08	6.10804e-07
230521_N2_11	230521	lin41_mRNA	4-cell	ABa	Somatic	112	634.198	226.426	138.732	658.481	4.69655e+08	2.38473e-07
230521_N2_11	230521	lin41_mRNA	4-cell	ABp	Somatic	137	724.607	230.879	162.322	660.097	4.73121e+08	2.89566e-07
230521_N2_11	230521	lin41_mRNA	4-cell	EMS	Somatic	320	580.813	187.577	143.989	584.855	3.29074e+08	9.72425e-07
230521_N2_11	230521	lin41_mRNA	4-cell	P2	Germline	265	665.21	210.942	150.708	565.742	2.97854e+08	8.89697e-07
233060_N2_lin-41_set-3_05	233060	lin41_mRNA	4-cell	ABa	Somatic	209	645.411	202.015	182.013	658.481	4.69655e+08	4.45008e-07
233060_N2_lin-41_set-3_05	233060	lin41_mRNA	4-cell	EMS	Somatic	84	626.198	216.209	118.138	584.855	3.29074e+08	2.55262e-07
233060_N2_lin-41_set-3_05	233060	lin41_mRNA	4-cell	P2	Germline	361	557.931	192.898	129.25	565.742	2.97854e+08	1.212e-06
233060_N2_lin-41_set-3_05	233060	lin41_mRNA	4-cell	ABp	Somatic	226	638.683	206.155	164.034	660.097	4.73121e+08	4.77679e-07
233060_N2_lin-41_set-3_07	233060	lin41_mRNA	4-cell	EMS	Somatic	159	482.386	156.821	114.535	584.855	3.29074e+08	4.83174e-07
233060_N2_lin-41_set-3_07	233060	lin41_mRNA	4-cell	P2	Germline	594	536.86	187.001	129.108	565.742	2.97854e+08	1.99426e-06
233060_N2_lin-41_set-3_07	233060	lin41_mRNA	4-cell	ABa	Somatic	162	690.299	222.938	173.313	658.481	4.69655e+08	3.44934e-07
233060_N2_lin-41_set-3_07	233060	lin41_mRNA	4-cell	ABp	Somatic	175	585.049	186.673	120.473	660.097	4.73121e+08	3.69884e-07
233060_N2_lin-41_set-3_08	233060	lin41_mRNA	4-cell	ABa	Somatic	77	606.198	204.399	154.228	658.481	4.69655e+08	1.6395e-07
233060_N2_lin-41_set-3_08	233060	lin41_mRNA	4-cell	EMS	Somatic	114	542.523	188.24	115.466	584.855	3.29074e+08	3.46426e-07
233060_N2_lin-41_set-3_08	233060	lin41_mRNA	4-cell	P2	Germline	364	530.701	184.11	121.458	565.742	2.97854e+08	1.22207e-06
233060_N2_lin-41_set-3_08	233060	lin41_mRNA	4-cell	ABp	Somatic	146	683.926	216.131	153.109	660.097	4.73121e+08	3.08589e-07
230521_N2_01	230521	set3_mRNA	2-cell	P1	Germline	330	875.595	306.491	185.988	790.327	8.12023e+08	4.06392e-07
230521_N2_01	230521	set3_mRNA	2-cell	AB	Somatic	328	1009.44	322.118	262.111	959.557	1.45332e+09	2.25691e-07
230521_N2_03	230521	set3_mRNA	2-cell	P1	Germline	543	813.921	258.162	216.277	790.327	8.12023e+08	6.687e-07
230521_N2_03	230521	set3_mRNA	2-cell	AB	Somatic	540	979.561	291.655	263.867	959.557	1.45332e+09	3.71564e-07
230521_N2_04	230521	set3_mRNA	2-cell	AB	Somatic	759	866.507	262.248	242.327	959.557	1.45332e+09	5.22254e-07
230521_N2_04	230521	set3_mRNA	2-cell	P1	Germline	502	662.884	197.569	169.962	790.327	8.12023e+08	6.18209e-07
230521_N2_07	230521	set3_mRNA	2-cell	AB	Somatic	539	953.394	294.856	230.053	959.557	1.45332e+09	3.70876e-07
230521_N2_07	230521	set3_mRNA	2-cell	P1	Germline	461	804.382	263.648	201.738	790.327	8.12023e+08	5.67718e-07
230521_N2_12	230521	set3_mRNA	2-cell	P1	Germline	578	789.833	256.368	204.344	790.327	8.12023e+08	7.11802e-07
230521_N2_12	230521	set3_mRNA	2-cell	AB	Somatic	803	920.828	262.132	251.119	959.557	1.45332e+09	5.52529e-07
230521_N2_13	230521	set3_mRNA	2-cell	AB	Somatic	627	921.4	260.203	252.102	959.557	1.45332e+09	4.31427e-07
230521_N2_13	230521	set3_mRNA	2-cell	P1	Germline	486	791.11	257.862	202.872	790.327	8.12023e+08	5.98505e-07
230725_N2_01	230725	set3_mRNA	2-cell	AB	Somatic	336	894.514	277.501	256.11	959.557	1.45332e+09	2.31195e-07
230725_N2_01	230725	set3_mRNA	2-cell	P1	Germline	250	778.489	260.675	189.027	790.327	8.12023e+08	3.07873e-07
230725_N2_02	230725	set3_mRNA	2-cell	AB	Somatic	386	944.926	289.751	270.162	959.557	1.45332e+09	2.65599e-07
230725_N2_02	230725	set3_mRNA	2-cell	P1	Germline	270	766.6	258.416	179.772	790.327	8.12023e+08	3.32503e-07
230725_N2_03	230725	set3_mRNA	2-cell	AB	Somatic	838	960.524	299.743	256.78	959.557	1.45332e+09	5.76612e-07
230725_N2_03	230725	set3_mRNA	2-cell	P1	Germline	730	902.583	291.765	212.396	790.327	8.12023e+08	8.98989e-07
230725_N2_04	230725	set3_mRNA	2-cell	AB	Somatic	896	1108.45	347.48	248.507	959.557	1.45332e+09	6.16521e-07
230725_N2_04	230725	set3_mRNA	2-cell	P1	Germline	295	623.127	204.502	147.79	790.327	8.12023e+08	3.6329e-07
230725_N2_05	230725	set3_mRNA	2-cell	P1	Germline	734	885.661	286.519	221.827	790.327	8.12023e+08	9.03915e-07
230725_N2_05	230725	set3_mRNA	2-cell	AB	Somatic	644	1064.37	311.573	284.114	959.557	1.45332e+09	4.43124e-07
230725_N2_09	230725	set3_mRNA	2-cell	P1	Germline	638	798.82	261.907	200.618	790.327	8.12023e+08	7.85692e-07
230725_N2_09	230725	set3_mRNA	2-cell	AB	Somatic	916	1049.6	317.505	269.977	959.557	1.45332e+09	6.30282e-07
230725_N2_10	230725	set3_mRNA	2-cell	P1	Germline	471	780.164	258.017	191.51	790.327	8.12023e+08	5.80033e-07
230725_N2_10	230725	set3_mRNA	2-cell	AB	Somatic	554	852.046	268.589	225.406	959.557	1.45332e+09	3.81197e-07
230725_N2_11	230725	set3_mRNA	2-cell	P1	Germline	508	745.252	247.352	188.069	790.327	8.12023e+08	6.25598e-07
230725_N2_11	230725	set3_mRNA	2-cell	AB	Somatic	810	941.016	291.008	254.891	959.557	1.45332e+09	5.57346e-07
230725_N2_17	230725	set3_mRNA	2-cell	AB	Somatic	189	1039.86	305.424	297.118	959.557	1.45332e+09	1.30047e-07
230725_N2_17	230725	set3_mRNA	2-cell	P1	Germline	127	701.949	235.129	166.762	790.327	8.12023e+08	1.56399e-07
240628_N2_erm-1_set-3_05	240628	set3_mRNA	2-cell	P1	Germline	329	NA	NA	NA	790.327	8.12023e+08	4.05161e-07
240628_N2_erm-1_set-3_05	240628	set3_mRNA	2-cell	AB	Somatic	318	NA	NA	NA	959.557	1.45332e+09	2.1881e-07
240628_N2_erm-1_set-3_06	240628	set3_mRNA	2-cell	AB	Somatic	597	NA	NA	NA	959.557	1.45332e+09	4.10784e-07
240628_N2_erm-1_set-3_06	240628	set3_mRNA	2-cell	P1	Germline	252	NA	NA	NA	790.327	8.12023e+08	3.10336e-07
240628_N2_erm-1_set-3_08	240628	set3_mRNA	2-cell	AB	Somatic	380	NA	NA	NA	959.557	1.45332e+09	2.61471e-07
240628_N2_erm-1_set-3_08	240628	set3_mRNA	2-cell	P1	Germline	320	NA	NA	NA	790.327	8.12023e+08	3.94077e-07
240628_N2_erm-1_set-3_12	240628	set3_mRNA	2-cell	P1	Germline	418	NA	NA	NA	790.327	8.12023e+08	5.14764e-07
240628_N2_erm-1_set-3_12	240628	set3_mRNA	2-cell	AB	Somatic	415	NA	NA	NA	959.557	1.45332e+09	2.85554e-07
240812_N2_erm-1_set-3_02	240812	set3_mRNA	2-cell	P1	Germline	498	NA	NA	NA	790.327	8.12023e+08	6.13283e-07
240812_N2_erm-1_set-3_02	240812	set3_mRNA	2-cell	AB	Somatic	839	NA	NA	NA	959.557	1.45332e+09	5.773e-07
240812_N2_erm-1_set-3_05	240812	set3_mRNA	2-cell	AB	Somatic	999	NA	NA	NA	959.557	1.45332e+09	6.87393e-07
240812_N2_erm-1_set-3_05	240812	set3_mRNA	2-cell	P1	Germline	618	NA	NA	NA	790.327	8.12023e+08	7.61062e-07
240812_N2_erm-1_set-3_08	240812	set3_mRNA	2-cell	AB	Somatic	564	NA	NA	NA	959.557	1.45332e+09	3.88078e-07
240812_N2_erm-1_set-3_08	240812	set3_mRNA	2-cell	P1	Germline	448	NA	NA	NA	790.327	8.12023e+08	5.51708e-07
240812_N2_erm-1_set-3_10	240812	set3_mRNA	2-cell	AB	Somatic	683	NA	NA	NA	959.557	1.45332e+09	4.69959e-07
240812_N2_erm-1_set-3_10	240812	set3_mRNA	2-cell	P1	Germline	443	NA	NA	NA	790.327	8.12023e+08	5.45551e-07
240812_N2_erm-1_set-3_12	240812	set3_mRNA	2-cell	AB	Somatic	645	NA	NA	NA	959.557	1.45332e+09	4.43812e-07
240812_N2_erm-1_set-3_12	240812	set3_mRNA	2-cell	P1	Germline	541	NA	NA	NA	790.327	8.12023e+08	6.66237e-07
240812_N2_erm-1_set-3_16	240812	set3_mRNA	2-cell	AB	Somatic	504	NA	NA	NA	959.557	1.45332e+09	3.46793e-07
240812_N2_erm-1_set-3_16	240812	set3_mRNA	2-cell	P1	Germline	334	NA	NA	NA	790.327	8.12023e+08	4.11318e-07
233060_N2_lin-41_set-3_06	233060	set3_mRNA	2-cell	P1	Germline	656	839.519	263.064	218.454	790.327	8.12023e+08	8.07859e-07
233060_N2_lin-41_set-3_06	233060	set3_mRNA	2-cell	AB	Somatic	755	989.869	290.151	271.5	959.557	1.45332e+09	5.19501e-07
233060_N2_lin-41_set-3_11	233060	set3_mRNA	2-cell	AB	Somatic	781	893.999	295.713	234.076	959.557	1.45332e+09	5.37391e-07
233060_N2_lin-41_set-3_11	233060	set3_mRNA	2-cell	P1	Germline	424	661.779	223.16	158.782	790.327	8.12023e+08	5.22153e-07
233060_N2_lin-41_set-3_12	233060	set3_mRNA	2-cell	AB	Somatic	640	815.169	249.141	227.084	959.557	1.45332e+09	4.40372e-07
233060_N2_lin-41_set-3_12	233060	set3_mRNA	2-cell	P1	Germline	827	995.773	292.229	261.685	790.327	8.12023e+08	1.01844e-06
233060_N2_lin-41_set-3_14	233060	set3_mRNA	2-cell	P1	Germline	569	798.767	258.819	204.914	790.327	8.12023e+08	7.00719e-07
233060_N2_lin-41_set-3_14	233060	set3_mRNA	2-cell	AB	Somatic	902	1026.1	289.187	283.991	959.557	1.45332e+09	6.20649e-07
230521_N2_05	230521	set3_mRNA	4-cell	ABa	Somatic	290	700.34	235.56	160.405	658.481	4.69655e+08	6.17475e-07
230521_N2_05	230521	set3_mRNA	4-cell	EMS	Somatic	260	632.701	220.318	144.645	584.855	3.29074e+08	7.90095e-07
230521_N2_05	230521	set3_mRNA	4-cell	ABp	Somatic	353	674.156	207.681	167.851	660.097	4.73121e+08	7.46109e-07
230521_N2_05	230521	set3_mRNA	4-cell	P2	Germline	334	575.328	191.58	131.597	565.742	2.97854e+08	1.12135e-06
230521_N2_06	230521	set3_mRNA	4-cell	ABa	Somatic	213	629.571	225.425	141.014	658.481	4.69655e+08	4.53525e-07
230521_N2_06	230521	set3_mRNA	4-cell	EMS	Somatic	185	576.813	197.89	135.302	584.855	3.29074e+08	5.62183e-07
230521_N2_06	230521	set3_mRNA	4-cell	ABp	Somatic	279	632.316	185.667	155.206	660.097	4.73121e+08	5.89701e-07
230521_N2_06	230521	set3_mRNA	4-cell	P2	Germline	200	546.943	204.146	106.718	565.742	2.97854e+08	6.71469e-07
230521_N2_08	230521	set3_mRNA	4-cell	P2	Germline	210	547.221	185.757	131.122	565.742	2.97854e+08	7.05043e-07
230521_N2_08	230521	set3_mRNA	4-cell	ABp	Somatic	329	681.944	223.873	145.778	660.097	4.73121e+08	6.95382e-07
230521_N2_08	230521	set3_mRNA	4-cell	ABa	Somatic	310	703.352	236.631	173.853	658.481	4.69655e+08	6.60059e-07
230521_N2_08	230521	set3_mRNA	4-cell	EMS	Somatic	365	652.553	213.982	151.753	584.855	3.29074e+08	1.10917e-06
230521_N2_11	230521	set3_mRNA	4-cell	ABa	Somatic	215	634.198	226.426	138.732	658.481	4.69655e+08	4.57783e-07
230521_N2_11	230521	set3_mRNA	4-cell	ABp	Somatic	237	724.607	230.879	162.322	660.097	4.73121e+08	5.00929e-07
230521_N2_11	230521	set3_mRNA	4-cell	EMS	Somatic	256	580.813	187.577	143.989	584.855	3.29074e+08	7.7794e-07
230521_N2_11	230521	set3_mRNA	4-cell	P2	Germline	211	665.21	210.942	150.708	565.742	2.97854e+08	7.084e-07
233060_N2_lin-41_set-3_05	233060	set3_mRNA	4-cell	ABa	Somatic	299	645.411	202.015	182.013	658.481	4.69655e+08	6.36638e-07
233060_N2_lin-41_set-3_05	233060	set3_mRNA	4-cell	EMS	Somatic	165	626.198	216.209	118.138	584.855	3.29074e+08	5.01407e-07
233060_N2_lin-41_set-3_05	233060	set3_mRNA	4-cell	P2	Germline	331	557.931	192.898	129.25	565.742	2.97854e+08	1.11128e-06
233060_N2_lin-41_set-3_05	233060	set3_mRNA	4-cell	ABp	Somatic	401	638.683	206.155	164.034	660.097	4.73121e+08	8.47563e-07
233060_N2_lin-41_set-3_07	233060	set3_mRNA	4-cell	EMS	Somatic	248	482.386	156.821	114.535	584.855	3.29074e+08	7.53629e-07
233060_N2_lin-41_set-3_07	233060	set3_mRNA	4-cell	P2	Germline	307	536.86	187.001	129.108	565.742	2.97854e+08	1.03071e-06
233060_N2_lin-41_set-3_07	233060	set3_mRNA	4-cell	ABa	Somatic	281	690.299	222.938	173.313	658.481	4.69655e+08	5.98312e-07
233060_N2_lin-41_set-3_07	233060	set3_mRNA	4-cell	ABp	Somatic	281	585.049	186.673	120.473	660.097	4.73121e+08	5.93928e-07
233060_N2_lin-41_set-3_08	233060	set3_mRNA	4-cell	ABa	Somatic	315	606.198	204.399	154.228	658.481	4.69655e+08	6.70705e-07
233060_N2_lin-41_set-3_08	233060	set3_mRNA	4-cell	EMS	Somatic	308	542.523	188.24	115.466	584.855	3.29074e+08	9.35959e-07
233060_N2_lin-41_set-3_08	233060	set3_mRNA	4-cell	P2	Germline	285	530.701	184.11	121.458	565.742	2.97854e+08	9.56844e-07
233060_N2_lin-41_set-3_08	233060	set3_mRNA	4-cell	ABp	Somatic	311	683.926	216.131	153.109	660.097	4.73121e+08	6.57337e-07
240812_N2_erm-1_set-3_01	240812	set3_mRNA	4-cell	P2	Germline	756	NA	NA	NA	565.742	2.97854e+08	2.53815e-06
240812_N2_erm-1_set-3_01	240812	set3_mRNA	4-cell	EMS	Somatic	249	NA	NA	NA	584.855	3.29074e+08	7.56668e-07
240812_N2_erm-1_set-3_01	240812	set3_mRNA	4-cell	ABp	Somatic	389	NA	NA	NA	660.097	4.73121e+08	8.22199e-07
240812_N2_erm-1_set-3_01	240812	set3_mRNA	4-cell	ABa	Somatic	1380	NA	NA	NA	658.481	4.69655e+08	2.93833e-06
240812_N2_erm-1_set-3_09	240812	set3_mRNA	4-cell	ABp	Somatic	216	NA	NA	NA	660.097	4.73121e+08	4.56542e-07
240812_N2_erm-1_set-3_09	240812	set3_mRNA	4-cell	ABa	Somatic	270	NA	NA	NA	658.481	4.69655e+08	5.7489e-07
240812_N2_erm-1_set-3_09	240812	set3_mRNA	4-cell	P2	Germline	223	NA	NA	NA	565.742	2.97854e+08	7.48688e-07
240812_N2_erm-1_set-3_09	240812	set3_mRNA	4-cell	EMS	Somatic	231	NA	NA	NA	584.855	3.29074e+08	7.01969e-07
240812_N2_erm-1_set-3_14	240812	set3_mRNA	4-cell	ABa	Somatic	194	NA	NA	NA	658.481	4.69655e+08	4.13069e-07
240812_N2_erm-1_set-3_14	240812	set3_mRNA	4-cell	ABp	Somatic	271	NA	NA	NA	660.097	4.73121e+08	5.72792e-07
240812_N2_erm-1_set-3_14	240812	set3_mRNA	4-cell	EMS	Somatic	196	NA	NA	NA	584.855	3.29074e+08	5.9561e-07
240812_N2_erm-1_set-3_14	240812	set3_mRNA	4-cell	P2	Germline	272	NA	NA	NA	565.742	2.97854e+08	9.13198e-07
240812_N2_erm-1_set-3_17	240812	set3_mRNA	4-cell	EMS	Somatic	197	NA	NA	NA	584.855	3.29074e+08	5.98649e-07
240812_N2_erm-1_set-3_17	240812	set3_mRNA	4-cell	P2	Germline	120	NA	NA	NA	565.742	2.97854e+08	4.02882e-07
240812_N2_erm-1_set-3_17	240812	set3_mRNA	4-cell	ABa	Somatic	240	NA	NA	NA	658.481	4.69655e+08	5.11014e-07
240812_N2_erm-1_set-3_17	240812	set3_mRNA	4-cell	ABp	Somatic	321	NA	NA	NA	660.097	4.73121e+08	6.78473e-07
240812_N2_erm-1_set-3_18	240812	set3_mRNA	4-cell	P2	Germline	204	NA	NA	NA	565.742	2.97854e+08	6.84899e-07
240812_N2_erm-1_set-3_18	240812	set3_mRNA	4-cell	EMS	Somatic	170	NA	NA	NA	584.855	3.29074e+08	5.16601e-07
240812_N2_erm-1_set-3_18	240812	set3_mRNA	4-cell	ABp	Somatic	208	NA	NA	NA	660.097	4.73121e+08	4.39634e-07
240812_N2_erm-1_set-3_18	240812	set3_mRNA	4-cell	ABa	Somatic	245	NA	NA	NA	658.481	4.69655e+08	5.2166e-07

## Sheet: stats
transcript	cell1	cell2	tstat	pval	q.value	stars
lin-41	AB	P1	-4.15659	0.000203935	0.00122361	**
lin-41	EMS	P2	-3.78344	0.00366042	0.00732085	**
lin-41	ABa	ABp	-1.29824	0.230059	0.276071
set-3	AB	P1	-3.15559	0.00269071	0.00732085	**
set-3	EMS	P2	-1.52267	0.151074	0.226611
set-3	ABa	ABp	0.594362	0.563485	0.563485

## Sheet: n-values
cell_stage	mRNA_name	Freq
2-cell	lin41_mRNA	38
4-cell	lin41_mRNA	28
2-cell	set3_mRNA	58
4-cell	set3_mRNA	48

## Sheet: rep-values
date	mRNA_name	Freq
230521	lin41_mRNA	28
230725	lin41_mRNA	18
233060	lin41_mRNA	20
230521	set3_mRNA	28
230725	set3_mRNA	18
233060	set3_mRNA	20
240628	set3_mRNA	8
240812	set3_mRNA	32
