# Supplementary material for: The SPN-4 Rbfox RNA-binding protein selects maternal mRNAs for CCR4-NOT-dependent clearance in early Caenorhabditis elegans embryos
Source: Development. 2026 Jun 4;153(11):dev205295. doi: 10.1242/dev.205295 (PMC13286378; doi:10.1242/dev.205295)
Supplement: Table S8. — (Related to Figs 3 and S8). [file develop-153-205295-TableS8.xlsx]

## Sheet: README
Table S8. Transcript counts for comparing the wild-type and spn-4(tm291) mutants—raw values and statistics
This file contains data illustrated in Fig. 3 and Fig. S8
Data reporting and statistical analysis.
Strains: spn-4 balancer strain (DG5256) and N2 strain worms
DG5256	spn-4(tm291)/tmC3[egl-9(tmIs1230) spn-4(tn2056[spn-4::gfp::3xflag])] V
smiFISH analysis of mRNA transcript abundance in maternal spn-4 (-) versus N2 strains across 5 developmental stages
Tabs	(1) raw_total_mRNA_counts		raw counts from fish-quant analysis
	(2) mean_and_sd		mean and standard deviation calculations between genotypes/conditions
	(3) Adj-p-values		p-values, Welch t-tests + BH-adjustments
(1) raw_total_mRNA_counts
Column		Data Type	Description
row		integer	row #
file		<filename.csv>	fish_quant results file
date		date	image date
imageNo		character	image identifier
image		character	image date + identifier
multipleEmbNotes		character	NA or image identifier - only for images that contain > 1 embryo
strain		character	strain name
spn4		character	maternal spn-4 status - condition
condition		character	strain description
transcript		character	transcript/gene identifier - smiFISH transcript probeset
cell_stage		character	cell stage
total_no_RNA		numeric	total number of mRNA molecules per embryo - as reported by fish-quant
No_RNA_clusters		numeric	total number of mRNA clusters - as reported by fish-quant
No_RNA_in_clusters		numeric	Number of RNAs in each cluser, embryo-wide - as reported by fish-quant
fraction_RNA_in_clusters		numeric	fraction of total RNA within the clusters, as reported by fish-quant
avg_no_RNA_per_cluster		numeric	mean of mRNA numbers in each cluster, as reported by fish-quant
(2) mean_and_sd
Column		Data Type	Description
transcript		character	transcript/gene identifier - smiFISH transcript probeset
spn4		character	maternal spn-4 status and/or genotype - condition
cell_stage		character	cell stage
mean		numeric	mean total number of mRNA molecules per embryo averaged across all embryos
sd		numeric	standard deviation of the mean above
(3) Adj-p-values
transcript
cell_stage
.y.
group1
group2
n1
n2
statistic
df
p
p.adj
p.adj.signif

## Sheet: raw_total_mRNA_counts
row	file	date	imageNo	image	multipleEmbNotes	strain	spn4	condition	transcript	cell_stage	total_no_RNA	No_RNA_clusters	No_RNA_in_clusters	fraction_RNA_in_clusters	avg_no_RNA_per_cluster
1	C04.csv	211102	Image_08	211102_Image_08	NA	DG5256_wDMP91	spn4_plus	Balancer_GFP	C04B4.2	2-cell	2868	17	103	0.0359135	6.05882
2	C04.csv	211102	Image_11	211102_Image_11	NA	DG5256_wDMP91	spn4_plus	Balancer_GFP	C04B4.2	2-cell	3471	21	127	0.0365889	6.04762
3	C04.csv	211102	Image_18	211102_Image_18	NA	DG5256_wDMP91	spn4_plus	Balancer_GFP	C04B4.2	2-cell	2733	20	112	0.0409806	5.6
4	C04.csv	211102	Image_19	211102_Image_19	NA	DG5256_wDMP91	spn4_plus	Balancer_GFP	C04B4.2	2-cell	2498	18	127	0.0508407	7.05556
5	C04.csv	211105	Image_11	211105_Image_11	NA	DG5256_wDMP91	spn4_plus	Balancer_GFP	C04B4.2	2-cell	2371	8	45	0.0189793	5.625
6	C04.csv	211105	Image_12	211105_Image_12	NA	DG5256_wDMP91	spn4_plus	Balancer_GFP	C04B4.2	2-cell	3330	12	69	0.0207207	5.75
7	C04.csv	211105	Image_16	211105_Image_16	NA	DG5256_wDMP91	spn4_plus	Balancer_GFP	C04B4.2	2-cell	2670	6	35	0.0131086	5.83333
8	C04.csv	211105	Image_19	211105_Image_19	NA	DG5256_wDMP91	spn4_plus	Balancer_GFP	C04B4.2	2-cell	3920	17	101	0.0257653	5.94118
9	C04.csv	211102	Image_04	211102_Image_04	NA	DG5256_wDMP91	spn4_plus	Balancer_GFP	C04B4.2	16-28-cell	495	6	108	0.218182	18
10	C04.csv	211102	Image_12	211102_Image_12	NA	DG5256_wDMP91	spn4_plus	Balancer_GFP	C04B4.2	16-28-cell	284	2	80	0.28169	40
11	C04.csv	211102	Image_29	211102_Image_29	NA	DG5256_wDMP91	spn4_plus	Balancer_GFP	C04B4.2	16-28-cell	353	5	56	0.15864	11.2
12	C04.csv	211105	Image_01	211105_Image_01	NA	DG5256_wDMP91	spn4_plus	Balancer_GFP	C04B4.2	16-28-cell	210	3	45	0.214286	15
13	C04.csv	211105	Image_06	211105_Image_06	NA	DG5256_wDMP91	spn4_plus	Balancer_GFP	C04B4.2	16-28-cell	161	2	15	0.0931677	7.5
14	C04.csv	211105	Image_13	211105_Image_13	NA	DG5256_wDMP91	spn4_plus	Balancer_GFP	C04B4.2	16-28-cell	214	4	40	0.186916	10
15	C04.csv	211105	Image_14	211105_Image_14	NA	DG5256_wDMP91	spn4_plus	Balancer_GFP	C04B4.2	16-28-cell	290	7	82	0.282759	11.7143
16	C04.csv	211105	Image_30	211105_Image_30	NA	DG5256_wDMP91	spn4_plus	Balancer_GFP	C04B4.2	16-28-cell	112	0	0	0	0
17	C04.csv	211102	Image_06	211102_Image_06	NA	DG5256_wDMP91	spn4_plus	Balancer_GFP	C04B4.2	4-cell	1719	15	110	0.0639907	7.33333
18	C04.csv	211102	Image_07	211102_Image_07	NA	DG5256_wDMP91	spn4_plus	Balancer_GFP	C04B4.2	4-cell	2287	29	193	0.08439	6.65517
19	C04.csv	211102	Image_16	211102_Image_16	NA	DG5256_wDMP91	spn4_plus	Balancer_GFP	C04B4.2	4-cell	3471	36	250	0.0720254	6.94444
20	C04.csv	211105	Image_12	211105_Image_12	NA	DG5256_wDMP91	spn4_plus	Balancer_GFP	C04B4.2	4-cell	2308	15	91	0.0394281	6.06667
21	C04.csv	211105	Image_21	211105_Image_21	NA	DG5256_wDMP91	spn4_plus	Balancer_GFP	C04B4.2	4-cell	1888	3	19	0.0100636	6.33333
22	C04.csv	211105	Image_26	211105_Image_26	NA	DG5256_wDMP91	spn4_plus	Balancer_GFP	C04B4.2	4-cell	1784	4	21	0.0117713	5.25
23	C04.csv	211105	Image_23	211105_Image_23	NA	DG5256_wDMP91	spn4_plus	Balancer_GFP	C04B4.2	4-cell	1646	9	52	0.0315917	5.77778
24	C04.csv	211102	Image_01	211102_Image_01	NA	DG5256_wDMP91	spn4_plus	Balancer_GFP	C04B4.2	8-11-cell	1244	17	199	0.159968	11.7059
25	C04.csv	211102	Image_13	211102_Image_13	NA	DG5256_wDMP91	spn4_plus	Balancer_GFP	C04B4.2	8-11-cell	1057	8	95	0.089877	11.875
26	C04.csv	211102	Image_15	211102_Image_15	NA	DG5256_wDMP91	spn4_plus	Balancer_GFP	C04B4.2	8-11-cell	1147	15	143	0.124673	9.53333
27	C04.csv	211102	Image_17	211102_Image_17	NA	DG5256_wDMP91	spn4_plus	Balancer_GFP	C04B4.2	8-11-cell	1275	22	145	0.113725	6.59091
28	C04.csv	211102	Image_26	211102_Image_26	NA	DG5256_wDMP91	spn4_plus	Balancer_GFP	C04B4.2	8-11-cell	1512	14	143	0.0945767	10.2143
29	C04.csv	211102	Image_32	211102_Image_32	NA	DG5256_wDMP91	spn4_plus	Balancer_GFP	C04B4.2	8-11-cell	2478	29	212	0.0855529	7.31034
30	C04.csv	211105	Image_04	211105_Image_04	NA	DG5256_wDMP91	spn4_plus	Balancer_GFP	C04B4.2	8-11-cell	1890	15	108	0.0571429	7.2
31	C04.csv	211105	Image_05	211105_Image_05	NA	DG5256_wDMP91	spn4_plus	Balancer_GFP	C04B4.2	8-11-cell	1677	27	233	0.138939	8.62963
32	C04.csv	211102	Image_23	211102_Image_23	NA	DG5256_wDMP91	spn4_plus	Balancer_GFP	C04B4.2	12-15-cell	674	9	131	0.194362	14.5556
33	C04.csv	211102	Image_31	211102_Image_31	NA	DG5256_wDMP91	spn4_plus	Balancer_GFP	C04B4.2	12-15-cell	932	9	76	0.0815451	8.44444
34	C04.csv	211102	Image_32	211102_Image_32	NA	DG5256_wDMP91	spn4_plus	Balancer_GFP	C04B4.2	12-15-cell	1175	15	154	0.131064	10.2667
35	C04.csv	211105	Image_03	211105_Image_03	NA	DG5256_wDMP91	spn4_plus	Balancer_GFP	C04B4.2	12-15-cell	832	8	56	0.0673077	7
36	C04.csv	211102	Image_33	211102_Image_33_top	top	DG5256_wDMP91	spn4_plus	Balancer_GFP	C04B4.2	12-15-cell	1154	16	151	0.130849	9.4375
37	C04.csv	211102	Image_33	211102_Image_33_bottom	bottom	DG5256_wDMP91	spn4_plus	Balancer_GFP	C04B4.2	12-15-cell	536	9	78	0.145522	8.66667
38	C04.csv	211105	Image_07	211105_Image_07	NA	DG5256_wDMP91	spn4_plus	Balancer_GFP	C04B4.2	12-15-cell	949	9	66	0.0695469	7.33333
39	C04.csv	211105	Image_08	211105_Image_08	NA	DG5256_wDMP91	spn4_plus	Balancer_GFP	C04B4.2	12-15-cell	482	7	65	0.134855	9.28571
40	C04.csv	211105	Image_09	211105_Image_09	NA	DG5256_wDMP91	spn4_plus	Balancer_GFP	C04B4.2	12-15-cell	569	6	55	0.0966608	9.16667
41	C04.csv	211102	Image_20	211102_Image_20	NA	DG5256_wDMP91	spn4_minus	Balancer_no_GFP	C04B4.2	2-cell	1979	11	59	0.029813	5.36364
42	C04.csv	211102	Image_09	211102_Image_09	NA	DG5256_wDMP91	spn4_minus	Balancer_no_GFP	C04B4.2	2-cell	4106	37	211	0.0513882	5.7027
43	C04.csv	211102	Image_03	211102_Image_03	NA	DG5256_wDMP91	spn4_minus	Balancer_no_GFP	C04B4.2	2-cell	5091	45	255	0.0500884	5.66667
44	C04.csv	211102	Image_25	211102_Image_25	NA	DG5256_wDMP91	spn4_minus	Balancer_no_GFP	C04B4.2	2-cell	1703	11	71	0.0416911	6.45455
45	C04.csv	211102	Image_37	211102_Image_37	NA	DG5256_wDMP91	spn4_minus	Balancer_no_GFP	C04B4.2	2-cell	4337	46	307	0.0707863	6.67391
46	C04.csv	211105	Image_17	211105_Image_17	NA	DG5256_wDMP91	spn4_minus	Balancer_no_GFP	C04B4.2	2-cell	2155	6	49	0.0227378	8.16667
47	C04.csv	211105	Image_18	211105_Image_18	NA	DG5256_wDMP91	spn4_minus	Balancer_no_GFP	C04B4.2	2-cell	4816	42	233	0.0483804	5.54762
48	C04.csv	211105	Image_27	211105_Image_27	NA	DG5256_wDMP91	spn4_minus	Balancer_no_GFP	C04B4.2	2-cell	2158	8	45	0.0208526	5.625
49	C04.csv	211102	Image_18	211102_Image_18	NA	DG5256_wDMP91	spn4_minus	Balancer_no_GFP	C04B4.2	4-cell	3187	29	213	0.066834	7.34483
50	C04.csv	211102	Image_21	211102_Image_21	NA	DG5256_wDMP91	spn4_minus	Balancer_no_GFP	C04B4.2	4-cell	3299	23	158	0.0478933	6.86957
51	C04.csv	211102	Image_22	211102_Image_22	NA	DG5256_wDMP91	spn4_minus	Balancer_no_GFP	C04B4.2	4-cell	4718	47	314	0.0665536	6.68085
52	C04.csv	211102	Image_23	211102_Image_23	NA	DG5256_wDMP91	spn4_minus	Balancer_no_GFP	C04B4.2	4-cell	4114	46	294	0.0714633	6.3913
53	C04.csv	211105	Image_13	211105_Image_13	NA	DG5256_wDMP91	spn4_minus	Balancer_no_GFP	C04B4.2	4-cell	3719	16	89	0.0239312	5.5625
54	C04.csv	211105	Image_15	211105_Image_15	NA	DG5256_wDMP91	spn4_minus	Balancer_no_GFP	C04B4.2	4-cell	3781	12	86	0.0227453	7.16667
55	C04.csv	211105	Image_22	211105_Image_22	NA	DG5256_wDMP91	spn4_minus	Balancer_no_GFP	C04B4.2	4-cell	3081	17	107	0.034729	6.29412
56	C04.csv	211105	Image_24	211105_Image_24	NA	DG5256_wDMP91	spn4_minus	Balancer_no_GFP	C04B4.2	4-cell	3500	11	64	0.0182857	5.81818
57	C04.csv	211105	Image_25	211105_Image_25	NA	DG5256_wDMP91	spn4_minus	Balancer_no_GFP	C04B4.2	4-cell	2865	8	44	0.0153578	5.5
58	C04.csv	211102	Image_01	211102_Image_01	NA	DG5256_wDMP91	spn4_minus	Balancer_no_GFP	C04B4.2	8-11-cell	2429	14	146	0.060107	10.4286
59	C04.csv	211102	Image_14	211102_Image_14	NA	DG5256_wDMP91	spn4_minus	Balancer_no_GFP	C04B4.2	8-11-cell	4676	44	307	0.0656544	6.97727
60	C04.csv	211102	Image_27	211102_Image_27_top	top	DG5256_wDMP91	spn4_minus	Balancer_no_GFP	C04B4.2	8-11-cell	1421	8	50	0.0351865	6.25
61	C04.csv	211102	Image_27	211102_Image_27_bottom	bottom	DG5256_wDMP91	spn4_minus	Balancer_no_GFP	C04B4.2	8-11-cell	3577	24	137	0.0383003	5.70833
62	C04.csv	211102	Image_34	211102_Image_34	NA	DG5256_wDMP91	spn4_minus	Balancer_no_GFP	C04B4.2	8-11-cell	2916	33	181	0.0620713	5.48485
63	C04.csv	211105	Image_02	211105_Image_02	NA	DG5256_wDMP91	spn4_minus	Balancer_no_GFP	C04B4.2	8-11-cell	4223	16	99	0.023443	6.1875
64	C04.csv	211105	Image_10	211105_Image_10	NA	DG5256_wDMP91	spn4_minus	Balancer_no_GFP	C04B4.2	8-11-cell	2856	7	42	0.0147059	6
65	C04.csv	211105	Image_15	211105_Image_15	NA	DG5256_wDMP91	spn4_minus	Balancer_no_GFP	C04B4.2	8-11-cell	2698	14	96	0.0355819	6.85714
66	C04.csv	211102	Image_02	211102_Image_02	NA	DG5256_wDMP91	spn4_minus	Balancer_no_GFP	C04B4.2	12-15-cell	3291	27	180	0.0546946	6.66667
67	C04.csv	211102	Image_35	211102_Image_35	NA	DG5256_wDMP91	spn4_minus	Balancer_no_GFP	C04B4.2	12-15-cell	3065	28	162	0.0528548	5.78571
68	C04.csv	211102	Image_36	211102_Image_36	NA	DG5256_wDMP91	spn4_minus	Balancer_no_GFP	C04B4.2	12-15-cell	3990	40	281	0.0704261	7.025
69	C04.csv	211102	Image_37	211102_Image_37	NA	DG5256_wDMP91	spn4_minus	Balancer_no_GFP	C04B4.2	12-15-cell	3065	18	117	0.0381729	6.5
70	C04.csv	211105	Image_14	211105_Image_14	NA	DG5256_wDMP91	spn4_minus	Balancer_no_GFP	C04B4.2	12-15-cell	1826	3	22	0.0120482	7.33333
71	C04.csv	211105	Image_20	211105_Image_20	NA	DG5256_wDMP91	spn4_minus	Balancer_no_GFP	C04B4.2	12-15-cell	600	1	7	0.0116667	7
72	C04.csv	211105	Image_28	211105_Image_28	NA	DG5256_wDMP91	spn4_minus	Balancer_no_GFP	C04B4.2	12-15-cell	2863	4	21	0.00733496	5.25
73	C04.csv	211105	Image_29	211105_Image_29	NA	DG5256_wDMP91	spn4_minus	Balancer_no_GFP	C04B4.2	12-15-cell	2518	8	57	0.022637	7.125
74	C04.csv	211102	Image_10	211102_Image_10	NA	DG5256_wDMP91	spn4_minus	Balancer_no_GFP	C04B4.2	16-28-cell	1093	6	38	0.0347667	6.33333
75	C04.csv	211102	Image_05	211102_Image_05	NA	DG5256_wDMP91	spn4_minus	Balancer_no_GFP	C04B4.2	16-28-cell	2979	22	128	0.0429674	5.81818
76	C04.csv	211102	Image_24	211102_Image_24	NA	DG5256_wDMP91	spn4_minus	Balancer_no_GFP	C04B4.2	16-28-cell	2080	8	45	0.0216346	5.625
77	C04.csv	211102	Image_28	211102_Image_28	NA	DG5256_wDMP91	spn4_minus	Balancer_no_GFP	C04B4.2	16-28-cell	2019	6	33	0.0163447	5.5
78	C04.csv	211102	Image_30	211102_Image_30_upper_right	upper	DG5256_wDMP91	spn4_minus	Balancer_no_GFP	C04B4.2	16-28-cell	2218	6	33	0.0148783	5.5
79	C04.csv	211105	Image_01	211105_Image_01	NA	DG5256_wDMP91	spn4_minus	Balancer_no_GFP	C04B4.2	16-28-cell	1767	4	32	0.0181098	8
80	C04.csv	211102	Image_30	211102_Image_30_bottom_left	bottom	DG5256_wDMP91	spn4_minus	Balancer_no_GFP	C04B4.2	16-28-cell	3263	37	220	0.0674226	5.94595
81	C04.csv	211105	Image_02	211105_Image_02	NA	DG5256_wDMP91	spn4_minus	Balancer_no_GFP	C04B4.2	16-28-cell	817	1	5	0.00611995	5
82	C04.csv	211102	Image_03	211102_Image_03	NA	N2	spn4_wt	N2	C04B4.2	2-cell	3300	31	233	0.0706061	7.51613
83	C04.csv	211102	Image_04	211102_Image_04	NA	N2	spn4_wt	N2	C04B4.2	2-cell	3656	40	260	0.071116	6.5
84	C04.csv	211102	Image_05	211102_Image_05	NA	N2	spn4_wt	N2	C04B4.2	2-cell	3792	69	546	0.143987	7.91304
85	C04.csv	211102	Image_09	211102_Image_09	NA	N2	spn4_wt	N2	C04B4.2	2-cell	2589	31	186	0.0718424	6
86	C04.csv	211102	Image_10	211102_Image_10	NA	N2	spn4_wt	N2	C04B4.2	2-cell	2703	19	119	0.0440252	6.26316
87	C04.csv	211102	Image_13	211102_Image_13	NA	N2	spn4_wt	N2	C04B4.2	2-cell	1505	28	172	0.114286	6.14286
88	C04.csv	211105	Image_04	211105_Image_04	NA	N2	spn4_wt	N2	C04B4.2	2-cell	3803	74	511	0.134368	6.90541
89	C04.csv	211105	Image_07	211105_Image_07	NA	N2	spn4_wt	N2	C04B4.2	2-cell	2969	12	68	0.0229033	5.66667
90	C04.csv	211102	Image_02	211102_Image_02	NA	N2	spn4_wt	N2	C04B4.2	8-11-cell	2009	20	189	0.0940767	9.45
91	C04.csv	211102	Image_05	211102_Image_05	NA	N2	spn4_wt	N2	C04B4.2	8-11-cell	781	6	63	0.0806658	10.5
92	C04.csv	211102	Image_08	211102_Image_08_left	left	N2	spn4_wt	N2	C04B4.2	8-11-cell	1983	25	248	0.125063	9.92
93	C04.csv	211102	Image_08	211102_Image_08_right	right	N2	spn4_wt	N2	C04B4.2	8-11-cell	673	13	101	0.150074	7.76923
94	C04.csv	211105	Image_06	211105_Image_06	NA	N2	spn4_wt	N2	C04B4.2	8-11-cell	1969	24	151	0.0766887	6.29167
95	C04.csv	211105	Image_08	211105_Image_08	NA	N2	spn4_wt	N2	C04B4.2	8-11-cell	1076	15	127	0.11803	8.46667
96	C04.csv	211105	Image_14	211105_Image_14	NA	N2	spn4_wt	N2	C04B4.2	8-11-cell	1011	18	169	0.167161	9.38889
97	C04.csv	211105	Image_17	211105_Image_17	NA	N2	spn4_wt	N2	C04B4.2	8-11-cell	1054	19	123	0.116698	6.47368
98	C04.csv	211102	Image_01	211102_Image_01	NA	N2	spn4_wt	N2	C04B4.2	4-cell	1961	24	182	0.0928098	7.58333
99	C04.csv	211102	Image_11	211102_Image_11	NA	N2	spn4_wt	N2	C04B4.2	4-cell	2373	19	146	0.0615255	7.68421
100	C04.csv	211102	Image_13	211102_Image_13	NA	N2	spn4_wt	N2	C04B4.2	4-cell	2779	30	211	0.0759266	7.03333
101	C04.csv	211102	Image_14	211102_Image_14	NA	N2	spn4_wt	N2	C04B4.2	4-cell	2340	40	329	0.140598	8.225
102	C04.csv	211105	Image_05	211105_Image_05	NA	N2	spn4_wt	N2	C04B4.2	4-cell	2114	20	151	0.0714286	7.55
103	C04.csv	211105	Image_06	211105_Image_06	NA	N2	spn4_wt	N2	C04B4.2	4-cell	2092	18	121	0.0578394	6.72222
104	C04.csv	211105	Image_10	211105_Image_10	NA	N2	spn4_wt	N2	C04B4.2	4-cell	1160	6	43	0.037069	7.16667
105	C04.csv	211105	Image_11	211105_Image_11	NA	N2	spn4_wt	N2	C04B4.2	4-cell	1358	9	48	0.0353461	5.33333
106	C04.csv	211105	Image_15	211105_Image_15	NA	N2	spn4_wt	N2	C04B4.2	4-cell	3069	34	263	0.0856957	7.73529
107	C04.csv	211102	Image_09	211102_Image_09	NA	N2	spn4_wt	N2	C04B4.2	12-15-cell	1323	24	259	0.195767	10.7917
108	C04.csv	211102	Image_10	211102_Image_10	NA	N2	spn4_wt	N2	C04B4.2	12-15-cell	1043	11	98	0.0939597	8.90909
109	C04.csv	211102	Image_12	211102_Image_12	NA	N2	spn4_wt	N2	C04B4.2	12-15-cell	1048	14	149	0.142176	10.6429
110	C04.csv	211102	Image_15	211102_Image_15	NA	N2	spn4_wt	N2	C04B4.2	12-15-cell	566	17	163	0.287986	9.58824
111	C04.csv	211105	Image_01	211105_Image_01	NA	N2	spn4_wt	N2	C04B4.2	12-15-cell	399	9	67	0.16792	7.44444
112	C04.csv	211105	Image_03	211105_Image_03	NA	N2	spn4_wt	N2	C04B4.2	12-15-cell	795	8	93	0.116981	11.625
113	C04.csv	211105	Image_12	211105_Image_12	NA	N2	spn4_wt	N2	C04B4.2	12-15-cell	380	12	120	0.315789	10
114	C04.csv	211105	Image_13	211105_Image_13	NA	N2	spn4_wt	N2	C04B4.2	12-15-cell	335	5	32	0.0955224	6.4
115	C04.csv	211105	Image_16	211105_Image_16	NA	N2	spn4_wt	N2	C04B4.2	12-15-cell	1101	16	138	0.125341	8.625
116	C04.csv	211102	Image_01	211102_Image_01	NA	N2	spn4_wt	N2	C04B4.2	16-28-cell	217	6	71	0.327189	11.8333
117	C04.csv	211102	Image_06	211102_Image_06	NA	N2	spn4_wt	N2	C04B4.2	16-28-cell	262	4	38	0.145038	9.5
118	C04.csv	211102	Image_07	211102_Image_07_bottom	bottom	N2	spn4_wt	N2	C04B4.2	16-28-cell	280	2	72	0.257143	36
119	C04.csv	211102	Image_07	211102_Image_07_top	top	N2	spn4_wt	N2	C04B4.2	16-28-cell	173	2	20	0.115607	10
120	C04.csv	211105	Image_02	211105_Image_02	NA	N2	spn4_wt	N2	C04B4.2	16-28-cell	224	3	44	0.196429	14.6667
121	C04.csv	211105	Image_09	211105_Image_09	NA	N2	spn4_wt	N2	C04B4.2	16-28-cell	190	2	20	0.105263	10
122	C04.csv	211105	Image_15	211105_Image_15	NA	N2	spn4_wt	N2	C04B4.2	16-28-cell	301	6	66	0.219269	11
123	C04.csv	211105	Image_18	211105_Image_18	NA	N2	spn4_wt	N2	C04B4.2	16-28-cell	165	5	49	0.29697	9.8
124	car-1.csv	211109	Image_03	211109_Image_03	NA	DG5256_wDMP91	spn4_plus	Balancer_GFP	car-1	2-cell	23981	960	11268	0.469872	11.7375
125	car-1.csv	211109	Image_10	211109_Image_10	NA	DG5256_wDMP91	spn4_plus	Balancer_GFP	car-1	2-cell	19954	806	9097	0.455899	11.2866
126	car-1.csv	211109	Image_15	211109_Image_15	NA	DG5256_wDMP91	spn4_plus	Balancer_GFP	car-1	2-cell	22592	779	12890	0.570556	16.5469
127	car-1.csv	211109	Image_18	211109_Image_18	NA	DG5256_wDMP91	spn4_plus	Balancer_GFP	car-1	2-cell	18265	715	8817	0.482727	12.3315
128	car-1.csv	211109	Image_23	211109_Image_23	NA	DG5256_wDMP91	spn4_plus	Balancer_GFP	car-1	2-cell	22290	895	10928	0.490265	12.2101
129	car-1.csv	211109	Image_34	211109_Image_34	NA	DG5256_wDMP91	spn4_plus	Balancer_GFP	car-1	2-cell	17420	647	8352	0.479449	12.9088
130	car-1.csv	211113	Image_05	211113_Image_05	NA	DG5256_wDMP91	spn4_plus	Balancer_GFP	car-1	2-cell	19480	714	10844	0.556674	15.1877
131	car-1.csv	211113	Image_13	211113_Image_13	NA	DG5256_wDMP91	spn4_plus	Balancer_GFP	car-1	2-cell	24530	741	14909	0.607786	20.1201
132	car-1.csv	211109	Image_05	211109_Image_05	NA	DG5256_wDMP91	spn4_minus	Balancer_no_GFP	car-1	2-cell	23374	877	11081	0.474074	12.6351
133	car-1.csv	211109	Image_09	211109_Image_09	NA	DG5256_wDMP91	spn4_minus	Balancer_no_GFP	car-1	2-cell	17395	715	8186	0.470595	11.449
134	car-1.csv	211109	Image_19	211109_Image_19	NA	DG5256_wDMP91	spn4_minus	Balancer_no_GFP	car-1	2-cell	20541	767	11027	0.536829	14.3768
135	car-1.csv	211109	Image_23	211109_Image_23	NA	DG5256_wDMP91	spn4_minus	Balancer_no_GFP	car-1	2-cell	24042	830	12425	0.516804	14.9699
136	car-1.csv	211113	Image_09	211113_Image_09	NA	DG5256_wDMP91	spn4_minus	Balancer_no_GFP	car-1	2-cell	19951	572	12982	0.650694	22.6958
137	car-1.csv	211113	Image_22	211113_Image_22_bottom	bottom	DG5256_wDMP91	spn4_minus	Balancer_no_GFP	car-1	2-cell	14547	407	9474	0.651268	23.2776
138	car-1.csv	211113	Image_22	211113_Image_22_top	top	DG5256_wDMP91	spn4_minus	Balancer_no_GFP	car-1	2-cell	23380	848	13986	0.598204	16.4929
139	car-1.csv	211113	Image_23	211113_Image_23	NA	DG5256_wDMP91	spn4_minus	Balancer_no_GFP	car-1	2-cell	19844	790	11231	0.565965	14.2165
140	car-1.csv	211109	Image_06	211109_Image_06	NA	DG5256_wDMP91	spn4_plus	Balancer_GFP	car-1	4-cell	16628	590	8072	0.485446	13.6814
141	car-1.csv	211109	Image_17	211109_Image_17	NA	DG5256_wDMP91	spn4_plus	Balancer_GFP	car-1	4-cell	17020	538	8687	0.5104	16.1468
142	car-1.csv	211109	Image_27	211109_Image_27	NA	DG5256_wDMP91	spn4_plus	Balancer_GFP	car-1	4-cell	22145	795	10556	0.476676	13.278
143	car-1.csv	211109	Image_31	211109_Image_31	NA	DG5256_wDMP91	spn4_plus	Balancer_GFP	car-1	4-cell	10177	337	4505	0.442665	13.368
144	car-1.csv	211113	Image_01	211113_Image_01	NA	DG5256_wDMP91	spn4_plus	Balancer_GFP	car-1	4-cell	14022	479	7240	0.516331	15.1148
145	car-1.csv	211113	Image_18	211113_Image_18	NA	DG5256_wDMP91	spn4_plus	Balancer_GFP	car-1	4-cell	14127	469	8340	0.590359	17.7825
146	car-1.csv	211113	Image_25	211113_Image_25	NA	DG5256_wDMP91	spn4_plus	Balancer_GFP	car-1	4-cell	16772	460	10848	0.646792	23.5826
147	car-1.csv	211109	Image_16	211109_Image_16	NA	DG5256_wDMP91	spn4_minus	Balancer_no_GFP	car-1	4-cell	23810	817	15171	0.637169	18.5692
148	car-1.csv	211109	Image_32	211109_Image_32	NA	DG5256_wDMP91	spn4_minus	Balancer_no_GFP	car-1	4-cell	21986	852	12551	0.570863	14.7312
149	car-1.csv	211109	Image_34	211109_Image_34	NA	DG5256_wDMP91	spn4_minus	Balancer_no_GFP	car-1	4-cell	26673	853	14677	0.550257	17.2063
150	car-1.csv	211109	Image_35	211109_Image_35	NA	DG5256_wDMP91	spn4_minus	Balancer_no_GFP	car-1	4-cell	26515	909	15306	0.577258	16.8383
151	car-1.csv	211113	Image_03	211113_Image_03	NA	DG5256_wDMP91	spn4_minus	Balancer_no_GFP	car-1	4-cell	18357	774	10117	0.551125	13.0711
152	car-1.csv	211113	Image_06	211113_Image_06	NA	DG5256_wDMP91	spn4_minus	Balancer_no_GFP	car-1	4-cell	27688	1114	16056	0.57989	14.4129
153	car-1.csv	211113	Image_13	211113_Image_13	NA	DG5256_wDMP91	spn4_minus	Balancer_no_GFP	car-1	4-cell	18809	658	10839	0.576267	16.4726
154	car-1.csv	211113	Image_17	211113_Image_17	NA	DG5256_wDMP91	spn4_minus	Balancer_no_GFP	car-1	4-cell	17494	734	8373	0.478621	11.4074
155	car-1.csv	211109	Image_04	211109_Image_04	NA	DG5256_wDMP91	spn4_plus	Balancer_GFP	car-1	8-11-cell	17849	580	9116	0.510729	15.7172
156	car-1.csv	211109	Image_07	211109_Image_07	NA	DG5256_wDMP91	spn4_plus	Balancer_GFP	car-1	8-11-cell	13636	354	6229	0.456806	17.596
157	car-1.csv	211109	Image_12	211109_Image_12	NA	DG5256_wDMP91	spn4_plus	Balancer_GFP	car-1	8-11-cell	15257	511	6284	0.411877	12.2975
158	car-1.csv	211109	Image_11	211109_Image_11	NA	DG5256_wDMP91	spn4_plus	Balancer_GFP	car-1	8-11-cell	15580	524	7145	0.458601	13.6355
159	car-1.csv	211109	Image_26	211109_Image_26	NA	DG5256_wDMP91	spn4_plus	Balancer_GFP	car-1	8-11-cell	8930	287	3136	0.351176	10.9268
160	car-1.csv	211109	Image_33	211109_Image_33	NA	DG5256_wDMP91	spn4_plus	Balancer_GFP	car-1	8-11-cell	21391	808	9910	0.463279	12.2649
161	car-1.csv	211109	Image_34	211109_Image_34	NA	DG5256_wDMP91	spn4_plus	Balancer_GFP	car-1	8-11-cell	11849	313	3895	0.32872	12.4441
162	car-1.csv	211113	Image_09	211113_Image_09	NA	DG5256_wDMP91	spn4_plus	Balancer_GFP	car-1	8-11-cell	4904	102	1759	0.358687	17.2451
163	car-1.csv	211113	Image_25	211113_Image_25	NA	DG5256_wDMP91	spn4_plus	Balancer_GFP	car-1	8-11-cell	10559	297	5635	0.533668	18.9731
164	car-1.csv	211113	Image_26	211113_Image_26	NA	DG5256_wDMP91	spn4_plus	Balancer_GFP	car-1	8-11-cell	7487	183	3917	0.523174	21.4044
165	car-1.csv	211109	Image_20	211109_Image_20	NA	DG5256_wDMP91	spn4_minus	Balancer_no_GFP	car-1	8-11-cell	23568	816	12435	0.527622	15.239
166	car-1.csv	211109	Image_21	211109_Image_21	NA	DG5256_wDMP91	spn4_minus	Balancer_no_GFP	car-1	8-11-cell	12753	436	6463	0.506783	14.8234
167	car-1.csv	211109	Image_31	211109_Image_31_left	left	DG5256_wDMP91	spn4_minus	Balancer_no_GFP	car-1	8-11-cell	19382	649	11120	0.573728	17.1341
168	car-1.csv	211109	Image_31	211109_Image_31_right	right	DG5256_wDMP91	spn4_minus	Balancer_no_GFP	car-1	8-11-cell	25669	887	15788	0.615061	17.7993
169	car-1.csv	211113	Image_01	211113_Image_01	NA	DG5256_wDMP91	spn4_minus	Balancer_no_GFP	car-1	8-11-cell	23130	784	14923	0.645179	19.0344
170	car-1.csv	211113	Image_02	211113_Image_02_top	top	DG5256_wDMP91	spn4_minus	Balancer_no_GFP	car-1	8-11-cell	25402	1005	13827	0.544327	13.7582
171	car-1.csv	211113	Image_02	211113_Image_02_bottom	bottom	DG5256_wDMP91	spn4_minus	Balancer_no_GFP	car-1	8-11-cell	22779	893	11824	0.519075	13.2408
172	car-1.csv	211113	Image_07	211113_Image_07	NA	DG5256_wDMP91	spn4_minus	Balancer_no_GFP	car-1	8-11-cell	14177	548	7487	0.528109	13.6624
173	car-1.csv	211109	Image_14	211109_Image_14	NA	DG5256_wDMP91	spn4_plus	Balancer_GFP	car-1	12-15-cell	4361	80	2088	0.478789	26.1
174	car-1.csv	211109	Image_24	211109_Image_24	NA	DG5256_wDMP91	spn4_plus	Balancer_GFP	car-1	12-15-cell	6688	96	3113	0.465461	32.4271
175	car-1.csv	211109	Image_25	211109_Image_25	NA	DG5256_wDMP91	spn4_plus	Balancer_GFP	car-1	12-15-cell	4629	69	2406	0.519767	34.8696
176	car-1.csv	211113	Image_14	211113_Image_14	NA	DG5256_wDMP91	spn4_plus	Balancer_GFP	car-1	12-15-cell	6483	150	3219	0.496529	21.46
177	car-1.csv	211113	Image_16	211113_Image_16	NA	DG5256_wDMP91	spn4_plus	Balancer_GFP	car-1	12-15-cell	6549	144	2981	0.455184	20.7014
178	car-1.csv	211113	Image_20	211113_Image_20	NA	DG5256_wDMP91	spn4_plus	Balancer_GFP	car-1	12-15-cell	2648	29	1235	0.46639	42.5862
179	car-1.csv	211113	Image_21	211113_Image_21	NA	DG5256_wDMP91	spn4_plus	Balancer_GFP	car-1	12-15-cell	2537	76	819	0.322822	10.7763
180	car-1.csv	211109	Image_08	211109_Image_08	NA	DG5256_wDMP91	spn4_minus	Balancer_no_GFP	car-1	12-15-cell	18365	667	8442	0.459679	12.6567
181	car-1.csv	211109	Image_18	211109_Image_18	NA	DG5256_wDMP91	spn4_minus	Balancer_no_GFP	car-1	12-15-cell	25074	884	13980	0.55755	15.8145
182	car-1.csv	211109	Image_28	211109_Image_28	NA	DG5256_wDMP91	spn4_minus	Balancer_no_GFP	car-1	12-15-cell	21607	809	11200	0.518351	13.8443
183	car-1.csv	211109	Image_29	211109_Image_29	NA	DG5256_wDMP91	spn4_minus	Balancer_no_GFP	car-1	12-15-cell	22641	848	12683	0.560178	14.9564
184	car-1.csv	211109	Image_30	211109_Image_30	NA	DG5256_wDMP91	spn4_minus	Balancer_no_GFP	car-1	12-15-cell	13202	525	5569	0.42183	10.6076
185	car-1.csv	211113	Image_10	211113_Image_10	NA	DG5256_wDMP91	spn4_minus	Balancer_no_GFP	car-1	12-15-cell	13413	507	6557	0.488854	12.9329
186	car-1.csv	211113	Image_19	211113_Image_19	NA	DG5256_wDMP91	spn4_minus	Balancer_no_GFP	car-1	12-15-cell	23045	840	13230	0.574094	15.75
187	car-1.csv	211113	Image_23	211113_Image_23	NA	DG5256_wDMP91	spn4_minus	Balancer_no_GFP	car-1	12-15-cell	16980	625	10302	0.606714	16.4832
188	car-1.csv	211113	Image_24	211113_Image_24	NA	DG5256_wDMP91	spn4_minus	Balancer_no_GFP	car-1	12-15-cell	20908	619	13631	0.651951	22.021
189	car-1.csv	211109	Image_04	211109_Image_04	NA	DG5256_wDMP91	spn4_plus	Balancer_GFP	car-1	16-28-cell	1880	15	942	0.501064	62.8
190	car-1.csv	211109	Image_13	211109_Image_13	NA	DG5256_wDMP91	spn4_plus	Balancer_GFP	car-1	16-28-cell	1832	23	977	0.533297	42.4783
191	car-1.csv	211109	Image_20	211109_Image_20	NA	DG5256_wDMP91	spn4_plus	Balancer_GFP	car-1	16-28-cell	665	3	49	0.0736842	16.3333
192	car-1.csv	211109	Image_22	211109_Image_22	NA	DG5256_wDMP91	spn4_plus	Balancer_GFP	car-1	16-28-cell	2504	25	1197	0.478035	47.88
193	car-1.csv	211113	Image_04	211113_Image_04	NA	DG5256_wDMP91	spn4_plus	Balancer_GFP	car-1	16-28-cell	364	11	113	0.31044	10.2727
194	car-1.csv	211113	Image_11	211113_Image_11_lower_right	lower	DG5256_wDMP91	spn4_plus	Balancer_GFP	car-1	16-28-cell	1324	10	596	0.450151	59.6
195	car-1.csv	211113	Image_11	211113_Image_11_upper_left	upper	DG5256_wDMP91	spn4_plus	Balancer_GFP	car-1	16-28-cell	1106	15	169	0.152803	11.2667
196	car-1.csv	211113	Image_12	211113_Image_12	NA	DG5256_wDMP91	spn4_plus	Balancer_GFP	car-1	16-28-cell	3856	40	1230	0.318983	30.75
197	car-1.csv	211109	Image_01	211109_Image_01	NA	DG5256_wDMP91	spn4_minus	Balancer_no_GFP	car-1	16-28-cell	16840	682	8836	0.524703	12.956
198	car-1.csv	211109	Image_02	211109_Image_02	NA	DG5256_wDMP91	spn4_minus	Balancer_no_GFP	car-1	16-28-cell	21369	841	12911	0.604193	15.352
199	car-1.csv	211109	Image_06	211109_Image_06	NA	DG5256_wDMP91	spn4_minus	Balancer_no_GFP	car-1	16-28-cell	20830	812	11124	0.534037	13.6995
200	car-1.csv	211109	Image_23	211109_Image_23	NA	DG5256_wDMP91	spn4_minus	Balancer_no_GFP	car-1	16-28-cell	27160	1061	15246	0.56134	14.3695
201	car-1.csv	211113	Image_03	211113_Image_03	NA	DG5256_wDMP91	spn4_minus	Balancer_no_GFP	car-1	16-28-cell	16626	791	7854	0.472393	9.9292
202	car-1.csv	211113	Image_08	211113_Image_08	NA	DG5256_wDMP91	spn4_minus	Balancer_no_GFP	car-1	16-28-cell	18666	575	4656	0.249437	8.09739
203	car-1.csv	211113	Image_11	211113_Image_11	NA	DG5256_wDMP91	spn4_minus	Balancer_no_GFP	car-1	16-28-cell	15170	501	3979	0.262294	7.94212
204	car-1.csv	211113	Image_15	211113_Image_15	NA	DG5256_wDMP91	spn4_minus	Balancer_no_GFP	car-1	16-28-cell	17487	557	4363	0.2495	7.83303
205	car-1.csv	211109	Image_01	211109_Image_01	NA	N2	spn4_wt	N2	car-1	2-cell	20353	692	10560	0.518842	15.2601
206	car-1.csv	211109	Image_04	211109_Image_04	NA	N2	spn4_wt	N2	car-1	2-cell	13789	491	6401	0.464211	13.0367
207	car-1.csv	211109	Image_05	211109_Image_05	NA	N2	spn4_wt	N2	car-1	2-cell	21429	825	12138	0.566429	14.7127
208	car-1.csv	211109	Image_10	211109_Image_10_lower_right	lower	N2	spn4_wt	N2	car-1	2-cell	16858	573	9099	0.539744	15.8796
209	car-1.csv	211109	Image_10	211109_Image_10_upper_left	upper	N2	spn4_wt	N2	car-1	2-cell	24877	1006	13752	0.5528	13.67
210	car-1.csv	211113	Image_07	211113_Image_07	NA	N2	spn4_wt	N2	car-1	2-cell	14247	464	4074	0.285955	8.78017
211	car-1.csv	211113	Image_16	211113_Image_16	NA	N2	spn4_wt	N2	car-1	2-cell	11963	341	2140	0.178885	6.27566
212	car-1.csv	211113	Image_14	211113_Image_14	NA	N2	spn4_wt	N2	car-1	2-cell	12906	343	2362	0.183016	6.8863
213	car-1.csv	211109	Image_01	211109_Image_01	NA	N2	spn4_wt	N2	car-1	4-cell	15522	476	7686	0.495168	16.1471
214	car-1.csv	211109	Image_02	211109_Image_02	NA	N2	spn4_wt	N2	car-1	4-cell	9100	255	3886	0.427033	15.2392
215	car-1.csv	211109	Image_13	211109_Image_13	NA	N2	spn4_wt	N2	car-1	4-cell	10764	347	3944	0.366407	11.366
216	car-1.csv	211109	Image_14	211109_Image_14	NA	N2	spn4_wt	N2	car-1	4-cell	6831	251	2224	0.325575	8.86056
217	car-1.csv	211109	Image_15	211109_Image_15	NA	N2	spn4_wt	N2	car-1	4-cell	14284	481	8218	0.575329	17.0852
218	car-1.csv	211113	Image_05	211113_Image_05	NA	N2	spn4_wt	N2	car-1	4-cell	11712	364	2976	0.254098	8.17582
219	car-1.csv	211113	Image_11	211113_Image_11	NA	N2	spn4_wt	N2	car-1	4-cell	12679	452	4107	0.323921	9.08628
220	car-1.csv	211113	Image_12	211113_Image_12	NA	N2	spn4_wt	N2	car-1	4-cell	12644	417	3199	0.253005	7.67146
221	car-1.csv	211109	Image_07	211109_Image_07	NA	N2	spn4_wt	N2	car-1	8-11-cell	5631	124	2123	0.37702	17.121
222	car-1.csv	211109	Image_08	211109_Image_08	NA	N2	spn4_wt	N2	car-1	8-11-cell	4693	109	1637	0.348817	15.0183
223	car-1.csv	211109	Image_09	211109_Image_09	NA	N2	spn4_wt	N2	car-1	8-11-cell	8868	255	3712	0.418584	14.5569
224	car-1.csv	211109	Image_12	211109_Image_12	NA	N2	spn4_wt	N2	car-1	8-11-cell	1165	25	285	0.244635	11.4
225	car-1.csv	211113	Image_01	211113_Image_01	NA	N2	spn4_wt	N2	car-1	8-11-cell	7593	220	2890	0.380614	13.1364
226	car-1.csv	211113	Image_02	211113_Image_02	NA	N2	spn4_wt	N2	car-1	8-11-cell	6230	95	3308	0.530979	34.8211
227	car-1.csv	211113	Image_06	211113_Image_06	NA	N2	spn4_wt	N2	car-1	8-11-cell	7539	218	3031	0.402043	13.9037
228	car-1.csv	211113	Image_09	211113_Image_09	NA	N2	spn4_wt	N2	car-1	8-11-cell	4080	99	1342	0.328922	13.5556
229	car-1.csv	211109	Image_03	211109_Image_03	NA	N2	spn4_wt	N2	car-1	12-15-cell	2181	39	1376	0.630903	35.2821
230	car-1.csv	211109	Image_06	211109_Image_06	NA	N2	spn4_wt	N2	car-1	12-15-cell	2313	34	1225	0.529615	36.0294
231	car-1.csv	211109	Image_09	211109_Image_09	NA	N2	spn4_wt	N2	car-1	12-15-cell	1829	27	757	0.413887	28.037
232	car-1.csv	211109	Image_11	211109_Image_11	NA	N2	spn4_wt	N2	car-1	12-15-cell	2343	48	622	0.265472	12.9583
233	car-1.csv	211113	Image_01	211113_Image_01	NA	N2	spn4_wt	N2	car-1	12-15-cell	1985	38	1083	0.545592	28.5
234	car-1.csv	211113	Image_03	211113_Image_03	NA	N2	spn4_wt	N2	car-1	12-15-cell	2974	75	1264	0.425017	16.8533
235	car-1.csv	211113	Image_08	211113_Image_08	NA	N2	spn4_wt	N2	car-1	12-15-cell	3107	62	1326	0.426778	21.3871
236	car-1.csv	211113	Image_10	211113_Image_10	NA	N2	spn4_wt	N2	car-1	12-15-cell	2878	60	1213	0.421473	20.2167
237	car-1.csv	211109	Image_13	211109_Image_13	NA	N2	spn4_wt	N2	car-1	16-28-cell	829	14	529	0.638118	37.7857
238	car-1.csv	211109	Image_15	211109_Image_15	NA	N2	spn4_wt	N2	car-1	16-28-cell	1837	17	828	0.450735	48.7059
239	car-1.csv	211109	Image_16	211109_Image_16	NA	N2	spn4_wt	N2	car-1	16-28-cell	720	8	315	0.4375	39.375
240	car-1.csv	211109	Image_17	211109_Image_17	NA	N2	spn4_wt	N2	car-1	16-28-cell	1055	12	621	0.588626	51.75
241	car-1.csv	211113	Image_02	211113_Image_02	NA	N2	spn4_wt	N2	car-1	16-28-cell	1502	21	1010	0.672437	48.0952
242	car-1.csv	211113	Image_04	211113_Image_04	NA	N2	spn4_wt	N2	car-1	16-28-cell	983	16	538	0.547304	33.625
243	car-1.csv	211113	Image_13	211113_Image_13	NA	N2	spn4_wt	N2	car-1	16-28-cell	1231	26	580	0.471162	22.3077
244	car-1.csv	211113	Image_15	211113_Image_15	NA	N2	spn4_wt	N2	car-1	16-28-cell	1174	22	531	0.4523	24.1364
245	cgh-1.csv	211102	Image_01	211102_Image_01	NA	DG5256_wDMP91	spn4_plus	Balancer_GFP	cgh-1	4-cell	18782	732	8060	0.429134	11.0109
246	cgh-1.csv	211102	Image_04	211102_Image_04	NA	DG5256_wDMP91	spn4_plus	Balancer_GFP	cgh-1	4-cell	18387	676	8431	0.45853	12.4719
247	cgh-1.csv	211102	Image_07	211102_Image_07	NA	DG5256_wDMP91	spn4_plus	Balancer_GFP	cgh-1	4-cell	12772	466	6167	0.482853	13.2339
248	cgh-1.csv	211102	Image_08	211102_Image_08	NA	DG5256_wDMP91	spn4_plus	Balancer_GFP	cgh-1	4-cell	21654	789	13024	0.601459	16.507
249	cgh-1.csv	211102	Image_25	211102_Image_25	NA	DG5256_wDMP91	spn4_plus	Balancer_GFP	cgh-1	4-cell	11803	418	6490	0.54986	15.5263
250	cgh-1.csv	211102	Image_26	211102_Image_26	NA	DG5256_wDMP91	spn4_plus	Balancer_GFP	cgh-1	4-cell	14892	501	8481	0.5695	16.9281
251	cgh-1.csv	211102	Image_30	211102_Image_30	NA	DG5256_wDMP91	spn4_plus	Balancer_GFP	cgh-1	4-cell	8780	241	2044	0.232802	8.48133
252	cgh-1.csv	211105	Image_08	211105_Image_08	NA	DG5256_wDMP91	spn4_plus	Balancer_GFP	cgh-1	4-cell	17139	654	8063	0.470448	12.3287
253	cgh-1.csv	211102	Image_03	211102_Image_03	NA	DG5256_wDMP91	spn4_minus	Balancer_no_GFP	cgh-1	2-cell	15429	629	6746	0.437229	10.725
254	cgh-1.csv	211102	Image_05	211102_Image_05	NA	DG5256_wDMP91	spn4_minus	Balancer_no_GFP	cgh-1	2-cell	13417	494	4078	0.303943	8.25506
255	cgh-1.csv	211102	Image_19	211102_Image_19	NA	DG5256_wDMP91	spn4_minus	Balancer_no_GFP	cgh-1	2-cell	10535	428	3698	0.35102	8.64019
256	cgh-1.csv	211102	Image_28	211102_Image_28	NA	DG5256_wDMP91	spn4_minus	Balancer_no_GFP	cgh-1	2-cell	14238	549	4999	0.351103	9.10565
257	cgh-1.csv	211102	Image_29	211102_Image_29	NA	DG5256_wDMP91	spn4_minus	Balancer_no_GFP	cgh-1	2-cell	13886	558	5085	0.366196	9.1129
258	cgh-1.csv	211102	Image_31	211102_Image_31	NA	DG5256_wDMP91	spn4_minus	Balancer_no_GFP	cgh-1	2-cell	10809	378	3025	0.279859	8.00265
259	cgh-1.csv	211105	Image_02	211105_Image_02	NA	DG5256_wDMP91	spn4_minus	Balancer_no_GFP	cgh-1	2-cell	9600	331	2525	0.263021	7.6284
260	cgh-1.csv	211105	Image_05	211105_Image_05	NA	DG5256_wDMP91	spn4_minus	Balancer_no_GFP	cgh-1	2-cell	10590	340	2600	0.245515	7.64706
261	cgh-1.csv	210718	Image_05	210718_Image_05	NA	DG5256_wDMP91	spn4_minus	Balancer_no_GFP	cgh-1	4-cell	10905	387	3336	0.305915	8.62016
262	cgh-1.csv	210718	Image_10	210718_Image_10	NA	DG5256_wDMP91	spn4_minus	Balancer_no_GFP	cgh-1	4-cell	10519	384	4213	0.400513	10.9714
263	cgh-1.csv	210718	Image_11	210718_Image_11	NA	DG5256_wDMP91	spn4_minus	Balancer_no_GFP	cgh-1	4-cell	11277	411	3795	0.336526	9.23358
264	cgh-1.csv	210718	Image_16	210718_Image_16	NA	DG5256_wDMP91	spn4_minus	Balancer_no_GFP	cgh-1	4-cell	12995	491	5981	0.460254	12.1813
265	cgh-1.csv	211102	Image_22	211102_Image_22	NA	DG5256_wDMP91	spn4_minus	Balancer_no_GFP	cgh-1	4-cell	10957	440	3899	0.355846	8.86136
266	cgh-1.csv	211102	Image_23	211102_Image_23	NA	DG5256_wDMP91	spn4_minus	Balancer_no_GFP	cgh-1	4-cell	11482	475	4333	0.377373	9.12211
267	cgh-1.csv	211105	Image_01	211105_Image_01	NA	DG5256_wDMP91	spn4_minus	Balancer_no_GFP	cgh-1	4-cell	10414	316	2326	0.223353	7.36076
268	cgh-1.csv	211105	Image_15	211105_Image_15	NA	DG5256_wDMP91	spn4_minus	Balancer_no_GFP	cgh-1	4-cell	9737	343	3319	0.340865	9.67638
269	cgh-1.csv	210718	Image_08	210718_Image_08	NA	DG5256_wDMP91	spn4_minus	Balancer_no_GFP	cgh-1	8-11-cell	14456	549	5929	0.410141	10.7996
270	cgh-1.csv	210718	Image_13	210718_Image_13	NA	DG5256_wDMP91	spn4_minus	Balancer_no_GFP	cgh-1	8-11-cell	7993	238	1831	0.229075	7.69328
271	cgh-1.csv	210718	Image_14	210718_Image_14	NA	DG5256_wDMP91	spn4_minus	Balancer_no_GFP	cgh-1	8-11-cell	10718	416	3585	0.334484	8.61779
272	cgh-1.csv	210718	Image_15	210718_Image_15	NA	DG5256_wDMP91	spn4_minus	Balancer_no_GFP	cgh-1	8-11-cell	2902	66	523	0.180221	7.92424
273	cgh-1.csv	211102	Image_15	211102_Image_15	NA	DG5256_wDMP91	spn4_minus	Balancer_no_GFP	cgh-1	8-11-cell	10173	240	1789	0.175858	7.45417
274	cgh-1.csv	211102	Image_27	211102_Image_27	NA	DG5256_wDMP91	spn4_minus	Balancer_no_GFP	cgh-1	8-11-cell	8644	270	2123	0.245604	7.86296
275	cgh-1.csv	211105	Image_13	211105_Image_13	NA	DG5256_wDMP91	spn4_minus	Balancer_no_GFP	cgh-1	8-11-cell	8490	223	1710	0.201413	7.66816
276	cgh-1.csv	210718	Image_03	210718_Image_03	NA	DG5256_wDMP91	spn4_minus	Balancer_no_GFP	cgh-1	12-15-cell	4260	146	1193	0.280047	8.17123
277	cgh-1.csv	210718	Image_06	210718_Image_06	NA	DG5256_wDMP91	spn4_minus	Balancer_no_GFP	cgh-1	12-15-cell	10152	359	2943	0.289894	8.19777
278	cgh-1.csv	210718	Image_07	210718_Image_07	NA	DG5256_wDMP91	spn4_minus	Balancer_no_GFP	cgh-1	12-15-cell	9499	267	2018	0.212443	7.55805
279	cgh-1.csv	210718	Image_12	210718_Image_12	NA	DG5256_wDMP91	spn4_minus	Balancer_no_GFP	cgh-1	12-15-cell	7788	230	1820	0.233693	7.91304
280	cgh-1.csv	211102	Image_02	211102_Image_02	NA	DG5256_wDMP91	spn4_minus	Balancer_no_GFP	cgh-1	12-15-cell	8138	82	514	0.0631605	6.26829
281	cgh-1.csv	211102	Image_09	211102_Image_09	NA	DG5256_wDMP91	spn4_minus	Balancer_no_GFP	cgh-1	12-15-cell	8742	156	1129	0.129147	7.23718
282	cgh-1.csv	211102	Image_13	211102_Image_13	NA	DG5256_wDMP91	spn4_minus	Balancer_no_GFP	cgh-1	12-15-cell	8974	216	1546	0.172275	7.15741
283	cgh-1.csv	211105	Image_10	211105_Image_10	NA	DG5256_wDMP91	spn4_minus	Balancer_no_GFP	cgh-1	12-15-cell	9343	299	2467	0.264048	8.25084
284	cgh-1.csv	211105	Image_11	211105_Image_11	NA	DG5256_wDMP91	spn4_minus	Balancer_no_GFP	cgh-1	12-15-cell	9228	237	1946	0.21088	8.21097
285	cgh-1.csv	210718	Image_01	210718_Image_01	NA	DG5256_wDMP91	spn4_minus	Balancer_no_GFP	cgh-1	16-28-cell	6895	194	1642	0.238144	8.46392
286	cgh-1.csv	210718	Image_02	210718_Image_02	NA	DG5256_wDMP91	spn4_minus	Balancer_no_GFP	cgh-1	16-28-cell	8048	261	2084	0.258946	7.98467
287	cgh-1.csv	210718	Image_04	210718_Image_04	NA	DG5256_wDMP91	spn4_minus	Balancer_no_GFP	cgh-1	16-28-cell	7844	259	2049	0.261219	7.9112
288	cgh-1.csv	210718	Image_09	210718_Image_09	NA	DG5256_wDMP91	spn4_minus	Balancer_no_GFP	cgh-1	16-28-cell	6733	225	1843	0.273726	8.19111
289	cgh-1.csv	211102	Image_04	211102_Image_04	NA	DG5256_wDMP91	spn4_minus	Balancer_no_GFP	cgh-1	16-28-cell	6784	119	824	0.121462	6.92437
290	cgh-1.csv	211102	Image_08	211102_Image_08	NA	DG5256_wDMP91	spn4_minus	Balancer_no_GFP	cgh-1	16-28-cell	9651	316	2335	0.241944	7.38924
291	cgh-1.csv	211102	Image_26	211102_Image_26	NA	DG5256_wDMP91	spn4_minus	Balancer_no_GFP	cgh-1	16-28-cell	6435	195	1432	0.222533	7.34359
292	cgh-1.csv	211105	Image_03	211105_Image_03	NA	DG5256_wDMP91	spn4_minus	Balancer_no_GFP	cgh-1	16-28-cell	7108	158	1112	0.156443	7.03797
293	cgh-1.csv	211102	Image_10	211102_Image_10	NA	DG5256_wDMP91	spn4_plus	Balancer_GFP	cgh-1	2-cell	14071	572	6737	0.478786	11.778
294	cgh-1.csv	211102	Image_12	211102_Image_12	NA	DG5256_wDMP91	spn4_plus	Balancer_GFP	cgh-1	2-cell	15843	574	7838	0.49473	13.6551
295	cgh-1.csv	211102	Image_16	211102_Image_16	NA	DG5256_wDMP91	spn4_plus	Balancer_GFP	cgh-1	2-cell	19819	759	10277	0.518543	13.5402
296	cgh-1.csv	211102	Image_21	211102_Image_21	NA	DG5256_wDMP91	spn4_plus	Balancer_GFP	cgh-1	2-cell	16265	671	7712	0.474147	11.4933
297	cgh-1.csv	211105	Image_04	211105_Image_04	NA	DG5256_wDMP91	spn4_plus	Balancer_GFP	cgh-1	2-cell	17828	663	8205	0.460231	12.3756
298	cgh-1.csv	211105	Image_06	211105_Image_06	NA	DG5256_wDMP91	spn4_plus	Balancer_GFP	cgh-1	2-cell	19781	796	11380	0.5753	14.2965
299	cgh-1.csv	211105	Image_12	211105_Image_12	NA	DG5256_wDMP91	spn4_plus	Balancer_GFP	cgh-1	2-cell	24340	1013	14725	0.604971	14.536
300	cgh-1.csv	211105	Image_14	211105_Image_14	NA	DG5256_wDMP91	spn4_plus	Balancer_GFP	cgh-1	2-cell	16758	480	9566	0.570832	19.9292
301	cgh-1.csv	211102	Image_03	211102_Image_03	NA	DG5256_wDMP91	spn4_plus	Balancer_GFP	cgh-1	8-11-cell	14331	535	5937	0.414277	11.0972
302	cgh-1.csv	211102	Image_06	211102_Image_06	NA	DG5256_wDMP91	spn4_plus	Balancer_GFP	cgh-1	8-11-cell	16898	665	7258	0.429518	10.9143
303	cgh-1.csv	211102	Image_11	211102_Image_11	NA	DG5256_wDMP91	spn4_plus	Balancer_GFP	cgh-1	8-11-cell	16918	645	7494	0.44296	11.6186
304	cgh-1.csv	211102	Image_14	211102_Image_14	NA	DG5256_wDMP91	spn4_plus	Balancer_GFP	cgh-1	8-11-cell	20204	754	11438	0.566126	15.1698
305	cgh-1.csv	211102	Image_18	211102_Image_18	NA	DG5256_wDMP91	spn4_plus	Balancer_GFP	cgh-1	8-11-cell	20355	726	11641	0.571899	16.0344
306	cgh-1.csv	211102	Image_24	211102_Image_24	NA	DG5256_wDMP91	spn4_plus	Balancer_GFP	cgh-1	8-11-cell	15539	591	9939	0.639616	16.8173
307	cgh-1.csv	211102	Image_31	211102_Image_31	NA	DG5256_wDMP91	spn4_plus	Balancer_GFP	cgh-1	8-11-cell	12949	493	5860	0.452545	11.8864
308	cgh-1.csv	211105	Image_09	211105_Image_09	NA	DG5256_wDMP91	spn4_plus	Balancer_GFP	cgh-1	8-11-cell	12522	499	4830	0.385721	9.67936
309	cgh-1.csv	211102	Image_20	211102_Image_20	NA	DG5256_wDMP91	spn4_plus	Balancer_GFP	cgh-1	12-15-cell	8197	266	2637	0.321703	9.91353
310	cgh-1.csv	211102	Image_32	211102_Image_32	NA	DG5256_wDMP91	spn4_plus	Balancer_GFP	cgh-1	12-15-cell	9464	277	2856	0.301775	10.3105
311	cgh-1.csv	211102	Image_33	211102_Image_33	NA	DG5256_wDMP91	spn4_plus	Balancer_GFP	cgh-1	12-15-cell	9855	297	3325	0.337392	11.1953
312	cgh-1.csv	211102	Image_34	211102_Image_34	NA	DG5256_wDMP91	spn4_plus	Balancer_GFP	cgh-1	12-15-cell	10393	330	3794	0.365053	11.497
313	cgh-1.csv	211105	Image_06	211105_Image_06	NA	DG5256_wDMP91	spn4_plus	Balancer_GFP	cgh-1	12-15-cell	3517	47	1033	0.293716	21.9787
314	cgh-1.csv	211105	Image_17	211105_Image_17	NA	DG5256_wDMP91	spn4_plus	Balancer_GFP	cgh-1	12-15-cell	9634	303	2816	0.292298	9.29373
315	cgh-1.csv	211105	Image_16	211105_Image_16	NA	DG5256_wDMP91	spn4_plus	Balancer_GFP	cgh-1	12-15-cell	10639	392	4488	0.421844	11.449
316	cgh-1.csv	211102	Image_13	211102_Image_13	NA	DG5256_wDMP91	spn4_plus	Balancer_GFP	cgh-1	16-28-cell	5675	92	1651	0.290925	17.9457
317	cgh-1.csv	211102	Image_16	211102_Image_16	NA	DG5256_wDMP91	spn4_plus	Balancer_GFP	cgh-1	16-28-cell	8254	216	2243	0.271747	10.3843
318	cgh-1.csv	211102	Image_17	211102_Image_17	NA	DG5256_wDMP91	spn4_plus	Balancer_GFP	cgh-1	16-28-cell	3732	35	940	0.251876	26.8571
319	cgh-1.csv	211102	Image_24	211102_Image_24	NA	DG5256_wDMP91	spn4_plus	Balancer_GFP	cgh-1	16-28-cell	2729	31	867	0.317699	27.9677
320	cgh-1.csv	211102	Image_31	211102_Image_31	NA	DG5256_wDMP91	spn4_plus	Balancer_GFP	cgh-1	16-28-cell	9153	290	2994	0.327106	10.3241
321	cgh-1.csv	211102	Image_33	211102_Image_33	NA	DG5256_wDMP91	spn4_plus	Balancer_GFP	cgh-1	16-28-cell	3684	67	1239	0.336319	18.4925
322	cgh-1.csv	211105	Image_06	211105_Image_06	NA	DG5256_wDMP91	spn4_plus	Balancer_GFP	cgh-1	16-28-cell	6975	118	1740	0.249462	14.7458
323	cgh-1.csv	211105	Image_07	211105_Image_07	NA	DG5256_wDMP91	spn4_plus	Balancer_GFP	cgh-1	16-28-cell	4650	41	673	0.144731	16.4146
324	cgh-1.csv	211102	Image_04	211102_Image_04	NA	N2	spn4_wt	N2	cgh-1	2-cell	20985	631	14081	0.671003	22.3154
325	cgh-1.csv	211102	Image_07	211102_Image_07	NA	N2	spn4_wt	N2	cgh-1	2-cell	11888	405	5758	0.484354	14.2173
326	cgh-1.csv	211102	Image_08	211102_Image_08	NA	N2	spn4_wt	N2	cgh-1	2-cell	19578	582	13212	0.674839	22.701
327	cgh-1.csv	211102	Image_10	211102_Image_10	NA	N2	spn4_wt	N2	cgh-1	2-cell	21633	789	13539	0.625849	17.1597
328	cgh-1.csv	211102	Image_11	211102_Image_11	NA	N2	spn4_wt	N2	cgh-1	2-cell	20925	681	13251	0.633262	19.4581
329	cgh-1.csv	211102	Image_12	211102_Image_12	NA	N2	spn4_wt	N2	cgh-1	2-cell	19789	789	10396	0.525342	13.1762
330	cgh-1.csv	211105	Image_05	211105_Image_05	NA	N2	spn4_wt	N2	cgh-1	2-cell	19579	576	12173	0.621738	21.1337
331	cgh-1.csv	210718	Image_04	210718_Image_04	NA	N2	spn4_wt	N2	cgh-1	4-cell	17690	685	8500	0.480497	12.4088
332	cgh-1.csv	210718	Image_05	210718_Image_05	NA	N2	spn4_wt	N2	cgh-1	4-cell	20249	822	8837	0.436417	10.7506
333	cgh-1.csv	210718	Image_07	210718_Image_07	NA	N2	spn4_wt	N2	cgh-1	4-cell	15215	545	6040	0.396977	11.0826
334	cgh-1.csv	210718	Image_09	210718_Image_09	NA	N2	spn4_wt	N2	cgh-1	4-cell	14850	590	5700	0.383838	9.66102
335	cgh-1.csv	211102	Image_01	211102_Image_01	NA	N2	spn4_wt	N2	cgh-1	4-cell	21993	882	13632	0.619834	15.4558
336	cgh-1.csv	211102	Image_02	211102_Image_02	NA	N2	spn4_wt	N2	cgh-1	4-cell	17482	675	8034	0.459558	11.9022
337	cgh-1.csv	211105	Image_02	211105_Image_02	NA	N2	spn4_wt	N2	cgh-1	4-cell	20562	842	10848	0.527575	12.8836
338	cgh-1.csv	211105	Image_03	211105_Image_03	NA	N2	spn4_wt	N2	cgh-1	4-cell	27548	1056	17829	0.647198	16.8835
339	cgh-1.csv	211105	Image_07	211105_Image_07	NA	N2	spn4_wt	N2	cgh-1	4-cell	16136	601	8672	0.537432	14.4293
340	cgh-1.csv	210718	Image_01	210718_Image_01	NA	N2	spn4_wt	N2	cgh-1	8-11-cell	19215	706	7836	0.407806	11.0992
341	cgh-1.csv	210718	Image_03	210718_Image_03	NA	N2	spn4_wt	N2	cgh-1	8-11-cell	17182	708	7477	0.435165	10.5607
342	cgh-1.csv	210718	Image_06	210718_Image_06	NA	N2	spn4_wt	N2	cgh-1	8-11-cell	14641	546	5363	0.3663	9.82234
343	cgh-1.csv	210718	Image_13	210718_Image_13	NA	N2	spn4_wt	N2	cgh-1	8-11-cell	14648	564	5688	0.388312	10.0851
344	cgh-1.csv	211102	Image_06	211102_Image_06	NA	N2	spn4_wt	N2	cgh-1	8-11-cell	17187	675	8850	0.514924	13.1111
345	cgh-1.csv	211102	Image_09	211102_Image_09	NA	N2	spn4_wt	N2	cgh-1	8-11-cell	14228	515	8465	0.594954	16.4369
346	cgh-1.csv	211102	Image_12	211102_Image_12	NA	N2	spn4_wt	N2	cgh-1	8-11-cell	16936	623	8955	0.528755	14.374
347	cgh-1.csv	211105	Image_04	211105_Image_04	NA	N2	spn4_wt	N2	cgh-1	8-11-cell	18541	706	11551	0.622998	16.3612
348	cgh-1.csv	210718	Image_06	210718_Image_06	NA	N2	spn4_wt	N2	cgh-1	12-15-cell	14442	483	4847	0.335618	10.0352
349	cgh-1.csv	210718	Image_08	210718_Image_08	NA	N2	spn4_wt	N2	cgh-1	12-15-cell	8983	282	2583	0.287543	9.15957
350	cgh-1.csv	210718	Image_10	210718_Image_10	NA	N2	spn4_wt	N2	cgh-1	12-15-cell	9238	312	2587	0.280039	8.29167
351	cgh-1.csv	210718	Image_11	210718_Image_11	NA	N2	spn4_wt	N2	cgh-1	12-15-cell	10936	423	4325	0.395483	10.2246
352	cgh-1.csv	211102	Image_03	211102_Image_03	NA	N2	spn4_wt	N2	cgh-1	12-15-cell	14557	540	6319	0.434087	11.7019
353	cgh-1.csv	211102	Image_04	211102_Image_04	NA	N2	spn4_wt	N2	cgh-1	12-15-cell	9449	373	4772	0.505027	12.7936
354	cgh-1.csv	211102	Image_05	211102_Image_05	NA	N2	spn4_wt	N2	cgh-1	12-15-cell	9388	328	4491	0.478377	13.6921
355	cgh-1.csv	211105	Image_01	211105_Image_01	NA	N2	spn4_wt	N2	cgh-1	12-15-cell	8498	174	2152	0.253236	12.3678
356	cgh-1.csv	210718	Image_02	210718_Image_02	NA	N2	spn4_wt	N2	cgh-1	16-28-cell	5457	85	1168	0.214037	13.7412
357	cgh-1.csv	210718	Image_12	210718_Image_12	NA	N2	spn4_wt	N2	cgh-1	16-28-cell	4968	91	1393	0.280395	15.3077
358	cgh-1.csv	210718	Image_13	210718_Image_13	NA	N2	spn4_wt	N2	cgh-1	16-28-cell	6763	156	1734	0.256395	11.1154
359	cgh-1.csv	210718	Image_14	210718_Image_14	NA	N2	spn4_wt	N2	cgh-1	16-28-cell	3765	49	483	0.128287	9.85714
360	cgh-1.csv	211102	Image_01	211102_Image_01	NA	N2	spn4_wt	N2	cgh-1	16-28-cell	10979	316	2878	0.262137	9.10759
361	cgh-1.csv	211102	Image_05	211102_Image_05	NA	N2	spn4_wt	N2	cgh-1	16-28-cell	3251	31	811	0.249462	26.1613
362	cgh-1.csv	211105	Image_02	211105_Image_02	NA	N2	spn4_wt	N2	cgh-1	16-28-cell	5804	88	2125	0.366127	24.1477
363	cgh-1.csv	211105	Image_06	211105_Image_06	NA	N2	spn4_wt	N2	cgh-1	16-28-cell	4588	108	831	0.181125	7.69444
364	chs-1.csv	211029	Image_04	211029_Image_04	NA	DG5256_wDMP91	spn4_minus	Balancer_no_GFP	chs-1	2-cell	9505	311	2643	0.278064	8.49839
365	chs-1.csv	211029	Image_06	211029_Image_06	NA	DG5256_wDMP91	spn4_minus	Balancer_no_GFP	chs-1	2-cell	11362	461	4780	0.420701	10.3688
366	chs-1.csv	211029	Image_07	211029_Image_07	NA	DG5256_wDMP91	spn4_minus	Balancer_no_GFP	chs-1	2-cell	12299	464	3802	0.309131	8.19397
367	chs-1.csv	211029	Image_17	211029_Image_17	NA	DG5256_wDMP91	spn4_minus	Balancer_no_GFP	chs-1	2-cell	12646	487	5017	0.396726	10.3018
368	chs-1.csv	211102	Image_20	211102_Image_20	NA	DG5256_wDMP91	spn4_minus	Balancer_no_GFP	chs-1	2-cell	13178	491	6374	0.483685	12.9817
369	chs-1.csv	211102	Image_23	211102_Image_23	NA	DG5256_wDMP91	spn4_minus	Balancer_no_GFP	chs-1	2-cell	10933	366	3673	0.335955	10.0355
370	chs-1.csv	211102	Image_24	211102_Image_24	NA	DG5256_wDMP91	spn4_minus	Balancer_no_GFP	chs-1	2-cell	13114	486	6495	0.495272	13.3642
371	chs-1.csv	211102	Image_33	211102_Image_33	NA	DG5256_wDMP91	spn4_minus	Balancer_no_GFP	chs-1	2-cell	12773	462	5401	0.422845	11.6905
372	chs-1.csv	211029	Image_05	211029_Image_05	NA	DG5256_wDMP91	spn4_plus	Balancer_GFP	chs-1	16-28-cell	167	6	98	0.586826	16.3333
373	chs-1.csv	211029	Image_20	211029_Image_20	NA	DG5256_wDMP91	spn4_plus	Balancer_GFP	chs-1	16-28-cell	148	3	90	0.608108	30
374	chs-1.csv	211029	Image_21	211029_Image_21	NA	DG5256_wDMP91	spn4_plus	Balancer_GFP	chs-1	16-28-cell	271	5	96	0.354244	19.2
375	chs-1.csv	211029	Image_22	211029_Image_22	NA	DG5256_wDMP91	spn4_plus	Balancer_GFP	chs-1	16-28-cell	213	7	129	0.605634	18.4286
376	chs-1.csv	211102	Image_04	211102_Image_04	NA	DG5256_wDMP91	spn4_plus	Balancer_GFP	chs-1	16-28-cell	52	3	17	0.326923	5.66667
377	chs-1.csv	211102	Image_08	211102_Image_08	NA	DG5256_wDMP91	spn4_plus	Balancer_GFP	chs-1	16-28-cell	112	2	28	0.25	14
378	chs-1.csv	211102	Image_09	211102_Image_09_left	left	DG5256_wDMP91	spn4_plus	Balancer_GFP	chs-1	16-28-cell	200	4	90	0.45	22.5
379	chs-1.csv	211109	Image_09	211109_Image_09_right	right	DG5256_wDMP91	spn4_plus	Balancer_GFP	chs-1	16-28-cell	134	2	79	0.589552	39.5
380	chs-1.csv	211029	Image_01	211029_Image_01	NA	DG5256_wDMP91	spn4_plus	Balancer_GFP	chs-1	2-cell	3260	62	885	0.271472	14.2742
381	chs-1.csv	211029	Image_02	211029_Image_02	NA	DG5256_wDMP91	spn4_plus	Balancer_GFP	chs-1	2-cell	4632	106	1223	0.264033	11.5377
382	chs-1.csv	211029	Image_04	211029_Image_04	NA	DG5256_wDMP91	spn4_plus	Balancer_GFP	chs-1	2-cell	3447	71	980	0.284305	13.8028
383	chs-1.csv	211029	Image_09	211029_Image_09	NA	DG5256_wDMP91	spn4_plus	Balancer_GFP	chs-1	2-cell	3805	64	1344	0.353219	21
384	chs-1.csv	211102	Image_02	211102_Image_02	NA	DG5256_wDMP91	spn4_plus	Balancer_GFP	chs-1	2-cell	7267	151	1941	0.267098	12.8543
385	chs-1.csv	211102	Image_10	211102_Image_10	NA	DG5256_wDMP91	spn4_plus	Balancer_GFP	chs-1	2-cell	2819	63	898	0.318553	14.254
386	chs-1.csv	211102	Image_13	211102_Image_13	NA	DG5256_wDMP91	spn4_plus	Balancer_GFP	chs-1	2-cell	1652	32	282	0.170702	8.8125
387	chs-1.csv	211102	Image_26	211102_Image_26	NA	DG5256_wDMP91	spn4_plus	Balancer_GFP	chs-1	2-cell	2959	70	643	0.217303	9.18571
388	chs-1.csv	211029	Image_02	211029_Image_02	NA	DG5256_wDMP91	spn4_minus	Balancer_no_GFP	chs-1	4-cell	7594	274	2614	0.344219	9.54015
389	chs-1.csv	211029	Image_13	211029_Image_13	NA	DG5256_wDMP91	spn4_minus	Balancer_no_GFP	chs-1	4-cell	12509	426	5680	0.454073	13.3333
390	chs-1.csv	211029	Image_25	211029_Image_25	NA	DG5256_wDMP91	spn4_minus	Balancer_no_GFP	chs-1	4-cell	9772	329	3436	0.351617	10.4438
391	chs-1.csv	211029	Image_28	211029_Image_28	NA	DG5256_wDMP91	spn4_minus	Balancer_no_GFP	chs-1	4-cell	6692	234	2040	0.304842	8.71795
392	chs-1.csv	211102	Image_16	211102_Image_16	NA	DG5256_wDMP91	spn4_minus	Balancer_no_GFP	chs-1	4-cell	15063	714	7656	0.508265	10.7227
393	chs-1.csv	211102	Image_25	211102_Image_25	NA	DG5256_wDMP91	spn4_minus	Balancer_no_GFP	chs-1	4-cell	12239	476	4965	0.40567	10.4307
394	chs-1.csv	211102	Image_29	211102_Image_29	NA	DG5256_wDMP91	spn4_minus	Balancer_no_GFP	chs-1	4-cell	14039	570	6912	0.492343	12.1263
395	chs-1.csv	211102	Image_31	211102_Image_31	NA	DG5256_wDMP91	spn4_minus	Balancer_no_GFP	chs-1	4-cell	11472	495	5279	0.460164	10.6646
396	chs-1.csv	211029	Image_02	211029_Image_02	NA	DG5256_wDMP91	spn4_plus	Balancer_GFP	chs-1	4-cell	793	12	101	0.127364	8.41667
397	chs-1.csv	211029	Image_05	211029_Image_05_left	left	DG5256_wDMP91	spn4_plus	Balancer_GFP	chs-1	4-cell	1246	22	328	0.263242	14.9091
398	chs-1.csv	211029	Image_05	211029_Image_05_right	right	DG5256_wDMP91	spn4_plus	Balancer_GFP	chs-1	4-cell	1761	49	821	0.466212	16.7551
399	chs-1.csv	211029	Image_07	211029_Image_07	NA	DG5256_wDMP91	spn4_plus	Balancer_GFP	chs-1	4-cell	2636	53	1337	0.507208	25.2264
400	chs-1.csv	211029	Image_10	211029_Image_10	NA	DG5256_wDMP91	spn4_plus	Balancer_GFP	chs-1	4-cell	1508	54	896	0.594164	16.5926
401	chs-1.csv	211029	Image_17	211029_Image_17	NA	DG5256_wDMP91	spn4_plus	Balancer_GFP	chs-1	4-cell	1197	28	581	0.48538	20.75
402	chs-1.csv	211029	Image_19	211029_Image_19	NA	DG5256_wDMP91	spn4_plus	Balancer_GFP	chs-1	4-cell	1454	37	690	0.474553	18.6486
403	chs-1.csv	211102	Image_03	211102_Image_03	NA	DG5256_wDMP91	spn4_plus	Balancer_GFP	chs-1	4-cell	1739	40	674	0.387579	16.85
404	chs-1.csv	211029	Image_18	211029_Image_18	NA	DG5256_wDMP91	spn4_minus	Balancer_no_GFP	chs-1	8-11-cell	7234	263	2429	0.335776	9.23574
405	chs-1.csv	211029	Image_19	211029_Image_19	NA	DG5256_wDMP91	spn4_minus	Balancer_no_GFP	chs-1	8-11-cell	8759	306	2629	0.300148	8.5915
406	chs-1.csv	211029	Image_26	211029_Image_26	NA	DG5256_wDMP91	spn4_minus	Balancer_no_GFP	chs-1	8-11-cell	10033	370	3273	0.326223	8.84595
407	chs-1.csv	211029	Image_27	211029_Image_27	NA	DG5256_wDMP91	spn4_minus	Balancer_no_GFP	chs-1	8-11-cell	10459	396	4093	0.391338	10.3359
408	chs-1.csv	211102	Image_01	211102_Image_01	NA	DG5256_wDMP91	spn4_minus	Balancer_no_GFP	chs-1	8-11-cell	9991	426	4119	0.412271	9.66901
409	chs-1.csv	211102	Image_12	211102_Image_12	NA	DG5256_wDMP91	spn4_minus	Balancer_no_GFP	chs-1	8-11-cell	11360	391	6672	0.587324	17.0639
410	chs-1.csv	211102	Image_17	211102_Image_17	NA	DG5256_wDMP91	spn4_minus	Balancer_no_GFP	chs-1	8-11-cell	12287	510	5945	0.483845	11.6569
411	chs-1.csv	211102	Image_21	211102_Image_21	NA	DG5256_wDMP91	spn4_minus	Balancer_no_GFP	chs-1	8-11-cell	13486	567	7032	0.52143	12.4021
412	chs-1.csv	211029	Image_02	211029_Image_02	NA	DG5256_wDMP91	spn4_plus	Balancer_GFP	chs-1	8-11-cell	413	16	193	0.467312	12.0625
413	chs-1.csv	211029	Image_07	211029_Image_07	NA	DG5256_wDMP91	spn4_plus	Balancer_GFP	chs-1	8-11-cell	1120	34	703	0.627679	20.6765
414	chs-1.csv	211029	Image_08	211029_Image_08	NA	DG5256_wDMP91	spn4_plus	Balancer_GFP	chs-1	8-11-cell	526	13	244	0.463878	18.7692
415	chs-1.csv	211029	Image_14	211029_Image_14	NA	DG5256_wDMP91	spn4_plus	Balancer_GFP	chs-1	8-11-cell	845	31	493	0.583432	15.9032
416	chs-1.csv	211102	Image_11	211102_Image_11	NA	DG5256_wDMP91	spn4_plus	Balancer_GFP	chs-1	8-11-cell	486	13	189	0.388889	14.5385
417	chs-1.csv	211102	Image_22	211102_Image_22	NA	DG5256_wDMP91	spn4_plus	Balancer_GFP	chs-1	8-11-cell	563	24	265	0.470693	11.0417
418	chs-1.csv	211102	Image_27	211102_Image_27	NA	DG5256_wDMP91	spn4_plus	Balancer_GFP	chs-1	8-11-cell	924	29	629	0.680736	21.6897
419	chs-1.csv	211102	Image_28	211102_Image_28	NA	DG5256_wDMP91	spn4_plus	Balancer_GFP	chs-1	8-11-cell	640	21	352	0.55	16.7619
420	chs-1.csv	211029	Image_06	211029_Image_06	NA	DG5256_wDMP91	spn4_minus	Balancer_no_GFP	chs-1	12-15-cell	10418	378	3825	0.367153	10.119
421	chs-1.csv	211029	Image_11	211029_Image_11	NA	DG5256_wDMP91	spn4_minus	Balancer_no_GFP	chs-1	12-15-cell	9427	315	2541	0.269545	8.06667
422	chs-1.csv	211029	Image_23	211029_Image_23	NA	DG5256_wDMP91	spn4_minus	Balancer_no_GFP	chs-1	12-15-cell	8425	305	2422	0.287478	7.94098
423	chs-1.csv	211029	Image_24	211029_Image_24	NA	DG5256_wDMP91	spn4_minus	Balancer_no_GFP	chs-1	12-15-cell	7614	235	2111	0.277252	8.98298
424	chs-1.csv	211102	Image_06	211102_Image_06	NA	DG5256_wDMP91	spn4_minus	Balancer_no_GFP	chs-1	12-15-cell	12415	530	4825	0.388643	9.10377
425	chs-1.csv	211102	Image_07	211102_Image_07	NA	DG5256_wDMP91	spn4_minus	Balancer_no_GFP	chs-1	12-15-cell	12686	454	4652	0.366703	10.2467
426	chs-1.csv	211102	Image_19	211102_Image_19	NA	DG5256_wDMP91	spn4_minus	Balancer_no_GFP	chs-1	12-15-cell	10900	444	4204	0.385688	9.46847
427	chs-1.csv	211102	Image_32	211102_Image_32	NA	DG5256_wDMP91	spn4_minus	Balancer_no_GFP	chs-1	12-15-cell	10972	447	4372	0.398469	9.78076
428	chs-1.csv	211029	Image_03	211029_Image_03	NA	DG5256_wDMP91	spn4_plus	Balancer_GFP	chs-1	12-15-cell	337	13	194	0.575668	14.9231
429	chs-1.csv	211029	Image_09	211029_Image_09	NA	DG5256_wDMP91	spn4_plus	Balancer_GFP	chs-1	12-15-cell	254	8	150	0.590551	18.75
430	chs-1.csv	211029	Image_15	211029_Image_15	NA	DG5256_wDMP91	spn4_plus	Balancer_GFP	chs-1	12-15-cell	520	11	293	0.563462	26.6364
431	chs-1.csv	211029	Image_16	211029_Image_16	NA	DG5256_wDMP91	spn4_plus	Balancer_GFP	chs-1	12-15-cell	221	6	143	0.647059	23.8333
432	chs-1.csv	211102	Image_14	211102_Image_14	NA	DG5256_wDMP91	spn4_plus	Balancer_GFP	chs-1	12-15-cell	187	4	32	0.171123	8
433	chs-1.csv	211102	Image_15	211102_Image_15	NA	DG5256_wDMP91	spn4_plus	Balancer_GFP	chs-1	12-15-cell	162	10	111	0.685185	11.1
434	chs-1.csv	211102	Image_18	211102_Image_18	NA	DG5256_wDMP91	spn4_plus	Balancer_GFP	chs-1	12-15-cell	252	9	166	0.65873	18.4444
435	chs-1.csv	211102	Image_30	211102_Image_30	NA	DG5256_wDMP91	spn4_plus	Balancer_GFP	chs-1	12-15-cell	406	9	210	0.517241	23.3333
436	chs-1.csv	211029	Image_01	211029_Image_01	NA	DG5256_wDMP91	spn4_minus	Balancer_no_GFP	chs-1	16-28-cell	8147	257	2070	0.254081	8.05447
437	chs-1.csv	211029	Image_03	211029_Image_03	NA	DG5256_wDMP91	spn4_minus	Balancer_no_GFP	chs-1	16-28-cell	8487	235	1921	0.226346	8.17447
438	chs-1.csv	211029	Image_10	211029_Image_10	NA	DG5256_wDMP91	spn4_minus	Balancer_no_GFP	chs-1	16-28-cell	7215	158	1070	0.148302	6.77215
439	chs-1.csv	211029	Image_18	211029_Image_18	NA	DG5256_wDMP91	spn4_minus	Balancer_no_GFP	chs-1	16-28-cell	6088	187	1471	0.241623	7.86631
440	chs-1.csv	211029	Image_12	211029_Image_12	NA	DG5256_wDMP91	spn4_minus	Balancer_no_GFP	chs-1	16-28-cell	7944	264	2272	0.286002	8.60606
441	chs-1.csv	211102	Image_05	211102_Image_05	NA	DG5256_wDMP91	spn4_minus	Balancer_no_GFP	chs-1	16-28-cell	8834	274	2238	0.253339	8.16788
442	chs-1.csv	211102	Image_08	211102_Image_08	NA	DG5256_wDMP91	spn4_minus	Balancer_no_GFP	chs-1	16-28-cell	9739	364	3297	0.338536	9.05769
443	chs-1.csv	211102	Image_10	211102_Image_10	NA	DG5256_wDMP91	spn4_minus	Balancer_no_GFP	chs-1	16-28-cell	7578	274	2307	0.304434	8.41971
444	chs-1.csv	211029	Image_01	211029_Image_01	NA	N2	spn4_wt	N2	chs-1	4-cell	333	9	68	0.204204	7.55556
445	chs-1.csv	211029	Image_03	211029_Image_03	NA	N2	spn4_wt	N2	chs-1	4-cell	699	26	288	0.412017	11.0769
446	chs-1.csv	211029	Image_05	211029_Image_05	NA	N2	spn4_wt	N2	chs-1	4-cell	218	8	69	0.316514	8.625
447	chs-1.csv	211029	Image_07	211029_Image_07	NA	N2	spn4_wt	N2	chs-1	4-cell	338	15	139	0.411243	9.26667
448	chs-1.csv	211102	Image_03	211102_Image_03	NA	N2	spn4_wt	N2	chs-1	4-cell	739	29	350	0.473613	12.069
449	chs-1.csv	211102	Image_10	211102_Image_10	NA	N2	spn4_wt	N2	chs-1	4-cell	714	23	236	0.330532	10.2609
450	chs-1.csv	211102	Image_13	211102_Image_13	NA	N2	spn4_wt	N2	chs-1	4-cell	477	21	259	0.542977	12.3333
451	chs-1.csv	211102	Image_15	211102_Image_15	NA	N2	spn4_wt	N2	chs-1	4-cell	385	12	131	0.34026	10.9167
452	chs-1.csv	211029	Image_03	211029_Image_03	NA	N2	spn4_wt	N2	chs-1	2-cell	1393	36	401	0.287868	11.1389
453	chs-1.csv	211029	Image_04	211029_Image_04	NA	N2	spn4_wt	N2	chs-1	2-cell	1069	23	194	0.181478	8.43478
454	chs-1.csv	211029	Image_08	211029_Image_08_left	left	N2	spn4_wt	N2	chs-1	2-cell	602	12	83	0.137874	6.91667
455	chs-1.csv	211029	Image_08	211029_Image_08_right	right	N2	spn4_wt	N2	chs-1	2-cell	1213	25	296	0.244023	11.84
456	chs-1.csv	211102	Image_02	211102_Image_02	NA	N2	spn4_wt	N2	chs-1	2-cell	697	18	155	0.222382	8.61111
457	chs-1.csv	211102	Image_05	211102_Image_05	NA	N2	spn4_wt	N2	chs-1	2-cell	1151	44	472	0.410078	10.7273
458	chs-1.csv	211102	Image_07	211102_Image_07	NA	N2	spn4_wt	N2	chs-1	2-cell	1368	46	453	0.33114	9.84783
459	chs-1.csv	211102	Image_09	211102_Image_09	NA	N2	spn4_wt	N2	chs-1	2-cell	2531	42	590	0.233109	14.0476
460	chs-1.csv	211029	Image_01	211029_Image_01	NA	N2	spn4_wt	N2	chs-1	8-11-cell	103	2	22	0.213592	11
461	chs-1.csv	211029	Image_03	211029_Image_03	NA	N2	spn4_wt	N2	chs-1	8-11-cell	253	12	109	0.43083	9.08333
462	chs-1.csv	211029	Image_05	211029_Image_05	NA	N2	spn4_wt	N2	chs-1	8-11-cell	171	7	54	0.315789	7.71429
463	chs-1.csv	211029	Image_09	211029_Image_09	NA	N2	spn4_wt	N2	chs-1	8-11-cell	283	15	133	0.469965	8.86667
464	chs-1.csv	211102	Image_04	211102_Image_04	NA	N2	spn4_wt	N2	chs-1	8-11-cell	244	9	120	0.491803	13.3333
465	chs-1.csv	211102	Image_08	211102_Image_08	NA	N2	spn4_wt	N2	chs-1	8-11-cell	258	11	84	0.325581	7.63636
466	chs-1.csv	211102	Image_12	211102_Image_12	NA	N2	spn4_wt	N2	chs-1	8-11-cell	261	13	121	0.463602	9.30769
467	chs-1.csv	211102	Image_14	211102_Image_14	NA	N2	spn4_wt	N2	chs-1	8-11-cell	418	19	164	0.392344	8.63158
468	chs-1.csv	211102	Image_16	211102_Image_16	NA	N2	spn4_wt	N2	chs-1	8-11-cell	280	10	114	0.407143	11.4
469	chs-1.csv	211029	Image_04	211029_Image_04	NA	N2	spn4_wt	N2	chs-1	12-15-cell	75	2	12	0.16	6
470	chs-1.csv	211029	Image_06	211029_Image_06	NA	N2	spn4_wt	N2	chs-1	12-15-cell	80	1	6	0.075	6
471	chs-1.csv	211029	Image_07	211029_Image_07	NA	N2	spn4_wt	N2	chs-1	12-15-cell	91	5	40	0.43956	8
472	chs-1.csv	211029	Image_09	211029_Image_09	NA	N2	spn4_wt	N2	chs-1	12-15-cell	82	4	33	0.402439	8.25
473	chs-1.csv	211102	Image_01	211102_Image_01	NA	N2	spn4_wt	N2	chs-1	12-15-cell	113	4	31	0.274336	7.75
474	chs-1.csv	211102	Image_06	211102_Image_06	NA	N2	spn4_wt	N2	chs-1	12-15-cell	120	1	6	0.05	6
475	chs-1.csv	211102	Image_11	211102_Image_11	NA	N2	spn4_wt	N2	chs-1	12-15-cell	152	6	69	0.453947	11.5
476	chs-1.csv	211102	Image_17	211102_Image_17	NA	N2	spn4_wt	N2	chs-1	12-15-cell	97	4	24	0.247423	6
477	chs-1.csv	211029	Image_01	211029_Image_01	NA	N2	spn4_wt	N2	chs-1	16-28-cell	64	1	6	0.09375	6
478	chs-1.csv	211029	Image_02	211029_Image_02_left	left	N2	spn4_wt	N2	chs-1	16-28-cell	109	4	40	0.366972	10
479	chs-1.csv	211029	Image_02	211029_Image_02_right	right	N2	spn4_wt	N2	chs-1	16-28-cell	37	1	5	0.135135	5
480	chs-1.csv	211029	Image_06	211029_Image_06	NA	N2	spn4_wt	N2	chs-1	16-28-cell	39	0	0	0	0
481	chs-1.csv	211029	Image_07	211029_Image_07	NA	N2	spn4_wt	N2	chs-1	16-28-cell	53	3	27	0.509434	9
482	chs-1.csv	211102	Image_02	211102_Image_02	NA	N2	spn4_wt	N2	chs-1	16-28-cell	88	2	11	0.125	5.5
483	chs-1.csv	211102	Image_03	211102_Image_03	NA	N2	spn4_wt	N2	chs-1	16-28-cell	50	1	7	0.14	7
484	chs-1.csv	211102	Image_04	211102_Image_04	NA	N2	spn4_wt	N2	chs-1	16-28-cell	79	2	32	0.405063	16
485	cpg-2.csv	211029	Image_04	211029_Image_04	NA	DG5256_wDMP91	spn4_minus	Balancer_no_GFP	cpg-2	2-cell	20619	684	9705	0.470682	14.1886
486	cpg-2.csv	211029	Image_06	211029_Image_06	NA	DG5256_wDMP91	spn4_minus	Balancer_no_GFP	cpg-2	2-cell	19679	654	10567	0.536968	16.1575
487	cpg-2.csv	211029	Image_07	211029_Image_07	NA	DG5256_wDMP91	spn4_minus	Balancer_no_GFP	cpg-2	2-cell	29541	1058	19496	0.659964	18.4272
488	cpg-2.csv	211029	Image_17	211029_Image_17	NA	DG5256_wDMP91	spn4_minus	Balancer_no_GFP	cpg-2	2-cell	20351	696	10857	0.533487	15.5991
489	cpg-2.csv	211102	Image_20	211102_Image_20	NA	DG5256_wDMP91	spn4_minus	Balancer_no_GFP	cpg-2	2-cell	17115	678	5454	0.318668	8.04425
490	cpg-2.csv	211102	Image_23	211102_Image_23	NA	DG5256_wDMP91	spn4_minus	Balancer_no_GFP	cpg-2	2-cell	14960	491	4829	0.322794	9.83503
491	cpg-2.csv	211102	Image_24	211102_Image_24	NA	DG5256_wDMP91	spn4_minus	Balancer_no_GFP	cpg-2	2-cell	16934	573	6974	0.411834	12.171
492	cpg-2.csv	211102	Image_33	211102_Image_33	NA	DG5256_wDMP91	spn4_minus	Balancer_no_GFP	cpg-2	2-cell	18968	708	6375	0.336092	9.00424
493	cpg-2.csv	211029	Image_05	211029_Image_05	NA	DG5256_wDMP91	spn4_plus	Balancer_GFP	cpg-2	16-28-cell	1846	19	1213	0.657096	63.8421
494	cpg-2.csv	211029	Image_20	211029_Image_20	NA	DG5256_wDMP91	spn4_plus	Balancer_GFP	cpg-2	16-28-cell	915	23	240	0.262295	10.4348
495	cpg-2.csv	211029	Image_21	211029_Image_21	NA	DG5256_wDMP91	spn4_plus	Balancer_GFP	cpg-2	16-28-cell	3672	64	1560	0.424837	24.375
496	cpg-2.csv	211029	Image_22	211029_Image_22	NA	DG5256_wDMP91	spn4_plus	Balancer_GFP	cpg-2	16-28-cell	2445	26	1491	0.609816	57.3462
497	cpg-2.csv	211102	Image_04	211102_Image_04	NA	DG5256_wDMP91	spn4_plus	Balancer_GFP	cpg-2	16-28-cell	558	12	95	0.170251	7.91667
498	cpg-2.csv	211102	Image_08	211102_Image_08	NA	DG5256_wDMP91	spn4_plus	Balancer_GFP	cpg-2	16-28-cell	1088	22	174	0.159926	7.90909
499	cpg-2.csv	211102	Image_09	211102_Image_09_left	left	DG5256_wDMP91	spn4_plus	Balancer_GFP	cpg-2	16-28-cell	2373	27	1114	0.469448	41.2593
500	cpg-2.csv	211109	Image_09	211109_Image_09_right	right	DG5256_wDMP91	spn4_plus	Balancer_GFP	cpg-2	16-28-cell	1367	28	220	0.160936	7.85714
501	cpg-2.csv	211029	Image_01	211029_Image_01	NA	DG5256_wDMP91	spn4_plus	Balancer_GFP	cpg-2	2-cell	19505	809	8661	0.44404	10.7058
502	cpg-2.csv	211029	Image_02	211029_Image_02	NA	DG5256_wDMP91	spn4_plus	Balancer_GFP	cpg-2	2-cell	18126	617	8074	0.445437	13.0859
503	cpg-2.csv	211029	Image_04	211029_Image_04	NA	DG5256_wDMP91	spn4_plus	Balancer_GFP	cpg-2	2-cell	18286	676	9511	0.520125	14.0695
504	cpg-2.csv	211029	Image_09	211029_Image_09	NA	DG5256_wDMP91	spn4_plus	Balancer_GFP	cpg-2	2-cell	17624	616	7055	0.400306	11.4529
505	cpg-2.csv	211102	Image_02	211102_Image_02	NA	DG5256_wDMP91	spn4_plus	Balancer_GFP	cpg-2	2-cell	29538	1074	17150	0.580608	15.9683
506	cpg-2.csv	211102	Image_10	211102_Image_10	NA	DG5256_wDMP91	spn4_plus	Balancer_GFP	cpg-2	2-cell	22596	849	11331	0.50146	13.3463
507	cpg-2.csv	211102	Image_13	211102_Image_13	NA	DG5256_wDMP91	spn4_plus	Balancer_GFP	cpg-2	2-cell	24386	696	15993	0.655827	22.9784
508	cpg-2.csv	211102	Image_26	211102_Image_26	NA	DG5256_wDMP91	spn4_plus	Balancer_GFP	cpg-2	2-cell	30366	929	20881	0.687644	22.4769
509	cpg-2.csv	211029	Image_02	211029_Image_02	NA	DG5256_wDMP91	spn4_minus	Balancer_no_GFP	cpg-2	4-cell	18258	539	11051	0.605269	20.5028
510	cpg-2.csv	211029	Image_13	211029_Image_13	NA	DG5256_wDMP91	spn4_minus	Balancer_no_GFP	cpg-2	4-cell	22093	872	8400	0.380211	9.63303
511	cpg-2.csv	211029	Image_25	211029_Image_25	NA	DG5256_wDMP91	spn4_minus	Balancer_no_GFP	cpg-2	4-cell	9653	247	3414	0.353672	13.8219
512	cpg-2.csv	211029	Image_28	211029_Image_28	NA	DG5256_wDMP91	spn4_minus	Balancer_no_GFP	cpg-2	4-cell	14521	465	7192	0.495283	15.4667
513	cpg-2.csv	211102	Image_16	211102_Image_16	NA	DG5256_wDMP91	spn4_minus	Balancer_no_GFP	cpg-2	4-cell	18688	650	4476	0.239512	6.88615
514	cpg-2.csv	211102	Image_25	211102_Image_25	NA	DG5256_wDMP91	spn4_minus	Balancer_no_GFP	cpg-2	4-cell	19214	679	4843	0.252056	7.13255
515	cpg-2.csv	211102	Image_29	211102_Image_29	NA	DG5256_wDMP91	spn4_minus	Balancer_no_GFP	cpg-2	4-cell	19165	710	5117	0.266997	7.20704
516	cpg-2.csv	211102	Image_31	211102_Image_31	NA	DG5256_wDMP91	spn4_minus	Balancer_no_GFP	cpg-2	4-cell	16273	547	3870	0.237817	7.07495
517	cpg-2.csv	211029	Image_02	211029_Image_02	NA	DG5256_wDMP91	spn4_plus	Balancer_GFP	cpg-2	4-cell	4343	101	769	0.177067	7.61386
518	cpg-2.csv	211029	Image_05	211029_Image_05_left	left	DG5256_wDMP91	spn4_plus	Balancer_GFP	cpg-2	4-cell	11073	292	3982	0.359613	13.637
519	cpg-2.csv	211029	Image_05	211029_Image_05_right	right	DG5256_wDMP91	spn4_plus	Balancer_GFP	cpg-2	4-cell	10118	276	3590	0.354813	13.0072
520	cpg-2.csv	211029	Image_07	211029_Image_07	NA	DG5256_wDMP91	spn4_plus	Balancer_GFP	cpg-2	4-cell	12208	388	6523	0.534322	16.8119
521	cpg-2.csv	211029	Image_10	211029_Image_10	NA	DG5256_wDMP91	spn4_plus	Balancer_GFP	cpg-2	4-cell	4864	140	2084	0.428454	14.8857
522	cpg-2.csv	211029	Image_17	211029_Image_17	NA	DG5256_wDMP91	spn4_plus	Balancer_GFP	cpg-2	4-cell	9953	283	3862	0.388024	13.6466
523	cpg-2.csv	211029	Image_19	211029_Image_19	NA	DG5256_wDMP91	spn4_plus	Balancer_GFP	cpg-2	4-cell	12049	334	5491	0.455722	16.4401
524	cpg-2.csv	211102	Image_03	211102_Image_03	NA	DG5256_wDMP91	spn4_plus	Balancer_GFP	cpg-2	4-cell	10197	349	4340	0.425615	12.4355
525	cpg-2.csv	211029	Image_18	211029_Image_18	NA	DG5256_wDMP91	spn4_minus	Balancer_no_GFP	cpg-2	8-11-cell	17393	535	10929	0.628356	20.428
526	cpg-2.csv	211029	Image_19	211029_Image_19	NA	DG5256_wDMP91	spn4_minus	Balancer_no_GFP	cpg-2	8-11-cell	18678	740	8406	0.450048	11.3595
527	cpg-2.csv	211029	Image_26	211029_Image_26	NA	DG5256_wDMP91	spn4_minus	Balancer_no_GFP	cpg-2	8-11-cell	23843	849	11921	0.499979	14.0412
528	cpg-2.csv	211029	Image_27	211029_Image_27	NA	DG5256_wDMP91	spn4_minus	Balancer_no_GFP	cpg-2	8-11-cell	25256	745	15225	0.602827	20.4362
529	cpg-2.csv	211102	Image_01	211102_Image_01	NA	DG5256_wDMP91	spn4_minus	Balancer_no_GFP	cpg-2	8-11-cell	17097	655	5587	0.326782	8.52977
530	cpg-2.csv	211102	Image_12	211102_Image_12	NA	DG5256_wDMP91	spn4_minus	Balancer_no_GFP	cpg-2	8-11-cell	15793	564	4204	0.266194	7.4539
531	cpg-2.csv	211102	Image_17	211102_Image_17	NA	DG5256_wDMP91	spn4_minus	Balancer_no_GFP	cpg-2	8-11-cell	18631	671	4925	0.264344	7.33979
532	cpg-2.csv	211102	Image_21	211102_Image_21	NA	DG5256_wDMP91	spn4_minus	Balancer_no_GFP	cpg-2	8-11-cell	18431	678	5415	0.293798	7.98673
533	cpg-2.csv	211029	Image_02	211029_Image_02	NA	DG5256_wDMP91	spn4_plus	Balancer_GFP	cpg-2	8-11-cell	3914	75	1379	0.352325	18.3867
534	cpg-2.csv	211029	Image_07	211029_Image_07	NA	DG5256_wDMP91	spn4_plus	Balancer_GFP	cpg-2	8-11-cell	11123	310	6447	0.57961	20.7968
535	cpg-2.csv	211029	Image_08	211029_Image_08	NA	DG5256_wDMP91	spn4_plus	Balancer_GFP	cpg-2	8-11-cell	5225	111	1626	0.311196	14.6486
536	cpg-2.csv	211029	Image_14	211029_Image_14	NA	DG5256_wDMP91	spn4_plus	Balancer_GFP	cpg-2	8-11-cell	5067	150	1819	0.35899	12.1267
537	cpg-2.csv	211102	Image_11	211102_Image_11	NA	DG5256_wDMP91	spn4_plus	Balancer_GFP	cpg-2	8-11-cell	7540	152	3571	0.473607	23.4934
538	cpg-2.csv	211102	Image_22	211102_Image_22	NA	DG5256_wDMP91	spn4_plus	Balancer_GFP	cpg-2	8-11-cell	7164	173	3533	0.49316	20.422
539	cpg-2.csv	211102	Image_27	211102_Image_27	NA	DG5256_wDMP91	spn4_plus	Balancer_GFP	cpg-2	8-11-cell	5970	181	2947	0.493635	16.2818
540	cpg-2.csv	211102	Image_28	211102_Image_28	NA	DG5256_wDMP91	spn4_plus	Balancer_GFP	cpg-2	8-11-cell	8360	250	3960	0.473684	15.84
541	cpg-2.csv	211029	Image_06	211029_Image_06	NA	DG5256_wDMP91	spn4_minus	Balancer_no_GFP	cpg-2	12-15-cell	24460	721	13846	0.566067	19.2039
542	cpg-2.csv	211029	Image_11	211029_Image_11	NA	DG5256_wDMP91	spn4_minus	Balancer_no_GFP	cpg-2	12-15-cell	22515	744	11649	0.517388	15.6573
543	cpg-2.csv	211029	Image_23	211029_Image_23	NA	DG5256_wDMP91	spn4_minus	Balancer_no_GFP	cpg-2	12-15-cell	14577	610	7683	0.527063	12.5951
544	cpg-2.csv	211029	Image_24	211029_Image_24	NA	DG5256_wDMP91	spn4_minus	Balancer_no_GFP	cpg-2	12-15-cell	12796	388	6529	0.510238	16.8273
545	cpg-2.csv	211102	Image_06	211102_Image_06	NA	DG5256_wDMP91	spn4_minus	Balancer_no_GFP	cpg-2	12-15-cell	18178	687	5754	0.316536	8.37555
546	cpg-2.csv	211102	Image_07	211102_Image_07	NA	DG5256_wDMP91	spn4_minus	Balancer_no_GFP	cpg-2	12-15-cell	27876	907	16611	0.595889	18.3142
547	cpg-2.csv	211102	Image_19	211102_Image_19	NA	DG5256_wDMP91	spn4_minus	Balancer_no_GFP	cpg-2	12-15-cell	25807	690	17903	0.693727	25.9464
548	cpg-2.csv	211102	Image_32	211102_Image_32	NA	DG5256_wDMP91	spn4_minus	Balancer_no_GFP	cpg-2	12-15-cell	21802	710	14492	0.66471	20.4113
549	cpg-2.csv	211029	Image_03	211029_Image_03	NA	DG5256_wDMP91	spn4_plus	Balancer_GFP	cpg-2	12-15-cell	2791	47	1465	0.524901	31.1702
550	cpg-2.csv	211029	Image_09	211029_Image_09	NA	DG5256_wDMP91	spn4_plus	Balancer_GFP	cpg-2	12-15-cell	3129	53	1807	0.577501	34.0943
551	cpg-2.csv	211029	Image_15	211029_Image_15	NA	DG5256_wDMP91	spn4_plus	Balancer_GFP	cpg-2	12-15-cell	6861	147	3007	0.438274	20.4558
552	cpg-2.csv	211029	Image_16	211029_Image_16	NA	DG5256_wDMP91	spn4_plus	Balancer_GFP	cpg-2	12-15-cell	1027	15	619	0.602726	41.2667
553	cpg-2.csv	211102	Image_14	211102_Image_14	NA	DG5256_wDMP91	spn4_plus	Balancer_GFP	cpg-2	12-15-cell	2607	50	627	0.240506	12.54
554	cpg-2.csv	211102	Image_15	211102_Image_15	NA	DG5256_wDMP91	spn4_plus	Balancer_GFP	cpg-2	12-15-cell	1079	16	583	0.540315	36.4375
555	cpg-2.csv	211102	Image_18	211102_Image_18	NA	DG5256_wDMP91	spn4_plus	Balancer_GFP	cpg-2	12-15-cell	2143	29	607	0.283248	20.931
556	cpg-2.csv	211102	Image_30	211102_Image_30	NA	DG5256_wDMP91	spn4_plus	Balancer_GFP	cpg-2	12-15-cell	3352	88	904	0.26969	10.2727
557	cpg-2.csv	211029	Image_01	211029_Image_01	NA	DG5256_wDMP91	spn4_minus	Balancer_no_GFP	cpg-2	16-28-cell	19962	706	11095	0.555806	15.7153
558	cpg-2.csv	211029	Image_03	211029_Image_03	NA	DG5256_wDMP91	spn4_minus	Balancer_no_GFP	cpg-2	16-28-cell	20195	711	10483	0.519089	14.744
559	cpg-2.csv	211029	Image_10	211029_Image_10	NA	DG5256_wDMP91	spn4_minus	Balancer_no_GFP	cpg-2	16-28-cell	14992	611	6852	0.457044	11.2144
560	cpg-2.csv	211029	Image_18	211029_Image_18	NA	DG5256_wDMP91	spn4_minus	Balancer_no_GFP	cpg-2	16-28-cell	13531	511	7845	0.57978	15.3523
561	cpg-2.csv	211029	Image_12	211029_Image_12	NA	DG5256_wDMP91	spn4_minus	Balancer_no_GFP	cpg-2	16-28-cell	22953	699	12622	0.549906	18.0572
562	cpg-2.csv	211102	Image_05	211102_Image_05	NA	DG5256_wDMP91	spn4_minus	Balancer_no_GFP	cpg-2	16-28-cell	19352	557	4039	0.208712	7.25135
563	cpg-2.csv	211102	Image_08	211102_Image_08	NA	DG5256_wDMP91	spn4_minus	Balancer_no_GFP	cpg-2	16-28-cell	22103	836	10099	0.456906	12.0801
564	cpg-2.csv	211102	Image_10	211102_Image_10	NA	DG5256_wDMP91	spn4_minus	Balancer_no_GFP	cpg-2	16-28-cell	15867	568	8781	0.553413	15.4595
565	cpg-2.csv	211029	Image_01	211029_Image_01	NA	N2	spn4_wt	N2	cpg-2	4-cell	4608	114	1048	0.227431	9.19298
566	cpg-2.csv	211029	Image_03	211029_Image_03	NA	N2	spn4_wt	N2	cpg-2	4-cell	5846	146	1307	0.223572	8.95205
567	cpg-2.csv	211029	Image_05	211029_Image_05	NA	N2	spn4_wt	N2	cpg-2	4-cell	763	19	157	0.205767	8.26316
568	cpg-2.csv	211029	Image_07	211029_Image_07	NA	N2	spn4_wt	N2	cpg-2	4-cell	2495	65	707	0.283367	10.8769
569	cpg-2.csv	211102	Image_03	211102_Image_03	NA	N2	spn4_wt	N2	cpg-2	4-cell	4194	105	1342	0.319981	12.781
570	cpg-2.csv	211102	Image_10	211102_Image_10	NA	N2	spn4_wt	N2	cpg-2	4-cell	6443	182	1889	0.293186	10.3791
571	cpg-2.csv	211102	Image_13	211102_Image_13	NA	N2	spn4_wt	N2	cpg-2	4-cell	2316	63	699	0.301813	11.0952
572	cpg-2.csv	211102	Image_15	211102_Image_15	NA	N2	spn4_wt	N2	cpg-2	4-cell	1987	42	353	0.177655	8.40476
573	cpg-2.csv	211029	Image_03	211029_Image_03	NA	N2	spn4_wt	N2	cpg-2	2-cell	15137	580	6272	0.414349	10.8138
574	cpg-2.csv	211029	Image_04	211029_Image_04	NA	N2	spn4_wt	N2	cpg-2	2-cell	19878	748	9243	0.464986	12.357
575	cpg-2.csv	211029	Image_08	211029_Image_08_left	left	N2	spn4_wt	N2	cpg-2	2-cell	6412	192	1939	0.302402	10.099
576	cpg-2.csv	211029	Image_08	211029_Image_08_right	right	N2	spn4_wt	N2	cpg-2	2-cell	10124	369	3506	0.346306	9.50136
577	cpg-2.csv	211102	Image_02	211102_Image_02	NA	N2	spn4_wt	N2	cpg-2	2-cell	6633	211	1985	0.299261	9.40758
578	cpg-2.csv	211102	Image_05	211102_Image_05	NA	N2	spn4_wt	N2	cpg-2	2-cell	9869	306	4033	0.408653	13.1797
579	cpg-2.csv	211102	Image_07	211102_Image_07	NA	N2	spn4_wt	N2	cpg-2	2-cell	13716	440	5384	0.392534	12.2364
580	cpg-2.csv	211102	Image_09	211102_Image_09	NA	N2	spn4_wt	N2	cpg-2	2-cell	21869	833	12097	0.553157	14.5222
581	cpg-2.csv	211029	Image_01	211029_Image_01	NA	N2	spn4_wt	N2	cpg-2	8-11-cell	1057	12	100	0.0946074	8.33333
582	cpg-2.csv	211029	Image_03	211029_Image_03	NA	N2	spn4_wt	N2	cpg-2	8-11-cell	891	17	183	0.205387	10.7647
583	cpg-2.csv	211029	Image_05	211029_Image_05	NA	N2	spn4_wt	N2	cpg-2	8-11-cell	790	10	126	0.159494	12.6
584	cpg-2.csv	211029	Image_09	211029_Image_09	NA	N2	spn4_wt	N2	cpg-2	8-11-cell	2249	51	594	0.264117	11.6471
585	cpg-2.csv	211102	Image_04	211102_Image_04	NA	N2	spn4_wt	N2	cpg-2	8-11-cell	1051	20	188	0.178877	9.4
586	cpg-2.csv	211102	Image_08	211102_Image_08	NA	N2	spn4_wt	N2	cpg-2	8-11-cell	109	0	0	0	0
587	cpg-2.csv	211102	Image_12	211102_Image_12	NA	N2	spn4_wt	N2	cpg-2	8-11-cell	1108	17	203	0.183213	11.9412
588	cpg-2.csv	211102	Image_14	211102_Image_14	NA	N2	spn4_wt	N2	cpg-2	8-11-cell	2298	54	629	0.273716	11.6481
589	cpg-2.csv	211102	Image_16	211102_Image_16	NA	N2	spn4_wt	N2	cpg-2	8-11-cell	1056	18	191	0.180871	10.6111
590	cpg-2.csv	211029	Image_04	211029_Image_04	NA	N2	spn4_wt	N2	cpg-2	12-15-cell	414	11	117	0.282609	10.6364
591	cpg-2.csv	211029	Image_06	211029_Image_06	NA	N2	spn4_wt	N2	cpg-2	12-15-cell	407	11	192	0.471744	17.4545
592	cpg-2.csv	211029	Image_07	211029_Image_07	NA	N2	spn4_wt	N2	cpg-2	12-15-cell	608	21	201	0.330592	9.57143
593	cpg-2.csv	211029	Image_09	211029_Image_09	NA	N2	spn4_wt	N2	cpg-2	12-15-cell	364	7	98	0.269231	14
594	cpg-2.csv	211102	Image_01	211102_Image_01	NA	N2	spn4_wt	N2	cpg-2	12-15-cell	1099	29	355	0.323021	12.2414
595	cpg-2.csv	211102	Image_06	211102_Image_06	NA	N2	spn4_wt	N2	cpg-2	12-15-cell	586	4	30	0.0511945	7.5
596	cpg-2.csv	211102	Image_11	211102_Image_11	NA	N2	spn4_wt	N2	cpg-2	12-15-cell	635	10	116	0.182677	11.6
597	cpg-2.csv	211102	Image_17	211102_Image_17	NA	N2	spn4_wt	N2	cpg-2	12-15-cell	999	16	129	0.129129	8.0625
598	cpg-2.csv	211029	Image_01	211029_Image_01	NA	N2	spn4_wt	N2	cpg-2	16-28-cell	340	7	124	0.364706	17.7143
599	cpg-2.csv	211029	Image_02	211029_Image_02_left	left	N2	spn4_wt	N2	cpg-2	16-28-cell	466	9	150	0.321888	16.6667
600	cpg-2.csv	211029	Image_02	211029_Image_02_right	right	N2	spn4_wt	N2	cpg-2	16-28-cell	226	6	80	0.353982	13.3333
601	cpg-2.csv	211029	Image_06	211029_Image_06	NA	N2	spn4_wt	N2	cpg-2	16-28-cell	247	9	107	0.433198	11.8889
602	cpg-2.csv	211029	Image_07	211029_Image_07	NA	N2	spn4_wt	N2	cpg-2	16-28-cell	342	7	185	0.540936	26.4286
603	cpg-2.csv	211102	Image_02	211102_Image_02	NA	N2	spn4_wt	N2	cpg-2	16-28-cell	663	6	120	0.180995	20
604	cpg-2.csv	211102	Image_03	211102_Image_03	NA	N2	spn4_wt	N2	cpg-2	16-28-cell	347	6	77	0.221902	12.8333
605	cpg-2.csv	211102	Image_04	211102_Image_04	NA	N2	spn4_wt	N2	cpg-2	16-28-cell	447	10	155	0.346756	15.5
606	egg-3.csv	211102	Image_01	211102_Image_01	NA	DG5256_wDMP91	spn4_plus	Balancer_GFP	egg-3	4-cell	4031	42	298	0.0739271	7.09524
607	egg-3.csv	211102	Image_04	211102_Image_04	NA	DG5256_wDMP91	spn4_plus	Balancer_GFP	egg-3	4-cell	4270	55	425	0.0995316	7.72727
608	egg-3.csv	211102	Image_07	211102_Image_07	NA	DG5256_wDMP91	spn4_plus	Balancer_GFP	egg-3	4-cell	1884	33	258	0.136943	7.81818
609	egg-3.csv	211102	Image_08	211102_Image_08	NA	DG5256_wDMP91	spn4_plus	Balancer_GFP	egg-3	4-cell	7731	190	1437	0.185875	7.56316
610	egg-3.csv	211102	Image_25	211102_Image_25	NA	DG5256_wDMP91	spn4_plus	Balancer_GFP	egg-3	4-cell	2354	40	315	0.133815	7.875
611	egg-3.csv	211102	Image_26	211102_Image_26	NA	DG5256_wDMP91	spn4_plus	Balancer_GFP	egg-3	4-cell	3656	82	537	0.146882	6.54878
612	egg-3.csv	211102	Image_30	211102_Image_30	NA	DG5256_wDMP91	spn4_plus	Balancer_GFP	egg-3	4-cell	4931	89	641	0.129994	7.20225
613	egg-3.csv	211105	Image_08	211105_Image_08	NA	DG5256_wDMP91	spn4_plus	Balancer_GFP	egg-3	4-cell	5080	54	355	0.0698819	6.57407
614	egg-3.csv	211102	Image_03	211102_Image_03	NA	DG5256_wDMP91	spn4_minus	Balancer_no_GFP	egg-3	2-cell	5906	94	616	0.104301	6.55319
615	egg-3.csv	211102	Image_05	211102_Image_05	NA	DG5256_wDMP91	spn4_minus	Balancer_no_GFP	egg-3	2-cell	7546	134	856	0.113438	6.38806
616	egg-3.csv	211102	Image_19	211102_Image_19	NA	DG5256_wDMP91	spn4_minus	Balancer_no_GFP	egg-3	2-cell	4665	87	608	0.130332	6.98851
617	egg-3.csv	211102	Image_28	211102_Image_28	NA	DG5256_wDMP91	spn4_minus	Balancer_no_GFP	egg-3	2-cell	6675	114	715	0.107116	6.27193
618	egg-3.csv	211102	Image_29	211102_Image_29	NA	DG5256_wDMP91	spn4_minus	Balancer_no_GFP	egg-3	2-cell	7819	200	1384	0.177005	6.92
619	egg-3.csv	211102	Image_31	211102_Image_31	NA	DG5256_wDMP91	spn4_minus	Balancer_no_GFP	egg-3	2-cell	5893	121	807	0.136942	6.66942
620	egg-3.csv	211105	Image_02	211105_Image_02	NA	DG5256_wDMP91	spn4_minus	Balancer_no_GFP	egg-3	2-cell	4491	49	314	0.0699176	6.40816
621	egg-3.csv	211105	Image_05	211105_Image_05	NA	DG5256_wDMP91	spn4_minus	Balancer_no_GFP	egg-3	2-cell	3691	34	218	0.0590626	6.41176
622	egg-3.csv	210718	Image_05	210718_Image_05	NA	DG5256_wDMP91	spn4_minus	Balancer_no_GFP	egg-3	4-cell	9438	301	2418	0.256198	8.03322
623	egg-3.csv	210718	Image_10	210718_Image_10	NA	DG5256_wDMP91	spn4_minus	Balancer_no_GFP	egg-3	4-cell	9421	416	4734	0.502494	11.3798
624	egg-3.csv	210718	Image_11	210718_Image_11	NA	DG5256_wDMP91	spn4_minus	Balancer_no_GFP	egg-3	4-cell	8909	336	2887	0.324054	8.59226
625	egg-3.csv	210718	Image_16	210718_Image_16	NA	DG5256_wDMP91	spn4_minus	Balancer_no_GFP	egg-3	4-cell	9292	363	3356	0.361171	9.24518
626	egg-3.csv	211102	Image_22	211102_Image_22	NA	DG5256_wDMP91	spn4_minus	Balancer_no_GFP	egg-3	4-cell	7405	204	1407	0.190007	6.89706
627	egg-3.csv	211102	Image_23	211102_Image_23	NA	DG5256_wDMP91	spn4_minus	Balancer_no_GFP	egg-3	4-cell	6471	182	1253	0.193633	6.88462
628	egg-3.csv	211105	Image_01	211105_Image_01	NA	DG5256_wDMP91	spn4_minus	Balancer_no_GFP	egg-3	4-cell	6623	118	780	0.117771	6.61017
629	egg-3.csv	211105	Image_15	211105_Image_15	NA	DG5256_wDMP91	spn4_minus	Balancer_no_GFP	egg-3	4-cell	5047	88	619	0.122647	7.03409
630	egg-3.csv	210718	Image_08	210718_Image_08	NA	DG5256_wDMP91	spn4_minus	Balancer_no_GFP	egg-3	8-11-cell	8813	229	1834	0.208102	8.00873
631	egg-3.csv	210718	Image_13	210718_Image_13	NA	DG5256_wDMP91	spn4_minus	Balancer_no_GFP	egg-3	8-11-cell	6275	167	1275	0.203187	7.63473
632	egg-3.csv	210718	Image_14	210718_Image_14	NA	DG5256_wDMP91	spn4_minus	Balancer_no_GFP	egg-3	8-11-cell	8048	241	1787	0.222043	7.41494
633	egg-3.csv	210718	Image_15	210718_Image_15	NA	DG5256_wDMP91	spn4_minus	Balancer_no_GFP	egg-3	8-11-cell	1669	25	176	0.105452	7.04
634	egg-3.csv	211102	Image_15	211102_Image_15	NA	DG5256_wDMP91	spn4_minus	Balancer_no_GFP	egg-3	8-11-cell	5998	84	557	0.0928643	6.63095
635	egg-3.csv	211102	Image_27	211102_Image_27	NA	DG5256_wDMP91	spn4_minus	Balancer_no_GFP	egg-3	8-11-cell	5718	108	751	0.13134	6.9537
636	egg-3.csv	211105	Image_13	211105_Image_13	NA	DG5256_wDMP91	spn4_minus	Balancer_no_GFP	egg-3	8-11-cell	5566	70	433	0.0777937	6.18571
637	egg-3.csv	210718	Image_03	210718_Image_03	NA	DG5256_wDMP91	spn4_minus	Balancer_no_GFP	egg-3	12-15-cell	2301	45	323	0.140374	7.17778
638	egg-3.csv	210718	Image_06	210718_Image_06	NA	DG5256_wDMP91	spn4_minus	Balancer_no_GFP	egg-3	12-15-cell	6300	131	901	0.143016	6.87786
639	egg-3.csv	210718	Image_07	210718_Image_07	NA	DG5256_wDMP91	spn4_minus	Balancer_no_GFP	egg-3	12-15-cell	5316	65	420	0.0790068	6.46154
640	egg-3.csv	210718	Image_12	210718_Image_12	NA	DG5256_wDMP91	spn4_minus	Balancer_no_GFP	egg-3	12-15-cell	3571	62	394	0.110333	6.35484
641	egg-3.csv	211102	Image_02	211102_Image_02	NA	DG5256_wDMP91	spn4_minus	Balancer_no_GFP	egg-3	12-15-cell	5592	42	242	0.0432761	5.7619
642	egg-3.csv	211102	Image_09	211102_Image_09	NA	DG5256_wDMP91	spn4_minus	Balancer_no_GFP	egg-3	12-15-cell	6579	116	769	0.116887	6.62931
643	egg-3.csv	211102	Image_13	211102_Image_13	NA	DG5256_wDMP91	spn4_minus	Balancer_no_GFP	egg-3	12-15-cell	4674	59	372	0.0795892	6.30508
644	egg-3.csv	211105	Image_10	211105_Image_10	NA	DG5256_wDMP91	spn4_minus	Balancer_no_GFP	egg-3	12-15-cell	4043	62	433	0.107099	6.98387
645	egg-3.csv	211105	Image_11	211105_Image_11	NA	DG5256_wDMP91	spn4_minus	Balancer_no_GFP	egg-3	12-15-cell	5893	64	448	0.0760224	7
646	egg-3.csv	210718	Image_01	210718_Image_01	NA	DG5256_wDMP91	spn4_minus	Balancer_no_GFP	egg-3	16-28-cell	4434	61	390	0.0879567	6.39344
647	egg-3.csv	210718	Image_02	210718_Image_02	NA	DG5256_wDMP91	spn4_minus	Balancer_no_GFP	egg-3	16-28-cell	4217	43	259	0.0614181	6.02326
648	egg-3.csv	210718	Image_04	210718_Image_04	NA	DG5256_wDMP91	spn4_minus	Balancer_no_GFP	egg-3	16-28-cell	4255	48	316	0.0742656	6.58333
649	egg-3.csv	210718	Image_09	210718_Image_09	NA	DG5256_wDMP91	spn4_minus	Balancer_no_GFP	egg-3	16-28-cell	2777	35	294	0.10587	8.4
650	egg-3.csv	211102	Image_04	211102_Image_04	NA	DG5256_wDMP91	spn4_minus	Balancer_no_GFP	egg-3	16-28-cell	4214	27	182	0.0431894	6.74074
651	egg-3.csv	211102	Image_08	211102_Image_08	NA	DG5256_wDMP91	spn4_minus	Balancer_no_GFP	egg-3	16-28-cell	4997	82	506	0.101261	6.17073
652	egg-3.csv	211102	Image_26	211102_Image_26	NA	DG5256_wDMP91	spn4_minus	Balancer_no_GFP	egg-3	16-28-cell	1921	16	96	0.049974	6
653	egg-3.csv	211105	Image_03	211105_Image_03	NA	DG5256_wDMP91	spn4_minus	Balancer_no_GFP	egg-3	16-28-cell	3087	26	161	0.0521542	6.19231
654	egg-3.csv	211102	Image_10	211102_Image_10	NA	DG5256_wDMP91	spn4_plus	Balancer_GFP	egg-3	2-cell	3107	26	163	0.0524622	6.26923
655	egg-3.csv	211102	Image_12	211102_Image_12	NA	DG5256_wDMP91	spn4_plus	Balancer_GFP	egg-3	2-cell	4050	56	520	0.128395	9.28571
656	egg-3.csv	211102	Image_16	211102_Image_16	NA	DG5256_wDMP91	spn4_plus	Balancer_GFP	egg-3	2-cell	5208	65	398	0.0764209	6.12308
657	egg-3.csv	211102	Image_21	211102_Image_21	NA	DG5256_wDMP91	spn4_plus	Balancer_GFP	egg-3	2-cell	4942	69	443	0.0896398	6.42029
658	egg-3.csv	211105	Image_04	211105_Image_04	NA	DG5256_wDMP91	spn4_plus	Balancer_GFP	egg-3	2-cell	5151	81	501	0.0972627	6.18519
659	egg-3.csv	211105	Image_06	211105_Image_06	NA	DG5256_wDMP91	spn4_plus	Balancer_GFP	egg-3	2-cell	5794	96	710	0.122541	7.39583
660	egg-3.csv	211105	Image_12	211105_Image_12	NA	DG5256_wDMP91	spn4_plus	Balancer_GFP	egg-3	2-cell	6553	79	522	0.0796582	6.60759
661	egg-3.csv	211105	Image_14	211105_Image_14	NA	DG5256_wDMP91	spn4_plus	Balancer_GFP	egg-3	2-cell	6354	117	813	0.127951	6.94872
662	egg-3.csv	211102	Image_03	211102_Image_03	NA	DG5256_wDMP91	spn4_plus	Balancer_GFP	egg-3	8-11-cell	2547	33	454	0.178249	13.7576
663	egg-3.csv	211102	Image_06	211102_Image_06	NA	DG5256_wDMP91	spn4_plus	Balancer_GFP	egg-3	8-11-cell	2910	40	476	0.163574	11.9
664	egg-3.csv	211102	Image_11	211102_Image_11	NA	DG5256_wDMP91	spn4_plus	Balancer_GFP	egg-3	8-11-cell	2331	35	456	0.195624	13.0286
665	egg-3.csv	211102	Image_14	211102_Image_14	NA	DG5256_wDMP91	spn4_plus	Balancer_GFP	egg-3	8-11-cell	2778	40	395	0.142189	9.875
666	egg-3.csv	211102	Image_18	211102_Image_18	NA	DG5256_wDMP91	spn4_plus	Balancer_GFP	egg-3	8-11-cell	4249	82	903	0.212521	11.0122
667	egg-3.csv	211102	Image_24	211102_Image_24	NA	DG5256_wDMP91	spn4_plus	Balancer_GFP	egg-3	8-11-cell	4585	126	1282	0.279607	10.1746
668	egg-3.csv	211102	Image_31	211102_Image_31	NA	DG5256_wDMP91	spn4_plus	Balancer_GFP	egg-3	8-11-cell	1631	29	323	0.198038	11.1379
669	egg-3.csv	211105	Image_09	211105_Image_09	NA	DG5256_wDMP91	spn4_plus	Balancer_GFP	egg-3	8-11-cell	5707	84	569	0.0997021	6.77381
670	egg-3.csv	211102	Image_20	211102_Image_20	NA	DG5256_wDMP91	spn4_plus	Balancer_GFP	egg-3	12-15-cell	1209	22	304	0.251447	13.8182
671	egg-3.csv	211102	Image_32	211102_Image_32	NA	DG5256_wDMP91	spn4_plus	Balancer_GFP	egg-3	12-15-cell	1099	20	331	0.301183	16.55
672	egg-3.csv	211102	Image_33	211102_Image_33	NA	DG5256_wDMP91	spn4_plus	Balancer_GFP	egg-3	12-15-cell	941	14	336	0.357067	24
673	egg-3.csv	211102	Image_34	211102_Image_34	NA	DG5256_wDMP91	spn4_plus	Balancer_GFP	egg-3	12-15-cell	1237	13	250	0.202102	19.2308
674	egg-3.csv	211105	Image_06	211105_Image_06	NA	DG5256_wDMP91	spn4_plus	Balancer_GFP	egg-3	12-15-cell	473	12	187	0.395349	15.5833
675	egg-3.csv	211105	Image_17	211105_Image_17	NA	DG5256_wDMP91	spn4_plus	Balancer_GFP	egg-3	12-15-cell	1700	28	360	0.211765	12.8571
676	egg-3.csv	211105	Image_16	211105_Image_16	NA	DG5256_wDMP91	spn4_plus	Balancer_GFP	egg-3	12-15-cell	1023	19	240	0.234604	12.6316
677	egg-3.csv	211102	Image_13	211102_Image_13	NA	DG5256_wDMP91	spn4_plus	Balancer_GFP	egg-3	16-28-cell	707	11	287	0.405941	26.0909
678	egg-3.csv	211102	Image_16	211102_Image_16	NA	DG5256_wDMP91	spn4_plus	Balancer_GFP	egg-3	16-28-cell	960	13	348	0.3625	26.7692
679	egg-3.csv	211102	Image_17	211102_Image_17	NA	DG5256_wDMP91	spn4_plus	Balancer_GFP	egg-3	16-28-cell	482	4	202	0.419087	50.5
680	egg-3.csv	211102	Image_24	211102_Image_24	NA	DG5256_wDMP91	spn4_plus	Balancer_GFP	egg-3	16-28-cell	540	9	308	0.57037	34.2222
681	egg-3.csv	211102	Image_31	211102_Image_31	NA	DG5256_wDMP91	spn4_plus	Balancer_GFP	egg-3	16-28-cell	654	11	280	0.428135	25.4545
682	egg-3.csv	211102	Image_33	211102_Image_33	NA	DG5256_wDMP91	spn4_plus	Balancer_GFP	egg-3	16-28-cell	330	4	111	0.336364	27.75
683	egg-3.csv	211105	Image_06	211105_Image_06	NA	DG5256_wDMP91	spn4_plus	Balancer_GFP	egg-3	16-28-cell	766	5	240	0.313316	48
684	egg-3.csv	211105	Image_07	211105_Image_07	NA	DG5256_wDMP91	spn4_plus	Balancer_GFP	egg-3	16-28-cell	490	6	128	0.261224	21.3333
685	egg-3.csv	211102	Image_04	211102_Image_04	NA	N2	spn4_wt	N2	egg-3	2-cell	5065	108	735	0.145114	6.80556
686	egg-3.csv	211102	Image_07	211102_Image_07	NA	N2	spn4_wt	N2	egg-3	2-cell	2165	28	209	0.0965358	7.46429
687	egg-3.csv	211102	Image_08	211102_Image_08	NA	N2	spn4_wt	N2	egg-3	2-cell	3746	68	451	0.120395	6.63235
688	egg-3.csv	211102	Image_10	211102_Image_10	NA	N2	spn4_wt	N2	egg-3	2-cell	4191	48	310	0.073968	6.45833
689	egg-3.csv	211102	Image_11	211102_Image_11	NA	N2	spn4_wt	N2	egg-3	2-cell	4247	92	695	0.163645	7.55435
690	egg-3.csv	211102	Image_12	211102_Image_12	NA	N2	spn4_wt	N2	egg-3	2-cell	4859	60	411	0.0845853	6.85
691	egg-3.csv	211105	Image_05	211105_Image_05	NA	N2	spn4_wt	N2	egg-3	2-cell	3980	30	190	0.0477387	6.33333
692	egg-3.csv	210718	Image_04	210718_Image_04	NA	N2	spn4_wt	N2	egg-3	4-cell	2472	39	344	0.139159	8.82051
693	egg-3.csv	210718	Image_05	210718_Image_05	NA	N2	spn4_wt	N2	egg-3	4-cell	3117	34	263	0.084376	7.73529
694	egg-3.csv	210718	Image_07	210718_Image_07	NA	N2	spn4_wt	N2	egg-3	4-cell	4115	78	572	0.139004	7.33333
695	egg-3.csv	210718	Image_09	210718_Image_09	NA	N2	spn4_wt	N2	egg-3	4-cell	4673	72	573	0.122619	7.95833
696	egg-3.csv	211102	Image_01	211102_Image_01	NA	N2	spn4_wt	N2	egg-3	4-cell	3557	32	187	0.0525724	5.84375
697	egg-3.csv	211102	Image_02	211102_Image_02	NA	N2	spn4_wt	N2	egg-3	4-cell	3468	56	428	0.123414	7.64286
698	egg-3.csv	211105	Image_02	211105_Image_02	NA	N2	spn4_wt	N2	egg-3	4-cell	2529	12	84	0.0332147	7
699	egg-3.csv	211105	Image_03	211105_Image_03	NA	N2	spn4_wt	N2	egg-3	4-cell	2396	6	35	0.0146077	5.83333
700	egg-3.csv	211105	Image_07	211105_Image_07	NA	N2	spn4_wt	N2	egg-3	4-cell	1450	15	110	0.0758621	7.33333
701	egg-3.csv	210718	Image_01	210718_Image_01	NA	N2	spn4_wt	N2	egg-3	8-11-cell	3577	68	798	0.223092	11.7353
702	egg-3.csv	210718	Image_03	210718_Image_03	NA	N2	spn4_wt	N2	egg-3	8-11-cell	2828	48	574	0.20297	11.9583
703	egg-3.csv	210718	Image_06	210718_Image_06	NA	N2	spn4_wt	N2	egg-3	8-11-cell	2953	40	390	0.132069	9.75
704	egg-3.csv	210718	Image_13	210718_Image_13	NA	N2	spn4_wt	N2	egg-3	8-11-cell	1823	30	281	0.154142	9.36667
705	egg-3.csv	211102	Image_06	211102_Image_06	NA	N2	spn4_wt	N2	egg-3	8-11-cell	1651	20	318	0.192611	15.9
706	egg-3.csv	211102	Image_09	211102_Image_09	NA	N2	spn4_wt	N2	egg-3	8-11-cell	1516	27	226	0.149077	8.37037
707	egg-3.csv	211102	Image_12	211102_Image_12	NA	N2	spn4_wt	N2	egg-3	8-11-cell	1618	21	295	0.182324	14.0476
708	egg-3.csv	211105	Image_04	211105_Image_04	NA	N2	spn4_wt	N2	egg-3	8-11-cell	1392	18	250	0.179598	13.8889
709	egg-3.csv	210718	Image_06	210718_Image_06	NA	N2	spn4_wt	N2	egg-3	12-15-cell	2344	48	549	0.234215	11.4375
710	egg-3.csv	210718	Image_08	210718_Image_08	NA	N2	spn4_wt	N2	egg-3	12-15-cell	1253	15	481	0.383879	32.0667
711	egg-3.csv	210718	Image_10	210718_Image_10	NA	N2	spn4_wt	N2	egg-3	12-15-cell	1354	18	428	0.3161	23.7778
712	egg-3.csv	210718	Image_11	210718_Image_11	NA	N2	spn4_wt	N2	egg-3	12-15-cell	1454	21	438	0.301238	20.8571
713	egg-3.csv	211102	Image_03	211102_Image_03	NA	N2	spn4_wt	N2	egg-3	12-15-cell	888	6	118	0.132883	19.6667
714	egg-3.csv	211102	Image_04	211102_Image_04	NA	N2	spn4_wt	N2	egg-3	12-15-cell	547	13	232	0.424132	17.8462
715	egg-3.csv	211102	Image_05	211102_Image_05	NA	N2	spn4_wt	N2	egg-3	12-15-cell	585	13	150	0.25641	11.5385
716	egg-3.csv	211105	Image_01	211105_Image_01	NA	N2	spn4_wt	N2	egg-3	12-15-cell	535	9	111	0.207477	12.3333
717	egg-3.csv	210718	Image_02	210718_Image_02	NA	N2	spn4_wt	N2	egg-3	16-28-cell	522	7	145	0.277778	20.7143
718	egg-3.csv	210718	Image_12	210718_Image_12	NA	N2	spn4_wt	N2	egg-3	16-28-cell	781	8	380	0.486556	47.5
719	egg-3.csv	210718	Image_13	210718_Image_13	NA	N2	spn4_wt	N2	egg-3	16-28-cell	912	12	324	0.355263	27
720	egg-3.csv	210718	Image_14	210718_Image_14	NA	N2	spn4_wt	N2	egg-3	16-28-cell	749	12	377	0.503338	31.4167
721	egg-3.csv	211102	Image_01	211102_Image_01	NA	N2	spn4_wt	N2	egg-3	16-28-cell	584	9	191	0.327055	21.2222
722	egg-3.csv	211102	Image_05	211102_Image_05	NA	N2	spn4_wt	N2	egg-3	16-28-cell	413	8	143	0.346247	17.875
723	egg-3.csv	211105	Image_02	211105_Image_02	NA	N2	spn4_wt	N2	egg-3	16-28-cell	473	13	222	0.469345	17.0769
724	egg-3.csv	211105	Image_06	211105_Image_06	NA	N2	spn4_wt	N2	egg-3	16-28-cell	184	5	44	0.23913	8.8
725	lin-41.csv	210718	Image_06	210718_Image_06	NA	DG5256_wDMP91	spn4_minus	Balancer_no_GFP	lin-41	12-15-cell	9140	283	2432	0.266083	8.59364
726	lin-41.csv	210718	Image_08	210718_Image_08	NA	DG5256_wDMP91	spn4_minus	Balancer_no_GFP	lin-41	12-15-cell	8537	241	2021	0.236734	8.38589
727	lin-41.csv	210718	Image_09	210718_Image_09	NA	DG5256_wDMP91	spn4_minus	Balancer_no_GFP	lin-41	12-15-cell	8792	317	2306	0.262284	7.27445
728	lin-41.csv	210718	Image_11	210718_Image_11	NA	DG5256_wDMP91	spn4_minus	Balancer_no_GFP	lin-41	12-15-cell	8723	353	2906	0.333142	8.23229
729	lin-41.csv	210718	Image_01	210718_Image_01	NA	DG5256_wDMP91	spn4_minus	Balancer_no_GFP	lin-41	16-28-cell	2906	105	748	0.257398	7.12381
730	lin-41.csv	210718	Image_02	210718_Image_02	NA	DG5256_wDMP91	spn4_minus	Balancer_no_GFP	lin-41	16-28-cell	5305	166	1244	0.234496	7.49398
731	lin-41.csv	210718	Image_03	210718_Image_03	NA	DG5256_wDMP91	spn4_minus	Balancer_no_GFP	lin-41	16-28-cell	4594	159	1269	0.27623	7.98113
732	lin-41.csv	210718	Image_04	210718_Image_04	NA	DG5256_wDMP91	spn4_minus	Balancer_no_GFP	lin-41	16-28-cell	6996	259	2366	0.338193	9.13514
733	lin-41.csv	210718	Image_07	210718_Image_07	NA	DG5256_wDMP91	spn4_plus	Balancer_GFP	lin-41	4-cell	10381	401	3945	0.380021	9.83791
734	lin-41.csv	210718	Image_10	210718_Image_10	NA	DG5256_wDMP91	spn4_plus	Balancer_GFP	lin-41	4-cell	8673	372	3580	0.412775	9.62366
735	lin-41.csv	210718	Image_13	210718_Image_13	NA	DG5256_wDMP91	spn4_plus	Balancer_GFP	lin-41	4-cell	10516	386	3306	0.314378	8.56477
736	lin-41.csv	210718	Image_14	210718_Image_14	NA	DG5256_wDMP91	spn4_plus	Balancer_GFP	lin-41	4-cell	10474	372	3922	0.374451	10.543
737	lin-41.csv	210718	Image_12	210718_Image_12	NA	DG5256_wDMP91	spn4_minus	Balancer_no_GFP	lin-41	8-11-cell	11531	393	3312	0.287226	8.42748
738	lin-41.csv	210718	Image_16	210718_Image_16	NA	DG5256_wDMP91	spn4_minus	Balancer_no_GFP	lin-41	8-11-cell	8999	287	2476	0.275142	8.62718
739	lin-41.csv	210718	Image_05	210718_Image_05	NA	DG5256_wDMP91	spn4_minus	Balancer_no_GFP	lin-41	8-11-cell	10367	333	3035	0.292756	9.11411
740	lin-41.csv	211028	Image_01	211028_Image_01	NA	DG5256_wDMP91	spn4_plus	Balancer_GFP	lin-41	4-cell	1737	33	390	0.224525	11.8182
741	lin-41.csv	211028	Image_02	211028_Image_02	NA	DG5256_wDMP91	spn4_plus	Balancer_GFP	lin-41	4-cell	2800	57	537	0.191786	9.42105
742	lin-41.csv	211028	Image_05	211028_Image_05	NA	DG5256_wDMP91	spn4_plus	Balancer_GFP	lin-41	4-cell	3977	86	1330	0.334423	15.4651
743	lin-41.csv	211028	Image_08	211028_Image_08	NA	DG5256_wDMP91	spn4_plus	Balancer_GFP	lin-41	4-cell	3405	90	937	0.275184	10.4111
744	lin-41.csv	211028	Image_12	211028_Image_12	NA	DG5256_wDMP91	spn4_plus	Balancer_GFP	lin-41	4-cell	2797	67	760	0.27172	11.3433
745	lin-41.csv	211028	Image_13	211028_Image_13	NA	DG5256_wDMP91	spn4_plus	Balancer_GFP	lin-41	4-cell	4344	102	1230	0.283149	12.0588
746	lin-41.csv	211029	Image_01	211029_Image_01	NA	DG5256_wDMP91	spn4_plus	Balancer_GFP	lin-41	4-cell	2406	38	526	0.21862	13.8421
747	lin-41.csv	211029	Image_04	211029_Image_04	NA	DG5256_wDMP91	spn4_plus	Balancer_GFP	lin-41	4-cell	1603	43	486	0.303182	11.3023
748	lin-41.csv	211028	Image_02	211028_Image_02_upper_right	upper	DG5256_wDMP91	spn4_plus	Balancer_GFP	lin-41	2-cell	9888	359	3213	0.324939	8.94986
749	lin-41.csv	211028	Image_02	211028_Image_02_lower_right	lower	DG5256_wDMP91	spn4_plus	Balancer_GFP	lin-41	2-cell	11937	401	3821	0.320097	9.52868
750	lin-41.csv	211028	Image_04	211028_Image_04	NA	DG5256_wDMP91	spn4_plus	Balancer_GFP	lin-41	2-cell	7751	197	2129	0.274674	10.8071
751	lin-41.csv	211028	Image_05	211028_Image_05	NA	DG5256_wDMP91	spn4_plus	Balancer_GFP	lin-41	2-cell	8796	209	1620	0.184175	7.7512
752	lin-41.csv	211028	Image_11	211028_Image_11	NA	DG5256_wDMP91	spn4_plus	Balancer_GFP	lin-41	2-cell	4906	104	841	0.171423	8.08654
753	lin-41.csv	211028	Image_14	211028_Image_14	NA	DG5256_wDMP91	spn4_plus	Balancer_GFP	lin-41	2-cell	9831	304	2387	0.242803	7.85197
754	lin-41.csv	211028	Image_21	211028_Image_21	NA	DG5256_wDMP91	spn4_plus	Balancer_GFP	lin-41	2-cell	5867	133	1099	0.187319	8.26316
755	lin-41.csv	211029	Image_15	211029_Image_15	NA	DG5256_wDMP91	spn4_plus	Balancer_GFP	lin-41	2-cell	5410	103	797	0.14732	7.73786
756	lin-41.csv	211028	Image_09	211028_Image_09	NA	DG5256_wDMP91	spn4_minus	Balancer_no_GFP	lin-41	2-cell	11831	396	3001	0.253656	7.57828
757	lin-41.csv	211028	Image_16	211028_Image_16	NA	DG5256_wDMP91	spn4_minus	Balancer_no_GFP	lin-41	2-cell	9984	246	1778	0.178085	7.22764
758	lin-41.csv	211029	Image_07	211029_Image_07	NA	DG5256_wDMP91	spn4_minus	Balancer_no_GFP	lin-41	2-cell	8679	165	1127	0.129854	6.8303
759	lin-41.csv	211029	Image_06	211029_Image_06_right	right	DG5256_wDMP91	spn4_minus	Balancer_no_GFP	lin-41	2-cell	8044	208	1592	0.197911	7.65385
760	lin-41.csv	211029	Image_06	211029_Image_06_left	left	DG5256_wDMP91	spn4_minus	Balancer_no_GFP	lin-41	2-cell	9549	313	2767	0.289769	8.84026
761	lin-41.csv	211029	Image_10	211029_Image_10	NA	DG5256_wDMP91	spn4_minus	Balancer_no_GFP	lin-41	2-cell	6809	160	1344	0.197386	8.4
762	lin-41.csv	211028	Image_17	211028_Image_17	NA	DG5256_wDMP91	spn4_minus	Balancer_no_GFP	lin-41	4-cell	11050	412	3257	0.294751	7.90534
763	lin-41.csv	211029	Image_02	211029_Image_02	NA	DG5256_wDMP91	spn4_minus	Balancer_no_GFP	lin-41	4-cell	6497	159	1493	0.229798	9.38994
764	lin-41.csv	211029	Image_16	211029_Image_16	NA	DG5256_wDMP91	spn4_minus	Balancer_no_GFP	lin-41	4-cell	8791	188	1310	0.149016	6.96809
765	lin-41.csv	211029	Image_19	211029_Image_19	NA	DG5256_wDMP91	spn4_minus	Balancer_no_GFP	lin-41	4-cell	5880	101	665	0.113095	6.58416
766	lin-41.csv	211029	Image_20	211029_Image_20	NA	DG5256_wDMP91	spn4_minus	Balancer_no_GFP	lin-41	4-cell	8499	224	1781	0.209554	7.95089
767	lin-41.csv	211028	Image_01	211028_Image_01	NA	DG5256_wDMP91	spn4_plus	Balancer_GFP	lin-41	8-11-cell	1704	43	611	0.358568	14.2093
768	lin-41.csv	211028	Image_12	211028_Image_12	NA	DG5256_wDMP91	spn4_plus	Balancer_GFP	lin-41	8-11-cell	631	12	160	0.253566	13.3333
769	lin-41.csv	211028	Image_18	211028_Image_18	NA	DG5256_wDMP91	spn4_plus	Balancer_GFP	lin-41	8-11-cell	2185	54	879	0.402288	16.2778
770	lin-41.csv	211028	Image_22	211028_Image_22	NA	DG5256_wDMP91	spn4_plus	Balancer_GFP	lin-41	8-11-cell	829	14	232	0.279855	16.5714
771	lin-41.csv	211029	Image_05	211029_Image_05	NA	DG5256_wDMP91	spn4_plus	Balancer_GFP	lin-41	8-11-cell	856	18	263	0.307243	14.6111
772	lin-41.csv	211029	Image_08	211029_Image_08	NA	DG5256_wDMP91	spn4_plus	Balancer_GFP	lin-41	8-11-cell	492	9	77	0.156504	8.55556
773	lin-41.csv	211029	Image_13	211029_Image_13	NA	DG5256_wDMP91	spn4_plus	Balancer_GFP	lin-41	8-11-cell	1014	18	349	0.344181	19.3889
774	lin-41.csv	211029	Image_17	211029_Image_17	NA	DG5256_wDMP91	spn4_plus	Balancer_GFP	lin-41	8-11-cell	1177	29	379	0.322005	13.069
775	lin-41.csv	211028	Image_03	211028_Image_03	NA	DG5256_wDMP91	spn4_minus	Balancer_no_GFP	lin-41	8-11-cell	11510	405	3071	0.266811	7.58272
776	lin-41.csv	211028	Image_09	211028_Image_09	NA	DG5256_wDMP91	spn4_minus	Balancer_no_GFP	lin-41	8-11-cell	9654	398	3788	0.392376	9.51759
777	lin-41.csv	211029	Image_11	211029_Image_11	NA	DG5256_wDMP91	spn4_minus	Balancer_no_GFP	lin-41	8-11-cell	6104	136	1145	0.187582	8.41912
778	lin-41.csv	211028	Image_04	211028_Image_04	NA	DG5256_wDMP91	spn4_plus	Balancer_GFP	lin-41	12-15-cell	419	13	158	0.377088	12.1538
779	lin-41.csv	211028	Image_07	211028_Image_07	NA	DG5256_wDMP91	spn4_plus	Balancer_GFP	lin-41	12-15-cell	503	13	197	0.39165	15.1538
780	lin-41.csv	211028	Image_15	211028_Image_15	NA	DG5256_wDMP91	spn4_plus	Balancer_GFP	lin-41	12-15-cell	419	13	215	0.513126	16.5385
781	lin-41.csv	211028	Image_21	211028_Image_21	NA	DG5256_wDMP91	spn4_plus	Balancer_GFP	lin-41	12-15-cell	331	6	61	0.18429	10.1667
782	lin-41.csv	211029	Image_03	211029_Image_03	NA	DG5256_wDMP91	spn4_plus	Balancer_GFP	lin-41	12-15-cell	283	7	88	0.310954	12.5714
783	lin-41.csv	211029	Image_07	211029_Image_07	NA	DG5256_wDMP91	spn4_plus	Balancer_GFP	lin-41	12-15-cell	607	10	156	0.257002	15.6
784	lin-41.csv	211029	Image_09	211029_Image_09	NA	DG5256_wDMP91	spn4_plus	Balancer_GFP	lin-41	12-15-cell	262	7	63	0.240458	9
785	lin-41.csv	211029	Image_12	211029_Image_12	NA	DG5256_wDMP91	spn4_plus	Balancer_GFP	lin-41	12-15-cell	311	8	107	0.344051	13.375
786	lin-41.csv	211028	Image_22	211028_Image_22	NA	DG5256_wDMP91	spn4_minus	Balancer_no_GFP	lin-41	12-15-cell	11243	358	2645	0.235257	7.38827
787	lin-41.csv	211029	Image_01	211029_Image_01	NA	DG5256_wDMP91	spn4_minus	Balancer_no_GFP	lin-41	12-15-cell	9645	234	1765	0.182996	7.54274
788	lin-41.csv	211029	Image_03	211029_Image_03	NA	DG5256_wDMP91	spn4_minus	Balancer_no_GFP	lin-41	12-15-cell	6884	184	1608	0.233585	8.73913
789	lin-41.csv	211029	Image_04	211029_Image_04	NA	DG5256_wDMP91	spn4_minus	Balancer_no_GFP	lin-41	12-15-cell	8029	188	1278	0.159173	6.79787
790	lin-41.csv	211028	Image_19	211028_Image_19	NA	DG5256_wDMP91	spn4_plus	Balancer_GFP	lin-41	16-28-cell	202	2	106	0.524752	53
791	lin-41.csv	211028	Image_23	211028_Image_23	NA	DG5256_wDMP91	spn4_plus	Balancer_GFP	lin-41	16-28-cell	162	2	78	0.481481	39
792	lin-41.csv	211029	Image_05	211029_Image_05	NA	DG5256_wDMP91	spn4_plus	Balancer_GFP	lin-41	16-28-cell	215	5	102	0.474419	20.4
793	lin-41.csv	211029	Image_13	211029_Image_13	NA	DG5256_wDMP91	spn4_plus	Balancer_GFP	lin-41	16-28-cell	53	1	7	0.132075	7
794	lin-41.csv	211029	Image_14	211029_Image_14	NA	DG5256_wDMP91	spn4_plus	Balancer_GFP	lin-41	16-28-cell	157	3	38	0.242038	12.6667
795	lin-41.csv	211029	Image_16	211029_Image_16	NA	DG5256_wDMP91	spn4_plus	Balancer_GFP	lin-41	16-28-cell	108	1	42	0.388889	42
796	lin-41.csv	211029	Image_17	211029_Image_17	NA	DG5256_wDMP91	spn4_plus	Balancer_GFP	lin-41	16-28-cell	98	1	27	0.27551	27
797	lin-41.csv	211029	Image_18	211029_Image_18	NA	DG5256_wDMP91	spn4_plus	Balancer_GFP	lin-41	16-28-cell	151	5	66	0.437086	13.2
798	lin-41.csv	211028	Image_06	211028_Image_06	NA	DG5256_wDMP91	spn4_minus	Balancer_no_GFP	lin-41	16-28-cell	3765	125	911	0.241965	7.288
799	lin-41.csv	211028	Image_10	211028_Image_10	NA	DG5256_wDMP91	spn4_minus	Balancer_no_GFP	lin-41	16-28-cell	9951	333	2578	0.259069	7.74174
800	lin-41.csv	211028	Image_16	211028_Image_16	NA	DG5256_wDMP91	spn4_minus	Balancer_no_GFP	lin-41	16-28-cell	6006	186	1563	0.26024	8.40323
801	lin-41.csv	211028	Image_20	211028_Image_20	NA	DG5256_wDMP91	spn4_minus	Balancer_no_GFP	lin-41	16-28-cell	11993	363	2886	0.24064	7.95041
802	lin-41.csv	210718	Image_05	210718_Image_05_bottom_right	bottom	N2	spn4_wt	N2	lin-41	4-cell	1510	50	447	0.296026	8.94
803	lin-41.csv	210718	Image_05	210718_Image_05_upper_left	upper	N2	spn4_wt	N2	lin-41	4-cell	1336	24	204	0.152695	8.5
804	lin-41.csv	210718	Image_06	210718_Image_06	NA	N2	spn4_wt	N2	lin-41	4-cell	908	23	143	0.157489	6.21739
805	lin-41.csv	210718	Image_10	210718_Image_10	NA	N2	spn4_wt	N2	lin-41	4-cell	1486	26	196	0.131898	7.53846
806	lin-41.csv	210718	Image_01	210718_Image_01	NA	N2	spn4_wt	N2	lin-41	8-11-cell	283	3	19	0.0671378	6.33333
807	lin-41.csv	210718	Image_07	210718_Image_07	NA	N2	spn4_wt	N2	lin-41	8-11-cell	371	7	56	0.150943	8
808	lin-41.csv	210718	Image_09	210718_Image_09	NA	N2	spn4_wt	N2	lin-41	8-11-cell	395	5	27	0.0683544	5.4
809	lin-41.csv	210718	Image_02	210718_Image_02_left	left	N2	spn4_wt	N2	lin-41	12-15-cell	171	5	40	0.233918	8
810	lin-41.csv	210718	Image_02	210718_Image_02_right	right	N2	spn4_wt	N2	lin-41	12-15-cell	147	0	0	0	0
811	lin-41.csv	210718	Image_04	210718_Image_04	NA	N2	spn4_wt	N2	lin-41	12-15-cell	250	1	5	0.02	5
812	lin-41.csv	210718	Image_05	210718_Image_05_bottom_left	bottom	N2	spn4_wt	N2	lin-41	12-15-cell	146	4	34	0.232877	8.5
813	lin-41.csv	210718	Image_05	210718_Image_05_upper_right	upper	N2	spn4_wt	N2	lin-41	12-15-cell	164	0	0	0	0
814	lin-41.csv	210718	Image_03	210718_Image_03_bottom	bottom	N2	spn4_wt	N2	lin-41	16-28-cell	58	0	0	0	0
815	lin-41.csv	210718	Image_03	210718_Image_03_top	top	N2	spn4_wt	N2	lin-41	16-28-cell	93	1	10	0.107527	10
816	lin-41.csv	210718	Image_04	210718_Image_04	NA	N2	spn4_wt	N2	lin-41	16-28-cell	177	2	13	0.0734463	6.5
817	lin-41.csv	210718	Image_11	210718_Image_11	NA	N2	spn4_wt	N2	lin-41	16-28-cell	100	1	5	0.05	5
818	lin-41.csv	211028	Image_01	211028_Image_01	NA	N2	spn4_wt	N2	lin-41	2-cell	1681	7	39	0.0232005	5.57143
819	lin-41.csv	211028	Image_02	211028_Image_02	NA	N2	spn4_wt	N2	lin-41	2-cell	5369	78	510	0.0949898	6.53846
820	lin-41.csv	211028	Image_05	211028_Image_05	NA	N2	spn4_wt	N2	lin-41	2-cell	3643	57	403	0.110623	7.07018
821	lin-41.csv	211028	Image_09	211028_Image_09	NA	N2	spn4_wt	N2	lin-41	2-cell	4573	69	433	0.0946862	6.27536
822	lin-41.csv	211028	Image_10	211028_Image_10	NA	N2	spn4_wt	N2	lin-41	2-cell	1055	7	43	0.0407583	6.14286
823	lin-41.csv	211028	Image_11	211028_Image_11	NA	N2	spn4_wt	N2	lin-41	2-cell	2329	16	90	0.0386432	5.625
824	lin-41.csv	211029	Image_01	211029_Image_01	NA	N2	spn4_wt	N2	lin-41	2-cell	1393	1	6	0.00430725	6
825	lin-41.csv	211029	Image_02	211029_Image_02	NA	N2	spn4_wt	N2	lin-41	2-cell	2281	5	27	0.0118369	5.4
826	lin-41.csv	211028	Image_08	211028_Image_08	NA	N2	spn4_wt	N2	lin-41	4-cell	588	11	89	0.151361	8.09091
827	lin-41.csv	211028	Image_11	211028_Image_11	NA	N2	spn4_wt	N2	lin-41	4-cell	542	6	56	0.103321	9.33333
828	lin-41.csv	211029	Image_06	211029_Image_06	NA	N2	spn4_wt	N2	lin-41	4-cell	456	3	29	0.0635965	9.66667
829	lin-41.csv	211029	Image_08	211029_Image_08	NA	N2	spn4_wt	N2	lin-41	4-cell	907	12	81	0.0893054	6.75
830	lin-41.csv	211029	Image_01	211029_Image_01	NA	N2	spn4_wt	N2	lin-41	8-11-cell	880	22	255	0.289773	11.5909
831	lin-41.csv	211029	Image_07	211029_Image_07	NA	N2	spn4_wt	N2	lin-41	8-11-cell	544	14	106	0.194853	7.57143
832	lin-41.csv	211029	Image_09	211029_Image_09	NA	N2	spn4_wt	N2	lin-41	8-11-cell	481	7	56	0.116424	8
833	lin-41.csv	211028	Image_07	211028_Image_07	NA	N2	spn4_wt	N2	lin-41	12-15-cell	341	6	58	0.170088	9.66667
834	lin-41.csv	211029	Image_03	211029_Image_03	NA	N2	spn4_wt	N2	lin-41	12-15-cell	157	0	0	0	0
835	lin-41.csv	211029	Image_04	211029_Image_04	NA	N2	spn4_wt	N2	lin-41	12-15-cell	167	3	18	0.107784	6
836	lin-41.csv	211028	Image_04	211028_Image_04	NA	N2	spn4_wt	N2	lin-41	16-28-cell	58	0	0	0	0
837	lin-41.csv	211028	Image_06	211028_Image_06	NA	N2	spn4_wt	N2	lin-41	16-28-cell	134	2	14	0.104478	7
838	lin-41.csv	211029	Image_03	211029_Image_03	NA	N2	spn4_wt	N2	lin-41	16-28-cell	115	2	17	0.147826	8.5
839	lin-41.csv	211029	Image_05	211029_Image_05	NA	N2	spn4_wt	N2	lin-41	16-28-cell	52	2	10	0.192308	5
840	mcm-2.csv	211113	Image_03	211113_Image_03	NA	DG5256_wDMP91	spn4_plus	Balancer_GFP	mcm-2	2-cell	9810	411	3269	0.333231	7.95377
841	mcm-2.csv	211113	Image_12	211113_Image_12	NA	DG5256_wDMP91	spn4_plus	Balancer_GFP	mcm-2	2-cell	8851	345	2949	0.333183	8.54783
842	mcm-2.csv	211113	Image_15	211113_Image_15	NA	DG5256_wDMP91	spn4_plus	Balancer_GFP	mcm-2	2-cell	8781	286	2108	0.240064	7.37063
843	mcm-2.csv	211113	Image_17	211113_Image_17	NA	DG5256_wDMP91	spn4_plus	Balancer_GFP	mcm-2	2-cell	8559	307	2447	0.285898	7.97068
844	mcm-2.csv	211109	Image_10	211109_Image_10	NA	DG5256_wDMP91	spn4_plus	Balancer_GFP	mcm-2	2-cell	9129	297	2489	0.272648	8.38047
845	mcm-2.csv	211109	Image_14	211109_Image_14	NA	DG5256_wDMP91	spn4_plus	Balancer_GFP	mcm-2	2-cell	9116	326	2699	0.296073	8.27914
846	mcm-2.csv	211109	Image_15	211109_Image_15	NA	DG5256_wDMP91	spn4_plus	Balancer_GFP	mcm-2	2-cell	9033	304	2380	0.263478	7.82895
847	mcm-2.csv	211109	Image_18	211109_Image_18	NA	DG5256_wDMP91	spn4_plus	Balancer_GFP	mcm-2	2-cell	7788	213	1690	0.217001	7.93427
848	mcm-2.csv	211113	Image_09	211113_Image_09	NA	DG5256_wDMP91	spn4_minus	Balancer_no_GFP	mcm-2	2-cell	8894	296	2206	0.248032	7.4527
849	mcm-2.csv	211113	Image_19	211113_Image_19	NA	DG5256_wDMP91	spn4_minus	Balancer_no_GFP	mcm-2	2-cell	8298	292	2441	0.294167	8.35959
850	mcm-2.csv	211113	Image_27	211113_Image_27	NA	DG5256_wDMP91	spn4_minus	Balancer_no_GFP	mcm-2	2-cell	8517	353	3472	0.407655	9.83569
851	mcm-2.csv	211113	Image_33	211113_Image_33	NA	DG5256_wDMP91	spn4_minus	Balancer_no_GFP	mcm-2	2-cell	8575	313	2481	0.289329	7.92652
852	mcm-2.csv	211109	Image_20	211109_Image_20	NA	DG5256_wDMP91	spn4_minus	Balancer_no_GFP	mcm-2	2-cell	8811	209	1551	0.17603	7.42105
853	mcm-2.csv	211109	Image_04	211109_Image_04	NA	DG5256_wDMP91	spn4_minus	Balancer_no_GFP	mcm-2	2-cell	9038	237	1626	0.179907	6.86076
854	mcm-2.csv	211109	Image_21	211109_Image_21	NA	DG5256_wDMP91	spn4_minus	Balancer_no_GFP	mcm-2	2-cell	8629	254	1902	0.22042	7.48819
855	mcm-2.csv	211109	Image_24	211109_Image_24	NA	DG5256_wDMP91	spn4_minus	Balancer_no_GFP	mcm-2	2-cell	5336	112	729	0.136619	6.50893
856	mcm-2.csv	211113	Image_01	211113_Image_01	NA	DG5256_wDMP91	spn4_plus	Balancer_GFP	mcm-2	4-cell	9618	349	2876	0.299023	8.24069
857	mcm-2.csv	211113	Image_04	211113_Image_04	NA	DG5256_wDMP91	spn4_plus	Balancer_GFP	mcm-2	4-cell	7872	288	2306	0.292937	8.00694
858	mcm-2.csv	211113	Image_11	211113_Image_11	NA	DG5256_wDMP91	spn4_plus	Balancer_GFP	mcm-2	4-cell	8397	284	2192	0.261046	7.71831
859	mcm-2.csv	211113	Image_17	211113_Image_17	NA	DG5256_wDMP91	spn4_plus	Balancer_GFP	mcm-2	4-cell	9255	259	1999	0.215991	7.71815
860	mcm-2.csv	211113	Image_20	211113_Image_20	NA	DG5256_wDMP91	spn4_plus	Balancer_GFP	mcm-2	4-cell	9611	366	3031	0.315368	8.28142
861	mcm-2.csv	211109	Image_13	211109_Image_13	NA	DG5256_wDMP91	spn4_plus	Balancer_GFP	mcm-2	4-cell	8689	260	1965	0.226148	7.55769
862	mcm-2.csv	211109	Image_17	211109_Image_17	NA	DG5256_wDMP91	spn4_plus	Balancer_GFP	mcm-2	4-cell	9285	274	2043	0.220032	7.4562
863	mcm-2.csv	211109	Image_23	211109_Image_23	NA	DG5256_wDMP91	spn4_plus	Balancer_GFP	mcm-2	4-cell	9530	320	2630	0.275971	8.21875
864	mcm-2.csv	211109	Image_26	211109_Image_26	NA	DG5256_wDMP91	spn4_plus	Balancer_GFP	mcm-2	4-cell	8047	235	1858	0.230894	7.90638
865	mcm-2.csv	211109	Image_29	211109_Image_29	NA	DG5256_wDMP91	spn4_plus	Balancer_GFP	mcm-2	4-cell	9799	353	2841	0.289928	8.04816
866	mcm-2.csv	211113	Image_24	211113_Image_24	NA	DG5256_wDMP91	spn4_minus	Balancer_no_GFP	mcm-2	4-cell	8234	330	2747	0.333617	8.32424
867	mcm-2.csv	211113	Image_25	211113_Image_25	NA	DG5256_wDMP91	spn4_minus	Balancer_no_GFP	mcm-2	4-cell	9356	365	3429	0.366503	9.39452
868	mcm-2.csv	211113	Image_28	211113_Image_28	NA	DG5256_wDMP91	spn4_minus	Balancer_no_GFP	mcm-2	4-cell	9436	347	2901	0.30744	8.36023
869	mcm-2.csv	211113	Image_29	211113_Image_29	NA	DG5256_wDMP91	spn4_minus	Balancer_no_GFP	mcm-2	4-cell	8351	289	2341	0.280326	8.10035
870	mcm-2.csv	211109	Image_07	211109_Image_07	NA	DG5256_wDMP91	spn4_minus	Balancer_no_GFP	mcm-2	4-cell	5511	148	1142	0.207222	7.71622
871	mcm-2.csv	211109	Image_30	211109_Image_30	NA	DG5256_wDMP91	spn4_minus	Balancer_no_GFP	mcm-2	4-cell	9074	303	2315	0.255125	7.64026
872	mcm-2.csv	211109	Image_33	211109_Image_33	NA	DG5256_wDMP91	spn4_minus	Balancer_no_GFP	mcm-2	4-cell	4707	92	663	0.140854	7.20652
873	mcm-2.csv	211109	Image_34	211109_Image_34	NA	DG5256_wDMP91	spn4_minus	Balancer_no_GFP	mcm-2	4-cell	8121	156	1100	0.135451	7.05128
874	mcm-2.csv	211113	Image_08	211113_Image_08	NA	DG5256_wDMP91	spn4_plus	Balancer_GFP	mcm-2	8-11-cell	8309	308	2515	0.302684	8.16558
875	mcm-2.csv	211113	Image_16	211113_Image_16	NA	DG5256_wDMP91	spn4_plus	Balancer_GFP	mcm-2	8-11-cell	7877	277	2041	0.259109	7.36823
876	mcm-2.csv	211113	Image_21	211113_Image_21	NA	DG5256_wDMP91	spn4_plus	Balancer_GFP	mcm-2	8-11-cell	7997	285	2372	0.296611	8.32281
877	mcm-2.csv	211109	Image_12	211109_Image_12	NA	DG5256_wDMP91	spn4_plus	Balancer_GFP	mcm-2	8-11-cell	3874	63	381	0.098348	6.04762
878	mcm-2.csv	211109	Image_28	211109_Image_28	NA	DG5256_wDMP91	spn4_plus	Balancer_GFP	mcm-2	8-11-cell	9794	342	2977	0.303962	8.70468
879	mcm-2.csv	211109	Image_29	211109_Image_29	NA	DG5256_wDMP91	spn4_plus	Balancer_GFP	mcm-2	8-11-cell	3523	73	514	0.145898	7.0411
880	mcm-2.csv	211109	Image_32	211109_Image_32	NA	DG5256_wDMP91	spn4_plus	Balancer_GFP	mcm-2	8-11-cell	8388	224	1507	0.179661	6.72768
881	mcm-2.csv	211113	Image_13	211113_Image_13	NA	DG5256_wDMP91	spn4_minus	Balancer_no_GFP	mcm-2	8-11-cell	8837	332	2724	0.308249	8.20482
882	mcm-2.csv	211113	Image_23	211113_Image_23	NA	DG5256_wDMP91	spn4_minus	Balancer_no_GFP	mcm-2	8-11-cell	10346	388	3066	0.296346	7.90206
883	mcm-2.csv	211113	Image_31	211113_Image_31	NA	DG5256_wDMP91	spn4_minus	Balancer_no_GFP	mcm-2	8-11-cell	9463	370	3266	0.345134	8.82703
884	mcm-2.csv	211113	Image_32	211113_Image_32	NA	DG5256_wDMP91	spn4_minus	Balancer_no_GFP	mcm-2	8-11-cell	9416	339	2639	0.280268	7.78466
885	mcm-2.csv	211109	Image_22	211109_Image_22	NA	DG5256_wDMP91	spn4_minus	Balancer_no_GFP	mcm-2	8-11-cell	8343	222	1598	0.191538	7.1982
886	mcm-2.csv	211109	Image_33	211109_Image_33	NA	DG5256_wDMP91	spn4_minus	Balancer_no_GFP	mcm-2	8-11-cell	8397	170	1206	0.143623	7.09412
887	mcm-2.csv	211109	Image_36	211109_Image_36	NA	DG5256_wDMP91	spn4_minus	Balancer_no_GFP	mcm-2	8-11-cell	7724	203	1408	0.182289	6.93596
888	mcm-2.csv	211109	Image_37	211109_Image_37	NA	DG5256_wDMP91	spn4_minus	Balancer_no_GFP	mcm-2	8-11-cell	8899	295	2339	0.262839	7.92881
889	mcm-2.csv	211113	Image_01	211113_Image_01	NA	DG5256_wDMP91	spn4_plus	Balancer_GFP	mcm-2	12-15-cell	8723	342	2909	0.333486	8.50585
890	mcm-2.csv	211113	Image_05	211113_Image_05	NA	DG5256_wDMP91	spn4_plus	Balancer_GFP	mcm-2	12-15-cell	9035	335	2565	0.283896	7.65672
891	mcm-2.csv	211113	Image_07	211113_Image_07	NA	DG5256_wDMP91	spn4_plus	Balancer_GFP	mcm-2	12-15-cell	9598	387	2920	0.30423	7.54522
892	mcm-2.csv	211113	Image_10	211113_Image_10	NA	DG5256_wDMP91	spn4_plus	Balancer_GFP	mcm-2	12-15-cell	8775	225	1562	0.178006	6.94222
893	mcm-2.csv	211109	Image_02	211109_Image_02	NA	DG5256_wDMP91	spn4_plus	Balancer_GFP	mcm-2	12-15-cell	9584	292	2277	0.237583	7.79795
894	mcm-2.csv	211109	Image_05	211109_Image_05	NA	DG5256_wDMP91	spn4_plus	Balancer_GFP	mcm-2	12-15-cell	8288	156	1071	0.129223	6.86538
895	mcm-2.csv	211109	Image_12	211109_Image_12	NA	DG5256_wDMP91	spn4_plus	Balancer_GFP	mcm-2	12-15-cell	3097	56	351	0.113335	6.26786
896	mcm-2.csv	211109	Image_31	211109_Image_31	NA	DG5256_wDMP91	spn4_plus	Balancer_GFP	mcm-2	12-15-cell	8601	249	1772	0.206023	7.11647
897	mcm-2.csv	211113	Image_02	211113_Image_02	NA	DG5256_wDMP91	spn4_minus	Balancer_no_GFP	mcm-2	12-15-cell	6588	210	1634	0.248027	7.78095
898	mcm-2.csv	211113	Image_26	211113_Image_26	NA	DG5256_wDMP91	spn4_minus	Balancer_no_GFP	mcm-2	12-15-cell	9875	377	3477	0.352101	9.22281
899	mcm-2.csv	211113	Image_27	211113_Image_27	NA	DG5256_wDMP91	spn4_minus	Balancer_no_GFP	mcm-2	12-15-cell	7686	317	2829	0.368072	8.92429
900	mcm-2.csv	211113	Image_30	211113_Image_30	NA	DG5256_wDMP91	spn4_minus	Balancer_no_GFP	mcm-2	12-15-cell	7959	294	2361	0.296645	8.03061
901	mcm-2.csv	211109	Image_08	211109_Image_08	NA	DG5256_wDMP91	spn4_minus	Balancer_no_GFP	mcm-2	12-15-cell	8678	206	1490	0.171699	7.23301
902	mcm-2.csv	211109	Image_09	211109_Image_09	NA	DG5256_wDMP91	spn4_minus	Balancer_no_GFP	mcm-2	12-15-cell	7916	201	1387	0.175215	6.9005
903	mcm-2.csv	211109	Image_27	211109_Image_27	NA	DG5256_wDMP91	spn4_minus	Balancer_no_GFP	mcm-2	12-15-cell	4077	91	631	0.154771	6.93407
904	mcm-2.csv	211109	Image_35	211109_Image_35	NA	DG5256_wDMP91	spn4_minus	Balancer_no_GFP	mcm-2	12-15-cell	7725	184	1353	0.175146	7.35326
905	mcm-2.csv	211113	Image_02	211113_Image_02	NA	DG5256_wDMP91	spn4_plus	Balancer_GFP	mcm-2	16-28-cell	8710	343	2851	0.327325	8.31195
906	mcm-2.csv	211113	Image_06	211113_Image_06	NA	DG5256_wDMP91	spn4_plus	Balancer_GFP	mcm-2	16-28-cell	8519	280	2051	0.240756	7.325
907	mcm-2.csv	211109	Image_01	211109_Image_01	NA	DG5256_wDMP91	spn4_plus	Balancer_GFP	mcm-2	16-28-cell	7014	179	1302	0.185629	7.27374
908	mcm-2.csv	211109	Image_06	211109_Image_06	NA	DG5256_wDMP91	spn4_plus	Balancer_GFP	mcm-2	16-28-cell	9122	281	2079	0.227911	7.39858
909	mcm-2.csv	211109	Image_16	211109_Image_16	NA	DG5256_wDMP91	spn4_plus	Balancer_GFP	mcm-2	16-28-cell	8471	227	1641	0.19372	7.22907
910	mcm-2.csv	211109	Image_24	211109_Image_24	NA	DG5256_wDMP91	spn4_plus	Balancer_GFP	mcm-2	16-28-cell	7966	180	1267	0.159051	7.03889
911	mcm-2.csv	211109	Image_25	211109_Image_25	NA	DG5256_wDMP91	spn4_plus	Balancer_GFP	mcm-2	16-28-cell	8136	222	1635	0.200959	7.36486
912	mcm-2.csv	211113	Image_14	211113_Image_14	NA	DG5256_wDMP91	spn4_minus	Balancer_no_GFP	mcm-2	16-28-cell	8766	299	2345	0.267511	7.84281
913	mcm-2.csv	211113	Image_18	211113_Image_18_lower_right	lower	DG5256_wDMP91	spn4_minus	Balancer_no_GFP	mcm-2	16-28-cell	8775	296	2188	0.249345	7.39189
914	mcm-2.csv	211113	Image_18	211113_Image_18_upper_left	upper	DG5256_wDMP91	spn4_minus	Balancer_no_GFP	mcm-2	16-28-cell	6928	193	1406	0.202945	7.28497
915	mcm-2.csv	211113	Image_22	211113_Image_22	NA	DG5256_wDMP91	spn4_minus	Balancer_no_GFP	mcm-2	16-28-cell	8369	269	2061	0.246266	7.66171
916	mcm-2.csv	211109	Image_03	211109_Image_03	NA	DG5256_wDMP91	spn4_minus	Balancer_no_GFP	mcm-2	16-28-cell	8348	239	1780	0.213225	7.4477
917	mcm-2.csv	211109	Image_11	211109_Image_11	NA	DG5256_wDMP91	spn4_minus	Balancer_no_GFP	mcm-2	16-28-cell	8034	205	1496	0.186209	7.29756
918	mcm-2.csv	211109	Image_16	211109_Image_16	NA	DG5256_wDMP91	spn4_minus	Balancer_no_GFP	mcm-2	16-28-cell	7809	224	1538	0.196952	6.86607
919	mcm-2.csv	211109	Image_19	211109_Image_19	NA	DG5256_wDMP91	spn4_minus	Balancer_no_GFP	mcm-2	16-28-cell	6510	150	1044	0.160369	6.96
920	mcm-2.csv	211109	Image_25	211109_Image_25	NA	DG5256_wDMP91	spn4_minus	Balancer_no_GFP	mcm-2	16-28-cell	7613	200	1403	0.18429	7.015
921	mcm-2.csv	211109	Image_05	211109_Image_05	NA	N2	spn4_wt	N2	mcm-2	4-cell	8041	305	3535	0.439622	11.5902
922	mcm-2.csv	211109	Image_06	211109_Image_06	NA	N2	spn4_wt	N2	mcm-2	4-cell	9969	385	3797	0.380881	9.86234
923	mcm-2.csv	211109	Image_07	211109_Image_07	NA	N2	spn4_wt	N2	mcm-2	4-cell	8099	185	1314	0.162242	7.1027
924	mcm-2.csv	211109	Image_10	211109_Image_10	NA	N2	spn4_wt	N2	mcm-2	4-cell	9611	386	4349	0.452502	11.2668
925	mcm-2.csv	211113	Image_02	211113_Image_02	NA	N2	spn4_wt	N2	mcm-2	4-cell	10128	421	3931	0.388132	9.33729
926	mcm-2.csv	211113	Image_03	211113_Image_03	NA	N2	spn4_wt	N2	mcm-2	4-cell	8635	314	2443	0.282918	7.78025
927	mcm-2.csv	211113	Image_08	211113_Image_08	NA	N2	spn4_wt	N2	mcm-2	4-cell	9953	319	2475	0.248669	7.75862
928	mcm-2.csv	211113	Image_09	211113_Image_09	NA	N2	spn4_wt	N2	mcm-2	4-cell	9896	341	2616	0.264349	7.67155
929	mcm-2.csv	211109	Image_07	211109_Image_07	NA	N2	spn4_wt	N2	mcm-2	16-28-cell	8532	270	1991	0.233357	7.37407
930	mcm-2.csv	211109	Image_08	211109_Image_08	NA	N2	spn4_wt	N2	mcm-2	16-28-cell	7678	218	1579	0.205653	7.24312
931	mcm-2.csv	211109	Image_09	211109_Image_09	NA	N2	spn4_wt	N2	mcm-2	16-28-cell	6137	157	1087	0.177122	6.92357
932	mcm-2.csv	211109	Image_11	211109_Image_11	NA	N2	spn4_wt	N2	mcm-2	16-28-cell	5738	154	1017	0.177239	6.6039
933	mcm-2.csv	211113	Image_05	211113_Image_05	NA	N2	spn4_wt	N2	mcm-2	16-28-cell	8074	248	1780	0.220461	7.17742
934	mcm-2.csv	211113	Image_06	211113_Image_06	NA	N2	spn4_wt	N2	mcm-2	16-28-cell	8708	338	3092	0.355076	9.14793
935	mcm-2.csv	211113	Image_07	211113_Image_07	NA	N2	spn4_wt	N2	mcm-2	16-28-cell	8878	372	2922	0.329128	7.85484
936	mcm-2.csv	211113	Image_08	211113_Image_08	NA	N2	spn4_wt	N2	mcm-2	16-28-cell	7242	242	1796	0.247998	7.42149
937	mcm-2.csv	211109	Image_04	211109_Image_04	NA	N2	spn4_wt	N2	mcm-2	12-15-cell	4221	132	1025	0.242833	7.76515
938	mcm-2.csv	211109	Image_12	211109_Image_12	NA	N2	spn4_wt	N2	mcm-2	12-15-cell	7240	222	1739	0.240193	7.83333
939	mcm-2.csv	211109	Image_15	211109_Image_15	NA	N2	spn4_wt	N2	mcm-2	12-15-cell	8633	333	2936	0.34009	8.81682
940	mcm-2.csv	211109	Image_17	211109_Image_17	NA	N2	spn4_wt	N2	mcm-2	12-15-cell	9146	285	2107	0.230374	7.39298
941	mcm-2.csv	211113	Image_01	211113_Image_01	NA	N2	spn4_wt	N2	mcm-2	12-15-cell	9047	296	2151	0.237758	7.26689
942	mcm-2.csv	211113	Image_04	211113_Image_04	NA	N2	spn4_wt	N2	mcm-2	12-15-cell	9502	385	3082	0.324353	8.00519
943	mcm-2.csv	211113	Image_06	211113_Image_06	NA	N2	spn4_wt	N2	mcm-2	12-15-cell	9260	318	2373	0.256263	7.46226
944	mcm-2.csv	211113	Image_07	211113_Image_07	NA	N2	spn4_wt	N2	mcm-2	12-15-cell	8119	264	2176	0.268013	8.24242
945	mcm-2.csv	211109	Image_01	211109_Image_01	NA	N2	spn4_wt	N2	mcm-2	8-11-cell	7083	274	2365	0.333898	8.63139
946	mcm-2.csv	211109	Image_18	211109_Image_18	NA	N2	spn4_wt	N2	mcm-2	8-11-cell	6427	173	1353	0.210518	7.82081
947	mcm-2.csv	211109	Image_03	211109_Image_03	NA	N2	spn4_wt	N2	mcm-2	8-11-cell	7724	296	2385	0.308778	8.05743
948	mcm-2.csv	211109	Image_19	211109_Image_19	NA	N2	spn4_wt	N2	mcm-2	8-11-cell	7711	264	2176	0.282194	8.24242
949	mcm-2.csv	211113	Image_02	211113_Image_02	NA	N2	spn4_wt	N2	mcm-2	8-11-cell	10933	466	4028	0.368426	8.64378
950	mcm-2.csv	211113	Image_03	211113_Image_03	NA	N2	spn4_wt	N2	mcm-2	8-11-cell	9279	335	2608	0.281065	7.78507
951	mcm-2.csv	211113	Image_04	211113_Image_04	NA	N2	spn4_wt	N2	mcm-2	8-11-cell	10632	452	4008	0.376975	8.86726
952	mcm-2.csv	211113	Image_05	211113_Image_05	NA	N2	spn4_wt	N2	mcm-2	8-11-cell	8965	334	2608	0.290909	7.80838
953	mcm-2.csv	211109	Image_02	211109_Image_02	NA	N2	spn4_wt	N2	mcm-2	2-cell	8308	289	2659	0.320053	9.20069
954	mcm-2.csv	211109	Image_13	211109_Image_13	NA	N2	spn4_wt	N2	mcm-2	2-cell	8927	344	3048	0.341436	8.86047
955	mcm-2.csv	211109	Image_16	211109_Image_16	NA	N2	spn4_wt	N2	mcm-2	2-cell	8641	316	2658	0.307603	8.41139
956	mcm-2.csv	211109	Image_14	211109_Image_14	NA	N2	spn4_wt	N2	mcm-2	2-cell	8629	313	3010	0.348824	9.61661
957	mcm-2.csv	211113	Image_01	211113_Image_01	NA	N2	spn4_wt	N2	mcm-2	2-cell	9238	347	2780	0.300931	8.01153
958	mcm-2.csv	211113	Image_02	211113_Image_02	NA	N2	spn4_wt	N2	mcm-2	2-cell	10560	410	3391	0.321117	8.27073
959	mcm-2.csv	211113	Image_05	211113_Image_05	NA	N2	spn4_wt	N2	mcm-2	2-cell	7726	247	1989	0.257442	8.05263
960	mcm-2.csv	211113	Image_06	211113_Image_06	NA	N2	spn4_wt	N2	mcm-2	2-cell	10066	406	3254	0.323266	8.01478
961	mex-5.csv	211105	Image_21	211105_Image_21	NA	DG5256_wDMP91	spn4_plus	Balancer_GFP	mex-5	8-11-cell	17319	500	9609	0.554824	19.218
962	mex-5.csv	211105	Image_24	211105_Image_24	NA	DG5256_wDMP91	spn4_plus	Balancer_GFP	mex-5	8-11-cell	13742	493	7115	0.517756	14.432
963	mex-5.csv	211105	Image_25	211105_Image_25	NA	DG5256_wDMP91	spn4_plus	Balancer_GFP	mex-5	8-11-cell	9315	413	5430	0.582931	13.1477
964	mex-5.csv	211105	Image_27	211105_Image_27	NA	DG5256_wDMP91	spn4_plus	Balancer_GFP	mex-5	8-11-cell	7085	287	3064	0.432463	10.676
965	mex-5.csv	211105	Image_33	211105_Image_33	NA	DG5256_wDMP91	spn4_plus	Balancer_GFP	mex-5	8-11-cell	11609	451	6422	0.553191	14.2395
966	mex-5.csv	211105	Image_36	211105_Image_36	NA	DG5256_wDMP91	spn4_plus	Balancer_GFP	mex-5	8-11-cell	15604	592	8689	0.556844	14.6774
967	mex-5.csv	211105	Image_01	211105_Image_01	NA	DG5256_wDMP91	spn4_plus	Balancer_GFP	mex-5	8-11-cell	5603	168	1529	0.27289	9.10119
968	mex-5.csv	211109	Image_07	211109_Image_07	NA	DG5256_wDMP91	spn4_plus	Balancer_GFP	mex-5	8-11-cell	11769	451	6707	0.569887	14.8714
969	mex-5.csv	211105	Image_16	211105_Image_16	NA	DG5256_wDMP91	spn4_plus	Balancer_GFP	mex-5	2-cell	20618	774	10530	0.510719	13.6047
970	mex-5.csv	211105	Image_12	211105_Image_12	NA	DG5256_wDMP91	spn4_plus	Balancer_GFP	mex-5	2-cell	19005	637	11299	0.594528	17.7378
971	mex-5.csv	211105	Image_24	211105_Image_24	NA	DG5256_wDMP91	spn4_plus	Balancer_GFP	mex-5	2-cell	20949	666	12798	0.610912	19.2162
972	mex-5.csv	211105	Image_25	211105_Image_25	NA	DG5256_wDMP91	spn4_plus	Balancer_GFP	mex-5	2-cell	16788	605	9937	0.591911	16.4248
973	mex-5.csv	211109	Image_01	211109_Image_01	NA	DG5256_wDMP91	spn4_plus	Balancer_GFP	mex-5	2-cell	21718	864	11122	0.51211	12.8727
974	mex-5.csv	211109	Image_02	211109_Image_02	NA	DG5256_wDMP91	spn4_plus	Balancer_GFP	mex-5	2-cell	17570	638	8614	0.490268	13.5016
975	mex-5.csv	211109	Image_10	211109_Image_10	NA	DG5256_wDMP91	spn4_plus	Balancer_GFP	mex-5	2-cell	21514	849	11604	0.53937	13.6678
976	mex-5.csv	211109	Image_11	211109_Image_11	NA	DG5256_wDMP91	spn4_plus	Balancer_GFP	mex-5	2-cell	21154	830	10612	0.501655	12.7855
977	mex-5.csv	211105	Image_07	211105_Image_07	NA	DG5256_wDMP91	spn4_minus	Balancer_no_GFP	mex-5	2-cell	17606	685	9722	0.552198	14.1927
978	mex-5.csv	211105	Image_09	211105_Image_09	NA	DG5256_wDMP91	spn4_minus	Balancer_no_GFP	mex-5	2-cell	21237	863	11550	0.543862	13.3835
979	mex-5.csv	211105	Image_19	211105_Image_19	NA	DG5256_wDMP91	spn4_minus	Balancer_no_GFP	mex-5	2-cell	15250	485	6357	0.416852	13.1072
980	mex-5.csv	211105	Image_23	211105_Image_23	NA	DG5256_wDMP91	spn4_minus	Balancer_no_GFP	mex-5	2-cell	18358	726	9917	0.5402	13.6598
981	mex-5.csv	211109	Image_09	211109_Image_09	NA	DG5256_wDMP91	spn4_minus	Balancer_no_GFP	mex-5	2-cell	21477	929	12419	0.578246	13.3681
982	mex-5.csv	211109	Image_21	211109_Image_21	NA	DG5256_wDMP91	spn4_minus	Balancer_no_GFP	mex-5	2-cell	21684	909	12420	0.572773	13.6634
983	mex-5.csv	211109	Image_25	211109_Image_25	NA	DG5256_wDMP91	spn4_minus	Balancer_no_GFP	mex-5	2-cell	19133	717	9894	0.517117	13.7992
984	mex-5.csv	211109	Image_26	211109_Image_26	NA	DG5256_wDMP91	spn4_minus	Balancer_no_GFP	mex-5	2-cell	16937	630	9118	0.538348	14.473
985	mex-5.csv	211105	Image_34	211105_Image_34	NA	DG5256_wDMP91	spn4_plus	Balancer_GFP	mex-5	4-cell	17896	598	10693	0.597508	17.8813
986	mex-5.csv	211105	Image_35	211105_Image_35	NA	DG5256_wDMP91	spn4_plus	Balancer_GFP	mex-5	4-cell	19247	745	10705	0.556191	14.3691
987	mex-5.csv	211105	Image_36	211105_Image_36	NA	DG5256_wDMP91	spn4_plus	Balancer_GFP	mex-5	4-cell	18151	671	10537	0.580519	15.7034
988	mex-5.csv	211105	Image_38	211105_Image_38	NA	DG5256_wDMP91	spn4_plus	Balancer_GFP	mex-5	4-cell	18142	583	10571	0.582681	18.1321
989	mex-5.csv	211109	Image_04	211109_Image_04	NA	DG5256_wDMP91	spn4_plus	Balancer_GFP	mex-5	4-cell	14695	485	8384	0.570534	17.2866
990	mex-5.csv	211109	Image_15	211109_Image_15	NA	DG5256_wDMP91	spn4_plus	Balancer_GFP	mex-5	4-cell	14941	570	6224	0.416572	10.9193
991	mex-5.csv	211109	Image_18	211109_Image_18	NA	DG5256_wDMP91	spn4_plus	Balancer_GFP	mex-5	4-cell	14371	513	8234	0.572959	16.0507
992	mex-5.csv	211109	Image_20	211109_Image_20	NA	DG5256_wDMP91	spn4_plus	Balancer_GFP	mex-5	4-cell	19531	647	11942	0.611438	18.4575
993	mex-5.csv	211105	Image_12	211105_Image_12	NA	DG5256_wDMP91	spn4_minus	Balancer_no_GFP	mex-5	4-cell	22058	868	12478	0.56569	14.3756
994	mex-5.csv	211105	Image_29	211105_Image_29	NA	DG5256_wDMP91	spn4_minus	Balancer_no_GFP	mex-5	4-cell	16058	547	7481	0.465874	13.6764
995	mex-5.csv	211105	Image_37	211105_Image_37	NA	DG5256_wDMP91	spn4_minus	Balancer_no_GFP	mex-5	4-cell	5876	93	638	0.108577	6.86022
996	mex-5.csv	211105	Image_39	211105_Image_39	NA	DG5256_wDMP91	spn4_minus	Balancer_no_GFP	mex-5	4-cell	23536	925	12301	0.522646	13.2984
997	mex-5.csv	211105	Image_40	211105_Image_40	NA	DG5256_wDMP91	spn4_minus	Balancer_no_GFP	mex-5	4-cell	19919	776	10409	0.522566	13.4137
998	mex-5.csv	211109	Image_16	211109_Image_16	NA	DG5256_wDMP91	spn4_minus	Balancer_no_GFP	mex-5	4-cell	22823	836	12480	0.546817	14.9282
999	mex-5.csv	211109	Image_19	211109_Image_19	NA	DG5256_wDMP91	spn4_minus	Balancer_no_GFP	mex-5	4-cell	20485	771	13052	0.637149	16.9287
1000	mex-5.csv	211109	Image_24	211109_Image_24	NA	DG5256_wDMP91	spn4_minus	Balancer_no_GFP	mex-5	4-cell	20842	685	11662	0.559543	17.0248
1001	mex-5.csv	211109	Image_28	211109_Image_28	NA	DG5256_wDMP91	spn4_minus	Balancer_no_GFP	mex-5	4-cell	11978	454	6424	0.536317	14.1498
1002	mex-5.csv	211105	Image_03	211105_Image_03	NA	DG5256_wDMP91	spn4_minus	Balancer_no_GFP	mex-5	8-11-cell	19294	748	11029	0.571628	14.7447
1003	mex-5.csv	211105	Image_30	211105_Image_30	NA	DG5256_wDMP91	spn4_minus	Balancer_no_GFP	mex-5	8-11-cell	20824	818	11375	0.546245	13.9059
1004	mex-5.csv	211105	Image_04	211105_Image_04	NA	DG5256_wDMP91	spn4_minus	Balancer_no_GFP	mex-5	8-11-cell	18709	703	10582	0.56561	15.0526
1005	mex-5.csv	211105	Image_31	211105_Image_31	NA	DG5256_wDMP91	spn4_minus	Balancer_no_GFP	mex-5	8-11-cell	12918	530	6144	0.475615	11.5925
1006	mex-5.csv	211105	Image_37	211105_Image_37	NA	DG5256_wDMP91	spn4_minus	Balancer_no_GFP	mex-5	8-11-cell	23616	857	12969	0.549162	15.133
1007	mex-5.csv	211109	Image_13	211109_Image_13	NA	DG5256_wDMP91	spn4_minus	Balancer_no_GFP	mex-5	8-11-cell	21107	729	11218	0.531482	15.3882
1008	mex-5.csv	211109	Image_17	211109_Image_17	NA	DG5256_wDMP91	spn4_minus	Balancer_no_GFP	mex-5	8-11-cell	21485	798	12568	0.584966	15.7494
1009	mex-5.csv	211109	Image_23	211109_Image_23	NA	DG5256_wDMP91	spn4_minus	Balancer_no_GFP	mex-5	8-11-cell	19652	663	11645	0.592561	17.5641
1010	mex-5.csv	211109	Image_27	211109_Image_27	NA	DG5256_wDMP91	spn4_minus	Balancer_no_GFP	mex-5	8-11-cell	14222	491	8402	0.590775	17.112
1011	mex-5.csv	211105	Image_10	211105_Image_10	NA	DG5256_wDMP91	spn4_plus	Balancer_GFP	mex-5	12-15-cell	5195	143	2843	0.547257	19.8811
1012	mex-5.csv	211105	Image_15	211105_Image_15	NA	DG5256_wDMP91	spn4_plus	Balancer_GFP	mex-5	12-15-cell	4648	161	2251	0.484294	13.9814
1013	mex-5.csv	211105	Image_26	211105_Image_26_upper_left	upper	DG5256_wDMP91	spn4_plus	Balancer_GFP	mex-5	12-15-cell	6479	173	3728	0.575397	21.5491
1014	mex-5.csv	211105	Image_26	211105_Image_26_lower_right	lower	DG5256_wDMP91	spn4_plus	Balancer_GFP	mex-5	12-15-cell	6580	213	3566	0.541945	16.7418
1015	mex-5.csv	211105	Image_28	211105_Image_28	NA	DG5256_wDMP91	spn4_plus	Balancer_GFP	mex-5	12-15-cell	5759	176	2234	0.387915	12.6932
1016	mex-5.csv	211109	Image_06	211109_Image_06	NA	DG5256_wDMP91	spn4_plus	Balancer_GFP	mex-5	12-15-cell	6121	258	3012	0.492076	11.6744
1017	mex-5.csv	211109	Image_10	211109_Image_10	NA	DG5256_wDMP91	spn4_plus	Balancer_GFP	mex-5	12-15-cell	6120	212	3504	0.572549	16.5283
1018	mex-5.csv	211109	Image_12	211109_Image_12	NA	DG5256_wDMP91	spn4_plus	Balancer_GFP	mex-5	12-15-cell	12804	437	7890	0.616214	18.0549
1019	mex-5.csv	211109	Image_14	211109_Image_14	NA	DG5256_wDMP91	spn4_plus	Balancer_GFP	mex-5	12-15-cell	11318	435	6526	0.576604	15.0023
1020	mex-5.csv	211105	Image_05	211105_Image_05	NA	DG5256_wDMP91	spn4_minus	Balancer_no_GFP	mex-5	12-15-cell	19573	736	11980	0.612068	16.2772
1021	mex-5.csv	211105	Image_06	211105_Image_06	NA	DG5256_wDMP91	spn4_minus	Balancer_no_GFP	mex-5	12-15-cell	19635	844	11018	0.561141	13.0545
1022	mex-5.csv	211105	Image_32	211105_Image_32	NA	DG5256_wDMP91	spn4_minus	Balancer_no_GFP	mex-5	12-15-cell	18171	770	9917	0.54576	12.8792
1023	mex-5.csv	211105	Image_33	211105_Image_33	NA	DG5256_wDMP91	spn4_minus	Balancer_no_GFP	mex-5	12-15-cell	17632	740	9265	0.525465	12.5203
1024	mex-5.csv	211109	Image_01	211109_Image_01	NA	DG5256_wDMP91	spn4_minus	Balancer_no_GFP	mex-5	12-15-cell	20513	758	10603	0.516892	13.9881
1025	mex-5.csv	211109	Image_03	211109_Image_03	NA	DG5256_wDMP91	spn4_minus	Balancer_no_GFP	mex-5	12-15-cell	20513	695	11402	0.555843	16.4058
1026	mex-5.csv	211109	Image_05	211109_Image_05	NA	DG5256_wDMP91	spn4_minus	Balancer_no_GFP	mex-5	12-15-cell	19755	754	10206	0.516629	13.5358
1027	mex-5.csv	211109	Image_22	211109_Image_22	NA	DG5256_wDMP91	spn4_minus	Balancer_no_GFP	mex-5	12-15-cell	18461	717	10213	0.55322	14.2441
1028	mex-5.csv	211105	Image_08	211105_Image_08	NA	DG5256_wDMP91	spn4_plus	Balancer_GFP	mex-5	16-28-cell	4405	120	2651	0.601816	22.0917
1029	mex-5.csv	211105	Image_17	211105_Image_17	NA	DG5256_wDMP91	spn4_plus	Balancer_GFP	mex-5	16-28-cell	2274	65	897	0.394459	13.8
1030	mex-5.csv	211105	Image_18	211105_Image_18	NA	DG5256_wDMP91	spn4_plus	Balancer_GFP	mex-5	16-28-cell	1609	44	658	0.40895	14.9545
1031	mex-5.csv	211105	Image_20	211105_Image_20	NA	DG5256_wDMP91	spn4_plus	Balancer_GFP	mex-5	16-28-cell	1585	46	530	0.334385	11.5217
1032	mex-5.csv	211105	Image_38	211105_Image_38	NA	DG5256_wDMP91	spn4_plus	Balancer_GFP	mex-5	16-28-cell	2515	59	1066	0.423857	18.0678
1033	mex-5.csv	211105	Image_22	211105_Image_22_left	left	DG5256_wDMP91	spn4_plus	Balancer_GFP	mex-5	16-28-cell	2234	64	944	0.42256	14.75
1034	mex-5.csv	211105	Image_22	211105_Image_22_right	right	DG5256_wDMP91	spn4_plus	Balancer_GFP	mex-5	16-28-cell	1861	51	908	0.48791	17.8039
1035	mex-5.csv	211109	Image_08	211109_Image_08	NA	DG5256_wDMP91	spn4_plus	Balancer_GFP	mex-5	16-28-cell	2966	76	1541	0.519555	20.2763
1036	mex-5.csv	211105	Image_02	211105_Image_02	NA	DG5256_wDMP91	spn4_minus	Balancer_no_GFP	mex-5	16-28-cell	12115	483	5392	0.445068	11.1636
1037	mex-5.csv	211105	Image_11	211105_Image_11	NA	DG5256_wDMP91	spn4_minus	Balancer_no_GFP	mex-5	16-28-cell	18496	700	10599	0.573043	15.1414
1038	mex-5.csv	211105	Image_13	211105_Image_13	NA	DG5256_wDMP91	spn4_minus	Balancer_no_GFP	mex-5	16-28-cell	16719	688	8569	0.512531	12.4549
1039	mex-5.csv	211105	Image_14	211105_Image_14	NA	DG5256_wDMP91	spn4_minus	Balancer_no_GFP	mex-5	16-28-cell	12767	528	5903	0.462364	11.1799
1040	mex-5.csv	211105	Image_23	211105_Image_23	NA	DG5256_wDMP91	spn4_minus	Balancer_no_GFP	mex-5	16-28-cell	15332	653	8334	0.543569	12.7626
1041	mex-5.csv	211109	Image_01	211109_Image_01	NA	DG5256_wDMP91	spn4_minus	Balancer_no_GFP	mex-5	16-28-cell	17415	698	8355	0.479759	11.9699
1042	mex-5.csv	211109	Image_07	211109_Image_07	NA	DG5256_wDMP91	spn4_minus	Balancer_no_GFP	mex-5	16-28-cell	19631	782	8824	0.449493	11.2839
1043	mex-5.csv	211109	Image_17	211109_Image_17	NA	DG5256_wDMP91	spn4_minus	Balancer_no_GFP	mex-5	16-28-cell	16279	686	8798	0.540451	12.8251
1044	mex-5.csv	211105	Image_01	211105_Image_01	NA	N2	spn4_wt	N2	mex-5	2-cell	14418	554	6317	0.438133	11.4025
1045	mex-5.csv	211105	Image_02	211105_Image_02_upper_left	upper	N2	spn4_wt	N2	mex-5	2-cell	18499	754	10294	0.556463	13.6525
1046	mex-5.csv	211105	Image_02	211105_Image_02_bottom_right	bottom	N2	spn4_wt	N2	mex-5	2-cell	13359	486	6134	0.459166	12.6214
1047	mex-5.csv	211105	Image_07	211105_Image_07	NA	N2	spn4_wt	N2	mex-5	2-cell	16725	589	7604	0.454649	12.91
1048	mex-5.csv	211105	Image_14	211105_Image_14	NA	N2	spn4_wt	N2	mex-5	2-cell	18601	740	7143	0.384012	9.6527
1049	mex-5.csv	211105	Image_20	211105_Image_20	NA	N2	spn4_wt	N2	mex-5	2-cell	11731	437	4363	0.371921	9.98398
1050	mex-5.csv	211109	Image_03	211109_Image_03	NA	N2	spn4_wt	N2	mex-5	2-cell	13619	499	6191	0.454586	12.4068
1051	mex-5.csv	211109	Image_05	211109_Image_05	NA	N2	spn4_wt	N2	mex-5	2-cell	14113	460	8130	0.576065	17.6739
1052	mex-5.csv	211105	Image_10	211105_Image_10	NA	N2	spn4_wt	N2	mex-5	4-cell	13526	473	6241	0.461408	13.1945
1053	mex-5.csv	211105	Image_11	211105_Image_11	NA	N2	spn4_wt	N2	mex-5	4-cell	11647	412	4254	0.365244	10.3252
1054	mex-5.csv	211105	Image_13	211105_Image_13	NA	N2	spn4_wt	N2	mex-5	4-cell	14793	595	6467	0.437166	10.8689
1055	mex-5.csv	211105	Image_15	211105_Image_15	NA	N2	spn4_wt	N2	mex-5	4-cell	14100	521	5929	0.420496	11.38
1056	mex-5.csv	211105	Image_17	211105_Image_17	NA	N2	spn4_wt	N2	mex-5	4-cell	11380	407	3703	0.325395	9.09828
1057	mex-5.csv	211105	Image_21	211105_Image_21	NA	N2	spn4_wt	N2	mex-5	4-cell	13676	549	5954	0.435361	10.8452
1058	mex-5.csv	211105	Image_23	211105_Image_23	NA	N2	spn4_wt	N2	mex-5	4-cell	10634	359	3165	0.29763	8.81616
1059	mex-5.csv	211109	Image_02	211109_Image_02	NA	N2	spn4_wt	N2	mex-5	4-cell	18584	709	10012	0.538743	14.1213
1060	mex-5.csv	211109	Image_04	211109_Image_04	NA	N2	spn4_wt	N2	mex-5	4-cell	15548	627	8457	0.543928	13.488
1061	mex-5.csv	211109	Image_06	211109_Image_06	NA	N2	spn4_wt	N2	mex-5	4-cell	14421	562	7414	0.514111	13.1922
1062	mex-5.csv	211105	Image_03	211105_Image_03	NA	N2	spn4_wt	N2	mex-5	8-11-cell	8120	356	3733	0.459729	10.486
1063	mex-5.csv	211105	Image_04	211105_Image_04	NA	N2	spn4_wt	N2	mex-5	8-11-cell	12586	494	5705	0.453281	11.5486
1064	mex-5.csv	211105	Image_09	211105_Image_09	NA	N2	spn4_wt	N2	mex-5	8-11-cell	6889	294	2912	0.422703	9.90476
1065	mex-5.csv	211105	Image_12	211105_Image_12	NA	N2	spn4_wt	N2	mex-5	8-11-cell	7266	289	2952	0.406276	10.2145
1066	mex-5.csv	211105	Image_19	211105_Image_19	NA	N2	spn4_wt	N2	mex-5	8-11-cell	11393	477	6160	0.540683	12.914
1067	mex-5.csv	211109	Image_01	211109_Image_01	NA	N2	spn4_wt	N2	mex-5	8-11-cell	8365	394	4301	0.514166	10.9162
1068	mex-5.csv	211109	Image_09	211109_Image_09	NA	N2	spn4_wt	N2	mex-5	8-11-cell	10923	431	5821	0.532912	13.5058
1069	mex-5.csv	211109	Image_10	211109_Image_10	NA	N2	spn4_wt	N2	mex-5	8-11-cell	9264	403	5289	0.57092	13.1241
1070	mex-5.csv	211105	Image_01	211105_Image_01	NA	N2	spn4_wt	N2	mex-5	12-15-cell	2344	85	758	0.323379	8.91765
1071	mex-5.csv	211105	Image_05	211105_Image_05	NA	N2	spn4_wt	N2	mex-5	12-15-cell	4744	182	1926	0.405987	10.5824
1072	mex-5.csv	211105	Image_06	211105_Image_06	NA	N2	spn4_wt	N2	mex-5	12-15-cell	2430	96	997	0.410288	10.3854
1073	mex-5.csv	211105	Image_16	211105_Image_16	NA	N2	spn4_wt	N2	mex-5	12-15-cell	6854	270	2489	0.363146	9.21852
1074	mex-5.csv	211105	Image_18	211105_Image_18	NA	N2	spn4_wt	N2	mex-5	12-15-cell	4404	189	1633	0.370799	8.64021
1075	mex-5.csv	211105	Image_20	211105_Image_20	NA	N2	spn4_wt	N2	mex-5	12-15-cell	4978	222	1852	0.372037	8.34234
1076	mex-5.csv	211109	Image_05	211109_Image_05	NA	N2	spn4_wt	N2	mex-5	12-15-cell	5567	212	2737	0.491647	12.9104
1077	mex-5.csv	211109	Image_08	211109_Image_08	NA	N2	spn4_wt	N2	mex-5	12-15-cell	6594	247	3361	0.509706	13.6073
1078	mex-5.csv	211109	Image_11	211109_Image_11	NA	N2	spn4_wt	N2	mex-5	12-15-cell	2817	105	1175	0.41711	11.1905
1079	mex-5.csv	211105	Image_22	211105_Image_22	NA	N2	spn4_wt	N2	mex-5	16-28-cell	3746	116	1329	0.354778	11.4569
1080	mex-5.csv	211105	Image_08	211105_Image_08_top	top	N2	spn4_wt	N2	mex-5	16-28-cell	885	21	310	0.350282	14.7619
1081	mex-5.csv	211105	Image_08	211105_Image_08_bottom	bottom	N2	spn4_wt	N2	mex-5	16-28-cell	2156	75	731	0.339054	9.74667
1082	mex-5.csv	211105	Image_24	211105_Image_24	NA	N2	spn4_wt	N2	mex-5	16-28-cell	1246	31	275	0.220706	8.87097
1083	mex-5.csv	211109	Image_07	211109_Image_07_right	right	N2	spn4_wt	N2	mex-5	16-28-cell	1380	30	803	0.581884	26.7667
1084	mex-5.csv	211109	Image_07	211109_Image_07_left	left	N2	spn4_wt	N2	mex-5	16-28-cell	1760	34	1005	0.571023	29.5588
1085	mex-5.csv	211109	Image_12	211109_Image_12	NA	N2	spn4_wt	N2	mex-5	16-28-cell	1038	32	439	0.422929	13.7188
1086	mex-5.csv	211109	Image_13	211109_Image_13	NA	N2	spn4_wt	N2	mex-5	16-28-cell	1341	32	443	0.33035	13.8438
1087	nasp-2.csv	211105	Image_21	211105_Image_21	NA	DG5256_wDMP91	spn4_plus	Balancer_GFP	nasp-2	8-11-cell	24081	533	16385	0.680412	30.7411
1088	nasp-2.csv	211105	Image_24	211105_Image_24	NA	DG5256_wDMP91	spn4_plus	Balancer_GFP	nasp-2	8-11-cell	14064	440	7937	0.564349	18.0386
1089	nasp-2.csv	211105	Image_25	211105_Image_25	NA	DG5256_wDMP91	spn4_plus	Balancer_GFP	nasp-2	8-11-cell	20871	780	14196	0.680178	18.2
1090	nasp-2.csv	211105	Image_27	211105_Image_27	NA	DG5256_wDMP91	spn4_plus	Balancer_GFP	nasp-2	8-11-cell	4977	137	1431	0.287523	10.4453
1091	nasp-2.csv	211105	Image_33	211105_Image_33	NA	DG5256_wDMP91	spn4_plus	Balancer_GFP	nasp-2	8-11-cell	18917	547	12570	0.664482	22.9799
1092	nasp-2.csv	211105	Image_36	211105_Image_36	NA	DG5256_wDMP91	spn4_plus	Balancer_GFP	nasp-2	8-11-cell	23106	903	15627	0.676318	17.3056
1093	nasp-2.csv	211105	Image_01	211105_Image_01	NA	DG5256_wDMP91	spn4_plus	Balancer_GFP	nasp-2	8-11-cell	21030	753	11701	0.556396	15.5392
1094	nasp-2.csv	211109	Image_07	211109_Image_07	NA	DG5256_wDMP91	spn4_plus	Balancer_GFP	nasp-2	8-11-cell	25178	977	15910	0.631901	16.2845
1095	nasp-2.csv	211105	Image_16	211105_Image_16	NA	DG5256_wDMP91	spn4_plus	Balancer_GFP	nasp-2	2-cell	25938	715	17992	0.693654	25.1636
1096	nasp-2.csv	211105	Image_12	211105_Image_12	NA	DG5256_wDMP91	spn4_plus	Balancer_GFP	nasp-2	2-cell	23877	395	17790	0.745068	45.038
1097	nasp-2.csv	211105	Image_24	211105_Image_24	NA	DG5256_wDMP91	spn4_plus	Balancer_GFP	nasp-2	2-cell	25856	663	18120	0.700804	27.3303
1098	nasp-2.csv	211105	Image_25	211105_Image_25	NA	DG5256_wDMP91	spn4_plus	Balancer_GFP	nasp-2	2-cell	21502	509	16138	0.750535	31.7053
1099	nasp-2.csv	211109	Image_01	211109_Image_01	NA	DG5256_wDMP91	spn4_plus	Balancer_GFP	nasp-2	2-cell	26449	852	16841	0.636735	19.7664
1100	nasp-2.csv	211109	Image_02	211109_Image_02	NA	DG5256_wDMP91	spn4_plus	Balancer_GFP	nasp-2	2-cell	17911	698	9064	0.506058	12.9857
1101	nasp-2.csv	211109	Image_10	211109_Image_10	NA	DG5256_wDMP91	spn4_plus	Balancer_GFP	nasp-2	2-cell	24990	885	13854	0.554382	15.6542
1102	nasp-2.csv	211109	Image_11	211109_Image_11	NA	DG5256_wDMP91	spn4_plus	Balancer_GFP	nasp-2	2-cell	23501	1019	11538	0.490958	11.3229
1103	nasp-2.csv	211105	Image_07	211105_Image_07	NA	DG5256_wDMP91	spn4_minus	Balancer_no_GFP	nasp-2	2-cell	19210	523	13204	0.68735	25.2467
1104	nasp-2.csv	211105	Image_09	211105_Image_09	NA	DG5256_wDMP91	spn4_minus	Balancer_no_GFP	nasp-2	2-cell	29809	897	20780	0.697105	23.1661
1105	nasp-2.csv	211105	Image_19	211105_Image_19	NA	DG5256_wDMP91	spn4_minus	Balancer_no_GFP	nasp-2	2-cell	18650	528	11351	0.608633	21.4981
1106	nasp-2.csv	211105	Image_23	211105_Image_23	NA	DG5256_wDMP91	spn4_minus	Balancer_no_GFP	nasp-2	2-cell	20372	724	12388	0.60809	17.1105
1107	nasp-2.csv	211109	Image_09	211109_Image_09	NA	DG5256_wDMP91	spn4_minus	Balancer_no_GFP	nasp-2	2-cell	22215	932	10864	0.489039	11.6567
1108	nasp-2.csv	211109	Image_21	211109_Image_21	NA	DG5256_wDMP91	spn4_minus	Balancer_no_GFP	nasp-2	2-cell	22131	863	12290	0.55533	14.241
1109	nasp-2.csv	211109	Image_25	211109_Image_25	NA	DG5256_wDMP91	spn4_minus	Balancer_no_GFP	nasp-2	2-cell	19174	858	8614	0.449254	10.0396
1110	nasp-2.csv	211109	Image_26	211109_Image_26	NA	DG5256_wDMP91	spn4_minus	Balancer_no_GFP	nasp-2	2-cell	17119	701	7660	0.447456	10.9272
1111	nasp-2.csv	211105	Image_34	211105_Image_34	NA	DG5256_wDMP91	spn4_plus	Balancer_GFP	nasp-2	4-cell	21287	666	13190	0.619627	19.8048
1112	nasp-2.csv	211105	Image_35	211105_Image_35	NA	DG5256_wDMP91	spn4_plus	Balancer_GFP	nasp-2	4-cell	25469	911	16672	0.6546	18.3008
1113	nasp-2.csv	211105	Image_36	211105_Image_36	NA	DG5256_wDMP91	spn4_plus	Balancer_GFP	nasp-2	4-cell	24737	586	18102	0.731778	30.8908
1114	nasp-2.csv	211105	Image_38	211105_Image_38	NA	DG5256_wDMP91	spn4_plus	Balancer_GFP	nasp-2	4-cell	20847	529	13523	0.648678	25.5633
1115	nasp-2.csv	211109	Image_04	211109_Image_04	NA	DG5256_wDMP91	spn4_plus	Balancer_GFP	nasp-2	4-cell	14890	485	8082	0.54278	16.6639
1116	nasp-2.csv	211109	Image_15	211109_Image_15	NA	DG5256_wDMP91	spn4_plus	Balancer_GFP	nasp-2	4-cell	16191	598	7050	0.435427	11.7893
1117	nasp-2.csv	211109	Image_18	211109_Image_18	NA	DG5256_wDMP91	spn4_plus	Balancer_GFP	nasp-2	4-cell	15744	572	8512	0.54065	14.8811
1118	nasp-2.csv	211109	Image_20	211109_Image_20	NA	DG5256_wDMP91	spn4_plus	Balancer_GFP	nasp-2	4-cell	20307	704	8701	0.428473	12.3594
1119	nasp-2.csv	211105	Image_12	211105_Image_12	NA	DG5256_wDMP91	spn4_minus	Balancer_no_GFP	nasp-2	4-cell	25610	725	17362	0.677938	23.9476
1120	nasp-2.csv	211105	Image_29	211105_Image_29	NA	DG5256_wDMP91	spn4_minus	Balancer_no_GFP	nasp-2	4-cell	20006	564	12743	0.636959	22.594
1121	nasp-2.csv	211105	Image_37	211105_Image_37	NA	DG5256_wDMP91	spn4_minus	Balancer_no_GFP	nasp-2	4-cell	12801	482	5466	0.426998	11.3402
1122	nasp-2.csv	211105	Image_39	211105_Image_39	NA	DG5256_wDMP91	spn4_minus	Balancer_no_GFP	nasp-2	4-cell	29411	921	19826	0.674102	21.5266
1123	nasp-2.csv	211105	Image_40	211105_Image_40	NA	DG5256_wDMP91	spn4_minus	Balancer_no_GFP	nasp-2	4-cell	26523	876	16567	0.624628	18.9121
1124	nasp-2.csv	211109	Image_16	211109_Image_16	NA	DG5256_wDMP91	spn4_minus	Balancer_no_GFP	nasp-2	4-cell	25401	1022	13260	0.522027	12.9746
1125	nasp-2.csv	211109	Image_19	211109_Image_19	NA	DG5256_wDMP91	spn4_minus	Balancer_no_GFP	nasp-2	4-cell	21648	893	11493	0.530904	12.8701
1126	nasp-2.csv	211109	Image_24	211109_Image_24	NA	DG5256_wDMP91	spn4_minus	Balancer_no_GFP	nasp-2	4-cell	25460	823	15195	0.596819	18.4629
1127	nasp-2.csv	211109	Image_28	211109_Image_28	NA	DG5256_wDMP91	spn4_minus	Balancer_no_GFP	nasp-2	4-cell	11545	458	5836	0.5055	12.7424
1128	nasp-2.csv	211105	Image_03	211105_Image_03	NA	DG5256_wDMP91	spn4_minus	Balancer_no_GFP	nasp-2	8-11-cell	26618	578	18713	0.703021	32.3754
1129	nasp-2.csv	211105	Image_30	211105_Image_30	NA	DG5256_wDMP91	spn4_minus	Balancer_no_GFP	nasp-2	8-11-cell	23306	905	12937	0.555093	14.295
1130	nasp-2.csv	211105	Image_04	211105_Image_04	NA	DG5256_wDMP91	spn4_minus	Balancer_no_GFP	nasp-2	8-11-cell	22560	726	14038	0.622252	19.3361
1131	nasp-2.csv	211105	Image_31	211105_Image_31	NA	DG5256_wDMP91	spn4_minus	Balancer_no_GFP	nasp-2	8-11-cell	24882	825	16585	0.666546	20.103
1132	nasp-2.csv	211105	Image_37	211105_Image_37	NA	DG5256_wDMP91	spn4_minus	Balancer_no_GFP	nasp-2	8-11-cell	21936	831	10871	0.495578	13.0818
1133	nasp-2.csv	211109	Image_13	211109_Image_13	NA	DG5256_wDMP91	spn4_minus	Balancer_no_GFP	nasp-2	8-11-cell	24650	886	14249	0.578053	16.0824
1134	nasp-2.csv	211109	Image_17	211109_Image_17	NA	DG5256_wDMP91	spn4_minus	Balancer_no_GFP	nasp-2	8-11-cell	23864	881	13085	0.548315	14.8524
1135	nasp-2.csv	211109	Image_23	211109_Image_23	NA	DG5256_wDMP91	spn4_minus	Balancer_no_GFP	nasp-2	8-11-cell	20954	671	10651	0.508304	15.8733
1136	nasp-2.csv	211109	Image_27	211109_Image_27	NA	DG5256_wDMP91	spn4_minus	Balancer_no_GFP	nasp-2	8-11-cell	10756	393	5453	0.506973	13.8753
1137	nasp-2.csv	211105	Image_10	211105_Image_10	NA	DG5256_wDMP91	spn4_plus	Balancer_GFP	nasp-2	12-15-cell	21755	749	13895	0.638704	18.5514
1138	nasp-2.csv	211105	Image_15	211105_Image_15	NA	DG5256_wDMP91	spn4_plus	Balancer_GFP	nasp-2	12-15-cell	21864	820	14772	0.675631	18.0146
1139	nasp-2.csv	211105	Image_26	211105_Image_26_upper_left	upper	DG5256_wDMP91	spn4_plus	Balancer_GFP	nasp-2	12-15-cell	25815	727	19466	0.754058	26.7758
1140	nasp-2.csv	211105	Image_26	211105_Image_26_lower_right	lower	DG5256_wDMP91	spn4_plus	Balancer_GFP	nasp-2	12-15-cell	24938	549	19663	0.788475	35.816
1141	nasp-2.csv	211105	Image_28	211105_Image_28	NA	DG5256_wDMP91	spn4_plus	Balancer_GFP	nasp-2	12-15-cell	21091	742	13474	0.638851	18.159
1142	nasp-2.csv	211109	Image_06	211109_Image_06	NA	DG5256_wDMP91	spn4_plus	Balancer_GFP	nasp-2	12-15-cell	11905	456	5232	0.439479	11.4737
1143	nasp-2.csv	211109	Image_10	211109_Image_10	NA	DG5256_wDMP91	spn4_plus	Balancer_GFP	nasp-2	12-15-cell	22872	748	13611	0.595094	18.1965
1144	nasp-2.csv	211109	Image_12	211109_Image_12	NA	DG5256_wDMP91	spn4_plus	Balancer_GFP	nasp-2	12-15-cell	20020	829	10690	0.533966	12.8951
1145	nasp-2.csv	211109	Image_14	211109_Image_14	NA	DG5256_wDMP91	spn4_plus	Balancer_GFP	nasp-2	12-15-cell	23992	860	13724	0.572024	15.9581
1146	nasp-2.csv	211105	Image_05	211105_Image_05	NA	DG5256_wDMP91	spn4_minus	Balancer_no_GFP	nasp-2	12-15-cell	21235	655	14245	0.670826	21.7481
1147	nasp-2.csv	211105	Image_06	211105_Image_06	NA	DG5256_wDMP91	spn4_minus	Balancer_no_GFP	nasp-2	12-15-cell	26389	750	17639	0.668422	23.5187
1148	nasp-2.csv	211105	Image_32	211105_Image_32	NA	DG5256_wDMP91	spn4_minus	Balancer_no_GFP	nasp-2	12-15-cell	18711	728	11868	0.634279	16.3022
1149	nasp-2.csv	211105	Image_33	211105_Image_33	NA	DG5256_wDMP91	spn4_minus	Balancer_no_GFP	nasp-2	12-15-cell	20600	716	11991	0.582087	16.7472
1150	nasp-2.csv	211109	Image_01	211109_Image_01	NA	DG5256_wDMP91	spn4_minus	Balancer_no_GFP	nasp-2	12-15-cell	23326	905	13160	0.564177	14.5414
1151	nasp-2.csv	211109	Image_03	211109_Image_03	NA	DG5256_wDMP91	spn4_minus	Balancer_no_GFP	nasp-2	12-15-cell	23632	823	13284	0.562119	16.1409
1152	nasp-2.csv	211109	Image_05	211109_Image_05	NA	DG5256_wDMP91	spn4_minus	Balancer_no_GFP	nasp-2	12-15-cell	24170	819	13841	0.572652	16.8999
1153	nasp-2.csv	211109	Image_22	211109_Image_22	NA	DG5256_wDMP91	spn4_minus	Balancer_no_GFP	nasp-2	12-15-cell	19621	728	10814	0.551144	14.8544
1154	nasp-2.csv	211105	Image_08	211105_Image_08	NA	DG5256_wDMP91	spn4_plus	Balancer_GFP	nasp-2	16-28-cell	17053	570	10774	0.631795	18.9018
1155	nasp-2.csv	211105	Image_17	211105_Image_17	NA	DG5256_wDMP91	spn4_plus	Balancer_GFP	nasp-2	16-28-cell	16010	649	7262	0.453592	11.1895
1156	nasp-2.csv	211105	Image_18	211105_Image_18	NA	DG5256_wDMP91	spn4_plus	Balancer_GFP	nasp-2	16-28-cell	17845	642	9264	0.519137	14.4299
1157	nasp-2.csv	211105	Image_20	211105_Image_20	NA	DG5256_wDMP91	spn4_plus	Balancer_GFP	nasp-2	16-28-cell	11699	419	4764	0.407214	11.3699
1158	nasp-2.csv	211105	Image_38	211105_Image_38	NA	DG5256_wDMP91	spn4_plus	Balancer_GFP	nasp-2	16-28-cell	21336	815	12284	0.575741	15.0724
1159	nasp-2.csv	211105	Image_22	211105_Image_22_left	left	DG5256_wDMP91	spn4_plus	Balancer_GFP	nasp-2	16-28-cell	19907	690	11474	0.57638	16.629
1160	nasp-2.csv	211105	Image_22	211105_Image_22_right	right	DG5256_wDMP91	spn4_plus	Balancer_GFP	nasp-2	16-28-cell	19490	767	10327	0.529861	13.4641
1161	nasp-2.csv	211109	Image_08	211109_Image_08	NA	DG5256_wDMP91	spn4_plus	Balancer_GFP	nasp-2	16-28-cell	21051	820	12471	0.592418	15.2085
1162	nasp-2.csv	211105	Image_02	211105_Image_02	NA	DG5256_wDMP91	spn4_minus	Balancer_no_GFP	nasp-2	16-28-cell	21936	704	14494	0.66074	20.5881
1163	nasp-2.csv	211105	Image_11	211105_Image_11	NA	DG5256_wDMP91	spn4_minus	Balancer_no_GFP	nasp-2	16-28-cell	23001	606	15701	0.682622	25.9092
1164	nasp-2.csv	211105	Image_13	211105_Image_13	NA	DG5256_wDMP91	spn4_minus	Balancer_no_GFP	nasp-2	16-28-cell	19511	661	12039	0.617037	18.2133
1165	nasp-2.csv	211105	Image_14	211105_Image_14	NA	DG5256_wDMP91	spn4_minus	Balancer_no_GFP	nasp-2	16-28-cell	11338	460	5400	0.476274	11.7391
1166	nasp-2.csv	211105	Image_23	211105_Image_23	NA	DG5256_wDMP91	spn4_minus	Balancer_no_GFP	nasp-2	16-28-cell	15266	575	8950	0.58627	15.5652
1167	nasp-2.csv	211109	Image_01	211109_Image_01	NA	DG5256_wDMP91	spn4_minus	Balancer_no_GFP	nasp-2	16-28-cell	22081	844	11902	0.539015	14.1019
1168	nasp-2.csv	211109	Image_07	211109_Image_07	NA	DG5256_wDMP91	spn4_minus	Balancer_no_GFP	nasp-2	16-28-cell	22785	905	11512	0.505245	12.7204
1169	nasp-2.csv	211109	Image_17	211109_Image_17	NA	DG5256_wDMP91	spn4_minus	Balancer_no_GFP	nasp-2	16-28-cell	16428	667	9244	0.562698	13.8591
1170	nasp-2.csv	211105	Image_01	211105_Image_01	NA	N2	spn4_wt	N2	nasp-2	2-cell	16637	613	8493	0.510489	13.8548
1171	nasp-2.csv	211105	Image_02	211105_Image_02_upper_left	upper	N2	spn4_wt	N2	nasp-2	2-cell	22252	837	13613	0.611765	16.264
1172	nasp-2.csv	211105	Image_02	211105_Image_02_bottom_right	bottom	N2	spn4_wt	N2	nasp-2	2-cell	12991	467	6634	0.510661	14.2056
1173	nasp-2.csv	211105	Image_02	211105_Image_02_bottom_right	bottom	N2	spn4_wt	N2	nasp-2	2-cell	12657	462	5082	0.401517	11
1174	nasp-2.csv	211105	Image_02	211105_Image_02_bottom_right	bottom	N2	spn4_wt	N2	nasp-2	2-cell	12575	424	3562	0.28326	8.40094
1175	nasp-2.csv	211105	Image_07	211105_Image_07	NA	N2	spn4_wt	N2	nasp-2	2-cell	22673	890	12856	0.567018	14.4449
1176	nasp-2.csv	211105	Image_14	211105_Image_14	NA	N2	spn4_wt	N2	nasp-2	2-cell	24731	1068	13565	0.548502	12.7013
1177	nasp-2.csv	211105	Image_20	211105_Image_20	NA	N2	spn4_wt	N2	nasp-2	2-cell	17405	629	9183	0.527607	14.5994
1178	nasp-2.csv	211109	Image_03	211109_Image_03	NA	N2	spn4_wt	N2	nasp-2	2-cell	15501	598	7725	0.498355	12.9181
1179	nasp-2.csv	211109	Image_05	211109_Image_05	NA	N2	spn4_wt	N2	nasp-2	2-cell	14423	513	8770	0.608057	17.0955
1180	nasp-2.csv	211105	Image_10	211105_Image_10	NA	N2	spn4_wt	N2	nasp-2	4-cell	21539	443	15259	0.708436	34.4447
1181	nasp-2.csv	211105	Image_11	211105_Image_11	NA	N2	spn4_wt	N2	nasp-2	4-cell	23914	615	18566	0.776365	30.1886
1182	nasp-2.csv	211105	Image_13	211105_Image_13	NA	N2	spn4_wt	N2	nasp-2	4-cell	24851	882	16468	0.66267	18.6712
1183	nasp-2.csv	211105	Image_15	211105_Image_15	NA	N2	spn4_wt	N2	nasp-2	4-cell	24788	939	16277	0.656648	17.3344
1184	nasp-2.csv	211105	Image_17	211105_Image_17	NA	N2	spn4_wt	N2	nasp-2	4-cell	9747	283	2243	0.230122	7.9258
1185	nasp-2.csv	211105	Image_21	211105_Image_21	NA	N2	spn4_wt	N2	nasp-2	4-cell	20749	674	12922	0.622777	19.1721
1186	nasp-2.csv	211105	Image_23	211105_Image_23	NA	N2	spn4_wt	N2	nasp-2	4-cell	23622	911	15040	0.636695	16.5093
1187	nasp-2.csv	211109	Image_02	211109_Image_02	NA	N2	spn4_wt	N2	nasp-2	4-cell	25071	815	16753	0.668222	20.5558
1188	nasp-2.csv	211109	Image_04	211109_Image_04	NA	N2	spn4_wt	N2	nasp-2	4-cell	22463	746	15308	0.681476	20.5201
1189	nasp-2.csv	211109	Image_06	211109_Image_06	NA	N2	spn4_wt	N2	nasp-2	4-cell	20368	701	13506	0.663099	19.2668
1190	nasp-2.csv	211105	Image_03	211105_Image_03	NA	N2	spn4_wt	N2	nasp-2	8-11-cell	15847	435	9130	0.576134	20.9885
1191	nasp-2.csv	211105	Image_04	211105_Image_04	NA	N2	spn4_wt	N2	nasp-2	8-11-cell	24186	917	14761	0.610312	16.0971
1192	nasp-2.csv	211105	Image_09	211105_Image_09	NA	N2	spn4_wt	N2	nasp-2	8-11-cell	10982	400	5850	0.53269	14.625
1193	nasp-2.csv	211105	Image_12	211105_Image_12	NA	N2	spn4_wt	N2	nasp-2	8-11-cell	18717	662	11251	0.601111	16.9955
1194	nasp-2.csv	211105	Image_19	211105_Image_19	NA	N2	spn4_wt	N2	nasp-2	8-11-cell	25374	935	16260	0.640813	17.3904
1195	nasp-2.csv	211109	Image_01	211109_Image_01	NA	N2	spn4_wt	N2	nasp-2	8-11-cell	22236	810	14090	0.633657	17.3951
1196	nasp-2.csv	211109	Image_09	211109_Image_09	NA	N2	spn4_wt	N2	nasp-2	8-11-cell	16132	529	9778	0.606124	18.4839
1197	nasp-2.csv	211109	Image_10	211109_Image_10	NA	N2	spn4_wt	N2	nasp-2	8-11-cell	17173	680	9285	0.540674	13.6544
1198	nasp-2.csv	211105	Image_16	211105_Image_16	NA	N2	spn4_wt	N2	nasp-2	12-15-cell	18054	689	6828	0.378199	9.91001
1199	nasp-2.csv	211105	Image_20	211105_Image_20	NA	N2	spn4_wt	N2	nasp-2	12-15-cell	14633	546	5063	0.345999	9.27289
1200	nasp-2.csv	211105	Image_18	211105_Image_18	NA	N2	spn4_wt	N2	nasp-2	12-15-cell	13843	477	4889	0.353175	10.2495
1201	nasp-2.csv	211109	Image_05	211109_Image_05	NA	N2	spn4_wt	N2	nasp-2	12-15-cell	15331	496	3358	0.219033	6.77016
1202	nasp-2.csv	211109	Image_11	211109_Image_11	NA	N2	spn4_wt	N2	nasp-2	12-15-cell	12595	399	3467	0.275268	8.68922
1203	nasp-2.csv	211105	Image_05	211105_Image_05	NA	N2	spn4_wt	N2	nasp-2	12-15-cell	18893	700	8409	0.445085	12.0129
1204	nasp-2.csv	211109	Image_08	211109_Image_08	NA	N2	spn4_wt	N2	nasp-2	12-15-cell	15611	570	3815	0.244379	6.69298
1205	nasp-2.csv	211105	Image_01	211105_Image_01	NA	N2	spn4_wt	N2	nasp-2	12-15-cell	12329	426	4811	0.390218	11.2934
1206	nasp-2.csv	211105	Image_06	211105_Image_06	NA	N2	spn4_wt	N2	nasp-2	12-15-cell	9580	274	2623	0.2738	9.57299
1207	nasp-2.csv	211105	Image_22	211105_Image_22	NA	N2	spn4_wt	N2	nasp-2	16-28-cell	14797	618	6510	0.439954	10.534
1208	nasp-2.csv	211105	Image_08	211105_Image_08_top	top	N2	spn4_wt	N2	nasp-2	16-28-cell	5870	159	1437	0.244804	9.03774
1209	nasp-2.csv	211105	Image_08	211105_Image_08_bottom	bottom	N2	spn4_wt	N2	nasp-2	16-28-cell	17813	592	11372	0.63841	19.2095
1210	nasp-2.csv	211105	Image_24	211105_Image_24	NA	N2	spn4_wt	N2	nasp-2	16-28-cell	7999	181	1507	0.188399	8.32597
1211	nasp-2.csv	211109	Image_07	211109_Image_07_right	right	N2	spn4_wt	N2	nasp-2	16-28-cell	14925	578	8776	0.588007	15.1834
1212	nasp-2.csv	211109	Image_07	211109_Image_07_left	left	N2	spn4_wt	N2	nasp-2	16-28-cell	18522	610	13034	0.703704	21.3672
1213	nasp-2.csv	211109	Image_12	211109_Image_12	NA	N2	spn4_wt	N2	nasp-2	16-28-cell	16430	696	8601	0.523494	12.3578
1214	nasp-2.csv	211109	Image_13	211109_Image_13	NA	N2	spn4_wt	N2	nasp-2	16-28-cell	11979	358	6952	0.580349	19.419
1215	nos-1.csv	210718	Image_06	210718_Image_06	NA	DG5256_wDMP91	spn4_minus	Balancer_no_GFP	nos-1	12-15-cell	1464	16	101	0.0689891	6.3125
1216	nos-1.csv	210718	Image_08	210718_Image_08	NA	DG5256_wDMP91	spn4_minus	Balancer_no_GFP	nos-1	12-15-cell	1233	12	84	0.0681265	7
1217	nos-1.csv	210718	Image_09	210718_Image_09	NA	DG5256_wDMP91	spn4_minus	Balancer_no_GFP	nos-1	12-15-cell	2431	28	169	0.0695187	6.03571
1218	nos-1.csv	210718	Image_11	210718_Image_11	NA	DG5256_wDMP91	spn4_minus	Balancer_no_GFP	nos-1	12-15-cell	557	3	23	0.0412926	7.66667
1219	nos-1.csv	210718	Image_01	210718_Image_01	NA	DG5256_wDMP91	spn4_minus	Balancer_no_GFP	nos-1	12-15-cell	101	0	0	0	0
1220	nos-1.csv	210718	Image_02	210718_Image_02	NA	DG5256_wDMP91	spn4_minus	Balancer_no_GFP	nos-1	12-15-cell	293	4	38	0.129693	9.5
1221	nos-1.csv	210718	Image_03	210718_Image_03	NA	DG5256_wDMP91	spn4_minus	Balancer_no_GFP	nos-1	12-15-cell	118	0	0	0	0
1222	nos-1.csv	210718	Image_04	210718_Image_04	NA	DG5256_wDMP91	spn4_minus	Balancer_no_GFP	nos-1	12-15-cell	431	4	25	0.0580046	6.25
1223	nos-1.csv	210718	Image_07	210718_Image_07	NA	DG5256_wDMP91	spn4_minus	Balancer_no_GFP	nos-1	4-cell	2842	31	207	0.072836	6.67742
1224	nos-1.csv	210718	Image_10	210718_Image_10	NA	DG5256_wDMP91	spn4_minus	Balancer_no_GFP	nos-1	4-cell	1561	13	83	0.053171	6.38462
1225	nos-1.csv	210718	Image_13	210718_Image_13	NA	DG5256_wDMP91	spn4_minus	Balancer_no_GFP	nos-1	4-cell	3019	24	170	0.05631	7.08333
1226	nos-1.csv	210718	Image_14	210718_Image_14	NA	DG5256_wDMP91	spn4_minus	Balancer_no_GFP	nos-1	4-cell	2909	17	118	0.0405638	6.94118
1227	nos-1.csv	210718	Image_12	210718_Image_12	NA	DG5256_wDMP91	spn4_minus	Balancer_no_GFP	nos-1	8-11-cell	1872	14	122	0.0651709	8.71429
1228	nos-1.csv	210718	Image_16	210718_Image_16	NA	DG5256_wDMP91	spn4_minus	Balancer_no_GFP	nos-1	8-11-cell	1880	26	150	0.0797872	5.76923
1229	nos-1.csv	210718	Image_05	210718_Image_05	NA	DG5256_wDMP91	spn4_minus	Balancer_no_GFP	nos-1	8-11-cell	2279	28	217	0.0952172	7.75
1230	nos-1.csv	211028	Image_01	211028_Image_01	NA	DG5256_wDMP91	spn4_plus	Balancer_GFP	nos-1	4-cell	1076	2	11	0.010223	5.5
1231	nos-1.csv	211028	Image_02	211028_Image_02	NA	DG5256_wDMP91	spn4_plus	Balancer_GFP	nos-1	4-cell	2836	20	129	0.0454866	6.45
1232	nos-1.csv	211028	Image_05	211028_Image_05	NA	DG5256_wDMP91	spn4_plus	Balancer_GFP	nos-1	4-cell	2345	25	169	0.0720682	6.76
1233	nos-1.csv	211028	Image_08	211028_Image_08	NA	DG5256_wDMP91	spn4_plus	Balancer_GFP	nos-1	4-cell	2494	19	119	0.0477145	6.26316
1234	nos-1.csv	211028	Image_12	211028_Image_12	NA	DG5256_wDMP91	spn4_plus	Balancer_GFP	nos-1	4-cell	2072	10	75	0.0361969	7.5
1235	nos-1.csv	211028	Image_13	211028_Image_13	NA	DG5256_wDMP91	spn4_plus	Balancer_GFP	nos-1	4-cell	2801	28	190	0.0678329	6.78571
1236	nos-1.csv	211029	Image_01	211029_Image_01	NA	DG5256_wDMP91	spn4_plus	Balancer_GFP	nos-1	4-cell	1995	12	76	0.0380952	6.33333
1237	nos-1.csv	211029	Image_04	211029_Image_04	NA	DG5256_wDMP91	spn4_plus	Balancer_GFP	nos-1	4-cell	1581	16	112	0.0708412	7
1238	nos-1.csv	211028	Image_02	211028_Image_02_upper_right	upper	DG5256_wDMP91	spn4_plus	Balancer_GFP	nos-1	2-cell	3223	33	229	0.0710518	6.93939
1239	nos-1.csv	211028	Image_02	211028_Image_02_lower_right	lower	DG5256_wDMP91	spn4_plus	Balancer_GFP	nos-1	2-cell	3178	22	160	0.0503461	7.27273
1240	nos-1.csv	211028	Image_04	211028_Image_04	NA	DG5256_wDMP91	spn4_plus	Balancer_GFP	nos-1	2-cell	2564	16	94	0.0366615	5.875
1241	nos-1.csv	211028	Image_05	211028_Image_05	NA	DG5256_wDMP91	spn4_plus	Balancer_GFP	nos-1	2-cell	3030	18	113	0.0372937	6.27778
1242	nos-1.csv	211028	Image_11	211028_Image_11	NA	DG5256_wDMP91	spn4_plus	Balancer_GFP	nos-1	2-cell	2345	4	25	0.010661	6.25
1243	nos-1.csv	211028	Image_14	211028_Image_14	NA	DG5256_wDMP91	spn4_plus	Balancer_GFP	nos-1	2-cell	2448	9	52	0.0212418	5.77778
1244	nos-1.csv	211028	Image_21	211028_Image_21	NA	DG5256_wDMP91	spn4_plus	Balancer_GFP	nos-1	2-cell	1639	5	26	0.0158633	5.2
1245	nos-1.csv	211029	Image_15	211029_Image_15	NA	DG5256_wDMP91	spn4_plus	Balancer_GFP	nos-1	2-cell	2108	7	41	0.0194497	5.85714
1246	nos-1.csv	211028	Image_09	211028_Image_09	NA	DG5256_wDMP91	spn4_minus	Balancer_no_GFP	nos-1	2-cell	3457	10	52	0.0150419	5.2
1247	nos-1.csv	211028	Image_16	211028_Image_16	NA	DG5256_wDMP91	spn4_minus	Balancer_no_GFP	nos-1	2-cell	2450	4	21	0.00857143	5.25
1248	nos-1.csv	211029	Image_07	211029_Image_07	NA	DG5256_wDMP91	spn4_minus	Balancer_no_GFP	nos-1	2-cell	3043	6	35	0.0115018	5.83333
1249	nos-1.csv	211029	Image_06	211029_Image_06_right	right	DG5256_wDMP91	spn4_minus	Balancer_no_GFP	nos-1	2-cell	1166	3	17	0.0145798	5.66667
1250	nos-1.csv	211029	Image_06	211029_Image_06_left	left	DG5256_wDMP91	spn4_minus	Balancer_no_GFP	nos-1	2-cell	3139	13	73	0.0232558	5.61538
1251	nos-1.csv	211029	Image_10	211029_Image_10	NA	DG5256_wDMP91	spn4_minus	Balancer_no_GFP	nos-1	2-cell	1514	6	33	0.0217966	5.5
1252	nos-1.csv	211028	Image_17	211028_Image_17	NA	DG5256_wDMP91	spn4_minus	Balancer_no_GFP	nos-1	4-cell	2134	39	287	0.134489	7.35897
1253	nos-1.csv	211029	Image_02	211029_Image_02	NA	DG5256_wDMP91	spn4_minus	Balancer_no_GFP	nos-1	4-cell	1240	15	96	0.0774194	6.4
1254	nos-1.csv	211029	Image_16	211029_Image_16	NA	DG5256_wDMP91	spn4_minus	Balancer_no_GFP	nos-1	4-cell	2973	4	23	0.00773629	5.75
1255	nos-1.csv	211029	Image_19	211029_Image_19	NA	DG5256_wDMP91	spn4_minus	Balancer_no_GFP	nos-1	4-cell	1184	0	0	0	0
1256	nos-1.csv	211029	Image_20	211029_Image_20	NA	DG5256_wDMP91	spn4_minus	Balancer_no_GFP	nos-1	4-cell	2674	3	18	0.00673149	6
1257	nos-1.csv	211028	Image_01	211028_Image_01	NA	DG5256_wDMP91	spn4_plus	Balancer_GFP	nos-1	8-11-cell	1682	12	100	0.059453	8.33333
1258	nos-1.csv	211028	Image_12	211028_Image_12	NA	DG5256_wDMP91	spn4_plus	Balancer_GFP	nos-1	8-11-cell	598	8	87	0.145485	10.875
1259	nos-1.csv	211028	Image_18	211028_Image_18	NA	DG5256_wDMP91	spn4_plus	Balancer_GFP	nos-1	8-11-cell	1875	19	134	0.0714667	7.05263
1260	nos-1.csv	211028	Image_22	211028_Image_22	NA	DG5256_wDMP91	spn4_plus	Balancer_GFP	nos-1	8-11-cell	584	2	13	0.0222603	6.5
1261	nos-1.csv	211029	Image_05	211029_Image_05	NA	DG5256_wDMP91	spn4_plus	Balancer_GFP	nos-1	8-11-cell	411	3	19	0.0462287	6.33333
1262	nos-1.csv	211029	Image_08	211029_Image_08	NA	DG5256_wDMP91	spn4_plus	Balancer_GFP	nos-1	8-11-cell	803	9	63	0.0784558	7
1263	nos-1.csv	211029	Image_13	211029_Image_13	NA	DG5256_wDMP91	spn4_plus	Balancer_GFP	nos-1	8-11-cell	700	10	55	0.0785714	5.5
1264	nos-1.csv	211029	Image_17	211029_Image_17	NA	DG5256_wDMP91	spn4_plus	Balancer_GFP	nos-1	8-11-cell	1400	17	113	0.0807143	6.64706
1265	nos-1.csv	211028	Image_03	211028_Image_03	NA	DG5256_wDMP91	spn4_minus	Balancer_no_GFP	nos-1	8-11-cell	2492	47	323	0.129615	6.87234
1266	nos-1.csv	211028	Image_09	211028_Image_09	NA	DG5256_wDMP91	spn4_minus	Balancer_no_GFP	nos-1	8-11-cell	1294	38	243	0.18779	6.39474
1267	nos-1.csv	211029	Image_11	211029_Image_11	NA	DG5256_wDMP91	spn4_minus	Balancer_no_GFP	nos-1	8-11-cell	1249	28	169	0.135308	6.03571
1268	nos-1.csv	211028	Image_04	211028_Image_04	NA	DG5256_wDMP91	spn4_plus	Balancer_GFP	nos-1	12-15-cell	365	5	159	0.435616	31.8
1269	nos-1.csv	211028	Image_07	211028_Image_07	NA	DG5256_wDMP91	spn4_plus	Balancer_GFP	nos-1	12-15-cell	444	3	31	0.0698198	10.3333
1270	nos-1.csv	211028	Image_15	211028_Image_15	NA	DG5256_wDMP91	spn4_plus	Balancer_GFP	nos-1	12-15-cell	298	6	51	0.171141	8.5
1271	nos-1.csv	211028	Image_21	211028_Image_21	NA	DG5256_wDMP91	spn4_plus	Balancer_GFP	nos-1	12-15-cell	375	3	22	0.0586667	7.33333
1272	nos-1.csv	211029	Image_03	211029_Image_03	NA	DG5256_wDMP91	spn4_plus	Balancer_GFP	nos-1	12-15-cell	254	5	40	0.15748	8
1273	nos-1.csv	211029	Image_07	211029_Image_07	NA	DG5256_wDMP91	spn4_plus	Balancer_GFP	nos-1	12-15-cell	863	9	71	0.0822711	7.88889
1274	nos-1.csv	211029	Image_09	211029_Image_09	NA	DG5256_wDMP91	spn4_plus	Balancer_GFP	nos-1	12-15-cell	124	1	5	0.0403226	5
1275	nos-1.csv	211029	Image_12	211029_Image_12	NA	DG5256_wDMP91	spn4_plus	Balancer_GFP	nos-1	12-15-cell	177	0	0	0	0
1276	nos-1.csv	211028	Image_22	211028_Image_22	NA	DG5256_wDMP91	spn4_minus	Balancer_no_GFP	nos-1	12-15-cell	1400	33	204	0.145714	6.18182
1277	nos-1.csv	211029	Image_01	211029_Image_01	NA	DG5256_wDMP91	spn4_minus	Balancer_no_GFP	nos-1	12-15-cell	2588	22	158	0.061051	7.18182
1278	nos-1.csv	211029	Image_03	211029_Image_03	NA	DG5256_wDMP91	spn4_minus	Balancer_no_GFP	nos-1	12-15-cell	1431	32	218	0.152341	6.8125
1279	nos-1.csv	211029	Image_04	211029_Image_04	NA	DG5256_wDMP91	spn4_minus	Balancer_no_GFP	nos-1	12-15-cell	1410	38	283	0.200709	7.44737
1280	nos-1.csv	211028	Image_19	211028_Image_19	NA	DG5256_wDMP91	spn4_plus	Balancer_GFP	nos-1	16-28-cell	149	2	21	0.14094	10.5
1281	nos-1.csv	211028	Image_23	211028_Image_23	NA	DG5256_wDMP91	spn4_plus	Balancer_GFP	nos-1	16-28-cell	192	1	20	0.104167	20
1282	nos-1.csv	211029	Image_05	211029_Image_05	NA	DG5256_wDMP91	spn4_plus	Balancer_GFP	nos-1	16-28-cell	188	1	20	0.106383	20
1283	nos-1.csv	211029	Image_13	211029_Image_13	NA	DG5256_wDMP91	spn4_plus	Balancer_GFP	nos-1	16-28-cell	87	2	14	0.16092	7
1284	nos-1.csv	211029	Image_14	211029_Image_14	NA	DG5256_wDMP91	spn4_plus	Balancer_GFP	nos-1	16-28-cell	216	4	39	0.180556	9.75
1285	nos-1.csv	211029	Image_16	211029_Image_16	NA	DG5256_wDMP91	spn4_plus	Balancer_GFP	nos-1	16-28-cell	156	3	29	0.185897	9.66667
1286	nos-1.csv	211029	Image_17	211029_Image_17	NA	DG5256_wDMP91	spn4_plus	Balancer_GFP	nos-1	16-28-cell	97	3	15	0.154639	5
1287	nos-1.csv	211029	Image_18	211029_Image_18	NA	DG5256_wDMP91	spn4_plus	Balancer_GFP	nos-1	16-28-cell	137	4	39	0.284672	9.75
1288	nos-1.csv	211028	Image_06	211028_Image_06	NA	DG5256_wDMP91	spn4_minus	Balancer_no_GFP	nos-1	16-28-cell	427	5	25	0.058548	5
1289	nos-1.csv	211028	Image_10	211028_Image_10	NA	DG5256_wDMP91	spn4_minus	Balancer_no_GFP	nos-1	16-28-cell	1040	18	110	0.105769	6.11111
1290	nos-1.csv	211028	Image_16	211028_Image_16	NA	DG5256_wDMP91	spn4_minus	Balancer_no_GFP	nos-1	16-28-cell	431	5	47	0.109049	9.4
1291	nos-1.csv	211028	Image_20	211028_Image_20	NA	DG5256_wDMP91	spn4_minus	Balancer_no_GFP	nos-1	16-28-cell	2627	24	164	0.0624286	6.83333
1292	nos-1.csv	210718	Image_05	210718_Image_05_bottom_right	bottom	N2	spn4_wt	N2	nos-1	4-cell	1643	23	157	0.0955569	6.82609
1293	nos-1.csv	210718	Image_05	210718_Image_05_upper_left	upper	N2	spn4_wt	N2	nos-1	4-cell	2368	15	93	0.0392736	6.2
1294	nos-1.csv	210718	Image_06	210718_Image_06	NA	N2	spn4_wt	N2	nos-1	4-cell	2297	18	112	0.0487593	6.22222
1295	nos-1.csv	210718	Image_10	210718_Image_10	NA	N2	spn4_wt	N2	nos-1	4-cell	2511	26	151	0.0601354	5.80769
1296	nos-1.csv	210718	Image_01	210718_Image_01	NA	N2	spn4_wt	N2	nos-1	8-11-cell	680	9	56	0.0823529	6.22222
1297	nos-1.csv	210718	Image_07	210718_Image_07	NA	N2	spn4_wt	N2	nos-1	8-11-cell	742	6	41	0.0552561	6.83333
1298	nos-1.csv	210718	Image_09	210718_Image_09	NA	N2	spn4_wt	N2	nos-1	8-11-cell	944	15	95	0.100636	6.33333
1299	nos-1.csv	210718	Image_02	210718_Image_02_left	left	N2	spn4_wt	N2	nos-1	12-15-cell	322	8	54	0.167702	6.75
1300	nos-1.csv	210718	Image_02	210718_Image_02_right	right	N2	spn4_wt	N2	nos-1	12-15-cell	359	4	20	0.0557103	5
1301	nos-1.csv	210718	Image_04	210718_Image_04	NA	N2	spn4_wt	N2	nos-1	12-15-cell	504	2	17	0.0337302	8.5
1302	nos-1.csv	210718	Image_05	210718_Image_05_bottom_left	bottom	N2	spn4_wt	N2	nos-1	12-15-cell	150	5	38	0.253333	7.6
1303	nos-1.csv	210718	Image_05	210718_Image_05_upper_right	upper	N2	spn4_wt	N2	nos-1	12-15-cell	205	0	0	0	0
1304	nos-1.csv	210718	Image_03	210718_Image_03_bottom	bottom	N2	spn4_wt	N2	nos-1	16-28-cell	27	0	0	0	0
1305	nos-1.csv	210718	Image_03	210718_Image_03_top	top	N2	spn4_wt	N2	nos-1	16-28-cell	158	3	29	0.183544	9.66667
1306	nos-1.csv	210718	Image_04	210718_Image_04	NA	N2	spn4_wt	N2	nos-1	16-28-cell	230	5	36	0.156522	7.2
1307	nos-1.csv	210718	Image_11	210718_Image_11	NA	N2	spn4_wt	N2	nos-1	16-28-cell	146	5	56	0.383562	11.2
1308	nos-1.csv	211028	Image_01	211028_Image_01	NA	N2	spn4_wt	N2	nos-1	2-cell	2539	23	142	0.0559275	6.17391
1309	nos-1.csv	211028	Image_02	211028_Image_02	NA	N2	spn4_wt	N2	nos-1	2-cell	3126	16	135	0.0431862	8.4375
1310	nos-1.csv	211028	Image_05	211028_Image_05	NA	N2	spn4_wt	N2	nos-1	2-cell	3279	47	303	0.0924062	6.44681
1311	nos-1.csv	211028	Image_09	211028_Image_09	NA	N2	spn4_wt	N2	nos-1	2-cell	3262	44	278	0.0852238	6.31818
1312	nos-1.csv	211028	Image_10	211028_Image_10	NA	N2	spn4_wt	N2	nos-1	2-cell	2029	17	100	0.0492854	5.88235
1313	nos-1.csv	211028	Image_11	211028_Image_11	NA	N2	spn4_wt	N2	nos-1	2-cell	2125	14	91	0.0428235	6.5
1314	nos-1.csv	211029	Image_01	211029_Image_01	NA	N2	spn4_wt	N2	nos-1	2-cell	2233	10	67	0.0300045	6.7
1315	nos-1.csv	211029	Image_02	211029_Image_02	NA	N2	spn4_wt	N2	nos-1	2-cell	2233	18	101	0.0452306	5.61111
1316	nos-1.csv	211028	Image_08	211028_Image_08	NA	N2	spn4_wt	N2	nos-1	4-cell	851	5	48	0.0564042	9.6
1317	nos-1.csv	211028	Image_11	211028_Image_11	NA	N2	spn4_wt	N2	nos-1	4-cell	1164	10	59	0.0506873	5.9
1318	nos-1.csv	211029	Image_06	211029_Image_06	NA	N2	spn4_wt	N2	nos-1	4-cell	535	1	5	0.00934579	5
1319	nos-1.csv	211029	Image_08	211029_Image_08	NA	N2	spn4_wt	N2	nos-1	4-cell	1892	13	75	0.0396406	5.76923
1320	nos-1.csv	211029	Image_01	211029_Image_01	NA	N2	spn4_wt	N2	nos-1	8-11-cell	1188	14	84	0.0707071	6
1321	nos-1.csv	211029	Image_07	211029_Image_07	NA	N2	spn4_wt	N2	nos-1	8-11-cell	1552	16	144	0.0927835	9
1322	nos-1.csv	211029	Image_09	211029_Image_09	NA	N2	spn4_wt	N2	nos-1	8-11-cell	1439	10	66	0.0458652	6.6
1323	nos-1.csv	211028	Image_07	211028_Image_07	NA	N2	spn4_wt	N2	nos-1	12-15-cell	560	7	47	0.0839286	6.71429
1324	nos-1.csv	211029	Image_03	211029_Image_03	NA	N2	spn4_wt	N2	nos-1	12-15-cell	399	4	28	0.0701754	7
1325	nos-1.csv	211029	Image_04	211029_Image_04	NA	N2	spn4_wt	N2	nos-1	12-15-cell	258	3	33	0.127907	11
1326	nos-1.csv	211028	Image_04	211028_Image_04	NA	N2	spn4_wt	N2	nos-1	16-28-cell	122	5	43	0.352459	8.6
1327	nos-1.csv	211028	Image_06	211028_Image_06	NA	N2	spn4_wt	N2	nos-1	16-28-cell	190	3	27	0.142105	9
1328	nos-1.csv	211029	Image_03	211029_Image_03	NA	N2	spn4_wt	N2	nos-1	16-28-cell	100	2	26	0.26	13
1329	nos-1.csv	211029	Image_05	211029_Image_05	NA	N2	spn4_wt	N2	nos-1	16-28-cell	59	3	15	0.254237	5
1330	npr-35.csv	211015	Image_17	211015_Image_17	NA	DG5256_wDMP91	spn4_plus	Balancer_GFP	npr-35	8-11-cell	8	0	0	0	0
1331	npr-35.csv	211015	Image_22	211015_Image_22	NA	DG5256_wDMP91	spn4_plus	Balancer_GFP	npr-35	8-11-cell	9	0	0	0	0
1332	npr-35.csv	211015	Image_25	211015_Image_25	NA	DG5256_wDMP91	spn4_plus	Balancer_GFP	npr-35	8-11-cell	15	0	0	0	0
1333	npr-35.csv	211015	Image_32	211015_Image_32	NA	DG5256_wDMP91	spn4_plus	Balancer_GFP	npr-35	8-11-cell	10	0	0	0	0
1334	npr-35.csv	211018	Image_01	211018_Image_01	NA	DG5256_wDMP91	spn4_plus	Balancer_GFP	npr-35	8-11-cell	9	0	0	0	0
1335	npr-35.csv	211018	Image_19	211018_Image_19	NA	DG5256_wDMP91	spn4_plus	Balancer_GFP	npr-35	8-11-cell	1	0	0	0	0
1336	npr-35.csv	211018	Image_24	211018_Image_24	NA	DG5256_wDMP91	spn4_plus	Balancer_GFP	npr-35	8-11-cell	13	0	0	0	0
1337	npr-35.csv	211015	Image_01	211015_Image_01	NA	DG5256_wDMP91	spn4_plus	Balancer_GFP	npr-35	2-cell	5	0	0	0	0
1338	npr-35.csv	211015	Image_10	211015_Image_10	NA	DG5256_wDMP91	spn4_plus	Balancer_GFP	npr-35	2-cell	16	0	0	0	0
1339	npr-35.csv	211015	Image_15	211015_Image_15	NA	DG5256_wDMP91	spn4_plus	Balancer_GFP	npr-35	2-cell	25	0	0	0	0
1340	npr-35.csv	211015	Image_26	211015_Image_26	NA	DG5256_wDMP91	spn4_plus	Balancer_GFP	npr-35	2-cell	22	0	0	0	0
1341	npr-35.csv	211018	Image_02	211018_Image_02	NA	DG5256_wDMP91	spn4_plus	Balancer_GFP	npr-35	2-cell	20	0	0	0	0
1342	npr-35.csv	211018	Image_05	211018_Image_05	NA	DG5256_wDMP91	spn4_plus	Balancer_GFP	npr-35	2-cell	24	0	0	0	0
1343	npr-35.csv	211018	Image_06	211018_Image_06	NA	DG5256_wDMP91	spn4_plus	Balancer_GFP	npr-35	2-cell	13	0	0	0	0
1344	npr-35.csv	211018	Image_09	211018_Image_09	NA	DG5256_wDMP91	spn4_plus	Balancer_GFP	npr-35	2-cell	10	0	0	0	0
1345	npr-35.csv	211018	Image_18	211018_Image_18_upper_left	upper	DG5256_wDMP91	spn4_plus	Balancer_GFP	npr-35	2-cell	13	0	0	0	0
1346	npr-35.csv	211018	Image_18	211018_Image_18_lower_right	lower	DG5256_wDMP91	spn4_plus	Balancer_GFP	npr-35	2-cell	15	0	0	0	0
1347	npr-35.csv	211015	Image_04	211015_Image_04	NA	DG5256_wDMP91	spn4_minus	Balancer_no_GFP	npr-35	2-cell	24	0	0	0	0
1348	npr-35.csv	211015	Image_12	211015_Image_12	NA	DG5256_wDMP91	spn4_minus	Balancer_no_GFP	npr-35	2-cell	28	0	0	0	0
1349	npr-35.csv	211015	Image_13	211015_Image_13	NA	DG5256_wDMP91	spn4_minus	Balancer_no_GFP	npr-35	2-cell	20	0	0	0	0
1350	npr-35.csv	211018	Image_08	211018_Image_08	NA	DG5256_wDMP91	spn4_minus	Balancer_no_GFP	npr-35	2-cell	13	0	0	0	0
1351	npr-35.csv	211015	Image_19	211015_Image_19	NA	DG5256_wDMP91	spn4_minus	Balancer_no_GFP	npr-35	2-cell	50	0	0	0	0
1352	npr-35.csv	211018	Image_18	211018_Image_18	NA	DG5256_wDMP91	spn4_minus	Balancer_no_GFP	npr-35	2-cell	25	0	0	0	0
1353	npr-35.csv	211018	Image_28	211018_Image_28	NA	DG5256_wDMP91	spn4_minus	Balancer_no_GFP	npr-35	2-cell	31	0	0	0	0
1354	npr-35.csv	211018	Image_30	211018_Image_30	NA	DG5256_wDMP91	spn4_minus	Balancer_no_GFP	npr-35	2-cell	20	0	0	0	0
1355	npr-35.csv	211015	Image_06	211015_Image_06_top	top	DG5256_wDMP91	spn4_plus	Balancer_GFP	npr-35	4-cell	28	0	0	0	0
1356	npr-35.csv	211015	Image_06	211015_Image_06_bottom	bottom	DG5256_wDMP91	spn4_plus	Balancer_GFP	npr-35	4-cell	17	0	0	0	0
1357	npr-35.csv	211015	Image_11	211015_Image_11	NA	DG5256_wDMP91	spn4_plus	Balancer_GFP	npr-35	4-cell	18	0	0	0	0
1358	npr-35.csv	211015	Image_16	211015_Image_16	NA	DG5256_wDMP91	spn4_plus	Balancer_GFP	npr-35	4-cell	10	0	0	0	0
1359	npr-35.csv	211015	Image_28	211015_Image_28	NA	DG5256_wDMP91	spn4_plus	Balancer_GFP	npr-35	4-cell	13	0	0	0	0
1360	npr-35.csv	211018	Image_04	211018_Image_04	NA	DG5256_wDMP91	spn4_plus	Balancer_GFP	npr-35	4-cell	3	0	0	0	0
1361	npr-35.csv	211018	Image_06	211018_Image_06	NA	DG5256_wDMP91	spn4_plus	Balancer_GFP	npr-35	4-cell	12	0	0	0	0
1362	npr-35.csv	211018	Image_13	211018_Image_13	NA	DG5256_wDMP91	spn4_plus	Balancer_GFP	npr-35	4-cell	16	0	0	0	0
1363	npr-35.csv	211018	Image_24	211018_Image_24	NA	DG5256_wDMP91	spn4_plus	Balancer_GFP	npr-35	4-cell	11	0	0	0	0
1364	npr-35.csv	211015	Image_02	211015_Image_02	NA	DG5256_wDMP91	spn4_minus	Balancer_no_GFP	npr-35	4-cell	17	0	0	0	0
1365	npr-35.csv	211015	Image_29	211015_Image_29	NA	DG5256_wDMP91	spn4_minus	Balancer_no_GFP	npr-35	4-cell	25	0	0	0	0
1366	npr-35.csv	211015	Image_36	211015_Image_36	NA	DG5256_wDMP91	spn4_minus	Balancer_no_GFP	npr-35	4-cell	23	0	0	0	0
1367	npr-35.csv	211018	Image_03	211018_Image_03	NA	DG5256_wDMP91	spn4_minus	Balancer_no_GFP	npr-35	4-cell	12	0	0	0	0
1368	npr-35.csv	211018	Image_10	211018_Image_10	NA	DG5256_wDMP91	spn4_minus	Balancer_no_GFP	npr-35	4-cell	40	0	0	0	0
1369	npr-35.csv	211018	Image_17	211018_Image_17	NA	DG5256_wDMP91	spn4_minus	Balancer_no_GFP	npr-35	4-cell	45	0	0	0	0
1370	npr-35.csv	211018	Image_29	211018_Image_29	NA	DG5256_wDMP91	spn4_minus	Balancer_no_GFP	npr-35	4-cell	28	0	0	0	0
1371	npr-35.csv	211018	Image_31	211018_Image_31	NA	DG5256_wDMP91	spn4_minus	Balancer_no_GFP	npr-35	4-cell	49	0	0	0	0
1372	npr-35.csv	211015	Image_20	211015_Image_20	NA	DG5256_wDMP91	spn4_minus	Balancer_no_GFP	npr-35	8-11-cell	19	0	0	0	0
1373	npr-35.csv	211015	Image_21	211015_Image_21	NA	DG5256_wDMP91	spn4_minus	Balancer_no_GFP	npr-35	8-11-cell	17	0	0	0	0
1374	npr-35.csv	211015	Image_35	211015_Image_35	NA	DG5256_wDMP91	spn4_minus	Balancer_no_GFP	npr-35	8-11-cell	24	0	0	0	0
1375	npr-35.csv	211018	Image_15	211018_Image_15	NA	DG5256_wDMP91	spn4_minus	Balancer_no_GFP	npr-35	8-11-cell	46	0	0	0	0
1376	npr-35.csv	211018	Image_27	211018_Image_27	NA	DG5256_wDMP91	spn4_minus	Balancer_no_GFP	npr-35	8-11-cell	24	0	0	0	0
1377	npr-35.csv	211018	Image_32	211018_Image_32	NA	DG5256_wDMP91	spn4_minus	Balancer_no_GFP	npr-35	8-11-cell	16	0	0	0	0
1378	npr-35.csv	211015	Image_03	211015_Image_03	NA	DG5256_wDMP91	spn4_plus	Balancer_GFP	npr-35	12-15-cell	15	0	0	0	0
1379	npr-35.csv	211015	Image_24	211015_Image_24	NA	DG5256_wDMP91	spn4_plus	Balancer_GFP	npr-35	12-15-cell	17	0	0	0	0
1380	npr-35.csv	211015	Image_28	211015_Image_28	NA	DG5256_wDMP91	spn4_plus	Balancer_GFP	npr-35	12-15-cell	16	0	0	0	0
1381	npr-35.csv	211015	Image_30	211015_Image_30	NA	DG5256_wDMP91	spn4_plus	Balancer_GFP	npr-35	12-15-cell	18	0	0	0	0
1382	npr-35.csv	211018	Image_07	211018_Image_07	NA	DG5256_wDMP91	spn4_plus	Balancer_GFP	npr-35	12-15-cell	12	0	0	0	0
1383	npr-35.csv	211018	Image_14	211018_Image_14	NA	DG5256_wDMP91	spn4_plus	Balancer_GFP	npr-35	12-15-cell	1	0	0	0	0
1384	npr-35.csv	211018	Image_20	211018_Image_20	NA	DG5256_wDMP91	spn4_plus	Balancer_GFP	npr-35	12-15-cell	7	0	0	0	0
1385	npr-35.csv	211018	Image_21	211018_Image_21	NA	DG5256_wDMP91	spn4_plus	Balancer_GFP	npr-35	12-15-cell	20	0	0	0	0
1386	npr-35.csv	211015	Image_15	211015_Image_15	NA	DG5256_wDMP91	spn4_minus	Balancer_no_GFP	npr-35	12-15-cell	27	0	0	0	0
1387	npr-35.csv	211015	Image_18	211015_Image_18	NA	DG5256_wDMP91	spn4_minus	Balancer_no_GFP	npr-35	12-15-cell	16	0	0	0	0
1388	npr-35.csv	211015	Image_23	211015_Image_23	NA	DG5256_wDMP91	spn4_minus	Balancer_no_GFP	npr-35	12-15-cell	23	0	0	0	0
1389	npr-35.csv	211015	Image_31	211015_Image_31	NA	DG5256_wDMP91	spn4_minus	Balancer_no_GFP	npr-35	12-15-cell	19	0	0	0	0
1390	npr-35.csv	211015	Image_34	211015_Image_34	NA	DG5256_wDMP91	spn4_minus	Balancer_no_GFP	npr-35	12-15-cell	17	0	0	0	0
1391	npr-35.csv	211018	Image_09	211018_Image_09	NA	DG5256_wDMP91	spn4_minus	Balancer_no_GFP	npr-35	12-15-cell	8	0	0	0	0
1392	npr-35.csv	211018	Image_22	211018_Image_22	NA	DG5256_wDMP91	spn4_minus	Balancer_no_GFP	npr-35	12-15-cell	33	0	0	0	0
1393	npr-35.csv	211018	Image_23	211018_Image_23	NA	DG5256_wDMP91	spn4_minus	Balancer_no_GFP	npr-35	12-15-cell	25	0	0	0	0
1394	npr-35.csv	211018	Image_25	211018_Image_25	NA	DG5256_wDMP91	spn4_minus	Balancer_no_GFP	npr-35	12-15-cell	19	0	0	0	0
1395	npr-35.csv	211015	Image_11	211015_Image_11	NA	DG5256_wDMP91	spn4_plus	Balancer_GFP	npr-35	16-28-cell	13	0	0	0	0
1396	npr-35.csv	211015	Image_14	211015_Image_14_leftr	leftr	DG5256_wDMP91	spn4_plus	Balancer_GFP	npr-35	16-28-cell	26	0	0	0	0
1397	npr-35.csv	211015	Image_14	211015_Image_14_right	right	DG5256_wDMP91	spn4_plus	Balancer_GFP	npr-35	16-28-cell	12	0	0	0	0
1398	npr-35.csv	211018	Image_02	211018_Image_02	NA	DG5256_wDMP91	spn4_plus	Balancer_GFP	npr-35	16-28-cell	10	0	0	0	0
1399	npr-35.csv	211018	Image_14	211018_Image_14	NA	DG5256_wDMP91	spn4_plus	Balancer_GFP	npr-35	16-28-cell	2	0	0	0	0
1400	npr-35.csv	211018	Image_15	211018_Image_15	NA	DG5256_wDMP91	spn4_plus	Balancer_GFP	npr-35	16-28-cell	4	0	0	0	0
1401	npr-35.csv	211015	Image_05	211015_Image_05	NA	DG5256_wDMP91	spn4_plus	Balancer_GFP	npr-35	16-28-cell	24	0	0	0	0
1402	npr-35.csv	211015	Image_07	211015_Image_07	NA	DG5256_wDMP91	spn4_minus	Balancer_no_GFP	npr-35	16-28-cell	25	0	0	0	0
1403	npr-35.csv	211015	Image_09	211015_Image_09	NA	DG5256_wDMP91	spn4_minus	Balancer_no_GFP	npr-35	16-28-cell	42	0	0	0	0
1404	npr-35.csv	211015	Image_27	211015_Image_27	NA	DG5256_wDMP91	spn4_minus	Balancer_no_GFP	npr-35	16-28-cell	50	0	0	0	0
1405	npr-35.csv	211015	Image_33	211015_Image_33	NA	DG5256_wDMP91	spn4_minus	Balancer_no_GFP	npr-35	16-28-cell	33	0	0	0	0
1406	npr-35.csv	211018	Image_07	211018_Image_07	NA	DG5256_wDMP91	spn4_minus	Balancer_no_GFP	npr-35	16-28-cell	8	0	0	0	0
1407	npr-35.csv	211018	Image_09	211018_Image_09	NA	DG5256_wDMP91	spn4_minus	Balancer_no_GFP	npr-35	16-28-cell	29	0	0	0	0
1408	npr-35.csv	211018	Image_12	211018_Image_12	NA	DG5256_wDMP91	spn4_minus	Balancer_no_GFP	npr-35	16-28-cell	55	0	0	0	0
1409	npr-35.csv	211018	Image_13	211018_Image_13	NA	DG5256_wDMP91	spn4_minus	Balancer_no_GFP	npr-35	16-28-cell	48	0	0	0	0
1410	npr-35.csv	211018	Image_16	211018_Image_16	NA	DG5256_wDMP91	spn4_minus	Balancer_no_GFP	npr-35	16-28-cell	44	0	0	0	0
1411	npr-35.csv	211015	Image_03	211015_Image_03	NA	N2	spn4_wt	N2	npr-35	2-cell	14	0	0	0	0
1412	npr-35.csv	211015	Image_06	211015_Image_06	NA	N2	spn4_wt	N2	npr-35	2-cell	6	0	0	0	0
1413	npr-35.csv	211015	Image_11	211015_Image_11	NA	N2	spn4_wt	N2	npr-35	2-cell	20	1	9	0.45	9
1414	npr-35.csv	211015	Image_14	211015_Image_14	NA	N2	spn4_wt	N2	npr-35	2-cell	14	0	0	0	0
1415	npr-35.csv	211015	Image_16	211015_Image_16	NA	N2	spn4_wt	N2	npr-35	2-cell	7	0	0	0	0
1416	npr-35.csv	211018	Image_02	211018_Image_02	NA	N2	spn4_wt	N2	npr-35	2-cell	21	0	0	0	0
1417	npr-35.csv	211018	Image_09	211018_Image_09	NA	N2	spn4_wt	N2	npr-35	2-cell	14	0	0	0	0
1418	npr-35.csv	211018	Image_10	211018_Image_10	NA	N2	spn4_wt	N2	npr-35	2-cell	31	0	0	0	0
1419	npr-35.csv	211018	Image_16	211018_Image_16	NA	N2	spn4_wt	N2	npr-35	2-cell	29	0	0	0	0
1420	npr-35.csv	211015	Image_08	211015_Image_08	NA	N2	spn4_wt	N2	npr-35	4-cell	9	0	0	0	0
1421	npr-35.csv	211015	Image_10	211015_Image_10	NA	N2	spn4_wt	N2	npr-35	4-cell	8	0	0	0	0
1422	npr-35.csv	211015	Image_14	211015_Image_14	NA	N2	spn4_wt	N2	npr-35	4-cell	14	0	0	0	0
1423	npr-35.csv	211015	Image_17	211015_Image_17	NA	N2	spn4_wt	N2	npr-35	4-cell	9	0	0	0	0
1424	npr-35.csv	211018	Image_01	211018_Image_01	NA	N2	spn4_wt	N2	npr-35	4-cell	4	0	0	0	0
1425	npr-35.csv	211018	Image_05	211018_Image_05	NA	N2	spn4_wt	N2	npr-35	4-cell	18	0	0	0	0
1426	npr-35.csv	211018	Image_08	211018_Image_08	NA	N2	spn4_wt	N2	npr-35	4-cell	13	0	0	0	0
1427	npr-35.csv	211018	Image_13	211018_Image_13	NA	N2	spn4_wt	N2	npr-35	4-cell	9	0	0	0	0
1428	npr-35.csv	211015	Image_01	211015_Image_01_left	left	N2	spn4_wt	N2	npr-35	8-11-cell	13	0	0	0	0
1429	npr-35.csv	211015	Image_01	211015_Image_01_right	right	N2	spn4_wt	N2	npr-35	8-11-cell	9	0	0	0	0
1430	npr-35.csv	211015	Image_07	211015_Image_07	NA	N2	spn4_wt	N2	npr-35	8-11-cell	6	0	0	0	0
1431	npr-35.csv	211015	Image_12	211015_Image_12	NA	N2	spn4_wt	N2	npr-35	8-11-cell	4	0	0	0	0
1432	npr-35.csv	211015	Image_13	211015_Image_13	NA	N2	spn4_wt	N2	npr-35	8-11-cell	12	0	0	0	0
1433	npr-35.csv	211018	Image_12	211018_Image_12	NA	N2	spn4_wt	N2	npr-35	8-11-cell	20	0	0	0	0
1434	npr-35.csv	211018	Image_15	211018_Image_15	NA	N2	spn4_wt	N2	npr-35	8-11-cell	15	0	0	0	0
1435	npr-35.csv	211015	Image_04	211015_Image_04	NA	N2	spn4_wt	N2	npr-35	12-15-cell	11	0	0	0	0
1436	npr-35.csv	211015	Image_05	211015_Image_05	NA	N2	spn4_wt	N2	npr-35	12-15-cell	16	0	0	0	0
1437	npr-35.csv	211015	Image_13	211015_Image_13	NA	N2	spn4_wt	N2	npr-35	12-15-cell	9	0	0	0	0
1438	npr-35.csv	211018	Image_03	211018_Image_03	NA	N2	spn4_wt	N2	npr-35	12-15-cell	20	0	0	0	0
1439	npr-35.csv	211015	Image_02	211015_Image_02	NA	N2	spn4_wt	N2	npr-35	12-15-cell	21	0	0	0	0
1440	npr-35.csv	211018	Image_08	211018_Image_08	NA	N2	spn4_wt	N2	npr-35	12-15-cell	50	0	0	0	0
1441	npr-35.csv	211018	Image_09	211018_Image_09	NA	N2	spn4_wt	N2	npr-35	12-15-cell	14	0	0	0	0
1442	npr-35.csv	211018	Image_11	211018_Image_11	NA	N2	spn4_wt	N2	npr-35	12-15-cell	10	0	0	0	0
1443	npr-35.csv	211018	Image_13	211018_Image_13	NA	N2	spn4_wt	N2	npr-35	12-15-cell	38	0	0	0	0
1444	npr-35.csv	211015	Image_02	211015_Image_02	NA	N2	spn4_wt	N2	npr-35	16-28-cell	44	0	0	0	0
1445	npr-35.csv	211015	Image_09	211015_Image_09_left	left	N2	spn4_wt	N2	npr-35	16-28-cell	25	0	0	0	0
1446	npr-35.csv	211015	Image_09	211015_Image_09_right	right	N2	spn4_wt	N2	npr-35	16-28-cell	6	0	0	0	0
1447	npr-35.csv	211015	Image_15	211015_Image_15	NA	N2	spn4_wt	N2	npr-35	16-28-cell	15	0	0	0	0
1448	npr-35.csv	211018	Image_04	211018_Image_04	NA	N2	spn4_wt	N2	npr-35	16-28-cell	35	0	0	0	0
1449	npr-35.csv	211018	Image_06	211018_Image_06	NA	N2	spn4_wt	N2	npr-35	16-28-cell	34	0	0	0	0
1450	npr-35.csv	211018	Image_07	211018_Image_07	NA	N2	spn4_wt	N2	npr-35	16-28-cell	11	0	0	0	0
1451	npr-35.csv	211018	Image_14	211018_Image_14	NA	N2	spn4_wt	N2	npr-35	16-28-cell	16	0	0	0	0
1452	oma-2.csv	211109	Image_03	211109_Image_03	NA	DG5256_wDMP91	spn4_plus	Balancer_GFP	oma-2	2-cell	23636	905	11261	0.476434	12.4431
1453	oma-2.csv	211109	Image_10	211109_Image_10	NA	DG5256_wDMP91	spn4_plus	Balancer_GFP	oma-2	2-cell	19033	755	7417	0.389692	9.82384
1454	oma-2.csv	211109	Image_15	211109_Image_15	NA	DG5256_wDMP91	spn4_plus	Balancer_GFP	oma-2	2-cell	21355	763	11054	0.517631	14.4875
1455	oma-2.csv	211109	Image_18	211109_Image_18	NA	DG5256_wDMP91	spn4_plus	Balancer_GFP	oma-2	2-cell	17789	706	8452	0.475125	11.9717
1456	oma-2.csv	211109	Image_23	211109_Image_23	NA	DG5256_wDMP91	spn4_plus	Balancer_GFP	oma-2	2-cell	20506	860	7620	0.371599	8.86047
1457	oma-2.csv	211109	Image_34	211109_Image_34	NA	DG5256_wDMP91	spn4_plus	Balancer_GFP	oma-2	2-cell	18862	603	11401	0.604443	18.9071
1458	oma-2.csv	211113	Image_05	211113_Image_05	NA	DG5256_wDMP91	spn4_plus	Balancer_GFP	oma-2	2-cell	18879	710	10019	0.530695	14.1113
1459	oma-2.csv	211113	Image_13	211113_Image_13	NA	DG5256_wDMP91	spn4_plus	Balancer_GFP	oma-2	2-cell	25555	696	16120	0.630796	23.1609
1460	oma-2.csv	211109	Image_05	211109_Image_05	NA	DG5256_wDMP91	spn4_minus	Balancer_no_GFP	oma-2	2-cell	23171	705	14295	0.616935	20.2766
1461	oma-2.csv	211109	Image_09	211109_Image_09	NA	DG5256_wDMP91	spn4_minus	Balancer_no_GFP	oma-2	2-cell	21944	567	15865	0.722977	27.9806
1462	oma-2.csv	211109	Image_19	211109_Image_19	NA	DG5256_wDMP91	spn4_minus	Balancer_no_GFP	oma-2	2-cell	18048	668	9385	0.520002	14.0494
1463	oma-2.csv	211109	Image_23	211109_Image_23	NA	DG5256_wDMP91	spn4_minus	Balancer_no_GFP	oma-2	2-cell	22001	703	12213	0.555111	17.3727
1464	oma-2.csv	211113	Image_09	211113_Image_09	NA	DG5256_wDMP91	spn4_minus	Balancer_no_GFP	oma-2	2-cell	21167	587	14678	0.693438	25.0051
1465	oma-2.csv	211113	Image_22	211113_Image_22_bottom	bottom	DG5256_wDMP91	spn4_minus	Balancer_no_GFP	oma-2	2-cell	14579	399	9116	0.625283	22.8471
1466	oma-2.csv	211113	Image_22	211113_Image_22_top	top	DG5256_wDMP91	spn4_minus	Balancer_no_GFP	oma-2	2-cell	22026	742	12957	0.588259	17.4623
1467	oma-2.csv	211113	Image_23	211113_Image_23	NA	DG5256_wDMP91	spn4_minus	Balancer_no_GFP	oma-2	2-cell	20450	654	13041	0.637702	19.9404
1468	oma-2.csv	211109	Image_06	211109_Image_06	NA	DG5256_wDMP91	spn4_plus	Balancer_GFP	oma-2	4-cell	17879	498	11288	0.631355	22.6667
1469	oma-2.csv	211109	Image_17	211109_Image_17	NA	DG5256_wDMP91	spn4_plus	Balancer_GFP	oma-2	4-cell	14649	435	7143	0.48761	16.4207
1470	oma-2.csv	211109	Image_27	211109_Image_27	NA	DG5256_wDMP91	spn4_plus	Balancer_GFP	oma-2	4-cell	18843	511	9566	0.507669	18.7202
1471	oma-2.csv	211109	Image_31	211109_Image_31	NA	DG5256_wDMP91	spn4_plus	Balancer_GFP	oma-2	4-cell	10023	295	4010	0.40008	13.5932
1472	oma-2.csv	211113	Image_01	211113_Image_01	NA	DG5256_wDMP91	spn4_plus	Balancer_GFP	oma-2	4-cell	16963	515	10018	0.590579	19.4524
1473	oma-2.csv	211113	Image_18	211113_Image_18	NA	DG5256_wDMP91	spn4_plus	Balancer_GFP	oma-2	4-cell	15341	457	9726	0.633987	21.2823
1474	oma-2.csv	211113	Image_25	211113_Image_25	NA	DG5256_wDMP91	spn4_plus	Balancer_GFP	oma-2	4-cell	17749	500	12046	0.678686	24.092
1475	oma-2.csv	211109	Image_16	211109_Image_16	NA	DG5256_wDMP91	spn4_minus	Balancer_no_GFP	oma-2	4-cell	22359	855	13168	0.588935	15.4012
1476	oma-2.csv	211109	Image_32	211109_Image_32	NA	DG5256_wDMP91	spn4_minus	Balancer_no_GFP	oma-2	4-cell	19906	794	9775	0.491058	12.3111
1477	oma-2.csv	211109	Image_34	211109_Image_34	NA	DG5256_wDMP91	spn4_minus	Balancer_no_GFP	oma-2	4-cell	26202	737	15763	0.601595	21.3881
1478	oma-2.csv	211109	Image_35	211109_Image_35	NA	DG5256_wDMP91	spn4_minus	Balancer_no_GFP	oma-2	4-cell	24816	861	14548	0.586235	16.8966
1479	oma-2.csv	211113	Image_03	211113_Image_03	NA	DG5256_wDMP91	spn4_minus	Balancer_no_GFP	oma-2	4-cell	22116	794	14678	0.663682	18.4861
1480	oma-2.csv	211113	Image_06	211113_Image_06	NA	DG5256_wDMP91	spn4_minus	Balancer_no_GFP	oma-2	4-cell	27688	927	17515	0.632585	18.8943
1481	oma-2.csv	211113	Image_13	211113_Image_13	NA	DG5256_wDMP91	spn4_minus	Balancer_no_GFP	oma-2	4-cell	22783	701	15524	0.681385	22.1455
1482	oma-2.csv	211113	Image_17	211113_Image_17	NA	DG5256_wDMP91	spn4_minus	Balancer_no_GFP	oma-2	4-cell	17426	664	8810	0.505566	13.2681
1483	oma-2.csv	211109	Image_04	211109_Image_04	NA	DG5256_wDMP91	spn4_plus	Balancer_GFP	oma-2	8-11-cell	14699	442	6701	0.455881	15.1606
1484	oma-2.csv	211109	Image_07	211109_Image_07	NA	DG5256_wDMP91	spn4_plus	Balancer_GFP	oma-2	8-11-cell	10700	229	4486	0.419252	19.5895
1485	oma-2.csv	211109	Image_12	211109_Image_12	NA	DG5256_wDMP91	spn4_plus	Balancer_GFP	oma-2	8-11-cell	15016	472	6215	0.413892	13.1674
1486	oma-2.csv	211109	Image_11	211109_Image_11	NA	DG5256_wDMP91	spn4_plus	Balancer_GFP	oma-2	8-11-cell	13581	405	6533	0.48104	16.1309
1487	oma-2.csv	211109	Image_26	211109_Image_26	NA	DG5256_wDMP91	spn4_plus	Balancer_GFP	oma-2	8-11-cell	9976	363	3890	0.389936	10.7163
1488	oma-2.csv	211109	Image_33	211109_Image_33	NA	DG5256_wDMP91	spn4_plus	Balancer_GFP	oma-2	8-11-cell	22265	800	12391	0.556524	15.4887
1489	oma-2.csv	211109	Image_34	211109_Image_34	NA	DG5256_wDMP91	spn4_plus	Balancer_GFP	oma-2	8-11-cell	11638	272	4141	0.355817	15.2243
1490	oma-2.csv	211113	Image_09	211113_Image_09	NA	DG5256_wDMP91	spn4_plus	Balancer_GFP	oma-2	8-11-cell	5629	128	2018	0.358501	15.7656
1491	oma-2.csv	211113	Image_25	211113_Image_25	NA	DG5256_wDMP91	spn4_plus	Balancer_GFP	oma-2	8-11-cell	10866	343	5840	0.537456	17.0262
1492	oma-2.csv	211113	Image_26	211113_Image_26	NA	DG5256_wDMP91	spn4_plus	Balancer_GFP	oma-2	8-11-cell	6920	181	3469	0.501301	19.1657
1493	oma-2.csv	211109	Image_20	211109_Image_20	NA	DG5256_wDMP91	spn4_minus	Balancer_no_GFP	oma-2	8-11-cell	18439	671	8798	0.477141	13.1118
1494	oma-2.csv	211109	Image_21	211109_Image_21	NA	DG5256_wDMP91	spn4_minus	Balancer_no_GFP	oma-2	8-11-cell	13036	450	7080	0.543111	15.7333
1495	oma-2.csv	211109	Image_31	211109_Image_31_left	left	DG5256_wDMP91	spn4_minus	Balancer_no_GFP	oma-2	8-11-cell	18310	627	10413	0.568706	16.6077
1496	oma-2.csv	211109	Image_31	211109_Image_31_right	right	DG5256_wDMP91	spn4_minus	Balancer_no_GFP	oma-2	8-11-cell	24506	871	15107	0.616461	17.3444
1497	oma-2.csv	211113	Image_01	211113_Image_01	NA	DG5256_wDMP91	spn4_minus	Balancer_no_GFP	oma-2	8-11-cell	25000	720	17853	0.71412	24.7958
1498	oma-2.csv	211113	Image_02	211113_Image_02_top	top	DG5256_wDMP91	spn4_minus	Balancer_no_GFP	oma-2	8-11-cell	28367	948	18381	0.647971	19.3892
1499	oma-2.csv	211113	Image_02	211113_Image_02_bottom	bottom	DG5256_wDMP91	spn4_minus	Balancer_no_GFP	oma-2	8-11-cell	24666	687	15782	0.639828	22.9723
1500	oma-2.csv	211113	Image_07	211113_Image_07	NA	DG5256_wDMP91	spn4_minus	Balancer_no_GFP	oma-2	8-11-cell	15173	558	9095	0.59942	16.2993
1501	oma-2.csv	211109	Image_14	211109_Image_14	NA	DG5256_wDMP91	spn4_plus	Balancer_GFP	oma-2	12-15-cell	3364	72	1576	0.46849	21.8889
1502	oma-2.csv	211109	Image_24	211109_Image_24	NA	DG5256_wDMP91	spn4_plus	Balancer_GFP	oma-2	12-15-cell	5669	111	2548	0.449462	22.955
1503	oma-2.csv	211109	Image_25	211109_Image_25	NA	DG5256_wDMP91	spn4_plus	Balancer_GFP	oma-2	12-15-cell	3460	62	1675	0.484104	27.0161
1504	oma-2.csv	211113	Image_14	211113_Image_14	NA	DG5256_wDMP91	spn4_plus	Balancer_GFP	oma-2	12-15-cell	6008	191	2658	0.44241	13.9162
1505	oma-2.csv	211113	Image_16	211113_Image_16	NA	DG5256_wDMP91	spn4_plus	Balancer_GFP	oma-2	12-15-cell	6621	191	2967	0.44812	15.534
1506	oma-2.csv	211113	Image_20	211113_Image_20	NA	DG5256_wDMP91	spn4_plus	Balancer_GFP	oma-2	12-15-cell	2858	40	1285	0.449615	32.125
1507	oma-2.csv	211113	Image_21	211113_Image_21	NA	DG5256_wDMP91	spn4_plus	Balancer_GFP	oma-2	12-15-cell	3296	111	1372	0.416262	12.3604
1508	oma-2.csv	211109	Image_08	211109_Image_08	NA	DG5256_wDMP91	spn4_minus	Balancer_no_GFP	oma-2	12-15-cell	19879	678	12656	0.636652	18.6667
1509	oma-2.csv	211109	Image_18	211109_Image_18	NA	DG5256_wDMP91	spn4_minus	Balancer_no_GFP	oma-2	12-15-cell	17642	606	8228	0.466387	13.5776
1510	oma-2.csv	211109	Image_28	211109_Image_28	NA	DG5256_wDMP91	spn4_minus	Balancer_no_GFP	oma-2	12-15-cell	19546	716	11016	0.563594	15.3855
1511	oma-2.csv	211109	Image_29	211109_Image_29	NA	DG5256_wDMP91	spn4_minus	Balancer_no_GFP	oma-2	12-15-cell	18635	715	9849	0.528522	13.7748
1512	oma-2.csv	211109	Image_30	211109_Image_30	NA	DG5256_wDMP91	spn4_minus	Balancer_no_GFP	oma-2	12-15-cell	13306	495	6510	0.489253	13.1515
1513	oma-2.csv	211113	Image_10	211113_Image_10	NA	DG5256_wDMP91	spn4_minus	Balancer_no_GFP	oma-2	12-15-cell	20285	810	14848	0.731969	18.3309
1514	oma-2.csv	211113	Image_19	211113_Image_19	NA	DG5256_wDMP91	spn4_minus	Balancer_no_GFP	oma-2	12-15-cell	21090	662	12589	0.596918	19.0166
1515	oma-2.csv	211113	Image_23	211113_Image_23	NA	DG5256_wDMP91	spn4_minus	Balancer_no_GFP	oma-2	12-15-cell	17096	557	11566	0.676533	20.7648
1516	oma-2.csv	211113	Image_24	211113_Image_24	NA	DG5256_wDMP91	spn4_minus	Balancer_no_GFP	oma-2	12-15-cell	21805	561	16463	0.75501	29.3458
1517	oma-2.csv	211109	Image_04	211109_Image_04	NA	DG5256_wDMP91	spn4_plus	Balancer_GFP	oma-2	16-28-cell	1042	20	627	0.601727	31.35
1518	oma-2.csv	211109	Image_13	211109_Image_13	NA	DG5256_wDMP91	spn4_plus	Balancer_GFP	oma-2	16-28-cell	1145	14	553	0.482969	39.5
1519	oma-2.csv	211109	Image_20	211109_Image_20	NA	DG5256_wDMP91	spn4_plus	Balancer_GFP	oma-2	16-28-cell	250	3	18	0.072	6
1520	oma-2.csv	211109	Image_22	211109_Image_22	NA	DG5256_wDMP91	spn4_plus	Balancer_GFP	oma-2	16-28-cell	1955	25	949	0.485422	37.96
1521	oma-2.csv	211113	Image_04	211113_Image_04	NA	DG5256_wDMP91	spn4_plus	Balancer_GFP	oma-2	16-28-cell	1518	43	716	0.471673	16.6512
1522	oma-2.csv	211113	Image_11	211113_Image_11_lower_right	lower	DG5256_wDMP91	spn4_plus	Balancer_GFP	oma-2	16-28-cell	975	6	647	0.66359	107.833
1523	oma-2.csv	211113	Image_11	211113_Image_11_upper_left	upper	DG5256_wDMP91	spn4_plus	Balancer_GFP	oma-2	16-28-cell	941	12	562	0.597237	46.8333
1524	oma-2.csv	211113	Image_12	211113_Image_12	NA	DG5256_wDMP91	spn4_plus	Balancer_GFP	oma-2	16-28-cell	2833	38	922	0.32545	24.2632
1525	oma-2.csv	211109	Image_01	211109_Image_01	NA	DG5256_wDMP91	spn4_minus	Balancer_no_GFP	oma-2	16-28-cell	12317	433	5492	0.445888	12.6836
1526	oma-2.csv	211109	Image_02	211109_Image_02	NA	DG5256_wDMP91	spn4_minus	Balancer_no_GFP	oma-2	16-28-cell	16411	619	9286	0.56584	15.0016
1527	oma-2.csv	211109	Image_06	211109_Image_06	NA	DG5256_wDMP91	spn4_minus	Balancer_no_GFP	oma-2	16-28-cell	17794	727	9935	0.558334	13.6657
1528	oma-2.csv	211109	Image_23	211109_Image_23	NA	DG5256_wDMP91	spn4_minus	Balancer_no_GFP	oma-2	16-28-cell	19239	724	8523	0.443006	11.7721
1529	oma-2.csv	211113	Image_03	211113_Image_03	NA	DG5256_wDMP91	spn4_minus	Balancer_no_GFP	oma-2	16-28-cell	18466	774	10583	0.573107	13.6731
1530	oma-2.csv	211113	Image_08	211113_Image_08	NA	DG5256_wDMP91	spn4_minus	Balancer_no_GFP	oma-2	16-28-cell	23547	858	16079	0.682847	18.7401
1531	oma-2.csv	211113	Image_11	211113_Image_11	NA	DG5256_wDMP91	spn4_minus	Balancer_no_GFP	oma-2	16-28-cell	14819	631	7670	0.517579	12.1553
1532	oma-2.csv	211113	Image_15	211113_Image_15	NA	DG5256_wDMP91	spn4_minus	Balancer_no_GFP	oma-2	16-28-cell	19350	597	11835	0.611628	19.8241
1533	oma-2.csv	211109	Image_01	211109_Image_01	NA	N2	spn4_wt	N2	oma-2	2-cell	21327	706	11989	0.562151	16.9816
1534	oma-2.csv	211109	Image_04	211109_Image_04	NA	N2	spn4_wt	N2	oma-2	2-cell	14230	467	6929	0.486929	14.8373
1535	oma-2.csv	211109	Image_05	211109_Image_05	NA	N2	spn4_wt	N2	oma-2	2-cell	19252	759	10028	0.520881	13.2121
1536	oma-2.csv	211109	Image_10	211109_Image_10_lower_right	lower	N2	spn4_wt	N2	oma-2	2-cell	17681	543	10455	0.591313	19.2541
1537	oma-2.csv	211109	Image_10	211109_Image_10_upper_left	upper	N2	spn4_wt	N2	oma-2	2-cell	23530	902	12801	0.544029	14.1918
1538	oma-2.csv	211113	Image_07	211113_Image_07	NA	N2	spn4_wt	N2	oma-2	2-cell	19815	575	13358	0.674136	23.2313
1539	oma-2.csv	211113	Image_16	211113_Image_16	NA	N2	spn4_wt	N2	oma-2	2-cell	13610	563	5289	0.388611	9.39432
1540	oma-2.csv	211113	Image_14	211113_Image_14	NA	N2	spn4_wt	N2	oma-2	2-cell	18004	566	11588	0.643635	20.4735
1541	oma-2.csv	211109	Image_01	211109_Image_01	NA	N2	spn4_wt	N2	oma-2	4-cell	16283	501	9037	0.554996	18.0379
1542	oma-2.csv	211109	Image_02	211109_Image_02	NA	N2	spn4_wt	N2	oma-2	4-cell	8281	206	4060	0.490279	19.7087
1543	oma-2.csv	211109	Image_13	211109_Image_13	NA	N2	spn4_wt	N2	oma-2	4-cell	10776	355	4707	0.436804	13.2592
1544	oma-2.csv	211109	Image_14	211109_Image_14	NA	N2	spn4_wt	N2	oma-2	4-cell	6055	205	2034	0.335921	9.92195
1545	oma-2.csv	211109	Image_15	211109_Image_15	NA	N2	spn4_wt	N2	oma-2	4-cell	13998	375	8543	0.610301	22.7813
1546	oma-2.csv	211113	Image_05	211113_Image_05	NA	N2	spn4_wt	N2	oma-2	4-cell	14984	540	8848	0.590497	16.3852
1547	oma-2.csv	211113	Image_11	211113_Image_11	NA	N2	spn4_wt	N2	oma-2	4-cell	12709	455	5409	0.425604	11.8879
1548	oma-2.csv	211113	Image_12	211113_Image_12	NA	N2	spn4_wt	N2	oma-2	4-cell	13608	568	6264	0.460317	11.0282
1549	oma-2.csv	211109	Image_07	211109_Image_07	NA	N2	spn4_wt	N2	oma-2	8-11-cell	4520	83	1519	0.336062	18.3012
1550	oma-2.csv	211109	Image_08	211109_Image_08	NA	N2	spn4_wt	N2	oma-2	8-11-cell	3746	83	1087	0.290176	13.0964
1551	oma-2.csv	211109	Image_09	211109_Image_09	NA	N2	spn4_wt	N2	oma-2	8-11-cell	7008	148	2731	0.389697	18.4527
1552	oma-2.csv	211109	Image_12	211109_Image_12	NA	N2	spn4_wt	N2	oma-2	8-11-cell	546	13	113	0.20696	8.69231
1553	oma-2.csv	211113	Image_01	211113_Image_01	NA	N2	spn4_wt	N2	oma-2	8-11-cell	5381	152	2338	0.434492	15.3816
1554	oma-2.csv	211113	Image_02	211113_Image_02	NA	N2	spn4_wt	N2	oma-2	8-11-cell	7165	172	3865	0.539428	22.4709
1555	oma-2.csv	211113	Image_06	211113_Image_06	NA	N2	spn4_wt	N2	oma-2	8-11-cell	8285	229	3841	0.463609	16.7729
1556	oma-2.csv	211113	Image_09	211113_Image_09	NA	N2	spn4_wt	N2	oma-2	8-11-cell	4319	111	1590	0.368141	14.3243
1557	oma-2.csv	211109	Image_03	211109_Image_03	NA	N2	spn4_wt	N2	oma-2	12-15-cell	2057	43	995	0.483714	23.1395
1558	oma-2.csv	211109	Image_06	211109_Image_06	NA	N2	spn4_wt	N2	oma-2	12-15-cell	2552	48	1281	0.501959	26.6875
1559	oma-2.csv	211109	Image_09	211109_Image_09	NA	N2	spn4_wt	N2	oma-2	12-15-cell	2289	29	743	0.324596	25.6207
1560	oma-2.csv	211109	Image_11	211109_Image_11	NA	N2	spn4_wt	N2	oma-2	12-15-cell	3564	69	1059	0.297138	15.3478
1561	oma-2.csv	211113	Image_01	211113_Image_01	NA	N2	spn4_wt	N2	oma-2	12-15-cell	1874	41	851	0.454109	20.7561
1562	oma-2.csv	211113	Image_03	211113_Image_03	NA	N2	spn4_wt	N2	oma-2	12-15-cell	3370	96	1355	0.402077	14.1146
1563	oma-2.csv	211113	Image_08	211113_Image_08	NA	N2	spn4_wt	N2	oma-2	12-15-cell	3552	71	1443	0.40625	20.3239
1564	oma-2.csv	211113	Image_10	211113_Image_10	NA	N2	spn4_wt	N2	oma-2	12-15-cell	2671	47	1057	0.395732	22.4894
1565	oma-2.csv	211109	Image_13	211109_Image_13	NA	N2	spn4_wt	N2	oma-2	16-28-cell	1046	13	526	0.502868	40.4615
1566	oma-2.csv	211109	Image_15	211109_Image_15	NA	N2	spn4_wt	N2	oma-2	16-28-cell	1242	18	585	0.471014	32.5
1567	oma-2.csv	211109	Image_16	211109_Image_16	NA	N2	spn4_wt	N2	oma-2	16-28-cell	392	8	195	0.497449	24.375
1568	oma-2.csv	211109	Image_17	211109_Image_17	NA	N2	spn4_wt	N2	oma-2	16-28-cell	571	11	367	0.642732	33.3636
1569	oma-2.csv	211113	Image_02	211113_Image_02	NA	N2	spn4_wt	N2	oma-2	16-28-cell	1429	19	955	0.6683	50.2632
1570	oma-2.csv	211113	Image_04	211113_Image_04	NA	N2	spn4_wt	N2	oma-2	16-28-cell	558	13	349	0.625448	26.8462
1571	oma-2.csv	211113	Image_13	211113_Image_13	NA	N2	spn4_wt	N2	oma-2	16-28-cell	590	12	186	0.315254	15.5
1572	oma-2.csv	211113	Image_15	211113_Image_15	NA	N2	spn4_wt	N2	oma-2	16-28-cell	869	12	390	0.448792	32.5
1573	pigv-1.csv	211113	Image_03	211113_Image_03	NA	DG5256_wDMP91	spn4_plus	Balancer_GFP	pigv-1	2-cell	7071	241	2152	0.304342	8.92946
1574	pigv-1.csv	211113	Image_12	211113_Image_12	NA	DG5256_wDMP91	spn4_plus	Balancer_GFP	pigv-1	2-cell	6556	240	2439	0.372026	10.1625
1575	pigv-1.csv	211113	Image_15	211113_Image_15	NA	DG5256_wDMP91	spn4_plus	Balancer_GFP	pigv-1	2-cell	7167	190	1473	0.205525	7.75263
1576	pigv-1.csv	211113	Image_17	211113_Image_17	NA	DG5256_wDMP91	spn4_plus	Balancer_GFP	pigv-1	2-cell	5868	154	1176	0.200409	7.63636
1577	pigv-1.csv	211109	Image_10	211109_Image_10	NA	DG5256_wDMP91	spn4_plus	Balancer_GFP	pigv-1	2-cell	7298	203	1983	0.271718	9.76847
1578	pigv-1.csv	211109	Image_14	211109_Image_14	NA	DG5256_wDMP91	spn4_plus	Balancer_GFP	pigv-1	2-cell	7581	248	2454	0.323704	9.89516
1579	pigv-1.csv	211109	Image_15	211109_Image_15	NA	DG5256_wDMP91	spn4_plus	Balancer_GFP	pigv-1	2-cell	7913	255	2209	0.279161	8.66275
1580	pigv-1.csv	211109	Image_18	211109_Image_18	NA	DG5256_wDMP91	spn4_plus	Balancer_GFP	pigv-1	2-cell	6696	211	2099	0.313471	9.94787
1581	pigv-1.csv	211113	Image_09	211113_Image_09	NA	DG5256_wDMP91	spn4_minus	Balancer_no_GFP	pigv-1	2-cell	6102	154	1093	0.179122	7.0974
1582	pigv-1.csv	211113	Image_19	211113_Image_19	NA	DG5256_wDMP91	spn4_minus	Balancer_no_GFP	pigv-1	2-cell	6443	155	1271	0.197268	8.2
1583	pigv-1.csv	211113	Image_27	211113_Image_27	NA	DG5256_wDMP91	spn4_minus	Balancer_no_GFP	pigv-1	2-cell	5047	144	1185	0.234793	8.22917
1584	pigv-1.csv	211113	Image_33	211113_Image_33	NA	DG5256_wDMP91	spn4_minus	Balancer_no_GFP	pigv-1	2-cell	5570	118	845	0.151706	7.16102
1585	pigv-1.csv	211109	Image_20	211109_Image_20	NA	DG5256_wDMP91	spn4_minus	Balancer_no_GFP	pigv-1	2-cell	7109	150	1231	0.173161	8.20667
1586	pigv-1.csv	211109	Image_04	211109_Image_04	NA	DG5256_wDMP91	spn4_minus	Balancer_no_GFP	pigv-1	2-cell	8338	166	1143	0.137083	6.88554
1587	pigv-1.csv	211109	Image_21	211109_Image_21	NA	DG5256_wDMP91	spn4_minus	Balancer_no_GFP	pigv-1	2-cell	7619	213	1736	0.227851	8.15023
1588	pigv-1.csv	211109	Image_24	211109_Image_24	NA	DG5256_wDMP91	spn4_minus	Balancer_no_GFP	pigv-1	2-cell	5691	129	1111	0.195221	8.6124
1589	pigv-1.csv	211113	Image_01	211113_Image_01	NA	DG5256_wDMP91	spn4_plus	Balancer_GFP	pigv-1	4-cell	6758	178	1698	0.251258	9.53933
1590	pigv-1.csv	211113	Image_04	211113_Image_04	NA	DG5256_wDMP91	spn4_plus	Balancer_GFP	pigv-1	4-cell	4986	165	1412	0.283193	8.55758
1591	pigv-1.csv	211113	Image_11	211113_Image_11	NA	DG5256_wDMP91	spn4_plus	Balancer_GFP	pigv-1	4-cell	5861	169	1448	0.247057	8.56805
1592	pigv-1.csv	211113	Image_17	211113_Image_17	NA	DG5256_wDMP91	spn4_plus	Balancer_GFP	pigv-1	4-cell	6170	177	1483	0.240357	8.37853
1593	pigv-1.csv	211113	Image_20	211113_Image_20	NA	DG5256_wDMP91	spn4_plus	Balancer_GFP	pigv-1	4-cell	6048	151	1306	0.215939	8.64901
1594	pigv-1.csv	211109	Image_13	211109_Image_13	NA	DG5256_wDMP91	spn4_plus	Balancer_GFP	pigv-1	4-cell	6609	184	1843	0.278862	10.0163
1595	pigv-1.csv	211109	Image_17	211109_Image_17	NA	DG5256_wDMP91	spn4_plus	Balancer_GFP	pigv-1	4-cell	7617	222	2263	0.297099	10.1937
1596	pigv-1.csv	211109	Image_23	211109_Image_23	NA	DG5256_wDMP91	spn4_plus	Balancer_GFP	pigv-1	4-cell	6925	214	1851	0.267292	8.64953
1597	pigv-1.csv	211109	Image_26	211109_Image_26	NA	DG5256_wDMP91	spn4_plus	Balancer_GFP	pigv-1	4-cell	6122	194	1600	0.261352	8.24742
1598	pigv-1.csv	211109	Image_29	211109_Image_29	NA	DG5256_wDMP91	spn4_plus	Balancer_GFP	pigv-1	4-cell	6120	192	1668	0.272549	8.6875
1599	pigv-1.csv	211113	Image_24	211113_Image_24	NA	DG5256_wDMP91	spn4_minus	Balancer_no_GFP	pigv-1	4-cell	5804	156	1310	0.225706	8.39744
1600	pigv-1.csv	211113	Image_25	211113_Image_25	NA	DG5256_wDMP91	spn4_minus	Balancer_no_GFP	pigv-1	4-cell	5312	124	1010	0.190136	8.14516
1601	pigv-1.csv	211113	Image_28	211113_Image_28	NA	DG5256_wDMP91	spn4_minus	Balancer_no_GFP	pigv-1	4-cell	5616	149	1156	0.20584	7.75839
1602	pigv-1.csv	211113	Image_29	211113_Image_29	NA	DG5256_wDMP91	spn4_minus	Balancer_no_GFP	pigv-1	4-cell	5750	151	1407	0.244696	9.31788
1603	pigv-1.csv	211109	Image_07	211109_Image_07	NA	DG5256_wDMP91	spn4_minus	Balancer_no_GFP	pigv-1	4-cell	5766	161	1944	0.337149	12.0745
1604	pigv-1.csv	211109	Image_30	211109_Image_30	NA	DG5256_wDMP91	spn4_minus	Balancer_no_GFP	pigv-1	4-cell	6933	212	1800	0.259628	8.49057
1605	pigv-1.csv	211109	Image_33	211109_Image_33	NA	DG5256_wDMP91	spn4_minus	Balancer_no_GFP	pigv-1	4-cell	5426	139	1355	0.249724	9.7482
1606	pigv-1.csv	211109	Image_34	211109_Image_34	NA	DG5256_wDMP91	spn4_minus	Balancer_no_GFP	pigv-1	4-cell	6715	156	1380	0.20551	8.84615
1607	pigv-1.csv	211113	Image_08	211113_Image_08	NA	DG5256_wDMP91	spn4_plus	Balancer_GFP	pigv-1	8-11-cell	4874	112	853	0.17501	7.61607
1608	pigv-1.csv	211113	Image_16	211113_Image_16	NA	DG5256_wDMP91	spn4_plus	Balancer_GFP	pigv-1	8-11-cell	5260	156	1260	0.239544	8.07692
1609	pigv-1.csv	211113	Image_21	211113_Image_21	NA	DG5256_wDMP91	spn4_plus	Balancer_GFP	pigv-1	8-11-cell	5212	156	1394	0.26746	8.9359
1610	pigv-1.csv	211109	Image_12	211109_Image_12	NA	DG5256_wDMP91	spn4_plus	Balancer_GFP	pigv-1	8-11-cell	4597	110	1013	0.220361	9.20909
1611	pigv-1.csv	211109	Image_28	211109_Image_28	NA	DG5256_wDMP91	spn4_plus	Balancer_GFP	pigv-1	8-11-cell	5285	143	1213	0.229518	8.48252
1612	pigv-1.csv	211109	Image_29	211109_Image_29	NA	DG5256_wDMP91	spn4_plus	Balancer_GFP	pigv-1	8-11-cell	4137	102	699	0.168963	6.85294
1613	pigv-1.csv	211109	Image_32	211109_Image_32	NA	DG5256_wDMP91	spn4_plus	Balancer_GFP	pigv-1	8-11-cell	6021	126	1026	0.170404	8.14286
1614	pigv-1.csv	211113	Image_13	211113_Image_13	NA	DG5256_wDMP91	spn4_minus	Balancer_no_GFP	pigv-1	8-11-cell	5741	137	1045	0.182024	7.62774
1615	pigv-1.csv	211113	Image_23	211113_Image_23	NA	DG5256_wDMP91	spn4_minus	Balancer_no_GFP	pigv-1	8-11-cell	6734	155	1205	0.178943	7.77419
1616	pigv-1.csv	211113	Image_31	211113_Image_31	NA	DG5256_wDMP91	spn4_minus	Balancer_no_GFP	pigv-1	8-11-cell	5801	134	1084	0.186864	8.08955
1617	pigv-1.csv	211113	Image_32	211113_Image_32	NA	DG5256_wDMP91	spn4_minus	Balancer_no_GFP	pigv-1	8-11-cell	5330	98	724	0.135835	7.38776
1618	pigv-1.csv	211109	Image_22	211109_Image_22	NA	DG5256_wDMP91	spn4_minus	Balancer_no_GFP	pigv-1	8-11-cell	5878	138	1023	0.174039	7.41304
1619	pigv-1.csv	211109	Image_33	211109_Image_33	NA	DG5256_wDMP91	spn4_minus	Balancer_no_GFP	pigv-1	8-11-cell	7067	178	1647	0.233055	9.25281
1620	pigv-1.csv	211109	Image_36	211109_Image_36	NA	DG5256_wDMP91	spn4_minus	Balancer_no_GFP	pigv-1	8-11-cell	5791	123	905	0.156277	7.35772
1621	pigv-1.csv	211109	Image_37	211109_Image_37	NA	DG5256_wDMP91	spn4_minus	Balancer_no_GFP	pigv-1	8-11-cell	5586	156	1129	0.202112	7.23718
1622	pigv-1.csv	211113	Image_01	211113_Image_01	NA	DG5256_wDMP91	spn4_plus	Balancer_GFP	pigv-1	12-15-cell	4582	126	1014	0.221301	8.04762
1623	pigv-1.csv	211113	Image_05	211113_Image_05	NA	DG5256_wDMP91	spn4_plus	Balancer_GFP	pigv-1	12-15-cell	4006	82	540	0.134798	6.58537
1624	pigv-1.csv	211113	Image_07	211113_Image_07	NA	DG5256_wDMP91	spn4_plus	Balancer_GFP	pigv-1	12-15-cell	5170	112	779	0.150677	6.95536
1625	pigv-1.csv	211113	Image_10	211113_Image_10	NA	DG5256_wDMP91	spn4_plus	Balancer_GFP	pigv-1	12-15-cell	5089	95	655	0.128709	6.89474
1626	pigv-1.csv	211109	Image_02	211109_Image_02	NA	DG5256_wDMP91	spn4_plus	Balancer_GFP	pigv-1	12-15-cell	6238	182	1588	0.254569	8.72527
1627	pigv-1.csv	211109	Image_05	211109_Image_05	NA	DG5256_wDMP91	spn4_plus	Balancer_GFP	pigv-1	12-15-cell	5141	86	639	0.124295	7.43023
1628	pigv-1.csv	211109	Image_12	211109_Image_12	NA	DG5256_wDMP91	spn4_plus	Balancer_GFP	pigv-1	12-15-cell	2705	46	299	0.110536	6.5
1629	pigv-1.csv	211109	Image_31	211109_Image_31	NA	DG5256_wDMP91	spn4_plus	Balancer_GFP	pigv-1	12-15-cell	4734	105	732	0.154626	6.97143
1630	pigv-1.csv	211113	Image_02	211113_Image_02	NA	DG5256_wDMP91	spn4_minus	Balancer_no_GFP	pigv-1	12-15-cell	3630	38	263	0.0724518	6.92105
1631	pigv-1.csv	211113	Image_26	211113_Image_26	NA	DG5256_wDMP91	spn4_minus	Balancer_no_GFP	pigv-1	12-15-cell	4814	84	578	0.120066	6.88095
1632	pigv-1.csv	211113	Image_27	211113_Image_27	NA	DG5256_wDMP91	spn4_minus	Balancer_no_GFP	pigv-1	12-15-cell	1959	12	75	0.0382848	6.25
1633	pigv-1.csv	211113	Image_30	211113_Image_30	NA	DG5256_wDMP91	spn4_minus	Balancer_no_GFP	pigv-1	12-15-cell	4514	76	525	0.116305	6.90789
1634	pigv-1.csv	211109	Image_08	211109_Image_08	NA	DG5256_wDMP91	spn4_minus	Balancer_no_GFP	pigv-1	12-15-cell	5822	128	942	0.1618	7.35938
1635	pigv-1.csv	211109	Image_09	211109_Image_09	NA	DG5256_wDMP91	spn4_minus	Balancer_no_GFP	pigv-1	12-15-cell	5321	108	738	0.138696	6.83333
1636	pigv-1.csv	211109	Image_27	211109_Image_27	NA	DG5256_wDMP91	spn4_minus	Balancer_no_GFP	pigv-1	12-15-cell	3140	40	276	0.0878981	6.9
1637	pigv-1.csv	211109	Image_35	211109_Image_35	NA	DG5256_wDMP91	spn4_minus	Balancer_no_GFP	pigv-1	12-15-cell	5456	98	724	0.132698	7.38776
1638	pigv-1.csv	211113	Image_02	211113_Image_02	NA	DG5256_wDMP91	spn4_plus	Balancer_GFP	pigv-1	16-28-cell	481	0	0	0	0
1639	pigv-1.csv	211113	Image_06	211113_Image_06	NA	DG5256_wDMP91	spn4_plus	Balancer_GFP	pigv-1	16-28-cell	3836	80	565	0.147289	7.0625
1640	pigv-1.csv	211109	Image_01	211109_Image_01	NA	DG5256_wDMP91	spn4_plus	Balancer_GFP	pigv-1	16-28-cell	3469	61	375	0.1081	6.14754
1641	pigv-1.csv	211109	Image_06	211109_Image_06	NA	DG5256_wDMP91	spn4_plus	Balancer_GFP	pigv-1	16-28-cell	4373	85	601	0.137434	7.07059
1642	pigv-1.csv	211109	Image_16	211109_Image_16	NA	DG5256_wDMP91	spn4_plus	Balancer_GFP	pigv-1	16-28-cell	1699	11	99	0.0582696	9
1643	pigv-1.csv	211109	Image_24	211109_Image_24	NA	DG5256_wDMP91	spn4_plus	Balancer_GFP	pigv-1	16-28-cell	2637	18	108	0.0409556	6
1644	pigv-1.csv	211109	Image_25	211109_Image_25	NA	DG5256_wDMP91	spn4_plus	Balancer_GFP	pigv-1	16-28-cell	1403	6	53	0.0377762	8.83333
1645	pigv-1.csv	211113	Image_14	211113_Image_14	NA	DG5256_wDMP91	spn4_minus	Balancer_no_GFP	pigv-1	16-28-cell	3840	57	401	0.104427	7.03509
1646	pigv-1.csv	211113	Image_18	211113_Image_18_lower_right	lower	DG5256_wDMP91	spn4_minus	Balancer_no_GFP	pigv-1	16-28-cell	3967	53	332	0.0836904	6.26415
1647	pigv-1.csv	211113	Image_18	211113_Image_18_upper_left	upper	DG5256_wDMP91	spn4_minus	Balancer_no_GFP	pigv-1	16-28-cell	3278	36	232	0.0707749	6.44444
1648	pigv-1.csv	211113	Image_22	211113_Image_22	NA	DG5256_wDMP91	spn4_minus	Balancer_no_GFP	pigv-1	16-28-cell	3944	65	402	0.101927	6.18462
1649	pigv-1.csv	211109	Image_03	211109_Image_03	NA	DG5256_wDMP91	spn4_minus	Balancer_no_GFP	pigv-1	16-28-cell	2415	25	151	0.0625259	6.04
1650	pigv-1.csv	211109	Image_11	211109_Image_11	NA	DG5256_wDMP91	spn4_minus	Balancer_no_GFP	pigv-1	16-28-cell	4376	55	341	0.077925	6.2
1651	pigv-1.csv	211109	Image_16	211109_Image_16	NA	DG5256_wDMP91	spn4_minus	Balancer_no_GFP	pigv-1	16-28-cell	3575	60	388	0.108531	6.46667
1652	pigv-1.csv	211109	Image_19	211109_Image_19	NA	DG5256_wDMP91	spn4_minus	Balancer_no_GFP	pigv-1	16-28-cell	3451	41	256	0.0741814	6.2439
1653	pigv-1.csv	211109	Image_25	211109_Image_25	NA	DG5256_wDMP91	spn4_minus	Balancer_no_GFP	pigv-1	16-28-cell	3057	48	306	0.100098	6.375
1654	pigv-1.csv	211109	Image_05	211109_Image_05	NA	N2	spn4_wt	N2	pigv-1	4-cell	6138	202	2262	0.368524	11.198
1655	pigv-1.csv	211109	Image_06	211109_Image_06	NA	N2	spn4_wt	N2	pigv-1	4-cell	8372	297	3338	0.39871	11.2391
1656	pigv-1.csv	211109	Image_07	211109_Image_07	NA	N2	spn4_wt	N2	pigv-1	4-cell	9196	246	3684	0.400609	14.9756
1657	pigv-1.csv	211109	Image_10	211109_Image_10	NA	N2	spn4_wt	N2	pigv-1	4-cell	7178	285	3320	0.462524	11.6491
1658	pigv-1.csv	211113	Image_02	211113_Image_02	NA	N2	spn4_wt	N2	pigv-1	4-cell	8102	267	3758	0.463836	14.0749
1659	pigv-1.csv	211113	Image_03	211113_Image_03	NA	N2	spn4_wt	N2	pigv-1	4-cell	7354	254	2601	0.353685	10.2402
1660	pigv-1.csv	211113	Image_08	211113_Image_08	NA	N2	spn4_wt	N2	pigv-1	4-cell	8529	278	3501	0.410482	12.5935
1661	pigv-1.csv	211113	Image_09	211113_Image_09	NA	N2	spn4_wt	N2	pigv-1	4-cell	7924	271	2715	0.34263	10.0185
1662	pigv-1.csv	211109	Image_07	211109_Image_07	NA	N2	spn4_wt	N2	pigv-1	16-28-cell	3156	49	325	0.102978	6.63265
1663	pigv-1.csv	211109	Image_08	211109_Image_08	NA	N2	spn4_wt	N2	pigv-1	16-28-cell	2282	22	150	0.0657318	6.81818
1664	pigv-1.csv	211109	Image_09	211109_Image_09	NA	N2	spn4_wt	N2	pigv-1	16-28-cell	3813	101	657	0.172305	6.50495
1665	pigv-1.csv	211109	Image_11	211109_Image_11	NA	N2	spn4_wt	N2	pigv-1	16-28-cell	1005	4	25	0.0248756	6.25
1666	pigv-1.csv	211113	Image_05	211113_Image_05	NA	N2	spn4_wt	N2	pigv-1	16-28-cell	1235	3	16	0.0129555	5.33333
1667	pigv-1.csv	211113	Image_06	211113_Image_06	NA	N2	spn4_wt	N2	pigv-1	16-28-cell	595	2	12	0.0201681	6
1668	pigv-1.csv	211113	Image_07	211113_Image_07	NA	N2	spn4_wt	N2	pigv-1	16-28-cell	1131	2	19	0.0167993	9.5
1669	pigv-1.csv	211113	Image_08	211113_Image_08	NA	N2	spn4_wt	N2	pigv-1	16-28-cell	909	5	26	0.0286029	5.2
1670	pigv-1.csv	211109	Image_04	211109_Image_04	NA	N2	spn4_wt	N2	pigv-1	12-15-cell	3897	137	1313	0.336926	9.58394
1671	pigv-1.csv	211109	Image_12	211109_Image_12	NA	N2	spn4_wt	N2	pigv-1	12-15-cell	4503	141	1289	0.286254	9.14184
1672	pigv-1.csv	211109	Image_15	211109_Image_15	NA	N2	spn4_wt	N2	pigv-1	12-15-cell	4947	165	1307	0.264201	7.92121
1673	pigv-1.csv	211109	Image_17	211109_Image_17	NA	N2	spn4_wt	N2	pigv-1	12-15-cell	4871	113	926	0.190105	8.19469
1674	pigv-1.csv	211113	Image_01	211113_Image_01	NA	N2	spn4_wt	N2	pigv-1	12-15-cell	5436	171	1648	0.303164	9.63743
1675	pigv-1.csv	211113	Image_04	211113_Image_04	NA	N2	spn4_wt	N2	pigv-1	12-15-cell	5467	186	1467	0.268337	7.8871
1676	pigv-1.csv	211113	Image_06	211113_Image_06	NA	N2	spn4_wt	N2	pigv-1	12-15-cell	4923	138	1003	0.203738	7.26812
1677	pigv-1.csv	211113	Image_07	211113_Image_07	NA	N2	spn4_wt	N2	pigv-1	12-15-cell	5265	159	1277	0.242545	8.03145
1678	pigv-1.csv	211109	Image_01	211109_Image_01	NA	N2	spn4_wt	N2	pigv-1	8-11-cell	3732	102	721	0.193194	7.06863
1679	pigv-1.csv	211109	Image_18	211109_Image_18	NA	N2	spn4_wt	N2	pigv-1	8-11-cell	4575	105	794	0.173552	7.5619
1680	pigv-1.csv	211109	Image_03	211109_Image_03	NA	N2	spn4_wt	N2	pigv-1	8-11-cell	6420	247	2371	0.369315	9.59919
1681	pigv-1.csv	211109	Image_19	211109_Image_19	NA	N2	spn4_wt	N2	pigv-1	8-11-cell	6905	266	2469	0.357567	9.28195
1682	pigv-1.csv	211113	Image_02	211113_Image_02	NA	N2	spn4_wt	N2	pigv-1	8-11-cell	8017	324	2866	0.35749	8.84568
1683	pigv-1.csv	211113	Image_03	211113_Image_03	NA	N2	spn4_wt	N2	pigv-1	8-11-cell	8166	309	3036	0.371785	9.82524
1684	pigv-1.csv	211113	Image_04	211113_Image_04	NA	N2	spn4_wt	N2	pigv-1	8-11-cell	7520	282	2724	0.362234	9.65957
1685	pigv-1.csv	211113	Image_05	211113_Image_05	NA	N2	spn4_wt	N2	pigv-1	8-11-cell	6535	253	2228	0.340933	8.80632
1686	pigv-1.csv	211109	Image_02	211109_Image_02	NA	N2	spn4_wt	N2	pigv-1	2-cell	6707	196	1594	0.237662	8.13265
1687	pigv-1.csv	211109	Image_13	211109_Image_13	NA	N2	spn4_wt	N2	pigv-1	2-cell	9210	338	3106	0.337242	9.18935
1688	pigv-1.csv	211109	Image_16	211109_Image_16	NA	N2	spn4_wt	N2	pigv-1	2-cell	8364	289	3182	0.38044	11.0104
1689	pigv-1.csv	211109	Image_14	211109_Image_14	NA	N2	spn4_wt	N2	pigv-1	2-cell	8043	287	2774	0.344896	9.66551
1690	pigv-1.csv	211113	Image_01	211113_Image_01	NA	N2	spn4_wt	N2	pigv-1	2-cell	8194	289	3142	0.383451	10.872
1691	pigv-1.csv	211113	Image_02	211113_Image_02	NA	N2	spn4_wt	N2	pigv-1	2-cell	9731	361	3155	0.324222	8.73961
1692	pigv-1.csv	211113	Image_05	211113_Image_05	NA	N2	spn4_wt	N2	pigv-1	2-cell	7703	266	2160	0.28041	8.1203
1693	pigv-1.csv	211113	Image_06	211113_Image_06	NA	N2	spn4_wt	N2	pigv-1	2-cell	7842	281	2526	0.322112	8.98932
1694	R05.csv	211015	Image_17	211015_Image_17	NA	DG5256_wDMP91	spn4_plus	Balancer_GFP	R05H11.1	8-11-cell	298	2	13	0.0436242	6.5
1695	R05.csv	211015	Image_22	211015_Image_22	NA	DG5256_wDMP91	spn4_plus	Balancer_GFP	R05H11.1	8-11-cell	392	2	13	0.0331633	6.5
1696	R05.csv	211015	Image_25	211015_Image_25	NA	DG5256_wDMP91	spn4_plus	Balancer_GFP	R05H11.1	8-11-cell	149	0	0	0	0
1697	R05.csv	211015	Image_32	211015_Image_32	NA	DG5256_wDMP91	spn4_plus	Balancer_GFP	R05H11.1	8-11-cell	210	2	12	0.0571429	6
1698	R05.csv	211018	Image_01	211018_Image_01	NA	DG5256_wDMP91	spn4_plus	Balancer_GFP	R05H11.1	8-11-cell	182	0	0	0	0
1699	R05.csv	211018	Image_19	211018_Image_19	NA	DG5256_wDMP91	spn4_plus	Balancer_GFP	R05H11.1	8-11-cell	259	2	11	0.042471	5.5
1700	R05.csv	211018	Image_24	211018_Image_24	NA	DG5256_wDMP91	spn4_plus	Balancer_GFP	R05H11.1	8-11-cell	391	3	19	0.0485934	6.33333
1701	R05.csv	211015	Image_01	211015_Image_01	NA	DG5256_wDMP91	spn4_plus	Balancer_GFP	R05H11.1	2-cell	578	2	12	0.0207612	6
1702	R05.csv	211015	Image_10	211015_Image_10	NA	DG5256_wDMP91	spn4_plus	Balancer_GFP	R05H11.1	2-cell	540	0	0	0	0
1703	R05.csv	211015	Image_15	211015_Image_15	NA	DG5256_wDMP91	spn4_plus	Balancer_GFP	R05H11.1	2-cell	506	0	0	0	0
1704	R05.csv	211015	Image_26	211015_Image_26	NA	DG5256_wDMP91	spn4_plus	Balancer_GFP	R05H11.1	2-cell	674	1	5	0.0074184	5
1705	R05.csv	211018	Image_02	211018_Image_02	NA	DG5256_wDMP91	spn4_plus	Balancer_GFP	R05H11.1	2-cell	516	0	0	0	0
1706	R05.csv	211018	Image_05	211018_Image_05	NA	DG5256_wDMP91	spn4_plus	Balancer_GFP	R05H11.1	2-cell	588	0	0	0	0
1707	R05.csv	211018	Image_06	211018_Image_06	NA	DG5256_wDMP91	spn4_plus	Balancer_GFP	R05H11.1	2-cell	566	1	6	0.0106007	6
1708	R05.csv	211018	Image_09	211018_Image_09	NA	DG5256_wDMP91	spn4_plus	Balancer_GFP	R05H11.1	2-cell	273	1	7	0.025641	7
1709	R05.csv	211018	Image_18	211018_Image_18_upper_left	upper	DG5256_wDMP91	spn4_plus	Balancer_GFP	R05H11.1	2-cell	516	1	7	0.0135659	7
1710	R05.csv	211018	Image_18	211018_Image_18_lower_right	lower	DG5256_wDMP91	spn4_plus	Balancer_GFP	R05H11.1	2-cell	847	5	27	0.0318772	5.4
1711	R05.csv	211015	Image_04	211015_Image_04	NA	DG5256_wDMP91	spn4_minus	Balancer_no_GFP	R05H11.1	2-cell	989	2	10	0.0101112	5
1712	R05.csv	211015	Image_12	211015_Image_12	NA	DG5256_wDMP91	spn4_minus	Balancer_no_GFP	R05H11.1	2-cell	873	0	0	0	0
1713	R05.csv	211015	Image_13	211015_Image_13	NA	DG5256_wDMP91	spn4_minus	Balancer_no_GFP	R05H11.1	2-cell	774	1	5	0.00645995	5
1714	R05.csv	211018	Image_08	211018_Image_08	NA	DG5256_wDMP91	spn4_minus	Balancer_no_GFP	R05H11.1	2-cell	499	0	0	0	0
1715	R05.csv	211015	Image_19	211015_Image_19	NA	DG5256_wDMP91	spn4_minus	Balancer_no_GFP	R05H11.1	2-cell	994	3	18	0.0181087	6
1716	R05.csv	211018	Image_18	211018_Image_18	NA	DG5256_wDMP91	spn4_minus	Balancer_no_GFP	R05H11.1	2-cell	639	1	5	0.00782473	5
1717	R05.csv	211018	Image_28	211018_Image_28	NA	DG5256_wDMP91	spn4_minus	Balancer_no_GFP	R05H11.1	2-cell	747	1	5	0.00669344	5
1718	R05.csv	211018	Image_30	211018_Image_30	NA	DG5256_wDMP91	spn4_minus	Balancer_no_GFP	R05H11.1	2-cell	579	0	0	0	0
1719	R05.csv	211015	Image_06	211015_Image_06_top	top	DG5256_wDMP91	spn4_plus	Balancer_GFP	R05H11.1	4-cell	498	0	0	0	0
1720	R05.csv	211015	Image_06	211015_Image_06_bottom	bottom	DG5256_wDMP91	spn4_plus	Balancer_GFP	R05H11.1	4-cell	583	3	26	0.0445969	8.66667
1721	R05.csv	211015	Image_11	211015_Image_11	NA	DG5256_wDMP91	spn4_plus	Balancer_GFP	R05H11.1	4-cell	559	2	14	0.0250447	7
1722	R05.csv	211015	Image_16	211015_Image_16	NA	DG5256_wDMP91	spn4_plus	Balancer_GFP	R05H11.1	4-cell	563	4	26	0.0461812	6.5
1723	R05.csv	211015	Image_28	211015_Image_28	NA	DG5256_wDMP91	spn4_plus	Balancer_GFP	R05H11.1	4-cell	397	1	5	0.0125945	5
1724	R05.csv	211018	Image_04	211018_Image_04	NA	DG5256_wDMP91	spn4_plus	Balancer_GFP	R05H11.1	4-cell	140	0	0	0	0
1725	R05.csv	211018	Image_06	211018_Image_06	NA	DG5256_wDMP91	spn4_plus	Balancer_GFP	R05H11.1	4-cell	411	3	17	0.0413625	5.66667
1726	R05.csv	211018	Image_13	211018_Image_13	NA	DG5256_wDMP91	spn4_plus	Balancer_GFP	R05H11.1	4-cell	437	1	6	0.01373	6
1727	R05.csv	211018	Image_24	211018_Image_24	NA	DG5256_wDMP91	spn4_plus	Balancer_GFP	R05H11.1	4-cell	407	3	27	0.0663391	9
1728	R05.csv	211015	Image_02	211015_Image_02	NA	DG5256_wDMP91	spn4_minus	Balancer_no_GFP	R05H11.1	4-cell	517	0	0	0	0
1729	R05.csv	211015	Image_29	211015_Image_29	NA	DG5256_wDMP91	spn4_minus	Balancer_no_GFP	R05H11.1	4-cell	698	3	15	0.02149	5
1730	R05.csv	211015	Image_36	211015_Image_36	NA	DG5256_wDMP91	spn4_minus	Balancer_no_GFP	R05H11.1	4-cell	739	0	0	0	0
1731	R05.csv	211018	Image_03	211018_Image_03	NA	DG5256_wDMP91	spn4_minus	Balancer_no_GFP	R05H11.1	4-cell	684	0	0	0	0
1732	R05.csv	211018	Image_10	211018_Image_10	NA	DG5256_wDMP91	spn4_minus	Balancer_no_GFP	R05H11.1	4-cell	719	0	0	0	0
1733	R05.csv	211018	Image_17	211018_Image_17	NA	DG5256_wDMP91	spn4_minus	Balancer_no_GFP	R05H11.1	4-cell	772	0	0	0	0
1734	R05.csv	211018	Image_29	211018_Image_29	NA	DG5256_wDMP91	spn4_minus	Balancer_no_GFP	R05H11.1	4-cell	563	0	0	0	0
1735	R05.csv	211018	Image_31	211018_Image_31	NA	DG5256_wDMP91	spn4_minus	Balancer_no_GFP	R05H11.1	4-cell	331	1	5	0.0151057	5
1736	R05.csv	211015	Image_20	211015_Image_20	NA	DG5256_wDMP91	spn4_minus	Balancer_no_GFP	R05H11.1	8-11-cell	638	0	0	0	0
1737	R05.csv	211015	Image_21	211015_Image_21	NA	DG5256_wDMP91	spn4_minus	Balancer_no_GFP	R05H11.1	8-11-cell	433	0	0	0	0
1738	R05.csv	211015	Image_35	211015_Image_35	NA	DG5256_wDMP91	spn4_minus	Balancer_no_GFP	R05H11.1	8-11-cell	664	0	0	0	0
1739	R05.csv	211018	Image_15	211018_Image_15	NA	DG5256_wDMP91	spn4_minus	Balancer_no_GFP	R05H11.1	8-11-cell	631	1	6	0.00950872	6
1740	R05.csv	211018	Image_27	211018_Image_27	NA	DG5256_wDMP91	spn4_minus	Balancer_no_GFP	R05H11.1	8-11-cell	499	0	0	0	0
1741	R05.csv	211018	Image_32	211018_Image_32	NA	DG5256_wDMP91	spn4_minus	Balancer_no_GFP	R05H11.1	8-11-cell	523	0	0	0	0
1742	R05.csv	211015	Image_03	211015_Image_03	NA	DG5256_wDMP91	spn4_plus	Balancer_GFP	R05H11.1	12-15-cell	251	1	6	0.0239044	6
1743	R05.csv	211015	Image_24	211015_Image_24	NA	DG5256_wDMP91	spn4_plus	Balancer_GFP	R05H11.1	12-15-cell	135	0	0	0	0
1744	R05.csv	211015	Image_28	211015_Image_28	NA	DG5256_wDMP91	spn4_plus	Balancer_GFP	R05H11.1	12-15-cell	182	1	6	0.032967	6
1745	R05.csv	211015	Image_30	211015_Image_30	NA	DG5256_wDMP91	spn4_plus	Balancer_GFP	R05H11.1	12-15-cell	150	0	0	0	0
1746	R05.csv	211018	Image_07	211018_Image_07	NA	DG5256_wDMP91	spn4_plus	Balancer_GFP	R05H11.1	12-15-cell	149	0	0	0	0
1747	R05.csv	211018	Image_14	211018_Image_14	NA	DG5256_wDMP91	spn4_plus	Balancer_GFP	R05H11.1	12-15-cell	96	0	0	0	0
1748	R05.csv	211018	Image_20	211018_Image_20	NA	DG5256_wDMP91	spn4_plus	Balancer_GFP	R05H11.1	12-15-cell	238	2	16	0.0672269	8
1749	R05.csv	211018	Image_21	211018_Image_21	NA	DG5256_wDMP91	spn4_plus	Balancer_GFP	R05H11.1	12-15-cell	212	1	5	0.0235849	5
1750	R05.csv	211015	Image_15	211015_Image_15	NA	DG5256_wDMP91	spn4_minus	Balancer_no_GFP	R05H11.1	12-15-cell	561	1	6	0.0106952	6
1751	R05.csv	211015	Image_18	211015_Image_18	NA	DG5256_wDMP91	spn4_minus	Balancer_no_GFP	R05H11.1	12-15-cell	329	1	5	0.0151976	5
1752	R05.csv	211015	Image_23	211015_Image_23	NA	DG5256_wDMP91	spn4_minus	Balancer_no_GFP	R05H11.1	12-15-cell	598	0	0	0	0
1753	R05.csv	211015	Image_31	211015_Image_31	NA	DG5256_wDMP91	spn4_minus	Balancer_no_GFP	R05H11.1	12-15-cell	451	0	0	0	0
1754	R05.csv	211015	Image_34	211015_Image_34	NA	DG5256_wDMP91	spn4_minus	Balancer_no_GFP	R05H11.1	12-15-cell	736	1	5	0.00679348	5
1755	R05.csv	211018	Image_09	211018_Image_09	NA	DG5256_wDMP91	spn4_minus	Balancer_no_GFP	R05H11.1	12-15-cell	312	0	0	0	0
1756	R05.csv	211018	Image_22	211018_Image_22	NA	DG5256_wDMP91	spn4_minus	Balancer_no_GFP	R05H11.1	12-15-cell	697	0	0	0	0
1757	R05.csv	211018	Image_23	211018_Image_23	NA	DG5256_wDMP91	spn4_minus	Balancer_no_GFP	R05H11.1	12-15-cell	579	1	5	0.00863558	5
1758	R05.csv	211018	Image_25	211018_Image_25	NA	DG5256_wDMP91	spn4_minus	Balancer_no_GFP	R05H11.1	12-15-cell	556	0	0	0	0
1759	R05.csv	211015	Image_11	211015_Image_11	NA	DG5256_wDMP91	spn4_plus	Balancer_GFP	R05H11.1	16-28-cell	360	3	42	0.116667	14
1760	R05.csv	211015	Image_14	211015_Image_14_leftr	leftr	DG5256_wDMP91	spn4_plus	Balancer_GFP	R05H11.1	16-28-cell	149	0	0	0	0
1761	R05.csv	211015	Image_14	211015_Image_14_right	right	DG5256_wDMP91	spn4_plus	Balancer_GFP	R05H11.1	16-28-cell	308	0	0	0	0
1762	R05.csv	211018	Image_02	211018_Image_02	NA	DG5256_wDMP91	spn4_plus	Balancer_GFP	R05H11.1	16-28-cell	113	0	0	0	0
1763	R05.csv	211018	Image_14	211018_Image_14	NA	DG5256_wDMP91	spn4_plus	Balancer_GFP	R05H11.1	16-28-cell	102	2	19	0.186275	9.5
1764	R05.csv	211018	Image_15	211018_Image_15	NA	DG5256_wDMP91	spn4_plus	Balancer_GFP	R05H11.1	16-28-cell	176	0	0	0	0
1765	R05.csv	211015	Image_05	211015_Image_05	NA	DG5256_wDMP91	spn4_plus	Balancer_GFP	R05H11.1	16-28-cell	142	1	11	0.0774648	11
1766	R05.csv	211015	Image_07	211015_Image_07	NA	DG5256_wDMP91	spn4_minus	Balancer_no_GFP	R05H11.1	16-28-cell	643	0	0	0	0
1767	R05.csv	211015	Image_09	211015_Image_09	NA	DG5256_wDMP91	spn4_minus	Balancer_no_GFP	R05H11.1	16-28-cell	449	1	5	0.0111359	5
1768	R05.csv	211015	Image_27	211015_Image_27	NA	DG5256_wDMP91	spn4_minus	Balancer_no_GFP	R05H11.1	16-28-cell	185	0	0	0	0
1769	R05.csv	211015	Image_33	211015_Image_33	NA	DG5256_wDMP91	spn4_minus	Balancer_no_GFP	R05H11.1	16-28-cell	540	0	0	0	0
1770	R05.csv	211018	Image_07	211018_Image_07	NA	DG5256_wDMP91	spn4_minus	Balancer_no_GFP	R05H11.1	16-28-cell	330	1	5	0.0151515	5
1771	R05.csv	211018	Image_09	211018_Image_09	NA	DG5256_wDMP91	spn4_minus	Balancer_no_GFP	R05H11.1	16-28-cell	159	0	0	0	0
1772	R05.csv	211018	Image_12	211018_Image_12	NA	DG5256_wDMP91	spn4_minus	Balancer_no_GFP	R05H11.1	16-28-cell	386	0	0	0	0
1773	R05.csv	211018	Image_13	211018_Image_13	NA	DG5256_wDMP91	spn4_minus	Balancer_no_GFP	R05H11.1	16-28-cell	192	0	0	0	0
1774	R05.csv	211018	Image_16	211018_Image_16	NA	DG5256_wDMP91	spn4_minus	Balancer_no_GFP	R05H11.1	16-28-cell	348	0	0	0	0
1775	R05.csv	211015	Image_03	211015_Image_03	NA	N2	spn4_wt	N2	R05H11.1	2-cell	615	1	10	0.0162602	10
1776	R05.csv	211015	Image_06	211015_Image_06	NA	N2	spn4_wt	N2	R05H11.1	2-cell	437	1	8	0.0183066	8
1777	R05.csv	211015	Image_11	211015_Image_11	NA	N2	spn4_wt	N2	R05H11.1	2-cell	550	1	11	0.02	11
1778	R05.csv	211015	Image_14	211015_Image_14	NA	N2	spn4_wt	N2	R05H11.1	2-cell	488	1	5	0.0102459	5
1779	R05.csv	211015	Image_16	211015_Image_16	NA	N2	spn4_wt	N2	R05H11.1	2-cell	470	2	11	0.0234043	5.5
1780	R05.csv	211018	Image_02	211018_Image_02	NA	N2	spn4_wt	N2	R05H11.1	2-cell	706	6	35	0.0495751	5.83333
1781	R05.csv	211018	Image_09	211018_Image_09	NA	N2	spn4_wt	N2	R05H11.1	2-cell	684	3	19	0.0277778	6.33333
1782	R05.csv	211018	Image_10	211018_Image_10	NA	N2	spn4_wt	N2	R05H11.1	2-cell	721	3	22	0.0305132	7.33333
1783	R05.csv	211018	Image_16	211018_Image_16	NA	N2	spn4_wt	N2	R05H11.1	2-cell	688	3	18	0.0261628	6
1784	R05.csv	211015	Image_08	211015_Image_08	NA	N2	spn4_wt	N2	R05H11.1	4-cell	561	3	16	0.0285205	5.33333
1785	R05.csv	211015	Image_10	211015_Image_10	NA	N2	spn4_wt	N2	R05H11.1	4-cell	587	2	11	0.0187394	5.5
1786	R05.csv	211015	Image_14	211015_Image_14	NA	N2	spn4_wt	N2	R05H11.1	4-cell	463	3	15	0.0323974	5
1787	R05.csv	211015	Image_17	211015_Image_17	NA	N2	spn4_wt	N2	R05H11.1	4-cell	423	5	38	0.0898345	7.6
1788	R05.csv	211018	Image_01	211018_Image_01	NA	N2	spn4_wt	N2	R05H11.1	4-cell	595	3	22	0.0369748	7.33333
1789	R05.csv	211018	Image_05	211018_Image_05	NA	N2	spn4_wt	N2	R05H11.1	4-cell	711	5	30	0.0421941	6
1790	R05.csv	211018	Image_08	211018_Image_08	NA	N2	spn4_wt	N2	R05H11.1	4-cell	503	0	0	0	0
1791	R05.csv	211018	Image_13	211018_Image_13	NA	N2	spn4_wt	N2	R05H11.1	4-cell	347	0	0	0	0
1792	R05.csv	211015	Image_01	211015_Image_01_left	left	N2	spn4_wt	N2	R05H11.1	8-11-cell	237	3	15	0.0632911	5
1793	R05.csv	211015	Image_01	211015_Image_01_right	right	N2	spn4_wt	N2	R05H11.1	8-11-cell	336	3	16	0.047619	5.33333
1794	R05.csv	211015	Image_07	211015_Image_07	NA	N2	spn4_wt	N2	R05H11.1	8-11-cell	304	4	33	0.108553	8.25
1795	R05.csv	211015	Image_12	211015_Image_12	NA	N2	spn4_wt	N2	R05H11.1	8-11-cell	276	0	0	0	0
1796	R05.csv	211015	Image_13	211015_Image_13	NA	N2	spn4_wt	N2	R05H11.1	8-11-cell	356	3	15	0.0421348	5
1797	R05.csv	211018	Image_12	211018_Image_12	NA	N2	spn4_wt	N2	R05H11.1	8-11-cell	251	1	5	0.0199203	5
1798	R05.csv	211018	Image_15	211018_Image_15	NA	N2	spn4_wt	N2	R05H11.1	8-11-cell	346	3	18	0.0520231	6
1799	R05.csv	211015	Image_04	211015_Image_04	NA	N2	spn4_wt	N2	R05H11.1	12-15-cell	230	1	7	0.0304348	7
1800	R05.csv	211015	Image_05	211015_Image_05	NA	N2	spn4_wt	N2	R05H11.1	12-15-cell	268	1	5	0.0186567	5
1801	R05.csv	211015	Image_13	211015_Image_13	NA	N2	spn4_wt	N2	R05H11.1	12-15-cell	336	0	0	0	0
1802	R05.csv	211018	Image_03	211018_Image_03	NA	N2	spn4_wt	N2	R05H11.1	12-15-cell	228	1	5	0.0219298	5
1803	R05.csv	211015	Image_02	211015_Image_02	NA	N2	spn4_wt	N2	R05H11.1	12-15-cell	233	0	0	0	0
1804	R05.csv	211018	Image_08	211018_Image_08	NA	N2	spn4_wt	N2	R05H11.1	12-15-cell	212	2	10	0.0471698	5
1805	R05.csv	211018	Image_09	211018_Image_09	NA	N2	spn4_wt	N2	R05H11.1	12-15-cell	187	3	31	0.165775	10.3333
1806	R05.csv	211018	Image_11	211018_Image_11	NA	N2	spn4_wt	N2	R05H11.1	12-15-cell	228	0	0	0	0
1807	R05.csv	211018	Image_13	211018_Image_13	NA	N2	spn4_wt	N2	R05H11.1	12-15-cell	185	1	5	0.027027	5
1808	R05.csv	211015	Image_02	211015_Image_02	NA	N2	spn4_wt	N2	R05H11.1	16-28-cell	238	0	0	0	0
1809	R05.csv	211015	Image_09	211015_Image_09_left	left	N2	spn4_wt	N2	R05H11.1	16-28-cell	338	1	5	0.0147929	5
1810	R05.csv	211015	Image_09	211015_Image_09_right	right	N2	spn4_wt	N2	R05H11.1	16-28-cell	296	1	5	0.0168919	5
1811	R05.csv	211015	Image_15	211015_Image_15	NA	N2	spn4_wt	N2	R05H11.1	16-28-cell	148	1	18	0.121622	18
1812	R05.csv	211018	Image_04	211018_Image_04	NA	N2	spn4_wt	N2	R05H11.1	16-28-cell	326	2	25	0.0766871	12.5
1813	R05.csv	211018	Image_06	211018_Image_06	NA	N2	spn4_wt	N2	R05H11.1	16-28-cell	192	1	8	0.0416667	8
1814	R05.csv	211018	Image_07	211018_Image_07	NA	N2	spn4_wt	N2	R05H11.1	16-28-cell	267	0	0	0	0
1815	R05.csv	211018	Image_14	211018_Image_14	NA	N2	spn4_wt	N2	R05H11.1	16-28-cell	268	2	18	0.0671642	9
1816	vab-2.csv	211102	Image_08	211102_Image_08	NA	DG5256_wDMP91	spn4_plus	Balancer_GFP	vab-2	2-cell	161	0	0	0	0
1817	vab-2.csv	211102	Image_11	211102_Image_11	NA	DG5256_wDMP91	spn4_plus	Balancer_GFP	vab-2	2-cell	158	0	0	0	0
1818	vab-2.csv	211102	Image_18	211102_Image_18	NA	DG5256_wDMP91	spn4_plus	Balancer_GFP	vab-2	2-cell	156	0	0	0	0
1819	vab-2.csv	211102	Image_19	211102_Image_19	NA	DG5256_wDMP91	spn4_plus	Balancer_GFP	vab-2	2-cell	167	1	6	0.0359281	6
1820	vab-2.csv	211105	Image_11	211105_Image_11	NA	DG5256_wDMP91	spn4_plus	Balancer_GFP	vab-2	2-cell	225	0	0	0	0
1821	vab-2.csv	211105	Image_12	211105_Image_12	NA	DG5256_wDMP91	spn4_plus	Balancer_GFP	vab-2	2-cell	307	0	0	0	0
1822	vab-2.csv	211105	Image_16	211105_Image_16	NA	DG5256_wDMP91	spn4_plus	Balancer_GFP	vab-2	2-cell	244	0	0	0	0
1823	vab-2.csv	211105	Image_19	211105_Image_19	NA	DG5256_wDMP91	spn4_plus	Balancer_GFP	vab-2	2-cell	311	1	33	0.106109	33
1824	vab-2.csv	211102	Image_04	211102_Image_04	NA	DG5256_wDMP91	spn4_plus	Balancer_GFP	vab-2	16-28-cell	81	0	0	0	0
1825	vab-2.csv	211102	Image_12	211102_Image_12	NA	DG5256_wDMP91	spn4_plus	Balancer_GFP	vab-2	16-28-cell	137	1	5	0.0364963	5
1826	vab-2.csv	211102	Image_29	211102_Image_29	NA	DG5256_wDMP91	spn4_plus	Balancer_GFP	vab-2	16-28-cell	40	0	0	0	0
1827	vab-2.csv	211105	Image_01	211105_Image_01	NA	DG5256_wDMP91	spn4_plus	Balancer_GFP	vab-2	16-28-cell	494	1	7	0.01417	7
1828	vab-2.csv	211105	Image_06	211105_Image_06	NA	DG5256_wDMP91	spn4_plus	Balancer_GFP	vab-2	16-28-cell	968	3	15	0.0154959	5
1829	vab-2.csv	211105	Image_13	211105_Image_13	NA	DG5256_wDMP91	spn4_plus	Balancer_GFP	vab-2	16-28-cell	127	0	0	0	0
1830	vab-2.csv	211105	Image_14	211105_Image_14	NA	DG5256_wDMP91	spn4_plus	Balancer_GFP	vab-2	16-28-cell	126	1	5	0.0396825	5
1831	vab-2.csv	211105	Image_30	211105_Image_30	NA	DG5256_wDMP91	spn4_plus	Balancer_GFP	vab-2	16-28-cell	60	0	0	0	0
1832	vab-2.csv	211102	Image_06	211102_Image_06	NA	DG5256_wDMP91	spn4_plus	Balancer_GFP	vab-2	4-cell	106	1	5	0.0471698	5
1833	vab-2.csv	211102	Image_07	211102_Image_07	NA	DG5256_wDMP91	spn4_plus	Balancer_GFP	vab-2	4-cell	146	0	0	0	0
1834	vab-2.csv	211102	Image_16	211102_Image_16	NA	DG5256_wDMP91	spn4_plus	Balancer_GFP	vab-2	4-cell	168	0	0	0	0
1835	vab-2.csv	211105	Image_12	211105_Image_12	NA	DG5256_wDMP91	spn4_plus	Balancer_GFP	vab-2	4-cell	212	1	6	0.0283019	6
1836	vab-2.csv	211105	Image_21	211105_Image_21	NA	DG5256_wDMP91	spn4_plus	Balancer_GFP	vab-2	4-cell	224	0	0	0	0
1837	vab-2.csv	211105	Image_26	211105_Image_26	NA	DG5256_wDMP91	spn4_plus	Balancer_GFP	vab-2	4-cell	146	0	0	0	0
1838	vab-2.csv	211105	Image_23	211105_Image_23	NA	DG5256_wDMP91	spn4_plus	Balancer_GFP	vab-2	4-cell	127	0	0	0	0
1839	vab-2.csv	211102	Image_01	211102_Image_01	NA	DG5256_wDMP91	spn4_plus	Balancer_GFP	vab-2	8-11-cell	59	0	0	0	0
1840	vab-2.csv	211102	Image_13	211102_Image_13	NA	DG5256_wDMP91	spn4_plus	Balancer_GFP	vab-2	8-11-cell	45	0	0	0	0
1841	vab-2.csv	211102	Image_15	211102_Image_15	NA	DG5256_wDMP91	spn4_plus	Balancer_GFP	vab-2	8-11-cell	93	0	0	0	0
1842	vab-2.csv	211102	Image_17	211102_Image_17	NA	DG5256_wDMP91	spn4_plus	Balancer_GFP	vab-2	8-11-cell	69	0	0	0	0
1843	vab-2.csv	211102	Image_26	211102_Image_26	NA	DG5256_wDMP91	spn4_plus	Balancer_GFP	vab-2	8-11-cell	111	0	0	0	0
1844	vab-2.csv	211102	Image_32	211102_Image_32	NA	DG5256_wDMP91	spn4_plus	Balancer_GFP	vab-2	8-11-cell	135	1	5	0.037037	5
1845	vab-2.csv	211105	Image_04	211105_Image_04	NA	DG5256_wDMP91	spn4_plus	Balancer_GFP	vab-2	8-11-cell	182	0	0	0	0
1846	vab-2.csv	211105	Image_05	211105_Image_05	NA	DG5256_wDMP91	spn4_plus	Balancer_GFP	vab-2	8-11-cell	151	0	0	0	0
1847	vab-2.csv	211102	Image_23	211102_Image_23	NA	DG5256_wDMP91	spn4_plus	Balancer_GFP	vab-2	12-15-cell	75	0	0	0	0
1848	vab-2.csv	211102	Image_31	211102_Image_31	NA	DG5256_wDMP91	spn4_plus	Balancer_GFP	vab-2	12-15-cell	46	0	0	0	0
1849	vab-2.csv	211102	Image_32	211102_Image_32	NA	DG5256_wDMP91	spn4_plus	Balancer_GFP	vab-2	12-15-cell	98	0	0	0	0
1850	vab-2.csv	211105	Image_03	211105_Image_03	NA	DG5256_wDMP91	spn4_plus	Balancer_GFP	vab-2	12-15-cell	90	0	0	0	0
1851	vab-2.csv	211102	Image_33	211102_Image_33_top	top	DG5256_wDMP91	spn4_plus	Balancer_GFP	vab-2	12-15-cell	99	0	0	0	0
1852	vab-2.csv	211102	Image_33	211102_Image_33_bottom	bottom	DG5256_wDMP91	spn4_plus	Balancer_GFP	vab-2	12-15-cell	50	0	0	0	0
1853	vab-2.csv	211105	Image_07	211105_Image_07	NA	DG5256_wDMP91	spn4_plus	Balancer_GFP	vab-2	12-15-cell	198	0	0	0	0
1854	vab-2.csv	211105	Image_08	211105_Image_08	NA	DG5256_wDMP91	spn4_plus	Balancer_GFP	vab-2	12-15-cell	89	0	0	0	0
1855	vab-2.csv	211105	Image_09	211105_Image_09	NA	DG5256_wDMP91	spn4_plus	Balancer_GFP	vab-2	12-15-cell	81	0	0	0	0
1856	vab-2.csv	211102	Image_20	211102_Image_20	NA	DG5256_wDMP91	spn4_minus	Balancer_no_GFP	vab-2	2-cell	84	0	0	0	0
1857	vab-2.csv	211102	Image_09	211102_Image_09	NA	DG5256_wDMP91	spn4_minus	Balancer_no_GFP	vab-2	2-cell	269	0	0	0	0
1858	vab-2.csv	211102	Image_03	211102_Image_03	NA	DG5256_wDMP91	spn4_minus	Balancer_no_GFP	vab-2	2-cell	177	0	0	0	0
1859	vab-2.csv	211102	Image_25	211102_Image_25	NA	DG5256_wDMP91	spn4_minus	Balancer_no_GFP	vab-2	2-cell	100	0	0	0	0
1860	vab-2.csv	211102	Image_37	211102_Image_37	NA	DG5256_wDMP91	spn4_minus	Balancer_no_GFP	vab-2	2-cell	156	0	0	0	0
1861	vab-2.csv	211105	Image_17	211105_Image_17	NA	DG5256_wDMP91	spn4_minus	Balancer_no_GFP	vab-2	2-cell	136	0	0	0	0
1862	vab-2.csv	211105	Image_18	211105_Image_18	NA	DG5256_wDMP91	spn4_minus	Balancer_no_GFP	vab-2	2-cell	235	0	0	0	0
1863	vab-2.csv	211105	Image_27	211105_Image_27	NA	DG5256_wDMP91	spn4_minus	Balancer_no_GFP	vab-2	2-cell	177	0	0	0	0
1864	vab-2.csv	211102	Image_18	211102_Image_18	NA	DG5256_wDMP91	spn4_minus	Balancer_no_GFP	vab-2	4-cell	165	0	0	0	0
1865	vab-2.csv	211102	Image_21	211102_Image_21	NA	DG5256_wDMP91	spn4_minus	Balancer_no_GFP	vab-2	4-cell	193	0	0	0	0
1866	vab-2.csv	211102	Image_22	211102_Image_22	NA	DG5256_wDMP91	spn4_minus	Balancer_no_GFP	vab-2	4-cell	191	0	0	0	0
1867	vab-2.csv	211102	Image_23	211102_Image_23	NA	DG5256_wDMP91	spn4_minus	Balancer_no_GFP	vab-2	4-cell	155	0	0	0	0
1868	vab-2.csv	211105	Image_13	211105_Image_13	NA	DG5256_wDMP91	spn4_minus	Balancer_no_GFP	vab-2	4-cell	257	0	0	0	0
1869	vab-2.csv	211105	Image_15	211105_Image_15	NA	DG5256_wDMP91	spn4_minus	Balancer_no_GFP	vab-2	4-cell	251	0	0	0	0
1870	vab-2.csv	211105	Image_22	211105_Image_22	NA	DG5256_wDMP91	spn4_minus	Balancer_no_GFP	vab-2	4-cell	182	1	10	0.0549451	10
1871	vab-2.csv	211105	Image_24	211105_Image_24	NA	DG5256_wDMP91	spn4_minus	Balancer_no_GFP	vab-2	4-cell	209	1	5	0.0239234	5
1872	vab-2.csv	211105	Image_25	211105_Image_25	NA	DG5256_wDMP91	spn4_minus	Balancer_no_GFP	vab-2	4-cell	186	0	0	0	0
1873	vab-2.csv	211102	Image_01	211102_Image_01	NA	DG5256_wDMP91	spn4_minus	Balancer_no_GFP	vab-2	8-11-cell	169	0	0	0	0
1874	vab-2.csv	211102	Image_14	211102_Image_14	NA	DG5256_wDMP91	spn4_minus	Balancer_no_GFP	vab-2	8-11-cell	234	0	0	0	0
1875	vab-2.csv	211102	Image_27	211102_Image_27_top	top	DG5256_wDMP91	spn4_minus	Balancer_no_GFP	vab-2	8-11-cell	65	0	0	0	0
1876	vab-2.csv	211102	Image_27	211102_Image_27_bottom	bottom	DG5256_wDMP91	spn4_minus	Balancer_no_GFP	vab-2	8-11-cell	212	0	0	0	0
1877	vab-2.csv	211102	Image_34	211102_Image_34	NA	DG5256_wDMP91	spn4_minus	Balancer_no_GFP	vab-2	8-11-cell	147	0	0	0	0
1878	vab-2.csv	211105	Image_02	211105_Image_02	NA	DG5256_wDMP91	spn4_minus	Balancer_no_GFP	vab-2	8-11-cell	48	0	0	0	0
1879	vab-2.csv	211105	Image_10	211105_Image_10	NA	DG5256_wDMP91	spn4_minus	Balancer_no_GFP	vab-2	8-11-cell	222	0	0	0	0
1880	vab-2.csv	211105	Image_15	211105_Image_15	NA	DG5256_wDMP91	spn4_minus	Balancer_no_GFP	vab-2	8-11-cell	183	0	0	0	0
1881	vab-2.csv	211102	Image_02	211102_Image_02	NA	DG5256_wDMP91	spn4_minus	Balancer_no_GFP	vab-2	12-15-cell	177	0	0	0	0
1882	vab-2.csv	211102	Image_35	211102_Image_35	NA	DG5256_wDMP91	spn4_minus	Balancer_no_GFP	vab-2	12-15-cell	213	0	0	0	0
1883	vab-2.csv	211102	Image_36	211102_Image_36	NA	DG5256_wDMP91	spn4_minus	Balancer_no_GFP	vab-2	12-15-cell	181	0	0	0	0
1884	vab-2.csv	211102	Image_37	211102_Image_37	NA	DG5256_wDMP91	spn4_minus	Balancer_no_GFP	vab-2	12-15-cell	151	0	0	0	0
1885	vab-2.csv	211105	Image_14	211105_Image_14	NA	DG5256_wDMP91	spn4_minus	Balancer_no_GFP	vab-2	12-15-cell	145	0	0	0	0
1886	vab-2.csv	211105	Image_20	211105_Image_20	NA	DG5256_wDMP91	spn4_minus	Balancer_no_GFP	vab-2	12-15-cell	59	0	0	0	0
1887	vab-2.csv	211105	Image_28	211105_Image_28	NA	DG5256_wDMP91	spn4_minus	Balancer_no_GFP	vab-2	12-15-cell	249	0	0	0	0
1888	vab-2.csv	211105	Image_29	211105_Image_29	NA	DG5256_wDMP91	spn4_minus	Balancer_no_GFP	vab-2	12-15-cell	99	0	0	0	0
1889	vab-2.csv	211102	Image_10	211102_Image_10	NA	DG5256_wDMP91	spn4_minus	Balancer_no_GFP	vab-2	16-28-cell	166	0	0	0	0
1890	vab-2.csv	211102	Image_05	211102_Image_05	NA	DG5256_wDMP91	spn4_minus	Balancer_no_GFP	vab-2	16-28-cell	156	0	0	0	0
1891	vab-2.csv	211102	Image_24	211102_Image_24	NA	DG5256_wDMP91	spn4_minus	Balancer_no_GFP	vab-2	16-28-cell	147	0	0	0	0
1892	vab-2.csv	211102	Image_28	211102_Image_28	NA	DG5256_wDMP91	spn4_minus	Balancer_no_GFP	vab-2	16-28-cell	131	1	6	0.0458015	6
1893	vab-2.csv	211102	Image_30	211102_Image_30_upper_right	upper	DG5256_wDMP91	spn4_minus	Balancer_no_GFP	vab-2	16-28-cell	151	0	0	0	0
1894	vab-2.csv	211105	Image_01	211105_Image_01	NA	DG5256_wDMP91	spn4_minus	Balancer_no_GFP	vab-2	16-28-cell	98	1	5	0.0510204	5
1895	vab-2.csv	211102	Image_30	211102_Image_30_bottom_left	bottom	DG5256_wDMP91	spn4_minus	Balancer_no_GFP	vab-2	16-28-cell	129	0	0	0	0
1896	vab-2.csv	211105	Image_02	211105_Image_02	NA	DG5256_wDMP91	spn4_minus	Balancer_no_GFP	vab-2	16-28-cell	145	1	8	0.0551724	8
1897	vab-2.csv	211102	Image_03	211102_Image_03	NA	N2	spn4_wt	N2	vab-2	2-cell	155	1	5	0.0322581	5
1898	vab-2.csv	211102	Image_04	211102_Image_04	NA	N2	spn4_wt	N2	vab-2	2-cell	227	0	0	0	0
1899	vab-2.csv	211102	Image_05	211102_Image_05	NA	N2	spn4_wt	N2	vab-2	2-cell	180	0	0	0	0
1900	vab-2.csv	211102	Image_09	211102_Image_09	NA	N2	spn4_wt	N2	vab-2	2-cell	109	0	0	0	0
1901	vab-2.csv	211102	Image_10	211102_Image_10	NA	N2	spn4_wt	N2	vab-2	2-cell	203	0	0	0	0
1902	vab-2.csv	211102	Image_13	211102_Image_13	NA	N2	spn4_wt	N2	vab-2	2-cell	24	0	0	0	0
1903	vab-2.csv	211105	Image_04	211105_Image_04	NA	N2	spn4_wt	N2	vab-2	2-cell	199	0	0	0	0
1904	vab-2.csv	211105	Image_07	211105_Image_07	NA	N2	spn4_wt	N2	vab-2	2-cell	188	0	0	0	0
1905	vab-2.csv	211102	Image_02	211102_Image_02	NA	N2	spn4_wt	N2	vab-2	8-11-cell	123	0	0	0	0
1906	vab-2.csv	211102	Image_05	211102_Image_05	NA	N2	spn4_wt	N2	vab-2	8-11-cell	79	0	0	0	0
1907	vab-2.csv	211102	Image_08	211102_Image_08_left	left	N2	spn4_wt	N2	vab-2	8-11-cell	175	0	0	0	0
1908	vab-2.csv	211102	Image_08	211102_Image_08_right	right	N2	spn4_wt	N2	vab-2	8-11-cell	78	0	0	0	0
1909	vab-2.csv	211105	Image_06	211105_Image_06	NA	N2	spn4_wt	N2	vab-2	8-11-cell	158	0	0	0	0
1910	vab-2.csv	211105	Image_08	211105_Image_08	NA	N2	spn4_wt	N2	vab-2	8-11-cell	94	0	0	0	0
1911	vab-2.csv	211105	Image_14	211105_Image_14	NA	N2	spn4_wt	N2	vab-2	8-11-cell	90	0	0	0	0
1912	vab-2.csv	211105	Image_17	211105_Image_17	NA	N2	spn4_wt	N2	vab-2	8-11-cell	135	0	0	0	0
1913	vab-2.csv	211102	Image_01	211102_Image_01	NA	N2	spn4_wt	N2	vab-2	4-cell	116	0	0	0	0
1914	vab-2.csv	211102	Image_11	211102_Image_11	NA	N2	spn4_wt	N2	vab-2	4-cell	110	0	0	0	0
1915	vab-2.csv	211102	Image_13	211102_Image_13	NA	N2	spn4_wt	N2	vab-2	4-cell	240	0	0	0	0
1916	vab-2.csv	211102	Image_14	211102_Image_14	NA	N2	spn4_wt	N2	vab-2	4-cell	221	0	0	0	0
1917	vab-2.csv	211105	Image_05	211105_Image_05	NA	N2	spn4_wt	N2	vab-2	4-cell	209	0	0	0	0
1918	vab-2.csv	211105	Image_06	211105_Image_06	NA	N2	spn4_wt	N2	vab-2	4-cell	161	0	0	0	0
1919	vab-2.csv	211105	Image_10	211105_Image_10	NA	N2	spn4_wt	N2	vab-2	4-cell	53	0	0	0	0
1920	vab-2.csv	211105	Image_11	211105_Image_11	NA	N2	spn4_wt	N2	vab-2	4-cell	143	0	0	0	0
1921	vab-2.csv	211105	Image_15	211105_Image_15	NA	N2	spn4_wt	N2	vab-2	4-cell	118	0	0	0	0
1922	vab-2.csv	211102	Image_09	211102_Image_09	NA	N2	spn4_wt	N2	vab-2	12-15-cell	92	0	0	0	0
1923	vab-2.csv	211102	Image_10	211102_Image_10	NA	N2	spn4_wt	N2	vab-2	12-15-cell	89	0	0	0	0
1924	vab-2.csv	211102	Image_12	211102_Image_12	NA	N2	spn4_wt	N2	vab-2	12-15-cell	127	0	0	0	0
1925	vab-2.csv	211102	Image_15	211102_Image_15	NA	N2	spn4_wt	N2	vab-2	12-15-cell	97	2	10	0.103093	5
1926	vab-2.csv	211105	Image_01	211105_Image_01	NA	N2	spn4_wt	N2	vab-2	12-15-cell	82	0	0	0	0
1927	vab-2.csv	211105	Image_03	211105_Image_03	NA	N2	spn4_wt	N2	vab-2	12-15-cell	129	0	0	0	0
1928	vab-2.csv	211105	Image_12	211105_Image_12	NA	N2	spn4_wt	N2	vab-2	12-15-cell	89	0	0	0	0
1929	vab-2.csv	211105	Image_13	211105_Image_13	NA	N2	spn4_wt	N2	vab-2	12-15-cell	116	0	0	0	0
1930	vab-2.csv	211105	Image_16	211105_Image_16	NA	N2	spn4_wt	N2	vab-2	12-15-cell	111	1	5	0.045045	5
1931	vab-2.csv	211102	Image_01	211102_Image_01	NA	N2	spn4_wt	N2	vab-2	16-28-cell	100	0	0	0	0
1932	vab-2.csv	211102	Image_06	211102_Image_06	NA	N2	spn4_wt	N2	vab-2	16-28-cell	114	0	0	0	0
1933	vab-2.csv	211102	Image_07	211102_Image_07_bottom	bottom	N2	spn4_wt	N2	vab-2	16-28-cell	291	2	14	0.04811	7
1934	vab-2.csv	211102	Image_07	211102_Image_07_top	top	N2	spn4_wt	N2	vab-2	16-28-cell	187	0	0	0	0
1935	vab-2.csv	211105	Image_02	211105_Image_02	NA	N2	spn4_wt	N2	vab-2	16-28-cell	90	0	0	0	0
1936	vab-2.csv	211105	Image_09	211105_Image_09	NA	N2	spn4_wt	N2	vab-2	16-28-cell	413	6	36	0.0871671	6
1937	vab-2.csv	211105	Image_15	211105_Image_15	NA	N2	spn4_wt	N2	vab-2	16-28-cell	149	0	0	0	0
1938	vab-2.csv	211105	Image_18	211105_Image_18	NA	N2	spn4_wt	N2	vab-2	16-28-cell	811	7	46	0.0567201	6.57143
1939	Y19.csv	211108	Image_05	211108_Image_05	NA	N2	spn4_wt	N2	Y19D2B.2	2-cell	3	0	0	0	0
1940	Y19.csv	211018	Image_10	211018_Image_10	NA	N2	spn4_wt	N2	Y19D2B.2	2-cell	14	0	0	0	0
1941	Y19.csv	211018	Image_14	211018_Image_14	NA	N2	spn4_wt	N2	Y19D2B.2	2-cell	6	0	0	0	0
1942	Y19.csv	211018	Image_15	211018_Image_15	NA	N2	spn4_wt	N2	Y19D2B.2	2-cell	11	0	0	0	0
1943	Y19.csv	211018	Image_17	211018_Image_17	NA	N2	spn4_wt	N2	Y19D2B.2	2-cell	10	0	0	0	0
1944	Y19.csv	211028	Image_01	211028_Image_01_bottom	bottom	N2	spn4_wt	N2	Y19D2B.2	2-cell	9	0	0	0	0
1945	Y19.csv	211028	Image_01	211028_Image_01_top	top	N2	spn4_wt	N2	Y19D2B.2	2-cell	16	1	5	0.3125	5
1946	Y19.csv	211028	Image_05	211028_Image_05	NA	N2	spn4_wt	N2	Y19D2B.2	2-cell	22	0	0	0	0
1947	Y19.csv	211018	Image_01	211018_Image_01_left	left	N2	spn4_wt	N2	Y19D2B.2	4-cell	9	0	0	0	0
1948	Y19.csv	211018	Image_01	211018_Image_01_right	right	N2	spn4_wt	N2	Y19D2B.2	4-cell	17	0	0	0	0
1949	Y19.csv	211018	Image_17	211018_Image_17	NA	N2	spn4_wt	N2	Y19D2B.2	4-cell	35	0	0	0	0
1950	Y19.csv	211028	Image_02	211028_Image_02	NA	N2	spn4_wt	N2	Y19D2B.2	4-cell	11	0	0	0	0
1951	Y19.csv	211028	Image_07	211028_Image_07	NA	N2	spn4_wt	N2	Y19D2B.2	4-cell	11	0	0	0	0
1952	Y19.csv	211028	Image_10	211028_Image_10	NA	N2	spn4_wt	N2	Y19D2B.2	4-cell	4	0	0	0	0
1953	Y19.csv	211028	Image_11	211028_Image_11	NA	N2	spn4_wt	N2	Y19D2B.2	4-cell	14	1	6	0.428571	6
1954	Y19.csv	211028	Image_15	211028_Image_15	NA	N2	spn4_wt	N2	Y19D2B.2	4-cell	19	0	0	0	0
1955	Y19.csv	211018	Image_03	211018_Image_03	NA	N2	spn4_wt	N2	Y19D2B.2	8-11-cell	58	0	0	0	0
1956	Y19.csv	211018	Image_05	211018_Image_05	NA	N2	spn4_wt	N2	Y19D2B.2	8-11-cell	103	0	0	0	0
1957	Y19.csv	211018	Image_09	211018_Image_09	NA	N2	spn4_wt	N2	Y19D2B.2	8-11-cell	205	6	40	0.195122	6.66667
1958	Y19.csv	211018	Image_12	211018_Image_12	NA	N2	spn4_wt	N2	Y19D2B.2	8-11-cell	13	0	0	0	0
1959	Y19.csv	211018	Image_17	211018_Image_17	NA	N2	spn4_wt	N2	Y19D2B.2	8-11-cell	25	0	0	0	0
1960	Y19.csv	211028	Image_03	211028_Image_03	NA	N2	spn4_wt	N2	Y19D2B.2	8-11-cell	283	2	12	0.0424028	6
1961	Y19.csv	211028	Image_04	211028_Image_04	NA	N2	spn4_wt	N2	Y19D2B.2	8-11-cell	29	0	0	0	0
1962	Y19.csv	211028	Image_10	211028_Image_10	NA	N2	spn4_wt	N2	Y19D2B.2	8-11-cell	15	0	0	0	0
1963	Y19.csv	211018	Image_02	211018_Image_02	NA	N2	spn4_wt	N2	Y19D2B.2	12-15-cell	326	1	7	0.0214724	7
1964	Y19.csv	211018	Image_06	211018_Image_06	NA	N2	spn4_wt	N2	Y19D2B.2	12-15-cell	1233	11	117	0.0948905	10.6364
1965	Y19.csv	211018	Image_07	211018_Image_07	NA	N2	spn4_wt	N2	Y19D2B.2	12-15-cell	318	1	5	0.0157233	5
1966	Y19.csv	211018	Image_16	211018_Image_16	NA	N2	spn4_wt	N2	Y19D2B.2	12-15-cell	844	17	102	0.120853	6
1967	Y19.csv	211028	Image_09	211028_Image_09	NA	N2	spn4_wt	N2	Y19D2B.2	12-15-cell	452	1	6	0.0132743	6
1968	Y19.csv	211028	Image_14	211028_Image_14	NA	N2	spn4_wt	N2	Y19D2B.2	12-15-cell	771	0	0	0	0
1969	Y19.csv	211028	Image_16	211028_Image_16	NA	N2	spn4_wt	N2	Y19D2B.2	12-15-cell	603	2	10	0.0165837	5
1970	Y19.csv	211028	Image_17	211028_Image_17	NA	N2	spn4_wt	N2	Y19D2B.2	12-15-cell	658	7	63	0.0957447	9
1971	Y19.csv	211018	Image_04	211018_Image_04	NA	N2	spn4_wt	N2	Y19D2B.2	16-28-cell	738	2	15	0.0203252	7.5
1972	Y19.csv	211018	Image_08	211018_Image_08	NA	N2	spn4_wt	N2	Y19D2B.2	16-28-cell	1371	7	40	0.0291758	5.71429
1973	Y19.csv	211018	Image_11	211018_Image_11	NA	N2	spn4_wt	N2	Y19D2B.2	16-28-cell	840	1	12	0.0142857	12
1974	Y19.csv	211018	Image_13	211018_Image_13	NA	N2	spn4_wt	N2	Y19D2B.2	16-28-cell	560	1	6	0.0107143	6
1975	Y19.csv	211028	Image_08	211028_Image_08	NA	N2	spn4_wt	N2	Y19D2B.2	16-28-cell	764	1	6	0.0078534	6
1976	Y19.csv	211028	Image_06	211028_Image_06	NA	N2	spn4_wt	N2	Y19D2B.2	16-28-cell	1860	7	50	0.0268817	7.14286
1977	Y19.csv	211028	Image_12	211028_Image_12	NA	N2	spn4_wt	N2	Y19D2B.2	16-28-cell	945	8	61	0.0645503	7.625
1978	Y19.csv	211028	Image_13	211028_Image_13	NA	N2	spn4_wt	N2	Y19D2B.2	16-28-cell	996	2	11	0.0110442	5.5
1979	Y19.csv	211018	Image_09	211018_Image_09	NA	DG5256_wDMP91	spn4_plus	Balancer_GFP	Y19D2B.2	2-cell	17	0	0	0	0
1980	Y19.csv	211018	Image_14	211018_Image_14	NA	DG5256_wDMP91	spn4_plus	Balancer_GFP	Y19D2B.2	2-cell	23	0	0	0	0
1981	Y19.csv	211018	Image_18	211018_Image_18	NA	DG5256_wDMP91	spn4_plus	Balancer_GFP	Y19D2B.2	2-cell	19	0	0	0	0
1982	Y19.csv	211018	Image_19	211018_Image_19	NA	DG5256_wDMP91	spn4_plus	Balancer_GFP	Y19D2B.2	2-cell	20	0	0	0	0
1983	Y19.csv	211018	Image_29	211018_Image_29	NA	DG5256_wDMP91	spn4_plus	Balancer_GFP	Y19D2B.2	2-cell	9	0	0	0	0
1984	Y19.csv	211028	Image_03	211028_Image_03	NA	DG5256_wDMP91	spn4_plus	Balancer_GFP	Y19D2B.2	2-cell	12	0	0	0	0
1985	Y19.csv	211028	Image_02	211028_Image_02	NA	DG5256_wDMP91	spn4_plus	Balancer_GFP	Y19D2B.2	2-cell	40	0	0	0	0
1986	Y19.csv	211028	Image_12	211028_Image_12	NA	DG5256_wDMP91	spn4_plus	Balancer_GFP	Y19D2B.2	2-cell	4	0	0	0	0
1987	Y19.csv	211018	Image_17	211018_Image_17	NA	DG5256_wDMP91	spn4_minus	Balancer_no_GFP	Y19D2B.2	2-cell	12	0	0	0	0
1988	Y19.csv	211018	Image_22	211018_Image_22	NA	DG5256_wDMP91	spn4_minus	Balancer_no_GFP	Y19D2B.2	2-cell	8	0	0	0	0
1989	Y19.csv	211018	Image_24	211018_Image_24	NA	DG5256_wDMP91	spn4_minus	Balancer_no_GFP	Y19D2B.2	2-cell	19	0	0	0	0
1990	Y19.csv	211018	Image_25	211018_Image_25	NA	DG5256_wDMP91	spn4_minus	Balancer_no_GFP	Y19D2B.2	2-cell	17	0	0	0	0
1991	Y19.csv	211028	Image_17	211028_Image_17	NA	DG5256_wDMP91	spn4_minus	Balancer_no_GFP	Y19D2B.2	2-cell	7	0	0	0	0
1992	Y19.csv	211028	Image_32	211028_Image_32	NA	DG5256_wDMP91	spn4_minus	Balancer_no_GFP	Y19D2B.2	2-cell	24	0	0	0	0
1993	Y19.csv	211028	Image_34	211028_Image_34	NA	DG5256_wDMP91	spn4_minus	Balancer_no_GFP	Y19D2B.2	2-cell	37	0	0	0	0
1994	Y19.csv	211018	Image_01	211018_Image_01	NA	DG5256_wDMP91	spn4_plus	Balancer_GFP	Y19D2B.2	4-cell	29	1	7	0.241379	7
1995	Y19.csv	211018	Image_08	211018_Image_08	NA	DG5256_wDMP91	spn4_plus	Balancer_GFP	Y19D2B.2	4-cell	8	0	0	0	0
1996	Y19.csv	211018	Image_16	211018_Image_16	NA	DG5256_wDMP91	spn4_plus	Balancer_GFP	Y19D2B.2	4-cell	14	0	0	0	0
1997	Y19.csv	211018	Image_20	211018_Image_20	NA	DG5256_wDMP91	spn4_plus	Balancer_GFP	Y19D2B.2	4-cell	25	0	0	0	0
1998	Y19.csv	211028	Image_10	211028_Image_10	NA	DG5256_wDMP91	spn4_plus	Balancer_GFP	Y19D2B.2	4-cell	6	0	0	0	0
1999	Y19.csv	211028	Image_25	211028_Image_25_right	right	DG5256_wDMP91	spn4_plus	Balancer_GFP	Y19D2B.2	4-cell	3	0	0	0	0
[truncated: 302 more rows]

## Sheet: means_and_sd
transcript	spn4	cell_stage	mean	sd
C04B4.2	spn4_plus	2-cell	2982.62	537.186
C04B4.2	spn4_plus	4-cell	2157.57	636.494
C04B4.2	spn4_plus	8-11-cell	1535	473.177
C04B4.2	spn4_plus	12-15-cell	811.444	261.12
C04B4.2	spn4_plus	16-28-cell	264.875	120.405
C04B4.2	spn4_minus	2-cell	3293.12	1421.33
C04B4.2	spn4_minus	4-cell	3584.89	574.428
C04B4.2	spn4_minus	8-11-cell	3099.5	1034.87
C04B4.2	spn4_minus	12-15-cell	2652.25	1034.76
C04B4.2	spn4_minus	16-28-cell	2029.5	834.725
C04B4.2	spn4_wt	2-cell	3039.62	781.296
C04B4.2	spn4_wt	4-cell	2138.44	609.567
C04B4.2	spn4_wt	8-11-cell	1319.5	569.51
C04B4.2	spn4_wt	12-15-cell	776.667	368.78
C04B4.2	spn4_wt	16-28-cell	226.5	50.3502
R05H11.1	spn4_plus	2-cell	560.4	143.784
R05H11.1	spn4_plus	4-cell	443.889	135.441
R05H11.1	spn4_plus	8-11-cell	268.714	96.9565
R05H11.1	spn4_plus	12-15-cell	176.625	53.8303
R05H11.1	spn4_plus	16-28-cell	192.857	100.516
R05H11.1	spn4_minus	2-cell	761.75	183.548
R05H11.1	spn4_minus	4-cell	627.875	148.386
R05H11.1	spn4_minus	8-11-cell	564.667	92.7678
R05H11.1	spn4_minus	12-15-cell	535.444	147.006
R05H11.1	spn4_minus	16-28-cell	359.111	166.348
R05H11.1	spn4_wt	2-cell	595.444	111.371
R05H11.1	spn4_wt	4-cell	523.75	114.042
R05H11.1	spn4_wt	8-11-cell	300.857	47.4427
R05H11.1	spn4_wt	12-15-cell	234.111	45.7478
R05H11.1	spn4_wt	16-28-cell	259.125	64.9119
Y19D2B.2	spn4_plus	2-cell	18	10.8759
Y19D2B.2	spn4_plus	4-cell	14.25	9.46799
Y19D2B.2	spn4_plus	8-11-cell	121.571	69.517
Y19D2B.2	spn4_plus	12-15-cell	683.625	379.244
Y19D2B.2	spn4_plus	16-28-cell	1194.12	360.524
Y19D2B.2	spn4_minus	2-cell	17.7143	10.4517
Y19D2B.2	spn4_minus	4-cell	11.5714	4.85994
Y19D2B.2	spn4_minus	8-11-cell	20.75	14.8781
Y19D2B.2	spn4_minus	12-15-cell	111.875	128.028
Y19D2B.2	spn4_minus	16-28-cell	411.625	296.718
Y19D2B.2	spn4_wt	2-cell	11.375	5.95069
Y19D2B.2	spn4_wt	4-cell	15	9.33503
Y19D2B.2	spn4_wt	8-11-cell	91.375	100.819
Y19D2B.2	spn4_wt	12-15-cell	650.625	304.453
Y19D2B.2	spn4_wt	16-28-cell	1009.25	418.012
Y37H2A.12	spn4_plus	2-cell	268.25	88.8655
Y37H2A.12	spn4_plus	4-cell	257.75	68.0268
Y37H2A.12	spn4_plus	8-11-cell	199.333	60.881
Y37H2A.12	spn4_plus	12-15-cell	88.1111	45.9849
Y37H2A.12	spn4_plus	16-28-cell	25.375	11.451
Y37H2A.12	spn4_minus	2-cell	391	75.2247
Y37H2A.12	spn4_minus	4-cell	254.625	101.466
Y37H2A.12	spn4_minus	8-11-cell	243.75	134.633
Y37H2A.12	spn4_minus	12-15-cell	222.875	78.3845
Y37H2A.12	spn4_minus	16-28-cell	79.75	65.7414
Y37H2A.12	spn4_wt	2-cell	230.571	126.879
Y37H2A.12	spn4_wt	4-cell	131.364	49.2286
Y37H2A.12	spn4_wt	8-11-cell	97	35.7258
Y37H2A.12	spn4_wt	12-15-cell	38.125	20.188
Y37H2A.12	spn4_wt	16-28-cell	17.7143	11.2652
ZK666.4	spn4_plus	2-cell	370.625	179
ZK666.4	spn4_plus	4-cell	906.875	544.462
ZK666.4	spn4_plus	8-11-cell	4342	1364.77
ZK666.4	spn4_plus	12-15-cell	4959.44	1593.05
ZK666.4	spn4_plus	16-28-cell	1182.12	1046.92
ZK666.4	spn4_minus	2-cell	439.778	183.764
ZK666.4	spn4_minus	4-cell	583.875	323.515
ZK666.4	spn4_minus	8-11-cell	821.25	286.896
ZK666.4	spn4_minus	12-15-cell	2177	1221.65
ZK666.4	spn4_minus	16-28-cell	2344.12	1717.26
ZK666.4	spn4_wt	2-cell	275.857	128.581
ZK666.4	spn4_wt	4-cell	507.727	469.528
ZK666.4	spn4_wt	8-11-cell	2374	1473.78
ZK666.4	spn4_wt	12-15-cell	1987.38	1266.57
ZK666.4	spn4_wt	16-28-cell	625.714	543.53
car-1	spn4_plus	2-cell	21064	2651.53
car-1	spn4_plus	4-cell	15841.6	3672.97
car-1	spn4_plus	8-11-cell	12744.2	5002.32
car-1	spn4_plus	12-15-cell	4842.14	1798.97
car-1	spn4_plus	16-28-cell	1691.38	1114.47
car-1	spn4_minus	2-cell	20384.2	3269.02
car-1	spn4_minus	4-cell	22666.5	4106.72
car-1	spn4_minus	8-11-cell	20857.5	4964.09
car-1	spn4_minus	12-15-cell	19470.6	4246.64
car-1	spn4_minus	16-28-cell	19268.5	3823.63
car-1	spn4_wt	2-cell	17052.8	4674.02
car-1	spn4_wt	4-cell	11692	2789.71
car-1	spn4_wt	8-11-cell	5724.88	2434.48
car-1	spn4_wt	12-15-cell	2451.25	477.17
car-1	spn4_wt	16-28-cell	1166.38	363.656
cgh-1	spn4_plus	2-cell	18088.1	3191.2
cgh-1	spn4_plus	4-cell	15526.1	4247.63
cgh-1	spn4_plus	8-11-cell	16214.5	2983.86
cgh-1	spn4_plus	12-15-cell	8814.14	2464.46
cgh-1	spn4_plus	16-28-cell	5606.5	2325.91
cgh-1	spn4_minus	2-cell	12313	2166.65
cgh-1	spn4_minus	4-cell	11035.8	960.629
cgh-1	spn4_minus	8-11-cell	9053.71	3479.98
cgh-1	spn4_minus	12-15-cell	8458.22	1726.66
cgh-1	spn4_minus	16-28-cell	7437.25	1053.48
cgh-1	spn4_wt	2-cell	19196.7	3321.15
cgh-1	spn4_wt	4-cell	19080.6	4027.09
cgh-1	spn4_wt	8-11-cell	16572.2	1877.31
cgh-1	spn4_wt	12-15-cell	10686.4	2453.97
cgh-1	spn4_wt	16-28-cell	5696.88	2407.78
chs-1	spn4_plus	2-cell	3730.12	1663.6
chs-1	spn4_plus	4-cell	1541.75	542.5
chs-1	spn4_plus	8-11-cell	689.625	247.141
chs-1	spn4_plus	12-15-cell	292.375	121.311
chs-1	spn4_plus	16-28-cell	162.125	67.1149
chs-1	spn4_minus	2-cell	11976.2	1281.68
chs-1	spn4_minus	4-cell	11172.5	2957.03
chs-1	spn4_minus	8-11-cell	10451.1	1964.21
chs-1	spn4_minus	12-15-cell	10357.1	1791.17
chs-1	spn4_minus	16-28-cell	8004	1097.5
chs-1	spn4_wt	2-cell	1253	590.993
chs-1	spn4_wt	4-cell	487.875	203.102
chs-1	spn4_wt	8-11-cell	252.333	85.3258
chs-1	spn4_wt	12-15-cell	101.25	25.9106
chs-1	spn4_wt	16-28-cell	64.875	25.3289
cpg-2	spn4_plus	2-cell	22553.4	5135.12
cpg-2	spn4_plus	4-cell	9350.62	3053.96
cpg-2	spn4_plus	8-11-cell	6795.38	2277.33
cpg-2	spn4_plus	12-15-cell	2873.62	1829.74
cpg-2	spn4_plus	16-28-cell	1783	1019.02
cpg-2	spn4_minus	2-cell	19770.9	4398.22
cpg-2	spn4_minus	4-cell	17233.1	3782.99
cpg-2	spn4_minus	8-11-cell	19390.2	3347.2
cpg-2	spn4_minus	12-15-cell	21001.4	5369.5
cpg-2	spn4_minus	16-28-cell	18619.4	3430.18
cpg-2	spn4_wt	2-cell	12954.8	5769.92
cpg-2	spn4_wt	4-cell	3581.5	2000.48
cpg-2	spn4_wt	8-11-cell	1178.78	691.707
cpg-2	spn4_wt	12-15-cell	639	273.877
cpg-2	spn4_wt	16-28-cell	384.75	140.067
egg-3	spn4_plus	2-cell	5144.88	1150.34
egg-3	spn4_plus	4-cell	4242.12	1807.27
egg-3	spn4_plus	8-11-cell	3342.25	1365.25
egg-3	spn4_plus	12-15-cell	1097.43	368.543
egg-3	spn4_plus	16-28-cell	616.125	197.109
egg-3	spn4_minus	2-cell	5835.75	1480.82
egg-3	spn4_minus	4-cell	7825.75	1675.36
egg-3	spn4_minus	8-11-cell	6012.43	2280.62
egg-3	spn4_minus	12-15-cell	4918.78	1401.8
egg-3	spn4_minus	16-28-cell	3737.75	1031.06
egg-3	spn4_wt	2-cell	4036.14	948.032
egg-3	spn4_wt	4-cell	3086.33	986.533
egg-3	spn4_wt	8-11-cell	2169.75	824.03
egg-3	spn4_wt	12-15-cell	1120	620.228
egg-3	spn4_wt	16-28-cell	577.25	232.582
lin-41	spn4_plus	2-cell	8048.25	2504.99
lin-41	spn4_plus	4-cell	5259.42	3626.41
lin-41	spn4_plus	8-11-cell	1111	570.338
lin-41	spn4_plus	12-15-cell	391.875	118.964
lin-41	spn4_plus	16-28-cell	143.25	54.2948
lin-41	spn4_minus	2-cell	9149.33	1730.19
lin-41	spn4_minus	4-cell	8143.4	2051.08
lin-41	spn4_minus	8-11-cell	9694.17	2024.75
lin-41	spn4_minus	12-15-cell	8874.12	1258.94
lin-41	spn4_minus	16-28-cell	6439.5	3116.8
lin-41	spn4_wt	2-cell	2790.5	1568.5
lin-41	spn4_wt	4-cell	966.625	429.757
lin-41	spn4_wt	8-11-cell	492.333	210.285
lin-41	spn4_wt	12-15-cell	192.875	68.4261
lin-41	spn4_wt	16-28-cell	98.375	43.3752
mcm-2	spn4_plus	2-cell	8883.38	574.713
mcm-2	spn4_plus	4-cell	9010.3	704.009
mcm-2	spn4_plus	8-11-cell	7108.86	2414.82
mcm-2	spn4_plus	12-15-cell	8212.62	2117.25
mcm-2	spn4_plus	16-28-cell	8276.86	671.998
mcm-2	spn4_minus	2-cell	8262.25	1204.96
mcm-2	spn4_minus	4-cell	7848.75	1776.95
mcm-2	spn4_minus	8-11-cell	8928.12	812.229
mcm-2	spn4_minus	12-15-cell	7563	1690.91
mcm-2	spn4_minus	16-28-cell	7905.78	784.334
mcm-2	spn4_wt	2-cell	9011.88	925.763
mcm-2	spn4_wt	4-cell	9291.5	884.842
mcm-2	spn4_wt	8-11-cell	8594.25	1636.5
mcm-2	spn4_wt	12-15-cell	8146	1746.67
mcm-2	spn4_wt	16-28-cell	7623.38	1176.65
mex-5	spn4_plus	2-cell	19914.5	1890.25
mex-5	spn4_plus	4-cell	17121.8	2112.29
mex-5	spn4_plus	8-11-cell	11505.8	4050.66
mex-5	spn4_plus	12-15-cell	7224.89	2832.87
mex-5	spn4_plus	16-28-cell	2431.12	923.481
mex-5	spn4_minus	2-cell	18960.2	2361.07
mex-5	spn4_minus	4-cell	18175	5863.68
mex-5	spn4_minus	8-11-cell	19091.9	3456.68
mex-5	spn4_minus	12-15-cell	19281.6	1075.35
mex-5	spn4_minus	16-28-cell	16094.2	2616.76
mex-5	spn4_wt	2-cell	15133.1	2520.09
mex-5	spn4_wt	4-cell	13830.9	2309.4
mex-5	spn4_wt	8-11-cell	9350.75	2070.54
mex-5	spn4_wt	12-15-cell	4525.78	1700.06
mex-5	spn4_wt	16-28-cell	1694	920.965
nasp-2	spn4_plus	2-cell	23753	2860.33
nasp-2	spn4_plus	4-cell	19934	4026.99
nasp-2	spn4_plus	8-11-cell	19028	6649.11
nasp-2	spn4_plus	12-15-cell	21583.6	4078.72
nasp-2	spn4_plus	16-28-cell	18048.9	3181.61
nasp-2	spn4_minus	2-cell	21085	3924.53
nasp-2	spn4_minus	4-cell	22045	6224.56
nasp-2	spn4_minus	8-11-cell	22169.6	4601.84
nasp-2	spn4_minus	12-15-cell	22210.5	2592.9
nasp-2	spn4_minus	16-28-cell	19043.2	4275.47
nasp-2	spn4_wt	2-cell	17184.5	4507.92
nasp-2	spn4_wt	4-cell	21711.2	4540.97
nasp-2	spn4_wt	8-11-cell	18830.9	4834.97
nasp-2	spn4_wt	12-15-cell	14541	2890.44
nasp-2	spn4_wt	16-28-cell	13541.9	4580.98
nos-1	spn4_plus	2-cell	2566.88	554.636
nos-1	spn4_plus	4-cell	2150	604.519
nos-1	spn4_plus	8-11-cell	1006.62	560.712
nos-1	spn4_plus	12-15-cell	362.5	228.201
nos-1	spn4_plus	16-28-cell	152.75	45.4933
nos-1	spn4_minus	2-cell	2461.5	934.278
nos-1	spn4_minus	4-cell	2281.78	767.639
nos-1	spn4_minus	8-11-cell	1844.33	503.534
nos-1	spn4_minus	12-15-cell	1121.42	841.105
nos-1	spn4_minus	16-28-cell	1131.25	1037.93
nos-1	spn4_wt	2-cell	2603.25	534.608
nos-1	spn4_wt	4-cell	1657.62	741.757
nos-1	spn4_wt	8-11-cell	1090.83	362.04
nos-1	spn4_wt	12-15-cell	344.625	141.593
nos-1	spn4_wt	16-28-cell	129	66.811
npr-35	spn4_plus	2-cell	16.3	6.42996
npr-35	spn4_plus	4-cell	14.2222	6.8516
npr-35	spn4_plus	8-11-cell	9.28571	4.42396
npr-35	spn4_plus	12-15-cell	13.25	6.36396
npr-35	spn4_plus	16-28-cell	13	9.14695
npr-35	spn4_minus	2-cell	26.375	11.0187
npr-35	spn4_minus	4-cell	29.875	13.3998
npr-35	spn4_minus	8-11-cell	24.3333	11.1475
npr-35	spn4_minus	12-15-cell	20.7778	7.22457
npr-35	spn4_minus	16-28-cell	37.1111	14.8024
npr-35	spn4_wt	2-cell	17.3333	8.74643
npr-35	spn4_wt	4-cell	10.5	4.30946
npr-35	spn4_wt	8-11-cell	11.2857	5.46852
npr-35	spn4_wt	12-15-cell	21	14.0089
npr-35	spn4_wt	16-28-cell	23.25	13.3924
oma-2	spn4_plus	2-cell	20701.9	2688.73
oma-2	spn4_plus	4-cell	15921	2987.19
oma-2	spn4_plus	8-11-cell	12129	4686.67
oma-2	spn4_plus	12-15-cell	4468	1562.58
oma-2	spn4_plus	16-28-cell	1332.38	778.813
oma-2	spn4_minus	2-cell	20423.2	2809.98
oma-2	spn4_minus	4-cell	22912	3324.11
oma-2	spn4_minus	8-11-cell	20937.1	5439.89
oma-2	spn4_minus	12-15-cell	18809.3	2565.52
oma-2	spn4_minus	16-28-cell	17742.9	3355.12
oma-2	spn4_wt	2-cell	18431.1	3351.15
oma-2	spn4_wt	4-cell	12086.8	3483.44
oma-2	spn4_wt	8-11-cell	5121.25	2439.05
oma-2	spn4_wt	12-15-cell	2741.12	675.612
oma-2	spn4_wt	16-28-cell	837.125	371.642
pigv-1	spn4_plus	2-cell	7018.75	639.311
pigv-1	spn4_plus	4-cell	6321.6	706.281
pigv-1	spn4_plus	8-11-cell	5055.14	596.934
pigv-1	spn4_plus	12-15-cell	4708.12	1028.76
pigv-1	spn4_plus	16-28-cell	2556.86	1423
pigv-1	spn4_minus	2-cell	6489.88	1120.76
pigv-1	spn4_minus	4-cell	5915.25	589.213
pigv-1	spn4_minus	8-11-cell	5991	593.072
pigv-1	spn4_minus	12-15-cell	4332	1324.05
pigv-1	spn4_minus	16-28-cell	3544.78	582.123
pigv-1	spn4_wt	2-cell	8224.25	926.989
pigv-1	spn4_wt	4-cell	7849.12	944.364
pigv-1	spn4_wt	8-11-cell	6483.75	1588.09
pigv-1	spn4_wt	12-15-cell	4913.62	522.046
pigv-1	spn4_wt	16-28-cell	1765.75	1180.71
vab-2	spn4_plus	2-cell	216.125	66.0745
vab-2	spn4_plus	4-cell	161.286	43.3002
vab-2	spn4_plus	8-11-cell	105.625	48.0087
vab-2	spn4_plus	12-15-cell	91.7778	44.1921
vab-2	spn4_plus	16-28-cell	254.125	322.26
vab-2	spn4_minus	2-cell	166.75	62.8916
vab-2	spn4_minus	4-cell	198.778	35.0313
vab-2	spn4_minus	8-11-cell	160	70.0734
vab-2	spn4_minus	12-15-cell	159.25	60.5729
vab-2	spn4_minus	16-28-cell	140.375	21.0166
vab-2	spn4_wt	2-cell	160.625	65.6417
vab-2	spn4_wt	4-cell	152.333	61.1678
vab-2	spn4_wt	8-11-cell	116.5	37.0829
vab-2	spn4_wt	12-15-cell	103.556	17.5792
vab-2	spn4_wt	16-28-cell	269.375	245.163

## Sheet: Adj_p_values
transcript	cell_stage	.y.	group1	group2	n1	n2	statistic	df	p	p.adj	p.adj.signif
C04B4.2	2-cell	total_no_RNA	spn4_plus	spn4_minus	8	8	-0.577988	8.95982	0.578	0.666923	ns
C04B4.2	2-cell	total_no_RNA	spn4_plus	spn4_wt	8	8	-0.170036	12.4094	0.868	0.906154	ns
C04B4.2	2-cell	total_no_RNA	spn4_minus	spn4_wt	8	8	0.442075	10.8764	0.667	0.748406	ns
C04B4.2	4-cell	total_no_RNA	spn4_plus	spn4_minus	7	9	-4.64213	12.3059	0.000532	0.00248557	**
C04B4.2	4-cell	total_no_RNA	spn4_plus	spn4_wt	7	9	0.0607403	12.7481	0.953	0.959735	ns
C04B4.2	4-cell	total_no_RNA	spn4_minus	spn4_wt	9	9	5.1808	15.9439	9.21e-05	0.000546844	***
C04B4.2	8-11-cell	total_no_RNA	spn4_plus	spn4_minus	8	8	-3.88875	9.8043	0.003	0.00872449	**
C04B4.2	8-11-cell	total_no_RNA	spn4_plus	spn4_wt	8	8	0.823204	13.5453	0.425	0.525584	ns
C04B4.2	8-11-cell	total_no_RNA	spn4_minus	spn4_wt	8	8	4.26217	10.8837	0.001	0.00327586	**
C04B4.2	12-15-cell	total_no_RNA	spn4_plus	spn4_minus	9	8	-4.89503	7.79303	0.001	0.00327586	**
C04B4.2	12-15-cell	total_no_RNA	spn4_plus	spn4_wt	9	9	0.230895	14.4104	0.821	0.873078	ns
C04B4.2	12-15-cell	total_no_RNA	spn4_minus	spn4_wt	8	9	4.85972	8.57422	0.001	0.00327586	**
C04B4.2	16-28-cell	total_no_RNA	spn4_plus	spn4_minus	8	8	-5.9181	7.29117	0.000505	0.00239875	**
C04B4.2	16-28-cell	total_no_RNA	spn4_plus	spn4_wt	8	8	0.831678	9.37554	0.426	0.525584	ns
C04B4.2	16-28-cell	total_no_RNA	spn4_minus	spn4_wt	8	8	6.0983	7.05094	0.000478	0.00230898	**
R05H11.1	2-cell	total_no_RNA	spn4_plus	spn4_minus	10	8	-2.54109	13.1037	0.024	0.0510448	ns
R05H11.1	2-cell	total_no_RNA	spn4_plus	spn4_wt	10	9	-0.597021	16.6665	0.559	0.650265	ns
R05H11.1	2-cell	total_no_RNA	spn4_minus	spn4_wt	8	9	2.22446	11.2748	0.047	0.0887086	ns
R05H11.1	4-cell	total_no_RNA	spn4_plus	spn4_minus	9	8	-2.65822	14.3302	0.018	0.0403937	*
R05H11.1	4-cell	total_no_RNA	spn4_plus	spn4_wt	9	8	-1.31935	14.9683	0.207	0.286383	ns
R05H11.1	4-cell	total_no_RNA	spn4_minus	spn4_wt	8	8	1.57368	13.1305	0.139	0.214135	ns
R05H11.1	8-11-cell	total_no_RNA	spn4_plus	spn4_minus	7	6	-5.61584	10.8326	0.000166	0.0009462	***
R05H11.1	8-11-cell	total_no_RNA	spn4_plus	spn4_wt	7	7	-0.787852	8.71741	0.452	0.550513	ns
R05H11.1	8-11-cell	total_no_RNA	spn4_minus	spn4_wt	6	7	6.29573	7.19189	0.000364	0.0018525	**
R05H11.1	12-15-cell	total_no_RNA	spn4_plus	spn4_minus	8	9	-6.8258	10.327	3.92e-05	0.000257148	***
R05H11.1	12-15-cell	total_no_RNA	spn4_plus	spn4_wt	8	9	-2.35719	13.8708	0.034	0.0677622	ns
R05H11.1	12-15-cell	total_no_RNA	spn4_minus	spn4_wt	9	9	5.87166	9.5351	0.000189	0.00105618	**
R05H11.1	16-28-cell	total_no_RNA	spn4_plus	spn4_minus	7	9	-2.47343	13.3511	0.028	0.0578261	ns
R05H11.1	16-28-cell	total_no_RNA	spn4_plus	spn4_wt	7	8	-1.49302	10.0328	0.166	0.242615	ns
R05H11.1	16-28-cell	total_no_RNA	spn4_minus	spn4_wt	9	8	1.66613	10.6195	0.125	0.197917	ns
Y19D2B.2	2-cell	total_no_RNA	spn4_plus	spn4_minus	8	7	0.0518273	12.8604	0.959	0.962377	ns
Y19D2B.2	2-cell	total_no_RNA	spn4_plus	spn4_wt	8	8	1.51147	10.8464	0.159	0.236016	ns
Y19D2B.2	2-cell	total_no_RNA	spn4_minus	spn4_wt	7	8	1.41638	9.24863	0.189	0.267985	ns
Y19D2B.2	4-cell	total_no_RNA	spn4_plus	spn4_minus	8	7	0.701507	10.7167	0.498	0.596345	ns
Y19D2B.2	4-cell	total_no_RNA	spn4_plus	spn4_wt	8	8	-0.159545	13.9972	0.876	0.911168	ns
Y19D2B.2	4-cell	total_no_RNA	spn4_minus	spn4_wt	7	8	-0.907709	10.7994	0.384	0.488571	ns
Y19D2B.2	8-11-cell	total_no_RNA	spn4_plus	spn4_minus	7	8	3.76251	6.48166	0.008	0.0207273	*
Y19D2B.2	8-11-cell	total_no_RNA	spn4_plus	spn4_wt	7	8	0.681904	12.4019	0.508	0.601929	ns
Y19D2B.2	8-11-cell	total_no_RNA	spn4_minus	spn4_wt	8	8	-1.96011	7.30474	0.089	0.151886	ns
Y19D2B.2	12-15-cell	total_no_RNA	spn4_plus	spn4_minus	8	8	4.04014	8.57507	0.003	0.00872449	**
Y19D2B.2	12-15-cell	total_no_RNA	spn4_plus	spn4_wt	8	8	0.191923	13.3748	0.851	0.894816	ns
Y19D2B.2	12-15-cell	total_no_RNA	spn4_minus	spn4_wt	8	8	-4.61375	9.40065	0.001	0.00327586	**
Y19D2B.2	16-28-cell	total_no_RNA	spn4_plus	spn4_minus	8	8	4.74004	13.5005	0.000349	0.00180845	**
Y19D2B.2	16-28-cell	total_no_RNA	spn4_plus	spn4_wt	8	8	0.947281	13.7043	0.36	0.46009	ns
Y19D2B.2	16-28-cell	total_no_RNA	spn4_minus	spn4_wt	8	8	-3.29747	12.6258	0.006	0.0158333	*
Y37H2A.12	2-cell	total_no_RNA	spn4_plus	spn4_minus	8	9	-3.05363	13.843	0.009	0.0229018	*
Y37H2A.12	2-cell	total_no_RNA	spn4_plus	spn4_wt	8	7	0.657207	10.5847	0.525	0.615741	ns
Y37H2A.12	2-cell	total_no_RNA	spn4_minus	spn4_wt	9	7	2.96455	9.21279	0.016	0.0367742	*
Y37H2A.12	4-cell	total_no_RNA	spn4_plus	spn4_minus	8	8	0.0723546	12.2351	0.943	0.957074	ns
Y37H2A.12	4-cell	total_no_RNA	spn4_plus	spn4_wt	8	11	4.47187	12.1171	0.000745	0.00316434	**
Y37H2A.12	4-cell	total_no_RNA	spn4_minus	spn4_wt	8	11	3.17494	9.40884	0.011	0.0267949	*
Y37H2A.12	8-11-cell	total_no_RNA	spn4_plus	spn4_minus	9	8	-0.858371	9.50131	0.412	0.517269	ns
Y37H2A.12	8-11-cell	total_no_RNA	spn4_plus	spn4_wt	9	7	4.1982	13.2016	0.001	0.00327586	**
Y37H2A.12	8-11-cell	total_no_RNA	spn4_minus	spn4_wt	8	7	2.96596	8.11069	0.018	0.0403937	*
Y37H2A.12	12-15-cell	total_no_RNA	spn4_plus	spn4_minus	9	8	-4.25529	11.0345	0.001	0.00327586	**
Y37H2A.12	12-15-cell	total_no_RNA	spn4_plus	spn4_wt	9	8	2.95625	11.2413	0.013	0.030875	*
Y37H2A.12	12-15-cell	total_no_RNA	spn4_minus	spn4_wt	8	8	6.45585	7.92458	0.000205	0.00112356	**
Y37H2A.12	16-28-cell	total_no_RNA	spn4_plus	spn4_minus	8	8	-2.3047	7.42436	0.052	0.0975	ns
Y37H2A.12	16-28-cell	total_no_RNA	spn4_plus	spn4_wt	8	7	1.30387	12.7915	0.215	0.2945	ns
Y37H2A.12	16-28-cell	total_no_RNA	spn4_minus	spn4_wt	8	7	2.62531	7.46788	0.032	0.0646809	ns
ZK666.4	2-cell	total_no_RNA	spn4_plus	spn4_minus	8	9	-0.785156	14.853	0.445	0.544313	ns
ZK666.4	2-cell	total_no_RNA	spn4_plus	spn4_wt	8	7	1.18767	12.5845	0.257	0.343873	ns
ZK666.4	2-cell	total_no_RNA	spn4_minus	spn4_wt	9	7	2.09638	13.8986	0.055	0.101786	ns
ZK666.4	4-cell	total_no_RNA	spn4_plus	spn4_minus	8	8	1.44252	11.395	0.176	0.253333	ns
ZK666.4	4-cell	total_no_RNA	spn4_plus	spn4_wt	8	11	1.67044	13.7949	0.117	0.18839	ns
ZK666.4	4-cell	total_no_RNA	spn4_minus	spn4_wt	8	11	0.418393	16.9802	0.681	0.761118	ns
ZK666.4	8-11-cell	total_no_RNA	spn4_plus	spn4_minus	9	8	7.55374	8.79037	3.97e-05	0.000257148	***
ZK666.4	8-11-cell	total_no_RNA	spn4_plus	spn4_wt	9	7	2.73639	12.5017	0.018	0.0403937	*
ZK666.4	8-11-cell	total_no_RNA	spn4_minus	spn4_wt	8	7	-2.74243	6.39847	0.032	0.0646809	ns
ZK666.4	12-15-cell	total_no_RNA	spn4_plus	spn4_minus	9	8	4.06496	14.7224	0.001	0.00327586	**
ZK666.4	12-15-cell	total_no_RNA	spn4_plus	spn4_wt	9	8	4.27867	14.8444	0.000674	0.00300141	**
ZK666.4	12-15-cell	total_no_RNA	spn4_minus	spn4_wt	8	8	0.304786	13.9818	0.765	0.825852	ns
ZK666.4	16-28-cell	total_no_RNA	spn4_plus	spn4_minus	8	8	-1.63415	11.5718	0.129	0.203122	ns
ZK666.4	16-28-cell	total_no_RNA	spn4_plus	spn4_wt	8	7	1.31437	10.7831	0.216	0.2945	ns
ZK666.4	16-28-cell	total_no_RNA	spn4_minus	spn4_wt	8	7	2.68101	8.56365	0.026	0.0544853	ns
car-1	2-cell	total_no_RNA	spn4_plus	spn4_minus	8	8	0.45677	13.4282	0.655	0.737846	ns
car-1	2-cell	total_no_RNA	spn4_plus	spn4_wt	8	8	2.11129	11.0826	0.058	0.106645	ns
car-1	2-cell	total_no_RNA	spn4_minus	spn4_wt	8	8	1.65205	12.526	0.123	0.196938	ns
car-1	4-cell	total_no_RNA	spn4_plus	spn4_minus	7	8	-3.39747	12.9865	0.005	0.0135714	*
car-1	4-cell	total_no_RNA	spn4_plus	spn4_wt	7	8	2.43669	11.1507	0.033	0.0662324	ns
car-1	4-cell	total_no_RNA	spn4_minus	spn4_wt	8	8	6.25234	12.3262	3.76e-05	0.000255143	***
car-1	8-11-cell	total_no_RNA	spn4_plus	spn4_minus	10	8	-3.43384	15.1939	0.004	0.011068	*
car-1	8-11-cell	total_no_RNA	spn4_plus	spn4_wt	10	8	3.89772	13.5868	0.002	0.00619565	**
car-1	8-11-cell	total_no_RNA	spn4_minus	spn4_wt	8	8	7.7414	10.183	1.41e-05	0.000125578	***
car-1	12-15-cell	total_no_RNA	spn4_plus	spn4_minus	7	9	-9.31519	11.3144	1.21e-06	1.815e-05	****
car-1	12-15-cell	total_no_RNA	spn4_plus	spn4_wt	7	8	3.41281	6.73958	0.012	0.0289831	*
car-1	12-15-cell	total_no_RNA	spn4_minus	spn4_wt	9	8	11.9386	8.22698	1.76e-06	2.0064e-05	****
car-1	16-28-cell	total_no_RNA	spn4_plus	spn4_minus	8	8	-12.4828	8.18084	1.3e-06	1.83214e-05	****
car-1	16-28-cell	total_no_RNA	spn4_plus	spn4_wt	8	8	1.26667	8.47393	0.239	0.321297	ns
car-1	16-28-cell	total_no_RNA	spn4_minus	spn4_wt	8	8	13.3304	7.12663	2.68e-06	2.82889e-05	****
cgh-1	2-cell	total_no_RNA	spn4_plus	spn4_minus	8	8	4.23479	12.3225	0.001	0.00327586	**
cgh-1	2-cell	total_no_RNA	spn4_plus	spn4_wt	8	7	-0.656823	12.5754	0.523	0.615741	ns
cgh-1	2-cell	total_no_RNA	spn4_minus	spn4_wt	8	7	-4.68105	10.1003	0.000843	0.00327586	**
cgh-1	4-cell	total_no_RNA	spn4_plus	spn4_minus	8	8	2.91641	7.71418	0.02	0.0435115	*
cgh-1	4-cell	total_no_RNA	spn4_plus	spn4_wt	8	9	-1.76464	14.5353	0.099	0.164041	ns
cgh-1	4-cell	total_no_RNA	spn4_minus	spn4_wt	8	9	-5.80994	9.0148	0.000255	0.00137123	**
cgh-1	8-11-cell	total_no_RNA	spn4_plus	spn4_minus	8	7	4.24693	11.9601	0.001	0.00327586	**
cgh-1	8-11-cell	total_no_RNA	spn4_plus	spn4_wt	8	8	-0.287031	11.791	0.779	0.834643	ns
cgh-1	8-11-cell	total_no_RNA	spn4_minus	spn4_wt	7	8	-5.10324	8.94745	0.000654	0.00295857	**
cgh-1	12-15-cell	total_no_RNA	spn4_plus	spn4_minus	7	9	0.325057	10.3271	0.752	0.814905	ns
cgh-1	12-15-cell	total_no_RNA	spn4_plus	spn4_wt	7	8	-1.47078	12.7203	0.166	0.242615	ns
cgh-1	12-15-cell	total_no_RNA	spn4_minus	spn4_wt	9	8	-2.14007	12.4132	0.053	0.0987255	ns
cgh-1	16-28-cell	total_no_RNA	spn4_plus	spn4_minus	8	8	-2.02796	9.75609	0.071	0.123384	ns
cgh-1	16-28-cell	total_no_RNA	spn4_plus	spn4_wt	8	8	-0.0763561	13.9833	0.94	0.957074	ns
cgh-1	16-28-cell	total_no_RNA	spn4_minus	spn4_wt	8	8	1.87299	9.58535	0.092	0.155148	ns
chs-1	2-cell	total_no_RNA	spn4_plus	spn4_minus	8	8	-11.1061	13.1449	4.71e-08	2.6847e-06	****
chs-1	2-cell	total_no_RNA	spn4_plus	spn4_wt	8	8	3.96858	8.73912	0.003	0.00872449	**
chs-1	2-cell	total_no_RNA	spn4_minus	spn4_wt	8	8	21.4896	9.84793	1.33e-09	1.89525e-07	****
chs-1	4-cell	total_no_RNA	spn4_plus	spn4_minus	8	8	-9.06069	7.47068	2.73e-05	0.00020475	***
chs-1	4-cell	total_no_RNA	spn4_plus	spn4_wt	8	8	5.14578	8.92445	0.000623	0.00286379	**
chs-1	4-cell	total_no_RNA	spn4_minus	spn4_wt	8	8	10.1959	7.06604	1.77e-05	0.000150044	***
chs-1	8-11-cell	total_no_RNA	spn4_plus	spn4_minus	8	8	-13.9465	7.22158	1.75e-06	2.0064e-05	****
chs-1	8-11-cell	total_no_RNA	spn4_plus	spn4_wt	8	9	4.75886	8.47866	0.001	0.00327586	**
chs-1	8-11-cell	total_no_RNA	spn4_minus	spn4_wt	8	9	14.6738	7.02349	1.58e-06	2.0064e-05	****
chs-1	12-15-cell	total_no_RNA	spn4_plus	spn4_minus	8	8	-15.8569	7.06422	8.8e-07	1.5675e-05	****
chs-1	12-15-cell	total_no_RNA	spn4_plus	spn4_wt	8	8	4.35789	7.63735	0.003	0.00872449	**
chs-1	12-15-cell	total_no_RNA	spn4_minus	spn4_wt	8	8	16.1933	7.00293	8.3e-07	1.5675e-05	****
chs-1	16-28-cell	total_no_RNA	spn4_plus	spn4_minus	8	8	-20.1721	7.05235	1.69e-07	6.01091e-06	****
chs-1	16-28-cell	total_no_RNA	spn4_plus	spn4_wt	8	8	3.83443	8.95434	0.004	0.011068	*
chs-1	16-28-cell	total_no_RNA	spn4_minus	spn4_wt	8	8	20.4549	7.00746	1.65e-07	6.01091e-06	****
cpg-2	2-cell	total_no_RNA	spn4_plus	spn4_minus	8	8	1.16401	13.677	0.264	0.351589	ns
cpg-2	2-cell	total_no_RNA	spn4_plus	spn4_wt	8	8	3.51485	13.814	0.004	0.011068	*
cpg-2	2-cell	total_no_RNA	spn4_minus	spn4_wt	8	8	2.65729	13.0815	0.02	0.0435115	*
cpg-2	4-cell	total_no_RNA	spn4_plus	spn4_minus	8	8	-4.58571	13.404	0.000473	0.00230898	**
cpg-2	4-cell	total_no_RNA	spn4_plus	spn4_wt	8	8	4.46955	12.0731	0.000755	0.00316434	**
cpg-2	4-cell	total_no_RNA	spn4_minus	spn4_wt	8	8	9.02299	10.631	2.62e-06	2.82889e-05	****
cpg-2	8-11-cell	total_no_RNA	spn4_plus	spn4_minus	8	8	-8.79933	12.337	1.14e-06	1.815e-05	****
cpg-2	8-11-cell	total_no_RNA	spn4_plus	spn4_wt	8	9	6.70622	8.1472	0.00014	0.000814286	***
cpg-2	8-11-cell	total_no_RNA	spn4_minus	spn4_wt	8	9	15.1049	7.53203	6.65e-07	1.45788e-05	****
cpg-2	12-15-cell	total_no_RNA	spn4_plus	spn4_minus	8	8	-9.03856	8.60407	1.11e-05	0.000109086	***
cpg-2	12-15-cell	total_no_RNA	spn4_plus	spn4_wt	8	8	3.41624	7.3135	0.011	0.0267949	*
cpg-2	12-15-cell	total_no_RNA	spn4_minus	spn4_wt	8	8	10.7121	7.03642	1.31e-05	0.000120435	***
cpg-2	16-28-cell	total_no_RNA	spn4_plus	spn4_minus	8	8	-13.308	8.22599	7.5e-07	1.52679e-05	****
cpg-2	16-28-cell	total_no_RNA	spn4_plus	spn4_wt	8	8	3.84489	7.26441	0.006	0.0158333	*
cpg-2	16-28-cell	total_no_RNA	spn4_minus	spn4_wt	8	8	15.0232	7.02334	1.35e-06	1.83214e-05	****
egg-3	2-cell	total_no_RNA	spn4_plus	spn4_minus	8	8	-1.04211	13.1931	0.316	0.411233	ns
egg-3	2-cell	total_no_RNA	spn4_plus	spn4_wt	8	7	2.04548	12.9686	0.062	0.111132	ns
egg-3	2-cell	total_no_RNA	spn4_minus	spn4_wt	8	7	2.83659	12.0175	0.015	0.0347561	*
egg-3	4-cell	total_no_RNA	spn4_plus	spn4_minus	8	8	-4.11305	13.9204	0.001	0.00327586	**
egg-3	4-cell	total_no_RNA	spn4_plus	spn4_wt	8	9	1.60835	10.5515	0.137	0.212201	ns
egg-3	4-cell	total_no_RNA	spn4_minus	spn4_wt	8	9	6.99554	11.0606	2.22e-05	0.00017575	***
egg-3	8-11-cell	total_no_RNA	spn4_plus	spn4_minus	8	7	-2.70278	9.54803	0.023	0.0492857	*
egg-3	8-11-cell	total_no_RNA	spn4_plus	spn4_wt	8	8	2.07965	11.5027	0.061	0.110032	ns
egg-3	8-11-cell	total_no_RNA	spn4_minus	spn4_wt	7	8	4.22321	7.36669	0.004	0.011068	*
egg-3	12-15-cell	total_no_RNA	spn4_plus	spn4_minus	7	9	-7.83725	9.38624	2.05e-05	0.000166929	***
egg-3	12-15-cell	total_no_RNA	spn4_plus	spn4_wt	7	8	-0.0868847	11.5878	0.932	0.955468	ns
egg-3	12-15-cell	total_no_RNA	spn4_minus	spn4_wt	9	8	7.35965	11.2861	1.24e-05	0.0001178	***
egg-3	16-28-cell	total_no_RNA	spn4_plus	spn4_minus	8	8	-8.41098	7.51097	4.41e-05	0.0002793	***
egg-3	16-28-cell	total_no_RNA	spn4_plus	spn4_wt	8	8	0.360661	13.6334	0.724	0.799767	ns
egg-3	16-28-cell	total_no_RNA	spn4_minus	spn4_wt	8	8	8.45744	7.71054	3.64e-05	0.000255143	***
lin-41	2-cell	total_no_RNA	spn4_plus	spn4_minus	8	6	-0.971978	11.9617	0.35	0.451357	ns
lin-41	2-cell	total_no_RNA	spn4_plus	spn4_wt	8	8	5.03165	11.7576	0.000312	0.00164667	**
lin-41	2-cell	total_no_RNA	spn4_minus	spn4_wt	6	8	7.0809	10.275	2.93e-05	0.000214115	***
lin-41	4-cell	total_no_RNA	spn4_plus	spn4_minus	12	5	-2.07203	13.1151	0.059	0.107788	ns
lin-41	4-cell	total_no_RNA	spn4_plus	spn4_wt	12	8	4.05814	11.4603	0.002	0.00619565	**
lin-41	4-cell	total_no_RNA	spn4_minus	spn4_wt	5	8	7.71886	4.2207	0.001	0.00327586	**
lin-41	8-11-cell	total_no_RNA	spn4_plus	spn4_minus	8	6	-10.0879	5.59864	8.44e-05	0.000522913	***
lin-41	8-11-cell	total_no_RNA	spn4_plus	spn4_wt	8	6	2.82291	9.33805	0.019	0.0423047	*
lin-41	8-11-cell	total_no_RNA	spn4_minus	spn4_wt	6	6	11.0726	5.10785	9.18e-05	0.000546844	***
lin-41	12-15-cell	total_no_RNA	spn4_plus	spn4_minus	8	8	-18.9723	7.125	2.32e-07	6.01091e-06	****
lin-41	12-15-cell	total_no_RNA	spn4_plus	spn4_wt	8	8	4.10129	11.1748	0.002	0.00619565	**
lin-41	12-15-cell	total_no_RNA	spn4_minus	spn4_wt	8	8	19.4751	7.04136	2.2e-07	6.01091e-06	****
lin-41	16-28-cell	total_no_RNA	spn4_plus	spn4_minus	8	8	-5.71284	7.00425	0.000724	0.00312636	**
lin-41	16-28-cell	total_no_RNA	spn4_plus	spn4_wt	8	8	1.82644	13.349	0.09	0.152679	ns
lin-41	16-28-cell	total_no_RNA	spn4_minus	spn4_wt	8	8	5.75387	7.00271	0.000695	0.00304731	**
mcm-2	2-cell	total_no_RNA	spn4_plus	spn4_minus	8	8	1.31596	10.0281	0.217	0.2945	ns
mcm-2	2-cell	total_no_RNA	spn4_plus	spn4_wt	8	8	-0.333551	11.6977	0.745	0.813506	ns
mcm-2	2-cell	total_no_RNA	spn4_minus	spn4_wt	8	8	-1.39534	13.1285	0.186	0.26505	ns
mcm-2	4-cell	total_no_RNA	spn4_plus	spn4_minus	10	8	1.74269	8.76095	0.116	0.187841	ns
mcm-2	4-cell	total_no_RNA	spn4_plus	spn4_wt	10	8	-0.732354	13.2435	0.477	0.573608	ns
mcm-2	4-cell	total_no_RNA	spn4_minus	spn4_wt	8	8	-2.0557	10.2704	0.066	0.116832	ns
mcm-2	8-11-cell	total_no_RNA	spn4_plus	spn4_minus	7	8	-1.90136	7.18633	0.098	0.163333	ns
mcm-2	8-11-cell	total_no_RNA	spn4_plus	spn4_wt	7	8	-1.37453	10.3575	0.198	0.27798	ns
mcm-2	8-11-cell	total_no_RNA	spn4_minus	spn4_wt	8	8	0.516888	10.2514	0.616	0.70506	ns
mcm-2	12-15-cell	total_no_RNA	spn4_plus	spn4_minus	8	8	0.678115	13.3473	0.509	0.601929	ns
mcm-2	12-15-cell	total_no_RNA	spn4_plus	spn4_wt	8	8	0.0686565	13.5119	0.946	0.957074	ns
mcm-2	12-15-cell	total_no_RNA	spn4_minus	spn4_wt	8	8	-0.678296	13.9853	0.509	0.601929	ns
mcm-2	16-28-cell	total_no_RNA	spn4_plus	spn4_minus	7	9	1.01803	13.8169	0.326	0.422318	ns
mcm-2	16-28-cell	total_no_RNA	spn4_plus	spn4_wt	7	8	1.34071	11.3512	0.206	0.286383	ns
mcm-2	16-28-cell	total_no_RNA	spn4_minus	spn4_wt	9	8	0.574759	11.9855	0.576	0.666923	ns
mex-5	2-cell	total_no_RNA	spn4_plus	spn4_minus	8	8	0.892383	13.3603	0.388	0.491467	ns
mex-5	2-cell	total_no_RNA	spn4_plus	spn4_wt	8	8	4.29296	12.9828	0.000877	0.00327586	**
mex-5	2-cell	total_no_RNA	spn4_minus	spn4_wt	8	8	3.13458	13.9409	0.007	0.0183028	*
mex-5	4-cell	total_no_RNA	spn4_plus	spn4_minus	8	9	-0.503376	10.2565	0.625	0.706845	ns
mex-5	4-cell	total_no_RNA	spn4_plus	spn4_wt	8	10	3.15054	15.6547	0.006	0.0158333	*
mex-5	4-cell	total_no_RNA	spn4_minus	spn4_wt	9	10	2.08196	10.2127	0.063	0.112219	ns
mex-5	8-11-cell	total_no_RNA	spn4_plus	spn4_minus	8	9	-4.12716	13.8994	0.001	0.00327586	**
mex-5	8-11-cell	total_no_RNA	spn4_plus	spn4_wt	8	8	1.33986	10.4242	0.209	0.287754	ns
mex-5	8-11-cell	total_no_RNA	spn4_minus	spn4_wt	9	8	7.1358	13.2876	6.76e-06	6.88071e-05	****
mex-5	12-15-cell	total_no_RNA	spn4_plus	spn4_minus	9	8	-11.8441	10.4889	2.11e-07	6.01091e-06	****
mex-5	12-15-cell	total_no_RNA	spn4_plus	spn4_wt	9	9	2.45089	13.1007	0.029	0.0594604	ns
mex-5	12-15-cell	total_no_RNA	spn4_minus	spn4_wt	8	9	21.6232	13.6598	5.84e-12	1.6644e-09	****
mex-5	16-28-cell	total_no_RNA	spn4_plus	spn4_minus	8	8	-13.9265	8.71701	2.96e-07	7.03e-06	****
mex-5	16-28-cell	total_no_RNA	spn4_plus	spn4_wt	8	8	1.59858	13.9999	0.132	0.206703	ns
mex-5	16-28-cell	total_no_RNA	spn4_minus	spn4_wt	8	8	14.6823	8.70795	1.92e-07	6.01091e-06	****
nasp-2	2-cell	total_no_RNA	spn4_plus	spn4_minus	8	8	1.55392	12.8001	0.145	0.222177	ns
nasp-2	2-cell	total_no_RNA	spn4_plus	spn4_wt	8	10	3.75814	15.3422	0.002	0.00619565	**
nasp-2	2-cell	total_no_RNA	spn4_minus	spn4_wt	8	10	1.96072	15.8454	0.068	0.11963	ns
nasp-2	4-cell	total_no_RNA	spn4_plus	spn4_minus	8	9	-0.838908	13.8086	0.416	0.52	ns
nasp-2	4-cell	total_no_RNA	spn4_plus	spn4_wt	8	10	-0.878863	15.7826	0.393	0.495597	ns
nasp-2	4-cell	total_no_RNA	spn4_minus	spn4_wt	9	10	0.132287	14.535	0.897	0.92625	ns
nasp-2	8-11-cell	total_no_RNA	spn4_plus	spn4_minus	8	9	-1.11918	12.2817	0.284	0.371284	ns
nasp-2	8-11-cell	total_no_RNA	spn4_plus	spn4_wt	8	8	0.0678193	12.7852	0.947	0.957074	ns
nasp-2	8-11-cell	total_no_RNA	spn4_minus	spn4_wt	9	8	1.45365	14.5545	0.167	0.242832	ns
nasp-2	12-15-cell	total_no_RNA	spn4_plus	spn4_minus	9	8	-0.382338	13.6932	0.708	0.785136	ns
nasp-2	12-15-cell	total_no_RNA	spn4_plus	spn4_wt	9	9	4.22633	14.4169	0.000796	0.00327586	**
nasp-2	12-15-cell	total_no_RNA	spn4_minus	spn4_wt	8	9	5.76689	14.9957	3.72e-05	0.000255143	***
nasp-2	16-28-cell	total_no_RNA	spn4_plus	spn4_minus	8	8	-0.527738	12.9333	0.607	0.69756	ns
nasp-2	16-28-cell	total_no_RNA	spn4_plus	spn4_wt	8	8	2.28558	12.4784	0.04	0.077027	ns
nasp-2	16-28-cell	total_no_RNA	spn4_minus	spn4_wt	8	8	2.48321	13.9338	0.026	0.0544853	ns
nos-1	2-cell	total_no_RNA	spn4_plus	spn4_minus	8	6	0.245702	7.6126	0.812	0.866742	ns
nos-1	2-cell	total_no_RNA	spn4_plus	spn4_wt	8	8	-0.133556	13.9811	0.896	0.92625	ns
nos-1	2-cell	total_no_RNA	spn4_minus	spn4_wt	6	8	-0.332995	7.43691	0.748	0.813664	ns
nos-1	4-cell	total_no_RNA	spn4_plus	spn4_minus	8	9	-0.395256	14.8153	0.698	0.77707	ns
nos-1	4-cell	total_no_RNA	spn4_plus	spn4_wt	8	8	1.45538	13.4523	0.169	0.244492	ns
nos-1	4-cell	total_no_RNA	spn4_minus	spn4_wt	9	8	1.70347	14.8756	0.109	0.178534	ns
nos-1	8-11-cell	total_no_RNA	spn4_plus	spn4_minus	8	6	-2.93333	11.5123	0.013	0.030875	*
nos-1	8-11-cell	total_no_RNA	spn4_plus	spn4_wt	8	6	-0.340544	11.8283	0.739	0.810058	ns
nos-1	8-11-cell	total_no_RNA	spn4_minus	spn4_wt	6	6	2.97607	9.07938	0.015	0.0347561	*
nos-1	12-15-cell	total_no_RNA	spn4_plus	spn4_minus	8	12	-2.96614	13.3083	0.011	0.0267949	*
nos-1	12-15-cell	total_no_RNA	spn4_plus	spn4_wt	8	8	0.188257	11.6941	0.854	0.894816	ns
nos-1	12-15-cell	total_no_RNA	spn4_minus	spn4_wt	12	8	3.13332	11.9212	0.009	0.0229018	*
nos-1	16-28-cell	total_no_RNA	spn4_plus	spn4_minus	8	4	-1.88457	3.00576	0.156	0.234	ns
nos-1	16-28-cell	total_no_RNA	spn4_plus	spn4_wt	8	8	0.831075	12.3427	0.422	0.525197	ns
nos-1	16-28-cell	total_no_RNA	spn4_minus	spn4_wt	4	8	1.92925	3.01244	0.149	0.225878	ns
npr-35	2-cell	total_no_RNA	spn4_plus	spn4_minus	10	8	-2.29269	10.715	0.043	0.0817	ns
npr-35	2-cell	total_no_RNA	spn4_plus	spn4_wt	10	9	-0.290712	14.604	0.775	0.833491	ns
npr-35	2-cell	total_no_RNA	spn4_minus	spn4_wt	8	9	1.85819	13.3678	0.085	0.146818	ns
npr-35	4-cell	total_no_RNA	spn4_plus	spn4_minus	9	8	-2.97621	10.1519	0.014	0.0329752	*
npr-35	4-cell	total_no_RNA	spn4_plus	spn4_wt	9	8	1.35578	13.6219	0.197	0.277946	ns
npr-35	4-cell	total_no_RNA	spn4_minus	spn4_wt	8	8	3.89329	8.43271	0.004	0.011068	*
npr-35	8-11-cell	total_no_RNA	spn4_plus	spn4_minus	7	6	-3.10362	6.34473	0.02	0.0435115	*
npr-35	8-11-cell	total_no_RNA	spn4_plus	spn4_wt	7	7	-0.752282	11.4984	0.467	0.566362	ns
npr-35	8-11-cell	total_no_RNA	spn4_minus	spn4_wt	6	7	2.6104	7.02632	0.035	0.0692708	ns
npr-35	12-15-cell	total_no_RNA	spn4_plus	spn4_minus	8	9	-2.2841	15	0.037	0.072226	ns
npr-35	12-15-cell	total_no_RNA	spn4_plus	spn4_wt	8	9	-1.49515	11.4411	0.162	0.239223	ns
npr-35	12-15-cell	total_no_RNA	spn4_minus	spn4_wt	9	9	-0.0422955	11.9742	0.967	0.967	ns
npr-35	16-28-cell	total_no_RNA	spn4_plus	spn4_minus	7	9	-4.00199	13.4583	0.001	0.00327586	**
npr-35	16-28-cell	total_no_RNA	spn4_plus	spn4_wt	7	8	-1.74832	12.3561	0.105	0.172977	ns
npr-35	16-28-cell	total_no_RNA	spn4_minus	spn4_wt	9	8	2.02692	14.9902	0.061	0.110032	ns
oma-2	2-cell	total_no_RNA	spn4_plus	spn4_minus	8	8	0.202635	13.9729	0.842	0.892082	ns
oma-2	2-cell	total_no_RNA	spn4_plus	spn4_wt	8	8	1.49487	13.3718	0.158	0.235759	ns
oma-2	2-cell	total_no_RNA	spn4_minus	spn4_wt	8	8	1.28839	13.5871	0.219	0.295806	ns
oma-2	4-cell	total_no_RNA	spn4_plus	spn4_minus	7	8	-4.28971	12.9823	0.000883	0.00327586	**
oma-2	4-cell	total_no_RNA	spn4_plus	spn4_wt	7	8	2.29486	12.9987	0.039	0.0756122	ns
oma-2	4-cell	total_no_RNA	spn4_minus	spn4_wt	8	8	6.35899	13.9694	1.79e-05	0.000150044	***
oma-2	8-11-cell	total_no_RNA	spn4_plus	spn4_minus	10	8	-3.62762	13.9545	0.003	0.00872449	**
oma-2	8-11-cell	total_no_RNA	spn4_plus	spn4_wt	10	8	4.08693	14.0544	0.001	0.00327586	**
oma-2	8-11-cell	total_no_RNA	spn4_minus	spn4_wt	8	8	7.50363	9.70511	2.43e-05	0.000187176	***
oma-2	12-15-cell	total_no_RNA	spn4_plus	spn4_minus	7	9	-13.7991	13.3898	2.67e-09	2.5365e-07	****
oma-2	12-15-cell	total_no_RNA	spn4_plus	spn4_wt	7	8	2.71063	7.94131	0.027	0.0561679	ns
oma-2	12-15-cell	total_no_RNA	spn4_minus	spn4_wt	9	8	18.0967	9.23276	1.59e-08	1.13287e-06	****
oma-2	16-28-cell	total_no_RNA	spn4_plus	spn4_minus	8	8	-13.4761	7.75218	1.18e-06	1.815e-05	****
oma-2	16-28-cell	total_no_RNA	spn4_plus	spn4_wt	8	8	1.62326	10.0308	0.136	0.211803	ns
oma-2	16-28-cell	total_no_RNA	spn4_minus	spn4_wt	8	8	14.1652	7.17175	1.67e-06	2.0064e-05	****
pigv-1	2-cell	total_no_RNA	spn4_plus	spn4_minus	8	8	1.15935	11.1193	0.271	0.357569	ns
pigv-1	2-cell	total_no_RNA	spn4_plus	spn4_wt	8	8	-3.02795	12.4304	0.01	0.025	*
pigv-1	2-cell	total_no_RNA	spn4_minus	spn4_wt	8	8	-3.3728	13.5242	0.005	0.0135714	*
pigv-1	4-cell	total_no_RNA	spn4_plus	spn4_minus	10	8	1.33047	15.9502	0.202	0.282206	ns
pigv-1	4-cell	total_no_RNA	spn4_plus	spn4_wt	10	8	-3.80267	12.69	0.002	0.00619565	**
pigv-1	4-cell	total_no_RNA	spn4_minus	spn4_wt	8	8	-4.91404	11.7328	0.000382	0.00191	**
pigv-1	8-11-cell	total_no_RNA	spn4_plus	spn4_minus	7	8	-3.03838	12.7121	0.01	0.025	*
pigv-1	8-11-cell	total_no_RNA	spn4_plus	spn4_wt	7	8	-2.3609	9.16433	0.042	0.0803356	ns
pigv-1	8-11-cell	total_no_RNA	spn4_minus	spn4_wt	8	8	-0.82214	8.91525	0.432	0.53069	ns
pigv-1	12-15-cell	total_no_RNA	spn4_plus	spn4_minus	8	8	0.634471	13.1942	0.537	0.627234	ns
pigv-1	12-15-cell	total_no_RNA	spn4_plus	spn4_wt	8	8	-0.503836	10.3809	0.625	0.706845	ns
pigv-1	12-15-cell	total_no_RNA	spn4_minus	spn4_wt	8	8	-1.15586	9.12502	0.277	0.363802	ns
pigv-1	16-28-cell	total_no_RNA	spn4_plus	spn4_minus	7	9	-1.72782	7.56742	0.124	0.19743	ns
pigv-1	16-28-cell	total_no_RNA	spn4_plus	spn4_wt	7	8	1.16197	11.751	0.268	0.355256	ns
pigv-1	16-28-cell	total_no_RNA	spn4_minus	spn4_wt	9	8	3.8646	9.94547	0.003	0.00872449	**
vab-2	2-cell	total_no_RNA	spn4_plus	spn4_minus	8	8	1.53094	13.966	0.148	0.225561	ns
vab-2	2-cell	total_no_RNA	spn4_plus	spn4_wt	8	8	1.68543	13.9994	0.114	0.185657	ns
vab-2	2-cell	total_no_RNA	spn4_minus	spn4_wt	8	8	0.190568	13.9744	0.852	0.894816	ns
vab-2	4-cell	total_no_RNA	spn4_plus	spn4_minus	7	9	-1.86484	11.4403	0.088	0.151084	ns
vab-2	4-cell	total_no_RNA	spn4_plus	spn4_wt	7	9	0.342412	13.9233	0.737	0.810058	ns
vab-2	4-cell	total_no_RNA	spn4_minus	spn4_wt	9	9	1.97667	12.7382	0.07	0.122393	ns
vab-2	8-11-cell	total_no_RNA	spn4_plus	spn4_minus	8	8	-1.8106	12.385	0.094	0.157588	ns
vab-2	8-11-cell	total_no_RNA	spn4_plus	spn4_wt	8	8	-0.507051	13.1601	0.621	0.706845	ns
vab-2	8-11-cell	total_no_RNA	spn4_minus	spn4_wt	8	8	1.55191	10.6356	0.15	0.22619	ns
vab-2	12-15-cell	total_no_RNA	spn4_plus	spn4_minus	9	8	-2.5958	12.7027	0.022	0.0475	*
vab-2	12-15-cell	total_no_RNA	spn4_plus	spn4_wt	9	9	-0.742918	10.4699	0.474	0.572415	ns
vab-2	12-15-cell	total_no_RNA	spn4_minus	spn4_wt	8	9	2.50843	8.0479	0.036	0.0707586	ns
vab-2	16-28-cell	total_no_RNA	spn4_plus	spn4_minus	8	8	0.996251	7.05954	0.352	0.451892	ns
vab-2	16-28-cell	total_no_RNA	spn4_plus	spn4_wt	8	8	-0.106525	13.0696	0.917	0.943484	ns
vab-2	16-28-cell	total_no_RNA	spn4_minus	spn4_wt	8	8	-1.48283	7.10288	0.181	0.259221	ns
