# Supplementary material for: The SPN-4 Rbfox RNA-binding protein selects maternal mRNAs for CCR4-NOT-dependent clearance in early Caenorhabditis elegans embryos
Source: Development. 2026 Jun 4;153(11):dev205295. doi: 10.1242/dev.205295 (PMC13286378; doi:10.1242/dev.205295)
Supplement: Table S9. — (Related to Figs 4 and S9). [file develop-153-205295-TableS9.xlsx]

## Sheet: README
Table S9. Transcript counts, statistics, and n values for gonad smFISH experiments.
This file contains data illustrated in Figs 4 and S9.
(1) Data reporting and statistical analysis.
Two independent experiments generated the count data for each genotype. Image names begin with an identification number that identifies the experiment, i.e.: ExperimentID_ImageID.
Transcript counts were analyzed using NIS elements software. Oocytes and recently fertilized embryos that were damaged or difficult to segment were not analyzed.
chs-1 transcript counts for 4 abnormal puf-3 puf-11 oocytes are not included in the figures and statistical analyses. These 4 oocytes were redacted because they could not be appropriately compared to similarly staged and positioned oocytes in the other genotypes.
chs-1 transcript counts and additional information about the 4 redacted puf-3 puf-11 oocytes are on the chs1_puf3_puf11_data tab.
Data tab	Description
chs1_wt_data	chs-1 transcript count data for wild type gonads
chs1_tm291_data	chs-1 transcript count data for spn-4(tm291) gonads
chs1_puf3_puf11_data	chs-1 transcript count data for puf-3(q966) puf-11(q971) gonads
chs1_data_R	chs-1 transcript count data reorganized for analysis using R
lin41_wt_data	lin-41 transcript count data for wild type gonads
lin41_tm291_data	lin-41 transcript count data for spn-4(tm291) gonads
lin41_data_R	lin-41 transcript count data reorganized for analysis using R
Statistics tab	Description
chs1_statistics	Mean numbers of chs-1 transcripts in diakinesis and post-diakinesis stages for each genotype. Exact P values comparing specific genotypes and stages of interest.
lin41_statistics	Mean numbers of lin-41 transcripts in diakinesis and post-diakinesis stages for each genotype. Exact P values comparing specific genotypes and stages of interest.
The mean number of transcripts in diakinesis oocytes was calculated using a per-gonad average to avoid pseudo replication. The number of gonads assayed (nGonads) reflects the true n value for statistical comparisons at both stages.
P values were calculated using a negative binomial generalized linear mixed model (GLMM) with Bonferroni correction. Model assumptions were checked using DHARMa simulation-based residuals.
A report containing R code, example graphs and the significance of all comparisons can be found on GitHub: https://github.com/erinosb/SPN4_maternal_mRNA
(2) Strains and genotypes assessed using gonad smFISH
Abbreviated name	Description	Strain (parent or progenitor)	Gonad genotype
wt	The wild type (N2 bristol)	N2	wild type
tm291	spn-4(tm291) deletion mutant	DG5216	spn-4(tm291)
puf3 puf11	puf-3(q966) puf-11(q971) double deletion mutant	DG5440	puf-3(q966) puf-11(q971)

## Sheet: chs1_wt_data
Image	Position	chs-1 counts	Stage comments
260118_11238	zero	10168	clustered chromosomes, fertilized
260118_11238	minus1	10092	diakinesis
260118_11238	minus2	10542	diakinesis
260118_11245	zero	12322	clustered chromosomes, no evidence of fertilization
260118_11245	minus1	11796	diakinesis
260118_11245	minus2	11714	diakinesis
260118_11245	minus3	10454	diakinesis
260118_11248	minus1	12943	chromosomes are coalescing
260118_11248	minus2	14374	diakinesis
260118_11251	minus1	13643	diakinesis
260118_11251	minus2	11788	diakinesis
260118_11251	minus3	12528	diakinesis
260118_11263	minus1	12233	diakinesis
260118_11263	minus2	12585	diakinesis
260118_11263	minus3	12425	diakinesis
260118_11266	zero	13330	clustered chromosomes, fertilized
260118_11266	minus2	10602	diakinesis
260118_11266	minus3	7255	diakinesis
260118_11270	minus1	11851	diakinesis
260118_11270	minus2	13551	diakinesis
260118_11270	minus3	10421	diakinesis
260118_11274	minus1	11685	diakinesis
260118_11274	minus2	12838	diakinesis
260118_11274	minus3	11194	diakinesis
260118_11280	zero	10618	clustered chromosomes, fertilized
260118_11280	minus1	11838	diakinesis
260118_11280	minus2	12209	diakinesis
250403_11468	zero	12459	clustered chromosomes, fertilized
250403_11468	minus1	13591	diakinesis
250403_11468	minus2	13937	diakinesis
250403_11496	minus1	12096	diakinesis
250403_11496	minus2	12818	diakinesis
250403_11496	minus3	12722	diakinesis
250403_11518	minus1	12138	diakinesis
250403_11522	zero	11389	clustered chromosomes, fertilized
250403_11522	minus1	10575	diakinesis
250403_11522	minus2	13234	diakinesis
250403_11522	minus3	11788	diakinesis
250403_11527	minus1	11444	diakinesis
250403_11527	minus2	10960	diakinesis
250403_11527	minus3	12057	diakinesis
250403_497	zero	11267	clustered chromosomes, no evidence of fertilization
250403_505	zero	10803	clustered chromosomes, fertilized
250403_527	minus1	11185	diakinesis
250403_527	minus2	11100	diakinesis
250403_527	minus3	11132	diakinesis

## Sheet: chs1_tm291_data
Image	Position	chs-1 counts	Stage comments
260210_11479	minus1	11017	diakinesis
260210_11479	minus2	10431	diakinesis
260210_11479	minus3	10669	diakinesis
260210_11482	zero	10898	chromosomes are coalescing, no evidence of fertilization
260210_11482	minus1	10755	diakinesis
260210_11482	minus2	11305	diakinesis
260210_11482	minus3	9739	diakinesis
260210_11486	zero	11553	clustered chromosomes, fertilized
260210_11486	minus1	10711	diakinesis
260210_11486	minus2	10550	diakinesis
260210_11486	minus3	11120	diakinesis
260210_11491	minus1	13105	diakinesis
260210_11491	minus2	11623	diakinesis
260210_11491	minus3	11399	diakinesis
260210_11495	zero	10830	clustered chromosomes, fertilized
260210_11495	minus1	10932	diakinesis
260210_11495	minus2	10526	diakinesis
260210_11495	minus3	10302	diakinesis
260210_11498	minus1	11178	diakinesis
260210_11498	minus2	10996	diakinesis
260210_11498	minus3	10617	diakinesis
260210_11501	minus1	10811	diakinesis
260210_11501	minus2	10326	diakinesis
260210_11501	minus3	10544	diakinesis
260210_11504	minus1	10678	diakinesis
260210_11504	minus2	11681	diakinesis
260210_11504	minus3	9871	diakinesis
260210_11514	minus1	10772	clustered chromosomes
260210_11514	minus2	10431	diakinesis
260210_11514	minus3	10236	diakinesis
260210_11518	minus1	11227	diakinesis
260210_11518	minus2	11015	diakinesis
260210_11518	minus3	10445	diakinesis
260210_11522	minus1	12254	diakinesis
260210_11522	minus2	12234	diakinesis
260210_11525	minus2	10364	diakinesis
260210_11525	minus3	9999	diakinesis
260210_11530	minus1	10547	clustered chromosomes
260210_11530	minus2	11360	diakinesis
251208_252	minus1	10668	chromosomes are coalescing
251208_252	minus2	12085	diakinesis
251208_252	minus3	12697	diakinesis
251208_288	minus1	12366	diakinesis
251208_288	minus2	11639	diakinesis
251208_288	minus3	10985	diakinesis
251208_305	minus1	14986	diakinesis
251208_305	minus2	11736	diakinesis
251208_305	minus3	12023	diakinesis
251208_308	minus1	11492	diakinesis
251208_308	minus2	11796	diakinesis
251208_308	minus3	10686	diakinesis
251208_314	minus1	13473	diakinesis
251208_314	minus2	11065	diakinesis
251208_314	minus3	10942	diakinesis
251208_314	zero	12558	chromosomes are coalescing, no evidence of fertilization
251208_320	minus1	12419	diakinesis
251208_320	minus2	11885	diakinesis
251208_320	zero	11985	clustered chromosomes, fertilized
251208_325	minus1	12275	diakinesis
251208_325	minus2	11903	diakinesis
251208_326	minus3	12308	diakinesis
251208_331	minus1	11716	diakinesis
251208_331	minus2	11597	diakinesis
251208_331	minus3	11684	diakinesis
251208_334	minus1	13054	diakinesis
251208_334	minus2	11436	diakinesis
251208_351	minus1	9156	diakinesis
251208_351	minus2	12159	diakinesis
251208_351	minus3	10769	diakinesis
251208_351	zero	11198	clustered chromosomes, no evidence of fertilization
251208_362	minus1	11660	diakinesis
251208_362	minus2	12519	diakinesis
251208_362	minus3	12016	diakinesis
251208_374	minus1	11542	diakinesis
251208_374	minus2	11182	diakinesis
251208_374	minus3	10908	diakinesis
251208_374	zero	11426	clustered chromosomes, no evidence of fertilization

## Sheet: chs1_puf3_puf11_data
Image	Position	chs-1 counts	Stage comments	Data redaction information
251216_677	minus1	8340	diakinesis
251216_677	minus2	11366	diakinesis
251216_677	minus3	11758	diakinesis
251216_692	minus1	10334	diakinesis
251216_692	minus2	13621	diakinesis
251216_692	minus3	14691	diakinesis
251216_695	minus1	6869	chromosomes are coalescing
251216_695	minus2	10967	diakinesis
251216_695	minus3	12480	diakinesis
251216_712	minus1	7763	clustered chromosomes
251216_712	minus2	9905	diakinesis
251216_712	minus3	10096	diakinesis
251216_719	minus1	4295	clustered chromosomes
251216_719	minus2	12386	diakinesis
251216_719	minus3	13987	diakinesis
251216_725	minus1	9538	diakinesis
251216_725	minus2	12236	diakinesis
251216_725	minus3	11634	diakinesis
251216_730	minus1	7430	clustered chromosomes
251216_730	minus2	11602	chromosomes are coalescing	This condition (-2 oocyte exiting from diakinesis) was not observed in wild type or spn-4(tm291). The chs-1 count data from this oocyte was not used to compare the strains.
251216_730	minus3	10597	diakinesis
251216_755	zero	10451	diakinesis-like chromosome positioning	This condition (diakinesis-like oocyte in the spermatheca) was not observed in wild type or spn-4(tm291). The chs-1 count data from this oocyte was not used to compare the strains.
251216_755	minus1	14942	diakinesis
251216_755	minus2	10372	diakinesis
251216_755	minus3	11332	diakinesis
251216_763	zero	10675	diakinesis-like chromosome positioning	This condition (diakinesis-like oocyte in the spermatheca) was not observed in wild type or spn-4(tm291). The chs-1 count data from this oocyte was not used to compare the strains.
251216_763	minus1	12367	diakinesis
251216_763	minus2	12650	diakinesis
251216_763	minus3	13517	diakinesis
251216_769	minus1	10212	diakinesis
251216_769	minus2	11685	diakinesis
251216_769	minus3	10494	diakinesis
260113_11035	zero	6794	clustered chromosomes, fertilized
260113_11035	minus1	10465	diakinesis
260113_11035	minus2	14293	diakinesis
260113_11035	minus3	13003	diakinesis
260113_11025	minus1	9034	diakinesis
260113_11025	minus2	13181	diakinesis
260113_11025	minus3	12904	diakinesis
260113_11019	zero	5720	clustered chromosomes, no evidence of fertilization
260113_11019	minus1	14970	diakinesis
260113_11019	minus2	14830	diakinesis
260113_11019	minus3	14966	diakinesis
260113_11016	zero	9960	chromosomes are coalescing, no evidence of fertilization
260113_11016	minus1	12058	diakinesis
260113_11016	minus2	12791	diakinesis
260113_11013	zero	5888	clustered chromosomes, no evidence of fertilization
260113_11013	minus1	14383	diakinesis
260113_11031	zero	10273	diakinesis-like chromosome positioning	This condition (diakinesis-like oocyte in the spermatheca) was not observed in wild type or spn-4(tm291). The chs-1 count data from this oocyte was not used to compare the strains.
260113_11031	minus1	12196	diakinesis
260113_11031	minus2	14074	diakinesis

## Sheet: chs1_data_R
GonadID	Genotype	Pos_m3	Pos_m2	Pos_m1	Pos_m1Z
260118_11238	WT	NA	10542	10092	10168
260118_11245	WT	10454	11714	11796	12322
260118_11248	WT	NA	14374	NA	12943
260118_11251	WT	12528	11788	13643	NA
260118_11263	WT	12425	12585	12233	NA
260118_11266	WT	7255	10602	NA	13330
260118_11270	WT	10421	13551	11851	NA
260118_11274	WT	11194	12838	11685	NA
260118_11280	WT	NA	12209	11838	10618
250403_11468	WT	NA	13937	13591	12459
250403_11496	WT	12722	12818	12096	NA
250403_11518	WT	NA	NA	12138	NA
250403_11522	WT	11788	13234	10575	11389
250403_11527	WT	12057	10960	11444	NA
250403_497	WT	NA	NA	NA	11267
250403_505	WT	NA	NA	NA	10803
250403_527	WT	11132	11100	11185	NA
251216_677	puf3 puf11	11758	11366	8340	NA
251216_692	puf3 puf11	14691	13621	10334	NA
251216_695	puf3 puf11	12480	10967	NA	6869
251216_712	puf3 puf11	10096	9905	NA	7763
251216_719	puf3 puf11	13987	12386	NA	4295
251216_725	puf3 puf11	11634	12236	9538	NA
251216_730	puf3 puf11	10597	NA	NA	7430
251216_755	puf3 puf11	11332	10372	14942	NA
251216_763	puf3 puf11	13517	12650	12367	NA
251216_769	puf3 puf11	10494	11685	10212	NA
260113_11035	puf3 puf11	13003	14293	10465	6794
260113_11025	puf3 puf11	12904	13181	9034	NA
260113_11019	puf3 puf11	14966	14830	14970	5720
260113_11016	puf3 puf11	NA	12791	12058	9960
260113_11013	puf3 puf11	NA	NA	14383	5888
260113_11031	puf3 puf11	NA	14074	12196	NA
260210_11479	tm291	10669	10431	11017	NA
260210_11482	tm291	9739	11305	10755	10898
260210_11486	tm291	11120	10550	10711	11553
260210_11491	tm291	11399	11623	13105
260210_11495	tm291	10302	10526	10932	10830
260210_11498	tm291	10617	10996	11178	NA
260210_11501	tm291	10544	10326	10811	NA
260210_11504	tm291	9871	11681	10678	NA
260210_11514	tm291	10236	10431	NA	10772
260210_11518	tm291	10445	11015	11227	NA
260210_11522	tm291	NA	12234	12254	NA
260210_11525	tm291	9999	10364	NA	NA
260210_11530	tm291	NA	11360	NA	10547
251208_252	tm291	12697	12085	NA	10668
251208_288	tm291	10985	11639	12366	NA
251208_305	tm291	12023	11736	14986	NA
251208_308	tm291	10686	11796	11492	NA
251208_314	tm291	10942	11065	13473	12558
251208_320	tm291	NA	11885	12419	11985
251208_325	tm291	12308	11903	12275	NA
251208_331	tm291	11684	11597	11716	NA
251208_334	tm291	NA	11436	13054	NA
251208_351	tm291	10769	12159	9156	11198
251208_362	tm291	12016	12519	11660	NA
251208_374	tm291	10908	11182	11542	11426

## Sheet: chs1_statistics
Genotype	Stage	MeanTranscript	SDTranscript	nGonads
WT	Diakinesis	11921.1	1291.02	15
WT	Post-diakinesis	11699.9	1105.19	9
tm291	Diakinesis	11371.8	761.808	25
tm291	Post-diakinesis	11243.5	644.453	10
puf3 puf11	Diakinesis	12189.2	1390.74	16
puf3 puf11	Post-diakinesis	6839.88	1672.26	8
contrast	Stage	FoldChange	SE	df	null	z.ratio	P_value
tm291 / WT	Diakinesis	0.953919	0.0340222	Inf	1	-1.32273	0.37185
puf3 puf11 / WT	Diakinesis	1.02249	0.0401259	Inf	1	0.56663	1
tm291 / WT	Post-diakinesis	0.960992	0.0482218	Inf	1	-0.792942	0.855623
puf3 puf11 / WT	Post-diakinesis	0.58461	0.0310633	Inf	1	-10.1028	1.07425e-23
contrast	Genotype	ratio	SE	df	null	z.ratio	p.value
Diakinesis / (Post-diakinesis)	WT	1.01891	0.0469139	Inf	1	0.406865	0.684107
Diakinesis / (Post-diakinesis)	tm291	1.01141	0.0413321	Inf	1	0.277651	0.78128
Diakinesis / (Post-diakinesis)	puf3 puf11	1.78208	0.0844074	Inf	1	12.1986	3.16363e-34

## Sheet: lin41_wt_data
Image	Position	lin-41 counts	Stage comments
260118_11293	zero	9689	clustered chromosomes, fertilized
260118_11293	minus1	9310	diakinesis
260118_11293	minus2	9774	diakinesis
260118_11293	minus3	9065	diakinesis
260118_11296	minus1	10329	clustered chromosomes
260118_11296	minus2	9992	diakinesis
260118_11296	minus3	12999	diakinesis
260118_11300	minus1	9321	diakinesis
260118_11300	minus2	10571	diakinesis
260118_11300	minus3	9836	diakinesis
260118_11303	zero	10252	clustered chromosomes, no evidence of fertilization
260118_11303	minus1	11491	diakinesis
260118_11303	minus2	14816	diakinesis
260118_11303	minus3	13767	diakinesis
260118_11306	minus1	10166	diakinesis
260118_11306	minus2	11167	diakinesis
260118_11306	minus3	10340	diakinesis
260118_11309	minus3	11440	diakinesis
260118_11312	minus1	9549	diakinesis
260118_11312	minus2	11423	diakinesis
260118_11312	minus3	11169	diakinesis
260118_11316	minus1	9732	clustered chromosomes
260118_11316	minus2	9522	diakinesis
260118_11316	minus3	11332	diakinesis
260118_11320	zero	14739	clustered chromosomes, fertilized
260118_11320	minus1	10495	diakinesis
260118_11320	minus2	11000	diakinesis
260118_11320	minus3	11553	diakinesis
260118_11176	zero	10595	clustered chromosomes, no evidence of fertilization
260118_11176	minus1	9111	diakinesis
260118_11176	minus2	10975	diakinesis
260118_11176	minus3	10808	diakinesis
260118_11180	zero	10245	clustered chromosomes, fertilized
260118_11191	zero	9774	clustered chromosomes, fertilized
260118_11201	minus1	7954	diakinesis
260118_11201	minus2	8878	diakinesis
260118_11201	minus3	9088	diakinesis
260118_11208	minus1	10297	clustered chromosomes
260118_11208	minus2	11015	diakinesis
260118_11208	minus3	11783	diakinesis
260118_11211	minus1	11147	diakinesis
260118_11211	minus2	10807	diakinesis
260118_11211	minus3	10927	diakinesis
260118_11214	zero	11288	clustered chromosomes, likely fertilized
260118_11214	minus1	10452	diakinesis
260118_11214	minus2	11460	diakinesis
251023_728	minus1	11490	clustered chromosomes
251023_728	minus2	11665	diakinesis
251023_728	minus3	11474	diakinesis
251023_758	minus2	13610	diakinesis
251023_758	minus3	13211	diakinesis
251023_767	minus2	10474	diakinesis
251023_767	minus3	10396	diakinesis
251024_863	minus1	12130	diakinesis
251024_863	minus2	10815	diakinesis
251024_821	minus 1	12463	diakinesis
251024_821	minus 2	12339	diakinesis
251024_821	minus 3	12198	diakinesis

## Sheet: lin41_tm291_data
Image	Position	lin-41 counts	Stage comments
260118_11126	minus1	9072	diakinesis
260118_11126	minus2	12391	diakinesis
260118_11126	minus3	11865	diakinesis
260118_11132	minus1	10793	diakinesis
260118_11132	minus2	10703	diakinesis
260118_11132	minus3	10328	diakinesis
260118_11135	zero	10004	clustered chromosomes, fertilized
260118_11135	minus1	8929	diakinesis
260118_11150	minus 1	9767	diakinesis
260118_11150	minus2	9754	diakinesis
260118_11150	minus3	10853	diakinesis
260118_11155	zero	9686	clustered chromosomes, fertilized
260118_11155	minus 1	9927	diakinesis
260118_11155	minus2	10031	diakinesis
260118_11155	minus3	10237	diakinesis
260118_11162	minus 1	9940	diakinesis
260118_11162	minus2	10663	diakinesis
260118_11162	minus3	10944	diakinesis
251208_492	zero	9608	clustered chromosomes, fertilized
251208_492	minus1	11766	diakinesis
251208_492	minus2	11790	diakinesis
251208_496	minus2	9565	diakinesis
251208_496	minus3	11293	diakinesis
251208_507	minus1	9331	diakinesis
251208_507	minus2	9607	diakinesis
251208_507	minus3	9687	diakinesis
251208_512	minus1	9509	diakinesis
251208_512	minus2	9347	diakinesis
251208_512	minus3	9779	diakinesis
251208_516	zero	11361	clustered chromosomes, no evidence of fertilization
251208_516	minus1	6163	diakinesis
251208_516	minus2	10855	diakinesis
251208_516	minus3	9393	diakinesis
251208_525	minus1	10626	diakinesis
251208_525	minus2	10475	diakinesis
251208_525	minus3	11303	diakinesis
251208_528	minus1	10156	clustered chromosomes
251208_528	minus2	10964	diakinesis
251208_528	minus3	10967	diakinesis
251208_536	zero	10594	clustered chromosomes, fertilized
251208_536	minus1	8501	diakinesis
251208_536	minus2	10906	diakinesis
251208_536	minus3	10542	diakinesis
251208_541	minus1	8518	diakinesis
251208_541	minus2	9790	diakinesis
251208_541	minus3	10219	diakinesis
251208_556	minus1	9755	diakinesis
251208_556	minus2	10374	diakinesis
251208_556	minus3	10280	diakinesis
251208_565	zero	9872	chromosomes are coalescing, fertilized
251208_565	minus1	9235	diakinesis
251208_565	minus2	10074	diakinesis
251208_565	minus3	10666	diakinesis
251208_569	minus1	9765	chromosomes are coalescing
251208_569	minus2	9446	diakinesis
251208_569	minus3	9678	diakinesis

## Sheet: lin41_data_R
GonadID	Genotype	Pos_m3	Pos_m2	Pos_m1	Pos_m1Z
260118_11126	tm291	11865	12391	9072	NA
260118_11132	tm291	10328	10703	10793	NA
260118_11135	tm291	NA	NA	8929	10004
260118_11150	tm291	10853	9754	9767	NA
260118_11155	tm291	10237	10031	9927	9686
260118_11162	tm291	10944	10663	9940	NA
251208_492	tm291	NA	11790	11766	9608
251208_496	tm291	11293	9565	NA	NA
251208_507	tm291	9687	9607	9331	NA
251208_512	tm291	9779	9347	9509	NA
251208_516	tm291	9393	10855	6163	11361
251208_525	tm291	11303	10475	10626	NA
251208_528	tm291	10967	10964	NA	10156
251208_536	tm291	10542	10906	8501	10594
251208_541	tm291	10219	9790	8518	NA
251208_556	tm291	10280	10374	9755	NA
251208_565	tm291	10666	10074	9235	9872
251208_565	tm291	9678	9446	NA	9765
260118_11176	WT	10808	10975	9111	10595
260118_11201	WT	9088	8878	7954	NA
260118_11208	WT	11783	11015	NA	10297
260118_11211	WT	10927	10807	11147	NA
260118_11214	WT	NA	11460	10452	11288
260118_11293	WT	9065	9774	9310	9689
260118_11296	WT	12999	9992	NA	10329
260118_11300	WT	9836	10571	9321	NA
260118_11303	WT	13767	14816	11491	10252
260118_11306	WT	10340	11167	10166	NA
260118_11309	WT	11440	NA	NA	NA
260118_11312	WT	11169	11423	9549	NA
260118_11316	WT	11332	9522	NA	9732
260118_11320	WT	11553	11000	10495	14739
251023_728	WT	11474	11665	NA	11490
251023_758	WT	13211	13610	NA	NA
251023_767	WT	10396	10474	NA	NA
251024_863	WT	NA	10815	12130	NA
251024_821	WT	12198	12339	12463	NA
260118_11180	WT	NA	NA	NA	10245
260118_11191	WT	NA	NA	NA	9774

## Sheet: lin41_statistics
Genotype	Stage	MeanTranscript	SDTranscript	nGonads
WT	Diakinesis	11040.7	1179.83	19
WT	Post-diakinesis	10766.4	1441.19	11
tm291	Diakinesis	10156.8	777.595	17
tm291	Post-diakinesis	10130.8	587.563	8
contrast	Stage	FoldChange	SE	df	null	z.ratio	P_value
tm291 / WT	Diakinesis	0.920172	0.0287315	Inf	1	-2.66445	0.0077115
tm291 / WT	Post-diakinesis	0.941661	0.0416188	Inf	1	-1.36003	0.173821
contrast	Genotype	ratio	SE	df	null	z.ratio	p.value
Diakinesis / (Post-diakinesis)	WT	1.02553	0.0359568	Inf	1	0.718984	0.472151
Diakinesis / (Post-diakinesis)	tm291	1.00213	0.0401754	Inf	1	0.0529671	0.957758
