# Supplementary material for: The SPN-4 Rbfox RNA-binding protein selects maternal mRNAs for CCR4-NOT-dependent clearance in early Caenorhabditis elegans embryos
Source: Development. 2026 Jun 4;153(11):dev205295. doi: 10.1242/dev.205295 (PMC13286378; doi:10.1242/dev.205295)
Supplement: Table S10. — (Related to Figs 6 and S10). [file develop-153-205295-TableS10.xlsx]

## Sheet: README
Table S10. Transcript counts for analyzing lin-41 3’UTR deletions—raw values and statistics
This file contains data illustrated in Fig. 6 and Fig. S10
Data reporting and statistical analysis.
smFISH assays tested lin-41 transcript abundance in early embryos after deletion of different lin-41 3'UTR regions of interest
The regions focused around an Rbfox sequence (Fig. 4) and the PolyC sequence (Fig. S6)
Tabs	(1) raw_smFISH_values	raw counts from RNA spot detection analysis pipeline
	(2) statistics	statistics using ANOVA + Tukeys Post-hoc
	(3) n-values	number of reps & embryos
(1) raw_smFISH_values
Image_ID	Image ID # in this dataset
output_file	file generated from analytical run
subdirectory	directory
Strain	strain
Cell_Stage	cell stage
set 3 mRNA molecules	# of set-3 mRNA molecules as determined by image analysis pipeline
lin 41 mRNA molecules	# of lin-41 mRNA molecules as determined by image analysis pipeline
Notes	Images selected as representative images shown in the figure are noted
(2) statistics
Comparison	anova pairwise comparison
diff	anova statistic
lwr	anova statistic
upr	anova statistic
p adj	Tukey Post Hoc multiple test corrected adjusted p-value
(3) n-values
ConditionCombination	Condition combination between genotype + cell stage
n-value	n-value
reps	# reps

## Sheet: raw_smFISH_values
Image_ID	output_file	subdirectory	Strain	Cell_Stage	set 3 mRNA molecules	lin 41 mRNA molecules	Notes
6	quantification_230514_DG3913_lin-41_spn-4_rep2_2-cell.csv	2-cell_DG3913	DG3913	2-cell	913	8062
8	quantification_230514_DG3913_lin-41_spn-4_rep2_2-cell.csv	2-cell_DG3913	DG3913	2-cell	1067	8374
11	quantification_230514_DG3913_lin-41_spn-4_rep2_2-cell.csv	2-cell_DG3913	DG3913	2-cell	875	5200
2	quantification_230606_DG3913_lin-41_set-3_rep4_2-cell.csv	2-cell_DG3913	DG3913	2-cell	859	1558
3	quantification_230606_DG3913_lin-41_set-3_rep4_2-cell.csv	2-cell_DG3913	DG3913	2-cell	1502	3688
5	quantification_230606_DG3913_lin-41_set-3_rep4_2-cell.csv	2-cell_DG3913	DG3913	2-cell	1142	3383
6	quantification_230606_DG3913_lin-41_set-3_rep4_2-cell.csv	2-cell_DG3913	DG3913	2-cell	559	674
9	quantification_230606_DG3913_lin-41_set-3_rep4_2-cell.csv	2-cell_DG3913	DG3913	2-cell	805	597
10	quantification_230606_DG3913_lin-41_set-3_rep4_2-cell.csv	2-cell_DG3913	DG3913	2-cell	1449	1706
12	quantification_230606_DG3913_lin-41_set-3_rep4_2-cell.csv	2-cell_DG3913	DG3913	2-cell	1212	716
2	quantification_230726_DG3913_lin-41_set-3_rep5-2-cell.csv	2-cell_DG3913	DG3913	2-cell	1224	1960
3	quantification_230726_DG3913_lin-41_set-3_rep5-2-cell.csv	2-cell_DG3913	DG3913	2-cell	1249	1262
4	quantification_230726_DG3913_lin-41_set-3_rep5-2-cell.csv	2-cell_DG3913	DG3913	2-cell	428	2071
5	quantification_230726_DG3913_lin-41_set-3_rep5-2-cell.csv	2-cell_DG3913	DG3913	2-cell	1233	3519
8	quantification_230726_DG3913_lin-41_set-3_rep5-2-cell.csv	2-cell_DG3913	DG3913	2-cell	1148	2015
9	quantification_230726_DG3913_lin-41_set-3_rep5-2-cell.csv	2-cell_DG3913	DG3913	2-cell	1728	3344
10	quantification_230726_DG3913_lin-41_set-3_rep5-2-cell.csv	2-cell_DG3913	DG3913	2-cell	1946	3684
11	quantification_230726_DG3913_lin-41_set-3_rep5-2-cell.csv	2-cell_DG3913	DG3913	2-cell	1827	4996
12	quantification_230726_DG3913_lin-41_set-3_rep5-2-cell.csv	2-cell_DG3913	DG3913	2-cell	1997	1954
13	quantification_230726_DG3913_lin-41_set-3_rep5-2-cell.csv	2-cell_DG3913	DG3913	2-cell	2374	2720
14	quantification_230726_DG3913_lin-41_set-3_rep5-2-cell.csv	2-cell_DG3913	DG3913	2-cell	1981	2962
15	quantification_230726_DG3913_lin-41_set-3_rep5-2-cell.csv	2-cell_DG3913	DG3913	2-cell	1983	4151
17	quantification_230726_DG3913_lin-41_set-3_rep5-2-cell.csv	2-cell_DG3913	DG3913	2-cell	866	2459
18	quantification_230726_DG3913_lin-41_set-3_rep5-2-cell.csv	2-cell_DG3913	DG3913	2-cell	2105	4607
1	quantification_230517_DG5329_lin-41_set-3_rep1_2-cell.csv	2-cell_DG5329	DG5329	2-cell	1414	6351
2	quantification_230517_DG5329_lin-41_set-3_rep1_2-cell.csv	2-cell_DG5329	DG5329	2-cell	531	7281
5	quantification_230517_DG5329_lin-41_set-3_rep1_2-cell.csv	2-cell_DG5329	DG5329	2-cell	1062	949
7	quantification_230517_DG5329_lin-41_set-3_rep1_2-cell.csv	2-cell_DG5329	DG5329	2-cell	1926	2792
9	quantification_230517_DG5329_lin-41_set-3_rep1_2-cell.csv	2-cell_DG5329	DG5329	2-cell	1081	2050
10	quantification_230517_DG5329_lin-41_set-3_rep1_2-cell.csv	2-cell_DG5329	DG5329	2-cell	1315	3511
1	quantification_230607_DG5329_lin-41_set-3_rep3_2-cell.csv	2-cell_DG5329	DG5329	2-cell	686	2289
2	quantification_230607_DG5329_lin-41_set-3_rep3_2-cell.csv	2-cell_DG5329	DG5329	2-cell	1506	2286
3	quantification_230607_DG5329_lin-41_set-3_rep3_2-cell.csv	2-cell_DG5329	DG5329	2-cell	1497	4180
8	quantification_230607_DG5329_lin-41_set-3_rep3_2-cell.csv	2-cell_DG5329	DG5329	2-cell	1633	2449
13	quantification_230607_DG5329_lin-41_set-3_rep3_2-cell.csv	2-cell_DG5329	DG5329	2-cell	1190	3410	image selected for figure
15	quantification_230607_DG5329_lin-41_set-3_rep3_2-cell.csv	2-cell_DG5329	DG5329	2-cell	1464	1590
16	quantification_230607_DG5329_lin-41_set-3_rep3_2-cell.csv	2-cell_DG5329	DG5329	2-cell	1503	6555
17	quantification_230607_DG5329_lin-41_set-3_rep3_2-cell.csv	2-cell_DG5329	DG5329	2-cell	1089	3209
2	quantification_230517_DG5398_lin-41_set-3_rep1_2-cell.csv	2-cell_DG5398	DG5398	2-cell	1050	6346
3	quantification_230517_DG5398_lin-41_set-3_rep1_2-cell.csv	2-cell_DG5398	DG5398	2-cell	982	5815
5	quantification_230517_DG5398_lin-41_set-3_rep1_2-cell.csv	2-cell_DG5398	DG5398	2-cell	786	7888
6	quantification_230517_DG5398_lin-41_set-3_rep1_2-cell.csv	2-cell_DG5398	DG5398	2-cell	1064	8732
8	quantification_230517_DG5398_lin-41_set-3_rep1_2-cell.csv	2-cell_DG5398	DG5398	2-cell	1437	8214
9	quantification_230517_DG5398_lin-41_set-3_rep1_2-cell.csv	2-cell_DG5398	DG5398	2-cell	1151	6122
10	quantification_230517_DG5398_lin-41_set-3_rep1_2-cell.csv	2-cell_DG5398	DG5398	2-cell	1463	9158
11	quantification_230517_DG5398_lin-41_set-3_rep1_2-cell.csv	2-cell_DG5398	DG5398	2-cell	1367	7543
2	quantification_230521_DG5398_lin-41_set-3_rep2_2-cell.csv	2-cell_DG5398	DG5398	2-cell	1210	8619
3	quantification_230521_DG5398_lin-41_set-3_rep2_2-cell.csv	2-cell_DG5398	DG5398	2-cell	1482	10024
6	quantification_230521_DG5398_lin-41_set-3_rep2_2-cell.csv	2-cell_DG5398	DG5398	2-cell	920	7901	image selected for figure
8	quantification_230521_DG5398_lin-41_set-3_rep2_2-cell.csv	2-cell_DG5398	DG5398	2-cell	1476	9616
10	quantification_230521_DG5398_lin-41_set-3_rep2_2-cell.csv	2-cell_DG5398	DG5398	2-cell	1599	8332
11	quantification_230521_DG5398_lin-41_set-3_rep2_2-cell.csv	2-cell_DG5398	DG5398	2-cell	1148	7453
12	quantification_230521_DG5398_lin-41_set-3_rep2_2-cell.csv	2-cell_DG5398	DG5398	2-cell	972	4636
4	quantification_230607_DG5398_lin-41_set-3_rep3_2-cell.csv	2-cell_DG5398	DG5398	2-cell	1160	8945
5	quantification_230607_DG5398_lin-41_set-3_rep3_2-cell.csv	2-cell_DG5398	DG5398	2-cell	1180	6909
8	quantification_230607_DG5398_lin-41_set-3_rep3_2-cell.csv	2-cell_DG5398	DG5398	2-cell	774	9771
9	quantification_230607_DG5398_lin-41_set-3_rep3_2-cell.csv	2-cell_DG5398	DG5398	2-cell	1524	6143
10	quantification_230607_DG5398_lin-41_set-3_rep3_2-cell.csv	2-cell_DG5398	DG5398	2-cell	1238	8292
11	quantification_230607_DG5398_lin-41_set-3_rep3_2-cell.csv	2-cell_DG5398	DG5398	2-cell	1868	11715
12	quantification_230607_DG5398_lin-41_set-3_rep3_2-cell.csv	2-cell_DG5398	DG5398	2-cell	1429	11943
14	quantification_230607_DG5398_lin-41_set-3_rep3_2-cell.csv	2-cell_DG5398	DG5398	2-cell	1718	8411
2	quantification_230505_DG5399_2-cell.csv	2-cell_DG5399	DG5399	2-cell	1941	13122
4	quantification_230505_DG5399_2-cell.csv	2-cell_DG5399	DG5399	2-cell	4787	12386
8	quantification_230505_DG5399_2-cell.csv	2-cell_DG5399	DG5399	2-cell	1580	7964
10	quantification_230505_DG5399_2-cell.csv	2-cell_DG5399	DG5399	2-cell	1827	9869
11	quantification_230505_DG5399_2-cell.csv	2-cell_DG5399	DG5399	2-cell	1700	9326
12	quantification_230505_DG5399_2-cell.csv	2-cell_DG5399	DG5399	2-cell	2168	7873
15	quantification_230505_DG5399_2-cell.csv	2-cell_DG5399	DG5399	2-cell	1834	8977
17	quantification_230505_DG5399_2-cell.csv	2-cell_DG5399	DG5399	2-cell	1518	6639
3	quantification_230514_DG5399_lin-41_spn-4_rep2_2-cell.csv	2-cell_DG5399	DG5399	2-cell	771	7139
9	quantification_230514_DG5399_lin-41_spn-4_rep2_2-cell.csv	2-cell_DG5399	DG5399	2-cell	975	6253
12	quantification_230514_DG5399_lin-41_spn-4_rep2_2-cell.csv	2-cell_DG5399	DG5399	2-cell	704	4187
1	quantification_230606_DG5399-2-cell.csv	2-cell_DG5399	DG5399	2-cell	723	7680
3	quantification_230606_DG5399-2-cell.csv	2-cell_DG5399	DG5399	2-cell	1386	6394
7	quantification_230606_DG5399-2-cell.csv	2-cell_DG5399	DG5399	2-cell	993	4103
8	quantification_230606_DG5399-2-cell.csv	2-cell_DG5399	DG5399	2-cell	1190	6895
10	quantification_230606_DG5399-2-cell.csv	2-cell_DG5399	DG5399	2-cell	1428	7770
11	quantification_230606_DG5399-2-cell.csv	2-cell_DG5399	DG5399	2-cell	828	5032	image selected for figure
12	quantification_230606_DG5399-2-cell.csv	2-cell_DG5399	DG5399	2-cell	1140	7647
1	quantification_230521_DG5410_lin-41_set-3_rep1_2-cell.csv	2-cell_DG5410	DG5410	2-cell	1237	5660
2	quantification_230521_DG5410_lin-41_set-3_rep1_2-cell.csv	2-cell_DG5410	DG5410	2-cell	1371	1105
3	quantification_230521_DG5410_lin-41_set-3_rep1_2-cell.csv	2-cell_DG5410	DG5410	2-cell	1005	5852
4	quantification_230521_DG5410_lin-41_set-3_rep1_2-cell.csv	2-cell_DG5410	DG5410	2-cell	1799	2773
5	quantification_230521_DG5410_lin-41_set-3_rep1_2-cell.csv	2-cell_DG5410	DG5410	2-cell	1541	937
7	quantification_230521_DG5410_lin-41_set-3_rep1_2-cell.csv	2-cell_DG5410	DG5410	2-cell	1024	834
10	quantification_230521_DG5410_lin-41_set-3_rep1_2-cell.csv	2-cell_DG5410	DG5410	2-cell	1176	1567
11	quantification_230521_DG5410_lin-41_set-3_rep1_2-cell.csv	2-cell_DG5410	DG5410	2-cell	1496	4307
1	quantification_230601_DG5410_lin-41_set-3_rep2_2-cell.csv	2-cell_DG5410	DG5410	2-cell	1013	1458
3	quantification_230601_DG5410_lin-41_set-3_rep2_2-cell.csv	2-cell_DG5410	DG5410	2-cell	4664	1317
5	quantification_230601_DG5410_lin-41_set-3_rep2_2-cell.csv	2-cell_DG5410	DG5410	2-cell	1067	1600
7	quantification_230601_DG5410_lin-41_set-3_rep2_2-cell.csv	2-cell_DG5410	DG5410	2-cell	1099	1242
8	quantification_230601_DG5410_lin-41_set-3_rep2_2-cell.csv	2-cell_DG5410	DG5410	2-cell	627	962
9	quantification_230601_DG5410_lin-41_set-3_rep2_2-cell.csv	2-cell_DG5410	DG5410	2-cell	1205	3170
10	quantification_230601_DG5410_lin-41_set-3_rep2_2-cell.csv	2-cell_DG5410	DG5410	2-cell	1229	1777
11	quantification_230601_DG5410_lin-41_set-3_rep2_2-cell.csv	2-cell_DG5410	DG5410	2-cell	1574	3976
12	quantification_230601_DG5410_lin-41_set-3_rep2_2-cell.csv	2-cell_DG5410	DG5410	2-cell	1192	2378
13	quantification_230601_DG5410_lin-41_set-3_rep2_2-cell.csv	2-cell_DG5410	DG5410	2-cell	1390	1653
5	quantification_230606_Dg5410_lin-41_set-3_rep3_2-cell.csv	2-cell_DG5410	DG5410	2-cell	523	1578
10	quantification_230606_Dg5410_lin-41_set-3_rep3_2-cell.csv	2-cell_DG5410	DG5410	2-cell	413	1296
11	quantification_230606_Dg5410_lin-41_set-3_rep3_2-cell.csv	2-cell_DG5410	DG5410	2-cell	1230	3715
12	quantification_230606_Dg5410_lin-41_set-3_rep3_2-cell.csv	2-cell_DG5410	DG5410	2-cell	2146	2935
17	quantification_230606_Dg5410_lin-41_set-3_rep3_2-cell.csv	2-cell_DG5410	DG5410	2-cell	402	2578
18	quantification_230606_Dg5410_lin-41_set-3_rep3_2-cell.csv	2-cell_DG5410	DG5410	2-cell	1305	1160
1	quantification_230926_DG5779_lin-41_set-3_rep1 _2-cell.csv	2-cell_DG5779	DG5779	2-cell	2043	2904
2	quantification_230926_DG5779_lin-41_set-3_rep1 _2-cell.csv	2-cell_DG5779	DG5779	2-cell	3068	3298
3	quantification_230926_DG5779_lin-41_set-3_rep1 _2-cell.csv	2-cell_DG5779	DG5779	2-cell	1198	8373
4	quantification_230926_DG5779_lin-41_set-3_rep1 _2-cell.csv	2-cell_DG5779	DG5779	2-cell	1317	5058
6	quantification_230926_DG5779_lin-41_set-3_rep1 _2-cell.csv	2-cell_DG5779	DG5779	2-cell	1191	4377
8	quantification_230926_DG5779_lin-41_set-3_rep1 _2-cell.csv	2-cell_DG5779	DG5779	2-cell	1159	7231
10	quantification_230926_DG5779_lin-41_set-3_rep1 _2-cell.csv	2-cell_DG5779	DG5779	2-cell	1452	5228
11	quantification_230926_DG5779_lin-41_set-3_rep1 _2-cell.csv	2-cell_DG5779	DG5779	2-cell	1691	6729
13	quantification_230926_DG5779_lin-41_set-3_rep1 _2-cell.csv	2-cell_DG5779	DG5779	2-cell	1269	5891
17	quantification_230926_DG5779_lin-41_set-3_rep1 _2-cell.csv	2-cell_DG5779	DG5779	2-cell	1372	6308
21	quantification_230926_DG5779_lin-41_set-3_rep1 _2-cell.csv	2-cell_DG5779	DG5779	2-cell	862	8442
1	quantification_231013_DG5779_lin-41_set-3_rep2_2-cell.csv	2-cell_DG5779	DG5779	2-cell	562	5179
2	quantification_231013_DG5779_lin-41_set-3_rep2_2-cell.csv	2-cell_DG5779	DG5779	2-cell	1512	8501
3	quantification_231013_DG5779_lin-41_set-3_rep2_2-cell.csv	2-cell_DG5779	DG5779	2-cell	1151	6484	image selected for figure
5	quantification_231013_DG5779_lin-41_set-3_rep2_2-cell.csv	2-cell_DG5779	DG5779	2-cell	1602	8551
6	quantification_231013_DG5779_lin-41_set-3_rep2_2-cell.csv	2-cell_DG5779	DG5779	2-cell	1174	8287
7	quantification_231013_DG5779_lin-41_set-3_rep2_2-cell.csv	2-cell_DG5779	DG5779	2-cell	1308	8062
9	quantification_231013_DG5779_lin-41_set-3_rep2_2-cell.csv	2-cell_DG5779	DG5779	2-cell	2121	10561
10	quantification_231013_DG5779_lin-41_set-3_rep2_2-cell.csv	2-cell_DG5779	DG5779	2-cell	821	3104
12	quantification_231013_DG5779_lin-41_set-3_rep2_2-cell.csv	2-cell_DG5779	DG5779	2-cell	983	4423
14	quantification_231013_DG5779_lin-41_set-3_rep2_2-cell.csv	2-cell_DG5779	DG5779	2-cell	1389	5361
1	quantification_231027_DG5779_lin-41_set-3_rep3_2-cell.csv	2-cell_DG5779	DG5779	2-cell	4236	6426
3	quantification_231027_DG5779_lin-41_set-3_rep3_2-cell.csv	2-cell_DG5779	DG5779	2-cell	783	3327
5	quantification_231027_DG5779_lin-41_set-3_rep3_2-cell.csv	2-cell_DG5779	DG5779	2-cell	1581	5489
1	quantification_230521_N2_lin-41_set-3_rep1_2-cell.csv	2-cell_N2	N2	2-cell	655	1497
3	quantification_230521_N2_lin-41_set-3_rep1_2-cell.csv	2-cell_N2	N2	2-cell	1079	2307
4	quantification_230521_N2_lin-41_set-3_rep1_2-cell.csv	2-cell_N2	N2	2-cell	1260	3883
7	quantification_230521_N2_lin-41_set-3_rep1_2-cell.csv	2-cell_N2	N2	2-cell	997	2487
9	quantification_230521_N2_lin-41_set-3_rep1_2-cell.csv	2-cell_N2	N2	2-cell	586	3062
10	quantification_230521_N2_lin-41_set-3_rep1_2-cell.csv	2-cell_N2	N2	2-cell	1209	1588
12	quantification_230521_N2_lin-41_set-3_rep1_2-cell.csv	2-cell_N2	N2	2-cell	1397	3021
13	quantification_230521_N2_lin-41_set-3_rep1_2-cell.csv	2-cell_N2	N2	2-cell	1103	1723
2	quantification_230601_N2_lin-41_set-3_rep2_2-cell.csv	2-cell_N2	N2	2-cell	1047	5387
6	quantification_230601_N2_lin-41_set-3_rep2_2-cell.csv	2-cell_N2	N2	2-cell	1407	2012
9	quantification_230601_N2_lin-41_set-3_rep2_2-cell.csv	2-cell_N2	N2	2-cell	1606	3905	image selected for figure
10	quantification_230601_N2_lin-41_set-3_rep2_2-cell.csv	2-cell_N2	N2	2-cell	599	8427
11	quantification_230601_N2_lin-41_set-3_rep2_2-cell.csv	2-cell_N2	N2	2-cell	1207	4605
12	quantification_230601_N2_lin-41_set-3_rep2_2-cell.csv	2-cell_N2	N2	2-cell	1422	3122
13	quantification_230601_N2_lin-41_set-3_rep2_2-cell.csv	2-cell_N2	N2	2-cell	1063	4655
14	quantification_230601_N2_lin-41_set-3_rep2_2-cell.csv	2-cell_N2	N2	2-cell	1433	5493
15	quantification_230601_N2_lin-41_set-3_rep2_2-cell.csv	2-cell_N2	N2	2-cell	1320	4340
16	quantification_230601_N2_lin-41_set-3_rep2_2-cell.csv	2-cell_N2	N2	2-cell	1071	5818
17	quantification_230601_N2_lin-41_set-3_rep2_2-cell.csv	2-cell_N2	N2	2-cell	1721	8933
1	quantification_230725_N2_lin-41_set-3_rep3_2-cell.csv	2-cell_N2	N2	2-cell	584	1449
2	quantification_230725_N2_lin-41_set-3_rep3_2-cell.csv	2-cell_N2	N2	2-cell	656	2105
3	quantification_230725_N2_lin-41_set-3_rep3_2-cell.csv	2-cell_N2	N2	2-cell	1519	2516
4	quantification_230725_N2_lin-41_set-3_rep3_2-cell.csv	2-cell_N2	N2	2-cell	1238	1387
5	quantification_230725_N2_lin-41_set-3_rep3_2-cell.csv	2-cell_N2	N2	2-cell	1352	5335
6	quantification_230725_N2_lin-41_set-3_rep3_2-cell.csv	2-cell_N2	N2	2-cell	1154	3245
9	quantification_230725_N2_lin-41_set-3_rep3_2-cell.csv	2-cell_N2	N2	2-cell	1041	1287
10	quantification_230725_N2_lin-41_set-3_rep3_2-cell.csv	2-cell_N2	N2	2-cell	1027	3359
11	quantification_230725_N2_lin-41_set-3_rep3_2-cell.csv	2-cell_N2	N2	2-cell	1320	4817
14	quantification_230725_N2_lin-41_set-3_rep3_2-cell.csv	2-cell_N2	N2	2-cell	658	3871
17	quantification_230725_N2_lin-41_set-3_rep3_2-cell.csv	2-cell_N2	N2	2-cell	318	1941
19	quantification_230725_N2_lin-41_set-3_rep3_2-cell.csv	2-cell_N2	N2	2-cell	1537	3159
7	quantification_230606_DG3913_lin-41_set-3_rep4_4-cell.csv	4-cell_DG3913	DG3913	4-cell	1106	2110
11	quantification_230606_DG3913_lin-41_set-3_rep4_4-cell.csv	4-cell_DG3913	DG3913	4-cell	1146	1443
1	quantification_230726_DG3913_lin-41_set-3_rep5-4-cell.csv	4-cell_DG3913	DG3913	4-cell	498	614
6	quantification_230726_DG3913_lin-41_set-3_rep5-4-cell.csv	4-cell_DG3913	DG3913	4-cell	1739	1009
7	quantification_230726_DG3913_lin-41_set-3_rep5-4-cell.csv	4-cell_DG3913	DG3913	4-cell	1797	1018
19	quantification_230726_DG3913_lin-41_set-3_rep5-4-cell.csv	4-cell_DG3913	DG3913	4-cell	1640	851
20	quantification_230726_DG3913_lin-41_set-3_rep5-4-cell.csv	4-cell_DG3913	DG3913	4-cell	1663	563
6	quantification_230517_DG5329_lin-41_set-3_rep1_4-cell.csv	4-cell_DG5329	DG5329	4-cell	1082	940
11	quantification_230517_DG5329_lin-41_set-3_rep1_4-cell.csv	4-cell_DG5329	DG5329	4-cell	1587	773
6	quantification_230607_DG5329_lin-41_set-3_rep3_4-cell.csv	4-cell_DG5329	DG5329	4-cell	989	738
7	quantification_230607_DG5329_lin-41_set-3_rep3_4-cell.csv	4-cell_DG5329	DG5329	4-cell	1436	1053
10	quantification_230607_DG5329_lin-41_set-3_rep3_4-cell.csv	4-cell_DG5329	DG5329	4-cell	582	790
1	quantification_230517_DG5398_lin-41_set-3_rep1_4-cell.csv	4-cell_DG5398	DG5398	4-cell	3005	4155
4	quantification_230517_DG5398_lin-41_set-3_rep1_4-cell.csv	4-cell_DG5398	DG5398	4-cell	1426	6013
1	quantification_230521_DG5398_lin-41_set-3_rep2_4-cell.csv	4-cell_DG5398	DG5398	4-cell	468	5362
4	quantification_230521_DG5398_lin-41_set-3_rep2_4-cell.csv	4-cell_DG5398	DG5398	4-cell	729	4332
7	quantification_230521_DG5398_lin-41_set-3_rep2_4-cell.csv	4-cell_DG5398	DG5398	4-cell	1132	6073
9	quantification_230521_DG5398_lin-41_set-3_rep2_4-cell.csv	4-cell_DG5398	DG5398	4-cell	327	2912
1	quantification_230607_DG5398_lin-41_set-3_rep3_4-cell.csv	4-cell_DG5398	DG5398	4-cell	407	3967
2	quantification_230607_DG5398_lin-41_set-3_rep3_4-cell.csv	4-cell_DG5398	DG5398	4-cell	843	5305	image selected for figure
3	quantification_230607_DG5398_lin-41_set-3_rep3_4-cell.csv	4-cell_DG5398	DG5398	4-cell	773	7923
6	quantification_230607_DG5398_lin-41_set-3_rep3_4-cell.csv	4-cell_DG5398	DG5398	4-cell	1559	8019
7	quantification_230607_DG5398_lin-41_set-3_rep3_4-cell.csv	4-cell_DG5398	DG5398	4-cell	1351	6258
13	quantification_230607_DG5398_lin-41_set-3_rep3_4-cell.csv	4-cell_DG5398	DG5398	4-cell	1156	3479
5	quantification_230505_DG5399_4-cell.csv	4-cell_DG5399	DG5399	4-cell	984	3038
6	quantification_230505_DG5399_4-cell.csv	4-cell_DG5399	DG5399	4-cell	1179	8436
7	quantification_230505_DG5399_4-cell.csv	4-cell_DG5399	DG5399	4-cell	762	7676
9	quantification_230505_DG5399_4-cell.csv	4-cell_DG5399	DG5399	4-cell	1873	7373
13	quantification_230505_DG5399_4-cell.csv	4-cell_DG5399	DG5399	4-cell	1400	6673
4	quantification_230514_DG5399_lin-41_spn-4_rep2_4-cell.csv	4-cell_DG5399	DG5399	4-cell	9451	7808
5	quantification_230514_DG5399_lin-41_spn-4_rep2_4-cell.csv	4-cell_DG5399	DG5399	4-cell	662	3521
8	quantification_230514_DG5399_lin-41_spn-4_rep2_4-cell.csv	4-cell_DG5399	DG5399	4-cell	671	8569
10	quantification_230514_DG5399_lin-41_spn-4_rep2_4-cell.csv	4-cell_DG5399	DG5399	4-cell	793	5109
11	quantification_230514_DG5399_lin-41_spn-4_rep2_4-cell.csv	4-cell_DG5399	DG5399	4-cell	706	4390
2	quantification_230606_DG5399_4-cell.csv	4-cell_DG5399	DG5399	4-cell	1174	5024
4	quantification_230606_DG5399_4-cell.csv	4-cell_DG5399	DG5399	4-cell	1201	6792
5	quantification_230606_DG5399_4-cell.csv	4-cell_DG5399	DG5399	4-cell	1509	7254
6	quantification_230606_DG5399_4-cell.csv	4-cell_DG5399	DG5399	4-cell	1195	6954	image selected for figure
6	quantification_230521_DG5410_lin-41_set-3_rep1_4-cell.csv	4-cell_DG5410	DG5410	4-cell	1030	492
8	quantification_230521_DG5410_lin-41_set-3_rep1_4-cell.csv	4-cell_DG5410	DG5410	4-cell	735	504
2	quantification_230601_DG5410_lin-41_set-3_rep2_4-cell.csv	4-cell_DG5410	DG5410	4-cell	1401	1791
4	quantification_230601_DG5410_lin-41_set-3_rep2_4-cell.csv	4-cell_DG5410	DG5410	4-cell	417	249
6	quantification_230601_DG5410_lin-41_set-3_rep2_4-cell.csv	4-cell_DG5410	DG5410	4-cell	612	1307
1	quantification_230606_Dg5410_lin-41_set-3_rep3_4-cell.csv	4-cell_DG5410	DG5410	4-cell	399	1112
2	quantification_230606_Dg5410_lin-41_set-3_rep3_4-cell.csv	4-cell_DG5410	DG5410	4-cell	1119	1158
3	quantification_230606_Dg5410_lin-41_set-3_rep3_4-cell.csv	4-cell_DG5410	DG5410	4-cell	691	798
13	quantification_230606_Dg5410_lin-41_set-3_rep3_4-cell.csv	4-cell_DG5410	DG5410	4-cell	363	584
15	quantification_230606_Dg5410_lin-41_set-3_rep3_4-cell.csv	4-cell_DG5410	DG5410	4-cell	1270	881
16	quantification_230606_Dg5410_lin-41_set-3_rep3_4-cell.csv	4-cell_DG5410	DG5410	4-cell	1241	687
5	quantification_230926_DG5779_lin-41_set-3_rep1 _4-cell.csv	4-cell_DG5779	DG5779	4-cell	1034	890
7	quantification_230926_DG5779_lin-41_set-3_rep1 _4-cell.csv	4-cell_DG5779	DG5779	4-cell	1401	2992
9	quantification_230926_DG5779_lin-41_set-3_rep1 _4-cell.csv	4-cell_DG5779	DG5779	4-cell	1154	3892
12	quantification_230926_DG5779_lin-41_set-3_rep1 _4-cell.csv	4-cell_DG5779	DG5779	4-cell	1348	1952
14	quantification_230926_DG5779_lin-41_set-3_rep1 _4-cell.csv	4-cell_DG5779	DG5779	4-cell	786	5710
15	quantification_230926_DG5779_lin-41_set-3_rep1 _4-cell.csv	4-cell_DG5779	DG5779	4-cell	1074	2009
16	quantification_230926_DG5779_lin-41_set-3_rep1 _4-cell.csv	4-cell_DG5779	DG5779	4-cell	1495	3896
18	quantification_230926_DG5779_lin-41_set-3_rep1 _4-cell.csv	4-cell_DG5779	DG5779	4-cell	931	1399
19	quantification_230926_DG5779_lin-41_set-3_rep1 _4-cell.csv	4-cell_DG5779	DG5779	4-cell	1649	4305
20	quantification_230926_DG5779_lin-41_set-3_rep1 _4-cell.csv	4-cell_DG5779	DG5779	4-cell	421	7165
4	quantification_231013_DG5779_lin-41_set-3_rep2_4-cell.csv	4-cell_DG5779	DG5779	4-cell	940	2441
8	quantification_231013_DG5779_lin-41_set-3_rep2_4-cell.csv	4-cell_DG5779	DG5779	4-cell	1709	4956
11	quantification_231013_DG5779_lin-41_set-3_rep2_4-cell.csv	4-cell_DG5779	DG5779	4-cell	702	1535
13	quantification_231013_DG5779_lin-41_set-3_rep2_4-cell.csv	4-cell_DG5779	DG5779	4-cell	649	1420
2	quantification_231027_DG5779_lin-41_set-3_rep3_4-cell.csv	4-cell_DG5779	DG5779	4-cell	1327	3876	image selected for figure
4	quantification_231027_DG5779_lin-41_set-3_rep3_4-cell.csv	4-cell_DG5779	DG5779	4-cell	1837	2405
6	quantification_231027_DG5779_lin-41_set-3_rep3_4-cell.csv	4-cell_DG5779	DG5779	4-cell	1260	2304
5	quantification_230521_N2_lin-41_set-3_rep1_4-cell.csv	4-cell_N2	N2	4-cell	1191	1177
6	quantification_230521_N2_lin-41_set-3_rep1_4-cell.csv	4-cell_N2	N2	4-cell	873	531
8	quantification_230521_N2_lin-41_set-3_rep1_4-cell.csv	4-cell_N2	N2	4-cell	1206	1285
11	quantification_230521_N2_lin-41_set-3_rep1_4-cell.csv	4-cell_N2	N2	4-cell	904	829
1	quantification_230601_N2_lin-41_set-3_rep2_4-cell.csv	4-cell_N2	N2	4-cell	1293	1584
3	quantification_230601_N2_lin-41_set-3_rep2_4-cell.csv	4-cell_N2	N2	4-cell	861	962	image selected for figure
4	quantification_230601_N2_lin-41_set-3_rep2_4-cell.csv	4-cell_N2	N2	4-cell	1153	1210
5	quantification_230601_N2_lin-41_set-3_rep2_4-cell.csv	4-cell_N2	N2	4-cell	1021	689
7	quantification_230601_N2_lin-41_set-3_rep2_4-cell.csv	4-cell_N2	N2	4-cell	1109	1083
8	quantification_230601_N2_lin-41_set-3_rep2_4-cell.csv	4-cell_N2	N2	4-cell	1193	692
13	quantification_230725_N2_lin-41_set-3_rep3_4-cell.csv	4-cell_N2	N2	4-cell	1364	1997
15	quantification_230725_N2_lin-41_set-3_rep3_4-cell.csv	4-cell_N2	N2	4-cell	788	687
16	quantification_230725_N2_lin-41_set-3_rep3_4-cell.csv	4-cell_N2	N2	4-cell	1316	1468
18	quantification_230725_N2_lin-41_set-3_rep3_4-cell.csv	4-cell_N2	N2	4-cell	757	1130

## Sheet: stastistics
Comparison	diff	lwr	upr	p adj
2-cell_DG3913-2-cell_N2	-419.546	-2041.83	1202.74	0.999825
2-cell_DG5410-2-cell_N2	-1245.88	-2868.16	376.404	0.343803
2-cell_DG5329-2-cell_N2	-79.129	-2000.42	1842.16	1
2-cell_DG5779-2-cell_N2	2577.62	955.338	4199.9	1.58804e-05
2-cell_DG5399-2-cell_N2	4164.32	2396.19	5932.44	6.64258e-12
2-cell_DG5398-2-cell_N2	4624.74	2982.7	6266.78	6.38378e-14
4-cell_N2-2-cell_N2	-2477.56	-4398.85	-556.267	0.00151295
4-cell_DG3913-2-cell_N2	-2485.27	-4982.13	11.5853	0.0524119
4-cell_DG5410-2-cell_N2	-2702.77	-4796.78	-608.753	0.00148846
4-cell_DG5329-2-cell_N2	-2713.33	-5588.85	162.196	0.0867277
4-cell_DG5779-2-cell_N2	-445.835	-2246.56	1354.89	0.999892
4-cell_DG5399-2-cell_N2	2757.66	836.366	4678.95	0.000182364
4-cell_DG5398-2-cell_N2	1744.37	-284.22	3772.96	0.178859
2-cell_DG5410-2-cell_DG3913	-826.333	-2548.76	896.095	0.937278
2-cell_DG5329-2-cell_DG3913	340.417	-1666.15	2346.98	0.999999
2-cell_DG5779-2-cell_DG3913	2997.17	1274.74	4719.59	1.18953e-06
2-cell_DG5399-2-cell_DG3913	4583.86	2723.43	6444.3	6.94889e-13
2-cell_DG5398-2-cell_DG3913	5044.29	3303.24	6785.34	6.02851e-14
4-cell_N2-2-cell_DG3913	-2058.01	-4064.58	-51.4437	0.038324
4-cell_DG3913-2-cell_DG3913	-2065.73	-4628.78	497.329	0.267443
4-cell_DG5410-2-cell_DG3913	-2283.22	-4455.74	-110.699	0.0292039
4-cell_DG5329-2-cell_DG3913	-2293.78	-5226.97	639.406	0.314338
4-cell_DG5779-2-cell_DG3913	-26.2892	-1917.73	1865.16	1
4-cell_DG5399-2-cell_DG3913	3177.2	1170.63	5183.77	1.73865e-05
4-cell_DG5398-2-cell_DG3913	2163.92	54.3814	4273.45	0.0382669
2-cell_DG5329-2-cell_DG5410	1166.75	-839.818	3173.32	0.783443
2-cell_DG5779-2-cell_DG5410	3823.5	2101.07	5545.93	1.13769e-10
2-cell_DG5399-2-cell_DG5410	5410.19	3549.76	7270.63	6.25056e-14
2-cell_DG5398-2-cell_DG5410	5870.62	4129.57	7611.67	0
4-cell_N2-2-cell_DG5410	-1231.68	-3238.25	774.89	0.713166
4-cell_DG3913-2-cell_DG5410	-1239.39	-3802.45	1323.66	0.933534
4-cell_DG5410-2-cell_DG5410	-1456.89	-3629.41	715.634	0.575865
4-cell_DG5329-2-cell_DG5410	-1467.45	-4400.64	1465.74	0.915279
4-cell_DG5779-2-cell_DG5410	800.044	-1091.4	2691.49	0.976807
4-cell_DG5399-2-cell_DG5410	4003.54	1996.97	6010.1	1.03549e-08
4-cell_DG5398-2-cell_DG5410	2990.25	880.715	5099.79	0.000238818
2-cell_DG5779-2-cell_DG5329	2656.75	650.182	4663.32	0.000934733
2-cell_DG5399-2-cell_DG5329	4243.44	2117.23	6369.66	1.02425e-08
2-cell_DG5398-2-cell_DG5329	4703.87	2681.29	6726.44	1.24027e-11
4-cell_N2-2-cell_DG5329	-2398.43	-4653.62	-143.241	0.025436
4-cell_DG3913-2-cell_DG5329	-2406.14	-5168.17	355.887	0.163384
4-cell_DG5410-2-cell_DG5329	-2623.64	-5027.67	-219.598	0.018589
4-cell_DG5329-2-cell_DG5329	-2634.2	-5742.76	474.362	0.197239
4-cell_DG5779-2-cell_DG5329	-366.706	-2520.1	1786.69	0.999999
4-cell_DG5399-2-cell_DG5329	2836.79	581.598	5091.97	0.00232705
4-cell_DG5398-2-cell_DG5329	1823.5	-523.774	4170.77	0.324992
2-cell_DG5399-2-cell_DG5779	1586.69	-273.741	3447.13	0.189047
2-cell_DG5398-2-cell_DG5779	2047.12	306.07	3788.17	0.00675432
4-cell_N2-2-cell_DG5779	-5055.18	-7061.75	-3048.61	2.50577e-13
4-cell_DG3913-2-cell_DG5779	-5062.89	-7625.95	-2499.84	1.52172e-08
4-cell_DG5410-2-cell_DG5779	-5280.39	-7452.91	-3107.87	1.37168e-12
4-cell_DG5329-2-cell_DG5779	-5290.95	-8224.14	-2357.76	3.79056e-07
4-cell_DG5779-2-cell_DG5779	-3023.46	-4914.9	-1132.01	1.35417e-05
4-cell_DG5399-2-cell_DG5779	180.036	-1826.53	2186.6	1
4-cell_DG5398-2-cell_DG5779	-833.25	-2942.79	1276.29	0.987187
2-cell_DG5398-2-cell_DG5399	460.425	-1417.26	2338.11	0.999903
4-cell_N2-2-cell_DG5399	-6641.87	-8768.08	-4515.66	4.78506e-14
4-cell_DG3913-2-cell_DG5399	-6649.59	-9307.35	-3991.82	3.42726e-13
4-cell_DG5410-2-cell_DG5399	-6867.08	-9150.57	-4583.6	6.01741e-14
4-cell_DG5329-2-cell_DG5399	-6877.64	-9893.94	-3861.35	3.23456e-11
4-cell_DG5779-2-cell_DG5399	-4610.15	-6628.08	-2592.23	2.9465e-11
4-cell_DG5399-2-cell_DG5399	-1406.66	-3532.87	719.553	0.598304
4-cell_DG5398-2-cell_DG5399	-2419.94	-4643.59	-196.299	0.0192524
4-cell_N2-2-cell_DG5398	-7102.3	-9124.87	-5079.72	0
4-cell_DG3913-2-cell_DG5398	-7110.01	-9685.62	-4534.41	6.22835e-14
4-cell_DG5410-2-cell_DG5398	-7327.51	-9514.82	-5140.19	0
4-cell_DG5329-2-cell_DG5398	-7338.07	-10282.2	-4393.91	4.03011e-13
4-cell_DG5779-2-cell_DG5398	-5070.58	-6978.99	-3162.16	6.78346e-14
4-cell_DG5399-2-cell_DG5398	-1867.08	-3889.66	155.491	0.104633
4-cell_DG5398-2-cell_DG5398	-2880.37	-5005.14	-755.603	0.000595053
4-cell_DG3913-4-cell_N2	-7.71429	-2769.74	2754.32	1
4-cell_DG5410-4-cell_N2	-225.208	-2629.25	2178.83	1
4-cell_DG5329-4-cell_N2	-235.771	-3344.33	2872.79	1
4-cell_DG5779-4-cell_N2	2031.72	-121.675	4185.12	0.0868068
4-cell_DG5399-4-cell_N2	5235.21	2980.03	7490.4	1.35669e-11
4-cell_DG5398-4-cell_N2	4221.93	1874.65	6569.2	4.16345e-07
4-cell_DG5410-4-cell_DG3913	-217.494	-3102.34	2667.35	1
4-cell_DG5329-4-cell_DG3913	-228.057	-3721.78	3265.67	1
4-cell_DG5779-4-cell_DG3913	2039.44	-640.126	4719	0.358729
4-cell_DG5399-4-cell_DG3913	5242.93	2480.9	8004.96	6.61646e-08
4-cell_DG5398-4-cell_DG3913	4229.64	1391.93	7067.36	7.76609e-05
4-cell_DG5329-4-cell_DG5410	-10.5636	-3228.74	3207.62	1
4-cell_DG5779-4-cell_DG5410	2256.93	-51.889	4565.75	0.0626298
4-cell_DG5399-4-cell_DG5410	5460.42	3056.38	7864.46	3.88954e-11
4-cell_DG5398-4-cell_DG5410	4447.14	1956.51	6937.76	5.27684e-07
4-cell_DG5779-4-cell_DG5329	2267.49	-768.03	5303.02	0.390353
4-cell_DG5399-4-cell_DG5329	5470.99	2362.42	8579.55	8.35099e-07
4-cell_DG5398-4-cell_DG5329	4457.7	1281.7	7633.7	0.000294272
4-cell_DG5399-4-cell_DG5779	3203.49	1050.09	5356.89	8.12328e-05
4-cell_DG5398-4-cell_DG5779	2190.21	-59.4479	4439.86	0.0651085
4-cell_DG5398-4-cell_DG5399	-1013.29	-3360.56	1333.99	0.972516

## Sheet: n-values
ConditionCombination	n-value	reps
2-cell_DG3913	24	3
2-cell_DG5329	14	2
2-cell_DG5398	23	3
2-cell_DG5399	18	3
2-cell_DG5410	24	3
2-cell_DG5779	24	3
2-cell_N2	31	3
4-cell_DG3913	7	2
4-cell_DG5329	5	2
4-cell_DG5398	12	3
4-cell_DG5399	14	3
4-cell_DG5410	11	3
4-cell_DG5779	17	3
4-cell_N2	14	3
