# Supplementary material for: The SPN-4 Rbfox RNA-binding protein selects maternal mRNAs for CCR4-NOT-dependent clearance in early Caenorhabditis elegans embryos
Source: Development. 2026 Jun 4;153(11):dev205295. doi: 10.1242/dev.205295 (PMC13286378; doi:10.1242/dev.205295)
Supplement: Table S11. — (Related to Figs 7 and S11). [file develop-153-205295-TableS11.xlsx]

## Sheet: README
Table S11. Transcript counts for analyzing the genetic interaction between a lin-41 Rbfox-motif deletion and spn-4 mutants —raw values and statistics
This file contains data illustrated in Fig. 7 and Fig. S11
Data reporting and statistical analysis.
smFISH assays tested lin-41 transcript abundance in early embryos after combining the lin-41 Rbfox deletion with spn-4 deletion
This is essentially a double mutant analysis
Tabs	(1) raw_smFISH_values	raw counts from RNA spot detection analysis pipeline
	(2) statistics	statistics using ANOVA + Tukeys Post-hoc
	(3) n-values	number of reps & embryos
(1) raw_smFISH_values
Image_ID_1	Image ID # in this dataset
Image_ID_4	A separate image ID Identifier
subdirectory	directory
Strain	strain
Cell_Stage	cell stage
set_3_mRNA_molecules	# of set-3 mRNA molecules as determined by image analysis pipeline
lin_41_mRNA_molecules	# of lin-41 mRNA molecules as determined by image analysis pipeline
(2) statistics
Comparison	anova pairwise comparison
diff	anova statistic
lwr	anova statistic
upr	anova statistic
p adj	Tukey Post Hoc multiple test corrected adjusted p-value
(3) n-values
Condition_Combination	Condition combination between genotype + cell stage
n-value	n-value
reps	# reps

## Sheet: raw_smFISH_values
Image_ID_1	Image_ID_4	subdirectory	Strain	Cell_Stage	set_3_mRNA_molecules	lin_41_mRNA_molecules
240702_DG5919_01	quantification_DG5919-all-reps-2-cell	2-cell_DG5919	DG5919	2-cell	670	19787
240702_DG5919_03	quantification_DG5919-all-reps-2-cell	2-cell_DG5919	DG5919	2-cell	765	13128
240702_DG5919_04	quantification_DG5919-all-reps-2-cell	2-cell_DG5919	DG5919	2-cell	991	16877
240702_DG5919_07	quantification_DG5919-all-reps-2-cell	2-cell_DG5919	DG5919	2-cell	1153	16990
240703_DG5919_02	quantification_DG5919-all-reps-2-cell	2-cell_DG5919	DG5919	2-cell	583	15161
240703_DG5919_03	quantification_DG5919-all-reps-2-cell	2-cell_DG5919	DG5919	2-cell	265	5565
240703_DG5919_04	quantification_DG5919-all-reps-2-cell	2-cell_DG5919	DG5919	2-cell	977	12738
240703_DG5919_05	quantification_DG5919-all-reps-2-cell	2-cell_DG5919	DG5919	2-cell	612	7778
240703_DG5919_06	quantification_DG5919-all-reps-2-cell	2-cell_DG5919	DG5919	2-cell	942	9804
240703_DG5919_09	quantification_DG5919-all-reps-2-cell	2-cell_DG5919	DG5919	2-cell	1098	8752
240703_DG5919_10	quantification_DG5919-all-reps-2-cell	2-cell_DG5919	DG5919	2-cell	190	9734
240724_DG5919_01	quantification_DG5919-all-reps-2-cell	2-cell_DG5919	DG5919	2-cell	1166	10364
240724_DG5919_02	quantification_DG5919-all-reps-2-cell	2-cell_DG5919	DG5919	2-cell	1196	15079
240724_DG5919_03	quantification_DG5919-all-reps-2-cell	2-cell_DG5919	DG5919	2-cell	735	20497
240724_DG5919_05	quantification_DG5919-all-reps-2-cell	2-cell_DG5919	DG5919	2-cell	1281	18156
240724_DG5919_08	quantification_DG5919-all-reps-2-cell	2-cell_DG5919	DG5919	2-cell	922	13248
240724_DG5919_09	quantification_DG5919-all-reps-2-cell	2-cell_DG5919	DG5919	2-cell	1744	18410
240724_DG5919_11	quantification_DG5919-all-reps-2-cell	2-cell_DG5919	DG5919	2-cell	1431	13077
240724_DG5919_12	quantification_DG5919-all-reps-2-cell	2-cell_DG5919	DG5919	2-cell	666	12500
240724_DG5919_13	quantification_DG5919-all-reps-2-cell	2-cell_DG5919	DG5919	2-cell	1525	14869
240823_DG5965_08	quantification_DG5965-all-reps-2-cell-bright	2-cell_DG5965_bright	DG5965_bright	2-cell	375	16144
240823_DG5965_16	quantification_DG5965-all-reps-2-cell-bright	2-cell_DG5965_bright	DG5965_bright	2-cell	673	12433
240823_DG5965_01	quantification_DG5965-all-reps-2-cell-bright	2-cell_DG5965_bright	DG5965_bright	2-cell	1171	19827
240823_DG5965_10	quantification_DG5965-all-reps-2-cell-bright	2-cell_DG5965_bright	DG5965_bright	2-cell	147261	16341
240823_DG5965_07	quantification_DG5965-all-reps-2-cell-bright	2-cell_DG5965_bright	DG5965_bright	2-cell	737	14215
240823_DG5965_19	quantification_DG5965-all-reps-2-cell-bright	2-cell_DG5965_bright	DG5965_bright	2-cell	429	9305
240827_DG5965_09	quantification_DG5965-all-reps-2-cell-bright	2-cell_DG5965_bright	DG5965_bright	2-cell	1730	15023
240827_DG5965_12	quantification_DG5965-all-reps-2-cell-bright	2-cell_DG5965_bright	DG5965_bright	2-cell	1614	17164
240827_DG5965_05	quantification_DG5965-all-reps-2-cell-bright	2-cell_DG5965_bright	DG5965_bright	2-cell	820	17114
240726_DG5965_02	quantification_DG5965-all-reps-2-cell-dark	2-cell_DG5965_dark	DG5965_dark	2-cell	771	8733
240726_DG5965_05	quantification_DG5965-all-reps-2-cell-dark	2-cell_DG5965_dark	DG5965_dark	2-cell	151	10059
240726_DG5965_07	quantification_DG5965-all-reps-2-cell-dark	2-cell_DG5965_dark	DG5965_dark	2-cell	595188	14111
240726_DG5965_08	quantification_DG5965-all-reps-2-cell-dark	2-cell_DG5965_dark	DG5965_dark	2-cell	622	14523
240821_DG5965_12	quantification_DG5965-all-reps-2-cell-dark	2-cell_DG5965_dark	DG5965_dark	2-cell	41578	12608
240821_DG5965_06	quantification_DG5965-all-reps-2-cell-dark	2-cell_DG5965_dark	DG5965_dark	2-cell	939	15459
240821_DG5965_02	quantification_DG5965-all-reps-2-cell-dark	2-cell_DG5965_dark	DG5965_dark	2-cell	883	14178
240823_DG5965_17	quantification_DG5965-all-reps-2-cell-dark	2-cell_DG5965_dark	DG5965_dark	2-cell	408	11662
240823_DG5965_15	quantification_DG5965-all-reps-2-cell-dark	2-cell_DG5965_dark	DG5965_dark	2-cell	339	14453
240827_DG5965_14	quantification_DG5965-all-reps-2-cell-dark	2-cell_DG5965_dark	DG5965_dark	2-cell	1728	13758
1	quantification_230521_N2_lin-41_set-3_rep1_2-cell	2-cell_N2	N2	2-cell	655	1497
3	quantification_230521_N2_lin-41_set-3_rep1_2-cell	2-cell_N2	N2	2-cell	1079	2307
4	quantification_230521_N2_lin-41_set-3_rep1_2-cell	2-cell_N2	N2	2-cell	1260	3883
7	quantification_230521_N2_lin-41_set-3_rep1_2-cell	2-cell_N2	N2	2-cell	997	2487
9	quantification_230521_N2_lin-41_set-3_rep1_2-cell	2-cell_N2	N2	2-cell	586	3062
10	quantification_230521_N2_lin-41_set-3_rep1_2-cell	2-cell_N2	N2	2-cell	1209	1588
12	quantification_230521_N2_lin-41_set-3_rep1_2-cell	2-cell_N2	N2	2-cell	1397	3021
13	quantification_230521_N2_lin-41_set-3_rep1_2-cell	2-cell_N2	N2	2-cell	1103	1723
2	quantification_230601_N2_lin-41_set-3_rep2_2-cell	2-cell_N2	N2	2-cell	1047	5387
6	quantification_230601_N2_lin-41_set-3_rep2_2-cell	2-cell_N2	N2	2-cell	1407	2012
9	quantification_230601_N2_lin-41_set-3_rep2_2-cell	2-cell_N2	N2	2-cell	1606	3905
10	quantification_230601_N2_lin-41_set-3_rep2_2-cell	2-cell_N2	N2	2-cell	599	8427
11	quantification_230601_N2_lin-41_set-3_rep2_2-cell	2-cell_N2	N2	2-cell	1207	4605
12	quantification_230601_N2_lin-41_set-3_rep2_2-cell	2-cell_N2	N2	2-cell	1422	3122
13	quantification_230601_N2_lin-41_set-3_rep2_2-cell	2-cell_N2	N2	2-cell	1063	4655
14	quantification_230601_N2_lin-41_set-3_rep2_2-cell	2-cell_N2	N2	2-cell	1433	5493
15	quantification_230601_N2_lin-41_set-3_rep2_2-cell	2-cell_N2	N2	2-cell	1320	4340
16	quantification_230601_N2_lin-41_set-3_rep2_2-cell	2-cell_N2	N2	2-cell	1071	5818
17	quantification_230601_N2_lin-41_set-3_rep2_2-cell	2-cell_N2	N2	2-cell	1721	8933
1	quantification_230725_N2_lin-41_set-3_rep3_2-cell	2-cell_N2	N2	2-cell	584	1449
2	quantification_230725_N2_lin-41_set-3_rep3_2-cell	2-cell_N2	N2	2-cell	656	2105
3	quantification_230725_N2_lin-41_set-3_rep3_2-cell	2-cell_N2	N2	2-cell	1519	2516
4	quantification_230725_N2_lin-41_set-3_rep3_2-cell	2-cell_N2	N2	2-cell	1238	1387
5	quantification_230725_N2_lin-41_set-3_rep3_2-cell	2-cell_N2	N2	2-cell	1352	5335
6	quantification_230725_N2_lin-41_set-3_rep3_2-cell	2-cell_N2	N2	2-cell	1154	3245
9	quantification_230725_N2_lin-41_set-3_rep3_2-cell	2-cell_N2	N2	2-cell	1041	1287
10	quantification_230725_N2_lin-41_set-3_rep3_2-cell	2-cell_N2	N2	2-cell	1027	3359
11	quantification_230725_N2_lin-41_set-3_rep3_2-cell	2-cell_N2	N2	2-cell	1320	4817
14	quantification_230725_N2_lin-41_set-3_rep3_2-cell	2-cell_N2	N2	2-cell	658	3871
17	quantification_230725_N2_lin-41_set-3_rep3_2-cell	2-cell_N2	N2	2-cell	318	1941
19	quantification_230725_N2_lin-41_set-3_rep3_2-cell	2-cell_N2	N2	2-cell	1537	3159
250204_WDMP91_02	250204_WDMP91_2-cell_Bright_combined_quantification	2-cell_wDMP91_bright	wDMP91_bright	2-cell	693	4087
250204_WDMP91_11	250204_WDMP91_2-cell_Bright_combined_quantification	2-cell_wDMP91_bright	wDMP91_bright	2-cell	1251	9162
250204_WDMP91_01	250204_WDMP91_2-cell_Bright_combined_quantification	2-cell_wDMP91_bright	wDMP91_bright	2-cell	938	8649
250204_WDMP91_04	250204_WDMP91_2-cell_Bright_combined_quantification	2-cell_wDMP91_bright	wDMP91_bright	2-cell	739	4683
250205_WDMP91_09	250205_WDMP91_2-cell_Bright_combined_quantification	2-cell_wDMP91_bright	wDMP91_bright	2-cell	1549	11562
250205_WDMP91_03	250205_WDMP91_2-cell_Bright_combined_quantification	2-cell_wDMP91_bright	wDMP91_bright	2-cell	1569	8566
250205_WDMP91_05	250205_WDMP91_2-cell_Bright_combined_quantification	2-cell_wDMP91_bright	wDMP91_bright	2-cell	1440	7730
250205_WDMP91_11	250205_WDMP91_2-cell_Bright_combined_quantification	2-cell_wDMP91_bright	wDMP91_bright	2-cell	1221	9998
250205_WDMP91_01	250205_WDMP91_2-cell_Bright_combined_quantification	2-cell_wDMP91_bright	wDMP91_bright	2-cell	1294	17249
250204_WDMP91_10	250204_WDMP91_2-cell_Dark_combined_quantification	2-cell_wDMP91_dark	wDMP91_dark	2-cell	10389	16641
250204_WDMP91_05	250204_WDMP91_2-cell_Dark_combined_quantification	2-cell_wDMP91_dark	wDMP91_dark	2-cell	1283	6518
250205_WDMP91_08	250205_WDMP91_2-cell_Dark_combined_quantification	2-cell_wDMP91_dark	wDMP91_dark	2-cell	2023	27221
250205_WDMP91_02	250205_WDMP91_2-cell_Dark_combined_quantification	2-cell_wDMP91_dark	wDMP91_dark	2-cell	1497	15628
250205_WDMP91_06	250205_WDMP91_2-cell_Dark_combined_quantification	2-cell_wDMP91_dark	wDMP91_dark	2-cell	1103	13615
250205_WDMP91_04	250205_WDMP91_2-cell_Dark_combined_quantification	2-cell_wDMP91_dark	wDMP91_dark	2-cell	2883	13429
250205_WDMP91_17	250205_WDMP91_2-cell_Dark_combined_quantification	2-cell_wDMP91_dark	wDMP91_dark	2-cell	1183	18983
250205_WDMP91_10	250205_WDMP91_2-cell_Dark_combined_quantification	2-cell_wDMP91_dark	wDMP91_dark	2-cell	1757	14874
250205_WDMP91_07	250205_WDMP91_2-cell_Dark_combined_quantification	2-cell_wDMP91_dark	wDMP91_dark	2-cell	1632	21929
240702_DG5919_02	quantification_DG5919-all-reps-4-cell	4-cell_DG5919	DG5919	4-cell	946	7188
240702_DG5919_05	quantification_DG5919-all-reps-4-cell	4-cell_DG5919	DG5919	4-cell	653	4954
240702_DG5919_06	quantification_DG5919-all-reps-4-cell	4-cell_DG5919	DG5919	4-cell	540	4719
240702_DG5919_08	quantification_DG5919-all-reps-4-cell	4-cell_DG5919	DG5919	4-cell	576	12561
240702_DG5919_09	quantification_DG5919-all-reps-4-cell	4-cell_DG5919	DG5919	4-cell	1484	9954
240703_DG5919_01	quantification_DG5919-all-reps-4-cell	4-cell_DG5919	DG5919	4-cell	541	5518
240703_DG5919_07	quantification_DG5919-all-reps-4-cell	4-cell_DG5919	DG5919	4-cell	265	4092
240703_DG5919_08	quantification_DG5919-all-reps-4-cell	4-cell_DG5919	DG5919	4-cell	172	9726
240724_DG5919_04	quantification_DG5919-all-reps-4-cell	4-cell_DG5919	DG5919	4-cell	700	7237
240724_DG5919_06	quantification_DG5919-all-reps-4-cell	4-cell_DG5919	DG5919	4-cell	741	5971
240724_DG5919_07	quantification_DG5919-all-reps-4-cell	4-cell_DG5919	DG5919	4-cell	694	5760
240724_DG5919_10	quantification_DG5919-all-reps-4-cell	4-cell_DG5919	DG5919	4-cell	1597	11781
240724_DG5919_14	quantification_DG5919-all-reps-4-cell	4-cell_DG5919	DG5919	4-cell	1302	10708
240724_DG5919_15	quantification_DG5919-all-reps-4-cell	4-cell_DG5919	DG5919	4-cell	1050	8290
240726_DG5965_01	quantification_DG5965-all-reps-4-cell-bright	4-cell_DG5965_bright	DG5965_bright	4-cell	645	9431
240821_DG5965_10	quantification_DG5965-all-reps-4-cell-bright	4-cell_DG5965_bright	DG5965_bright	4-cell	522	9016
240823_DG5965_18	quantification_DG5965-all-reps-4-cell-bright	4-cell_DG5965_bright	DG5965_bright	4-cell	235	4207
240823_DG5965_11	quantification_DG5965-all-reps-4-cell-bright	4-cell_DG5965_bright	DG5965_bright	4-cell	180	8948
240823_DG5965_05	quantification_DG5965-all-reps-4-cell-bright	4-cell_DG5965_bright	DG5965_bright	4-cell	1814	6813
240823_DG5965_13	quantification_DG5965-all-reps-4-cell-bright	4-cell_DG5965_bright	DG5965_bright	4-cell	713	7316
240823_DG5965_04	quantification_DG5965-all-reps-4-cell-bright	4-cell_DG5965_bright	DG5965_bright	4-cell	5347	9652
240823_DG5965_03	quantification_DG5965-all-reps-4-cell-bright	4-cell_DG5965_bright	DG5965_bright	4-cell	11853	6913
240827_DG5965_02	quantification_DG5965-all-reps-4-cell-bright	4-cell_DG5965_bright	DG5965_bright	4-cell	1293	10840
240827_DG5965_06	quantification_DG5965-all-reps-4-cell-bright	4-cell_DG5965_bright	DG5965_bright	4-cell	1582	8670
240827_DG5965_13	quantification_DG5965-all-reps-4-cell-bright	4-cell_DG5965_bright	DG5965_bright	4-cell	1085	14240
240726_DG5965_03	quantification_DG5965-all-reps-4-cell-dark	4-cell_DG5965_dark	DG5965_dark	4-cell	46	13169
240726_DG5965_04	quantification_DG5965-all-reps-4-cell-dark	4-cell_DG5965_dark	DG5965_dark	4-cell	634567	16024
240823_DG5965_14	quantification_DG5965-all-reps-4-cell-dark	4-cell_DG5965_dark	DG5965_dark	4-cell	521	11499
240823_DG5965_09	quantification_DG5965-all-reps-4-cell-dark	4-cell_DG5965_dark	DG5965_dark	4-cell	291	11907
240823_DG5965_20	quantification_DG5965-all-reps-4-cell-dark	4-cell_DG5965_dark	DG5965_dark	4-cell	447	10787
240823_DG5965_06	quantification_DG5965-all-reps-4-cell-dark	4-cell_DG5965_dark	DG5965_dark	4-cell	168	6619
240823_DG5965_02	quantification_DG5965-all-reps-4-cell-dark	4-cell_DG5965_dark	DG5965_dark	4-cell	1755	22217
240827_DG5965_03	quantification_DG5965-all-reps-4-cell-dark	4-cell_DG5965_dark	DG5965_dark	4-cell	1019	13698
240827_DG5965_11	quantification_DG5965-all-reps-4-cell-dark	4-cell_DG5965_dark	DG5965_dark	4-cell	2195	15899
5	quantification_230521_N2_lin-41_set-3_rep1_4-cell	4-cell_N2	N2	4-cell	1191	1177
6	quantification_230521_N2_lin-41_set-3_rep1_4-cell	4-cell_N2	N2	4-cell	873	531
8	quantification_230521_N2_lin-41_set-3_rep1_4-cell	4-cell_N2	N2	4-cell	1206	1285
11	quantification_230521_N2_lin-41_set-3_rep1_4-cell	4-cell_N2	N2	4-cell	904	829
1	quantification_230601_N2_lin-41_set-3_rep2_4-cell	4-cell_N2	N2	4-cell	1293	1584
3	quantification_230601_N2_lin-41_set-3_rep2_4-cell	4-cell_N2	N2	4-cell	861	962
4	quantification_230601_N2_lin-41_set-3_rep2_4-cell	4-cell_N2	N2	4-cell	1153	1210
5	quantification_230601_N2_lin-41_set-3_rep2_4-cell	4-cell_N2	N2	4-cell	1021	689
7	quantification_230601_N2_lin-41_set-3_rep2_4-cell	4-cell_N2	N2	4-cell	1109	1083
8	quantification_230725_N2_lin-41_set-3_rep3_4-cell	4-cell_N2	N2	4-cell	1193	692
13	quantification_230725_N2_lin-41_set-3_rep3_4-cell	4-cell_N2	N2	4-cell	1364	1997
15	quantification_230725_N2_lin-41_set-3_rep3_4-cell	4-cell_N2	N2	4-cell	788	687
16	quantification_230725_N2_lin-41_set-3_rep3_4-cell	4-cell_N2	N2	4-cell	1316	1468
18	quantification_230725_N2_lin-41_set-3_rep3_4-cell	4-cell_N2	N2	4-cell	757	1130
250204_WDMP91_12	250204_WDMP91_4-cell_Bright_combined_quantification	4-cell_wDMP91_bright	wDMP91_bright	4-cell	386	1481
250204_WDMP91_24	250204_WDMP91_4-cell_Bright_combined_quantification	4-cell_wDMP91_bright	wDMP91_bright	4-cell	274	15459
250204_WDMP91_08	250204_WDMP91_4-cell_Bright_combined_quantification	4-cell_wDMP91_bright	wDMP91_bright	4-cell	692	11145
250204_WDMP91_09	250204_WDMP91_4-cell_Bright_combined_quantification	4-cell_wDMP91_bright	wDMP91_bright	4-cell	738	11183
250204_WDMP91_03	250204_WDMP91_4-cell_Bright_combined_quantification	4-cell_wDMP91_bright	wDMP91_bright	4-cell	304	4069
250207_WDMP91_02	250207_WDMP91_4-cell_Bright_combined_quantification	4-cell_wDMP91_bright	wDMP91_bright	4-cell	543	2847
250207_WDMP91_05	250207_WDMP91_4-cell_Bright_combined_quantification	4-cell_wDMP91_bright	wDMP91_bright	4-cell	854	6826
250204_WDMP91_14	250204_WDMP91_4-cell_Dark_combined_quantification	4-cell_wDMP91_dark	wDMP91_dark	4-cell	1236	13133
250205_WDMP91_12	250205_WDMP91_4-cell_Dark_combined_quantification	4-cell_wDMP91_dark	wDMP91_dark	4-cell	1207	17353
250205_WDMP91_15	250205_WDMP91_4-cell_Dark_combined_quantification	4-cell_wDMP91_dark	wDMP91_dark	4-cell	1405	14285
250205_WDMP91_16	250205_WDMP91_4-cell_Dark_combined_quantification	4-cell_wDMP91_dark	wDMP91_dark	4-cell	1050	15018
250205_WDMP91_14	250205_WDMP91_4-cell_Dark_combined_quantification	4-cell_wDMP91_dark	wDMP91_dark	4-cell	1584	13648
250205_WDMP91_13	250205_WDMP91_4-cell_Dark_combined_quantification	4-cell_wDMP91_dark	wDMP91_dark	4-cell	1235	19900

## Sheet: statistics
Comparison	diff	lwr	upr	p adj
2-cell_DG5965_bright-2-cell_wDMP91_bright	6208.89	520.396	11897.4	0.0229648
2-cell_wDMP91_dark-2-cell_wDMP91_bright	7461.33	1772.84	13149.8	0.00278419
2-cell_DG5965_dark-2-cell_wDMP91_bright	3878.18	-1666.28	9422.63	0.369516
4-cell_wDMP91_bright-2-cell_wDMP91_bright	-1503.37	-7584.62	4577.89	0.993806
4-cell_DG5965_bright-2-cell_wDMP91_bright	-344.768	-5768.53	5079	0.999999
4-cell_wDMP91_dark-2-cell_wDMP91_bright	6479.94	120.016	12839.9	0.0428207
4-cell_DG5965_dark-2-cell_wDMP91_bright	4459.22	-1229.27	10147.7	0.232584
2-cell_wDMP91_dark-2-cell_DG5965_bright	1252.44	-4436.05	6940.94	0.99697
2-cell_DG5965_dark-2-cell_DG5965_bright	-2330.71	-7875.17	3213.75	0.888325
4-cell_wDMP91_bright-2-cell_DG5965_bright	-7712.25	-13793.5	-1631	0.00432058
4-cell_DG5965_bright-2-cell_DG5965_bright	-6553.66	-11977.4	-1129.89	0.00778008
4-cell_wDMP91_dark-2-cell_DG5965_bright	271.056	-6088.87	6630.98	1
4-cell_DG5965_dark-2-cell_DG5965_bright	-1749.67	-7438.16	3938.83	0.977693
2-cell_DG5965_dark-2-cell_wDMP91_dark	-3583.16	-9127.61	1961.3	0.47266
4-cell_wDMP91_bright-2-cell_wDMP91_dark	-8964.7	-15046	-2883.44	0.000496223
4-cell_DG5965_bright-2-cell_wDMP91_dark	-7806.1	-13229.9	-2382.34	0.000725889
4-cell_wDMP91_dark-2-cell_wDMP91_dark	-981.389	-7341.32	5378.54	0.999696
4-cell_DG5965_dark-2-cell_wDMP91_dark	-3002.11	-8690.6	2686.38	0.715047
4-cell_wDMP91_bright-2-cell_DG5965_dark	-5381.54	-11328.3	565.196	0.104062
4-cell_DG5965_bright-2-cell_DG5965_dark	-4222.95	-9495.45	1049.56	0.209697
4-cell_wDMP91_dark-2-cell_DG5965_dark	2601.77	-3629.66	8833.2	0.89178
4-cell_DG5965_dark-2-cell_DG5965_dark	581.044	-4963.41	6125.5	0.999978
4-cell_DG5965_bright-4-cell_wDMP91_bright	1158.6	-4675.78	6992.97	0.998424
4-cell_wDMP91_dark-4-cell_wDMP91_bright	7983.31	1269.79	14696.8	0.00935075
4-cell_DG5965_dark-4-cell_wDMP91_bright	5962.59	-118.667	12043.8	0.0585059
4-cell_wDMP91_dark-4-cell_DG5965_bright	6824.71	700.419	12949	0.018715
4-cell_DG5965_dark-4-cell_DG5965_bright	4803.99	-619.775	10227.8	0.119454
4-cell_DG5965_dark-4-cell_wDMP91_dark	-2020.72	-8380.65	4339.21	0.973265

## Sheet: n-values
Condition_Combination	n-value	reps
2-cell_DG5919	20	3
2-cell_DG5965_bright	9	2
2-cell_DG5965_dark	10	4
2-cell_N2	31	3
2-cell_wDMP91_bright	9	2
2-cell_wDMP91_dark	9	2
4-cell_DG5919	14	3
4-cell_DG5965_bright	11	4
4-cell_DG5965_dark	9	3
4-cell_N2	14	3
4-cell_wDMP91_bright	7	2
4-cell_wDMP91_dark	6	2
