# Supplementary material for: The SPN-4 Rbfox RNA-binding protein selects maternal mRNAs for CCR4-NOT-dependent clearance in early Caenorhabditis elegans embryos
Source: Development. 2026 Jun 4;153(11):dev205295. doi: 10.1242/dev.205295 (PMC13286378; doi:10.1242/dev.205295)
Supplement: Table S12. — (Related to Fig. 8). [file develop-153-205295-TableS12.xlsx]

## Sheet: README
Table S12. Transcript counts for analyzing the Rbfox-motif deletion in the chs-1 3’UTR deletion—raw values and statistics
This file contains data illustrated in Fig. 8
Data reporting and statistical analysis.
smFISH assays tested chs-1 ranscript abundance in early embryos after deletion of different chs-1 3'UTR regions of interest
The regions focused around an Rbfox sequence
Tabs	(1) raw_smFISH_values	raw counts from RNA spot detection analysis pipeline
	(2) statistics	statistics using ANOVA + Tukeys Post-hoc
	(3) n-values	number of reps & embryos
(1) raw_smFISH_values
Image_ID	Image ID # in this dataset
subdirectory	directory
Strain	strain
Cell_Stage	cell stage
set_3_mRNA_total_molecules	# of set-3 mRNA molecules as determined by image analysis pipeline
chs_1_mRNA_total_molecules	# of lin-41 mRNA molecules as determined by image analysis pipeline
(2) statistics
Comparison	anova pairwise comparison
diff	anova statistic
lwr	anova statistic
upr	anova statistic
p adj	Tukey Post Hoc multiple test corrected adjusted p-value
(3) n-values
Condition_Combination	Condition combination between genotype + cell stage
n-value	n-value
reps	# reps

## Sheet: raw_smFISH_values
Image_ID	subdirectory	Strain	Cell_Stage	set_3_mRNA_total_molecules	chs_1_mRNA_total_molecules	Notes
240830_DG5972_02	2-cell_DG5972	DG5972	2-cell	3549	8502
240830_DG5972_04	2-cell_DG5972	DG5972	2-cell	1649	13214
240830_DG5972_09	2-cell_DG5972	DG5972	2-cell	852	8398
240830_DG5972_10	2-cell_DG5972	DG5972	2-cell	592	7346
240830_DG5972_07	2-cell_DG5972	DG5972	2-cell	917	9961	representative image
240913_DG5972_01	2-cell_DG5972	DG5972	2-cell	327	10910
240913_DG5972_08	2-cell_DG5972	DG5972	2-cell	507	8510
240913_DG5972_02	2-cell_DG5972	DG5972	2-cell	846	9786
240913_DG5972_05	2-cell_DG5972	DG5972	2-cell	288	11278
240913_DG5972_07	2-cell_DG5972	DG5972	2-cell	1069	12328
240913_DG5972_04	2-cell_DG5972	DG5972	2-cell	252	12536
240913_DG5972_03	2-cell_DG5972	DG5972	2-cell	599	5620
240913_DG5972_09	2-cell_DG5972	DG5972	2-cell	1135	12319
250130_DG5972_03	2-cell_DG5972	DG5972	2-cell	6104	10880
250130_DG5972_04	2-cell_DG5972	DG5972	2-cell	785	7353
250130_DG5972_13	2-cell_DG5972	DG5972	2-cell	969	10280
250130_DG5972_05	2-cell_DG5972	DG5972	2-cell	698	5303
250130_DG5972_02	2-cell_DG5972	DG5972	2-cell	886	3749
250130_DG5972_15	2-cell_DG5972	DG5972	2-cell	693	9186
250130_DG5972_12	2-cell_DG5972	DG5972	2-cell	4271	870
250130_DG5972_01	2-cell_DG5972	DG5972	2-cell	7703	6852
240830_DG5972_01	2-cell_DG5972	DG5972	2-cell	440	9309
240830_DG5972_03	2-cell_DG5972	DG5972	2-cell	968	12170
240830_N2_03	2-cell_N2	N2	2-cell	5521	1004
240830_N2_02	2-cell_N2	N2	2-cell	530	643
241114_N2_chs-1_06	2-cell_N2	N2	2-cell	844	1082
241114_N2_chs-1_05	2-cell_N2	N2	2-cell	7000	1866
241114_N2_chs-1_02	2-cell_N2	N2	2-cell	793	710
241114_N2_chs-1_08	2-cell_N2	N2	2-cell	5378	2582
241114_N2_chs-1_03	2-cell_N2	N2	2-cell	330	620
241114_N2_chs-1_04	2-cell_N2	N2	2-cell	1001	2767
250207_N2_22	2-cell_N2	N2	2-cell	1316	1817
250207_N2_19	2-cell_N2	N2	2-cell	1591	3043
250207_N2_26	2-cell_N2	N2	2-cell	1118	1258	representative image
250207_N2_15	2-cell_N2	N2	2-cell	1450	1188
250207_N2_18	2-cell_N2	N2	2-cell	1816	3457
250207_N2_03	2-cell_N2	N2	2-cell	1474	219
250207_N2_09	2-cell_N2	N2	2-cell	1288	1284
250207_N2_04	2-cell_N2	N2	2-cell	1044	1170
250207_N2_13	2-cell_N2	N2	2-cell	1293	687
250207_N2_05	2-cell_N2	N2	2-cell	1516	2137
250207_N2_08	2-cell_N2	N2	2-cell	1265	2502
250207_N2_11	2-cell_N2	N2	2-cell	1379	1795
250207_N2_06	2-cell_N2	N2	2-cell	1387	2497
250207_N2_12	2-cell_N2	N2	2-cell	1342	1299
250207_N2_10	2-cell_N2	N2	2-cell	1024	887
250207_N2_23	2-cell_N2	N2	2-cell	8	0
240830_DG5972_12	4-cell_DG5972	DG5972	4-cell	825	4094
240830_DG5972_11	4-cell_DG5972	DG5972	4-cell	771	4725
240830_DG5972_05	4-cell_DG5972	DG5972	4-cell	801	9562
250130_DG5972_09	4-cell_DG5972	DG5972	4-cell	7378	929
250130_DG5972_07	4-cell_DG5972	DG5972	4-cell	637	1812	representative image
250130_DG5972_14	4-cell_DG5972	DG5972	4-cell	792	1954
250130_DG5972_21	4-cell_DG5972	DG5972	4-cell	7357	855
250130_DG5972_16	4-cell_DG5972	DG5972	4-cell	4252	1432
250130_DG5972_06	4-cell_DG5972	DG5972	4-cell	4247	1118
240830_N2_01	4-cell_N2	N2	4-cell	1672	681
240830_N2_04	4-cell_N2	N2	4-cell	661	864
241114_N2_chs-1_01	4-cell_N2	N2	4-cell	6388	368
241114_N2_chs-1_09	4-cell_N2	N2	4-cell	6025	431	representative image
250207_N2_07	4-cell_N2	N2	4-cell	1534	727
250207_N2_21	4-cell_N2	N2	4-cell	1979	880
250207_N2_17	4-cell_N2	N2	4-cell	1443	624
250207_N2_01	4-cell_N2	N2	4-cell	785	334
250207_N2_16	4-cell_N2	N2	4-cell	1309	901

## Sheet: statistics
Comparison	diff	lwr	upr	p adj
2-cell_DG5972-2-cell_N2	7463.8	5776.74	9150.87	2.03321e-11
4-cell_N2-2-cell_N2	-875.861	-3135.73	1384	0.736276
4-cell_DG5972-2-cell_N2	1420.92	-838.948	3680.78	0.353151
4-cell_N2-2-cell_DG5972	-8339.66	-10612.9	-6066.44	2.07078e-11
4-cell_DG5972-2-cell_DG5972	-6042.88	-8316.11	-3769.66	1.27247e-08
4-cell_DG5972-4-cell_N2	2296.78	-428.722	5022.28	0.127776

## Sheet: n-values
subdirectory	n-values	reps
2-cell_DG5972	23	3
2-cell_N2	24	3
4-cell_DG5972	9	2
4-cell_N2	9	3
