# Supplementary material for: The SPN-4 Rbfox RNA-binding protein selects maternal mRNAs for CCR4-NOT-dependent clearance in early Caenorhabditis elegans embryos
Source: Development. 2026 Jun 4;153(11):dev205295. doi: 10.1242/dev.205295 (PMC13286378; doi:10.1242/dev.205295)
Supplement: Table S13. — (Related to Fig. 9 and S12B). [file develop-153-205295-TableS13.xlsx]

## Sheet: README
Table S13. Quantitative analysis of GFP::LIN-41 expression in wild-type and mutant embryos.
This file contains data illustrated in Figs 9 and S12D.
(1) Data reporting
All images were collected using identical microscope settings.
Image names begin with an experiment identification number, i.e.: ExperimentID_ImageID
For all measurements
ROI 1 = embryo
ROI 2 = background
Background-corrected intensity = ROI 1 mean intensity - ROI 2 mean intensity
(2) Strains and genotypes
Parent strain	Embryo genotype	Brief genotype description	Data sheet name
DG3903	lin-41(tn1541)	wild type	wildtype
DG4310	lin-41(tn1541); sel-10(ok1632)	sel-10D	sel10
DG4517	lin-41(tn1541); spn-4(tm291)	spn-4D	spn4
DG4549	lin-41(tn1541); spn-4(tm291) sel-10(ok1632)	spn-4D sel-10D	spn4_sel10
DG5779	lin-41(tn1541 tn2200)	smFoxD	smFox
DG6272	lin-41(tn1541 tn2200); sel-10(ok1632)	smFoxD; sel-10D	smFox_sel10

## Sheet: wildtype
FileName	ROI ID	ROI Area [nm²]	ROI Mean Intensity	ROI Min Intensity	ROI Max Intensity	ROI Sum Intensity	ROI StDev Intensity	Channel	Background-corrected intensity	Embryo stage
251124_11720.nd2	1	1.35187e+09	770.728	613	942	91103161	54.6193	FITC 80%	330.432	2 cell
251124_11720.nd2	2	2.42002e+09	440.297	376	499	93166755	15.6767	FITC 80%
251124_11722.nd2	1	1.36111e+09	747.858	594	883	89004031	42.2714	FITC 80%	305.616	2 cell
251124_11722.nd2	2	2.42002e+09	442.242	380	503	93578307	15.6699	FITC 80%
251124_11724.nd2	1	1.46961e+09	754.211	580	920	96915387	62.4796	FITC 80%	285.963	6 cell
251124_11724.nd2	2	2.42002e+09	468.249	405	536	99081398	15.1448	FITC 80%
251124_11726.nd2	1	1.38122e+09	724.969	559	889	87554464	57.3447	FITC 80%	280.119	6 cell
251124_11726.nd2	2	2.42002e+09	444.85	383	509	94130195	15.1893	FITC 80%
251124_11728.nd2	1	1.39572e+09	756.253	566	961	92291660	76.012	FITC 80%	328.735	7 cell
251124_11728.nd2	2	2.42002e+09	427.519	372	488	90462962	14.6163	FITC 80%
251124_11730.nd2	1	1.41778e+09	735.11	530	903	91129336	79.1076	FITC 80%	311.893	4 cell
251124_11730.nd2	2	2.42002e+09	423.217	372	485	89552698	12.9944	FITC 80%
251124_11732.nd2	1	1.4324e+09	726.89	568	883	91039308	57.1396	FITC 80%	328.076	4 cell
251124_11732.nd2	2	2.42002e+09	398.813	330	459	84388893	14.692	FITC 80%
251124_11734.nd2	1	1.46925e+09	785.285	632	945	100883144	47.5839	FITC 80%	335.089	2 cell
251124_11734.nd2	2	2.42002e+09	450.196	379	512	95261425	16.2818	FITC 80%
251124_11736.nd2	1	1.70487e+09	721.466	524	892	107548169	78.414	FITC 80%	296.129	4 cell
251124_11736.nd2	2	2.42002e+09	425.337	368	491	90001210	14.1996	FITC 80%
251124_11738.nd2	1	1.48598e+09	780.196	619	939	101370915	46.8728	FITC 80%	330.288	2 cell
251124_11738.nd2	2	2.42002e+09	449.908	394	506	95200519	14.4482	FITC 80%
251124_11740.nd2	1	1.58568e+09	786.321	565	993	109021855	85.8861	FITC 80%	338.483	8 cell
251124_11740.nd2	2	2.42002e+09	447.838	384	514	94762569	15.2476	FITC 80%
251124_11742.nd2	1	1.33195e+09	747.1	590	890	87008789	49.832	FITC 80%	287.655	2 cell
251124_11742.nd2	2	2.42002e+09	459.446	403	758	97218717	15.5151	FITC 80%
251124_11743.nd2	1	1.44556e+09	719.35	575	872	90923014	50.0596	FITC 80%	280.313	2 cell
251124_11743.nd2	2	2.42002e+09	439.037	385	505	92900252	14.5413	FITC 80%
251124_11745.nd2	1	1.4596e+09	716.164	527	871	91399748	61.381	FITC 80%	290.123	1 cell
251124_11745.nd2	2	2.42002e+09	426.041	367	486	90150381	14.1908	FITC 80%
251124_11747.nd2	1	1.40936e+09	745.92	588	882	91920522	46.5922	FITC 80%	298.805	2 cell
251124_11747.nd2	2	2.42002e+09	447.115	389	504	94609605	15.6224	FITC 80%
251124_11749.nd2	1	1.38326e+09	757.33	601	915	91598264	50.4641	FITC 80%	321.823	2 cell
251124_11749.nd2	2	2.42002e+09	435.507	376	498	92153235	15.2738	FITC 80%
251124_11751.nd2	1	1.28731e+09	781.88	606	965	88007590	65.8359	FITC 80%	330.702	8 cell
251124_11751.nd2	2	2.42002e+09	451.178	391	516	95469233	16.1343	FITC 80%
251124_11753.nd2	1	1.37177e+09	792.661	602	973	95074988	61.6649	FITC 80%	336.565	6 cell
251124_11753.nd2	2	2.42002e+09	456.096	396	515	96509981	15.5087	FITC 80%
251124_11755.nd2	1	1.37447e+09	766.278	577	953	92091313	65.2633	FITC 80%	334.752	6 cell
251124_11755.nd2	2	2.42002e+09	431.526	378	499	91310889	14.4457	FITC 80%
251124_11757.nd2	1	1.50672e+09	776.482	586	973	102296897	63.222	FITC 80%	351.047	2 cell
251124_11757.nd2	2	2.42002e+09	425.436	372	488	90022179	13.717	FITC 80%
251124_11759.nd2	1	1.68441e+09	704.925	516	887	103821393	75.3932	FITC 80%	267.858	4 cell
251124_11759.nd2	2	2.42002e+09	437.067	377	498	92483371	14.9497	FITC 80%
251124_11761_1cell.nd2	1	1.40175e+09	814.867	568	953	99874223	57.11	FITC 80%	359.762	1 cell
251124_11761_1cell.nd2	2	2.42002e+09	455.105	392	516	96300303	16.2116	FITC 80%
251124_11761_4cell.nd2	1	1.39288e+09	809.527	556	992	98592347	72.6945	FITC 80%	352.994	4 cell
251124_11761_4cell.nd2	2	2.42002e+09	456.533	393	516	96602473	16.0819	FITC 80%
251124_11763.nd2	1	1.56701e+09	776.395	555	974	106377726	90.4191	FITC 80%	330.806	4 cell
251124_11763.nd2	2	2.42002e+09	445.589	385	513	94286597	15.3833	FITC 80%
251124_11765_4cell.nd2	1	1.56308e+09	829.795	577	1042	113409720	88.4477	FITC 80%	352.102	4 cell
251124_11765_4cell.nd2	2	2.42002e+09	477.693	409	538	101079767	15.2819	FITC 80%
251124_11767.nd2	1	1.41258e+09	842.671	633	1038	104079965	74.1535	FITC 80%	351.783	4 cell
251124_11767.nd2	2	2.42002e+09	490.888	420	554	103871835	15.6995	FITC 80%
251124_11770_left1cell.nd2	1	1.43287e+09	805.376	556	927	100902380	53.47	FITC 80%	352.073	1 cell
251124_11770_left1cell.nd2	2	2.42002e+09	453.303	396	514	95918991	15.7079	FITC 80%
251124_11770_right1cell.nd2	1	1.46196e+09	795.425	550	952	101679136	69.4005	FITC 80%	356.007	1 cell
251124_11770_right1cell.nd2	2	2.42002e+09	439.417	379	511	92980714	16.8428	FITC 80%
251124_11772_1cell.nd2	1	1.55359e+09	771.062	563	930	104742572	66.518	FITC 80%	336.718	1 cell
251124_11772_1cell.nd2	2	2.42002e+09	434.344	367	500	91907117	16.6228	FITC 80%
251124_11772_4cell.nd2	1	1.35041e+09	787.836	595	986	93024522	74.3923	FITC 80%	342.355	4 cell
251124_11772_4cell.nd2	2	2.42002e+09	445.481	381	516	94263828	16.8951	FITC 80%
251124_11774.nd2	1	1.41986e+09	790.625	594	1011	98155312	73.0817	FITC 80%	358.937	6 cell
251124_11774.nd2	2	2.42002e+09	431.688	366	503	91345152	16.5884	FITC 80%
251124_11776.nd2	1	1.64975e+09	782.851	547	1001	112926217	98.5931	FITC 80%	347.635	4 cell
251124_11776.nd2	2	2.42002e+09	435.216	379	497	92091721	14.6858	FITC 80%
251124_11780.nd2	1	1.40887e+09	817.844	625	1010	100748598	60.9905	FITC 80%	376.565	2 cell
251124_11780.nd2	2	2.42002e+09	441.28	381	504	93374753	15.8402	FITC 80%
260113_1856.nd2	1	1.64471e+09	692.94	488	855	99650971	65.5906	FITC 80%	298.092	1 hour after 2 cell
260113_1856.nd2	2	2.42002e+09	394.847	338	463	83549730	13.2552	FITC 80%
260113_1858.nd2	1	1.47836e+09	700.147	486	859	90503857	68.2338	FITC 80%	324.883	1 hour after 2 cell
260113_1858.nd2	2	2.42002e+09	375.264	320	434	79405878	13.9828	FITC 80%
260113_1945.nd2	1	1.41278e+09	851.003	644	1171	105124393	64.7569	FITC 80%	392.899	1 hour after 2 cell
260113_1945.nd2	2	2.42002e+09	458.104	385	538	96934780	21.213	FITC 80%
260113_1951.nd2	1	1.62531e+09	719.713	543	865	102280542	59.2714	FITC 80%	284.492	1 hour after 2 cell
260113_1951.nd2	2	2.42002e+09	435.221	374	500	92092820	17.1615	FITC 80%
260113_1949.nd2	1	1.25141e+09	751.757	539	889	82257219	56.7083	FITC 80%	285.093	1 hour after 2 cell
260113_1949.nd2	2	2.42002e+09	466.664	398	531	98746044	16.6238	FITC 80%
260113_1947.nd2	1	1.59856e+09	710.915	514	890	99367495	64.2348	FITC 80%	280.465	1 hour after 2 cell
260113_1947.nd2	2	2.42002e+09	430.451	379	491	91083374	13.4406	FITC 80%
260113_1953.nd2	1	1.43457e+09	816.727	644	954	102446169	46.9383	FITC 80%	296.724	1 hour after 2 cell
260113_1953.nd2	2	2.42002e+09	520.003	436	596	110032593	20.0881	FITC 80%

## Sheet: sel10
FileName	ROI ID	ROI Area [nm²]	ROI Mean Intensity	ROI Min Intensity	ROI Max Intensity	ROI Sum Intensity	ROI StDev Intensity	Channel	Background-corrected intensity	Embryo stage
251106_11434.nd2	1	1.65974e+09	1615	861	2257	234373081	303.757	FITC 80%	1139.97	2 cell
251106_11434.nd2	2	2.42002e+09	475.022	402	542	100514733	19.1261	FITC 80%
251106_11437.nd2	1	1.41235e+09	1450.05	893	2141	179069061	212.593	FITC 80%	930.793	8 cell
251106_11437.nd2	2	2.42002e+09	519.253	454	590	109873857	16.8786	FITC 80%
251106_11439.nd2	1	1.49789e+09	1700.45	977	2691	222710785	287.989	FITC 80%	1198.37	4 cell
251106_11439.nd2	2	2.42002e+09	502.079	431	577	106239813	17.6486	FITC 80%
251106_11441.nd2	1	1.36392e+09	1532.17	985	2263	182723586	213.923	FITC 80%	1033.46	6 cell
251106_11441.nd2	2	2.42002e+09	498.714	428	573	105527792	17.7248	FITC 80%
251106_11448.nd2	1	1.39954e+09	1704.41	966	2238	208571778	276.832	FITC 80%	1206.95	2 cell
251106_11448.nd2	2	2.42002e+09	497.461	422	570	105262665	17.7906	FITC 80%
251106_11450.nd2	1	1.38175e+09	1813.45	1112	2421	219095295	269.048	FITC 80%	1315.35	1 cell
251106_11450.nd2	2	2.42002e+09	498.095	429	566	105396866	16.6235	FITC 80%
251106_11452.nd2	1	1.23007e+09	1590.72	1016	2275	171088380	236.211	FITC 80%	1092.55	4 cell
251106_11452.nd2	2	2.42002e+09	498.168	427	574	105412320	17.0426	FITC 80%
251106_11455.nd2	1	1.38617e+09	1534.72	991	2514	186012153	204.802	FITC 80%	1045.97	6 cell
251106_11455.nd2	2	2.42002e+09	488.751	419	562	103419620	17.3718	FITC 80%
251106_11457.nd2	1	1.45275e+09	1787.1	1084	2816	227006539	276.325	FITC 80%	1293.62	6 cell
251106_11457.nd2	2	2.42002e+09	493.484	426	572	104421200	17.3987	FITC 80%
251106_11459.nd2	1	1.47646e+09	1670.84	979	2461	215701704	283.711	FITC 80%	1189.63	4 cell
251106_11459.nd2	2	2.42002e+09	481.204	413	561	101822669	17.3974	FITC 80%
251106_11461.nd2	1	1.4899e+09	1744.33	1075	2351	227238624	264.457	FITC 80%	1248.5	2 cell
251106_11461.nd2	2	2.42002e+09	495.828	429	568	104917144	17.5438	FITC 80%
251106_11463.nd2	1	1.43452e+09	1639.67	1032	2407	205665947	239.991	FITC 80%	1150.51	4 cell
251106_11463.nd2	2	2.42002e+09	489.165	420	569	103507233	17.5122	FITC 80%
251106_11465.nd2	1	1.48396e+09	1697.75	1031	2314	220290414	265.516	FITC 80%	1206.09	2 cell
251106_11465.nd2	2	2.42002e+09	491.666	423	562	104036532	17.3277	FITC 80%
251106_11467.nd2	1	1.43486e+09	1725.26	1097	2547	216451515	249.566	FITC 80%	1089.67	4 cell
251106_11467.nd2	2	2.42002e+09	635.597	569	706	134492358	14.4506	FITC 80%
251106_11469.nd2	1	1.4285e+09	1582.15	962	2174	197617232	245.755	FITC 80%	1104.57	2 cell
251106_11469.nd2	2	2.42002e+09	477.583	406	557	101056519	18.6989	FITC 80%
251106_11471.nd2	1	1.49063e+09	1945.81	1273	2439	253610602	247.804	FITC 80%	1319.4	1 cell
251106_11471.nd2	2	2.42002e+09	626.412	553	710	132548690	17.926	FITC 80%
251106_11473_2cell.nd2	1	1.53346e+09	1557.4	856	2009	208818963	199.645	FITC 80%	1061.99	2 cell
251106_11473_2cell.nd2	2	2.42002e+09	495.406	421	590	104828008	22.2722	FITC 80%
251106_11473_6cell.nd2	1	1.59984e+09	1613.03	818	2637	225640490	263.545	FITC 80%	1117.58	6 cell
251106_11473_6cell.nd2	2	2.42002e+09	495.447	424	595	104836634	19.1095	FITC 80%
251106_11475.nd2	1	1.28628e+09	1661.93	1049	2704	186915184	248.691	FITC 80%	1176.63	6 cell
251106_11475.nd2	2	2.42002e+09	485.299	412	559	102689287	17.597	FITC 80%
251124_11608.nd2	1	1.30087e+09	1493.36	966	2069	169862064	210.44	FITC 80%	1051.46	8 cell
251124_11608.nd2	2	2.42002e+09	441.897	380	510	93505495	16.2211	FITC 80%
251124_11610.nd2	1	1.32705e+09	1567.97	966	2262	181938061	246.314	FITC 80%	1140.29	4 cell
251124_11610.nd2	2	2.42002e+09	427.683	370	497	90497745	14.7823	FITC 80%
251124_11612.nd2	1	1.36699e+09	1564.2	982	2444	186963164	228.272	FITC 80%	1121.37	2 cell
251124_11612.nd2	2	2.42002e+09	442.837	381	510	93704241	14.9558	FITC 80%
251124_11614.nd2	1	1.27617e+09	1671.49	1044	2153	186513005	229.692	FITC 80%	1255.79	1 cell
251124_11614.nd2	2	2.42002e+09	415.699	356	479	87961831	13.7257	FITC 80%
251124_11616.nd2	1	1.43285e+09	1583.3	954	2313	198363661	258.017	FITC 80%	1160.19	4 cell
251124_11616.nd2	2	2.42002e+09	423.109	368	481	89529944	13.6211	FITC 80%
251124_11618.nd2	1	1.43966e+09	1688.75	985	2139	212579733	261.473	FITC 80%	1271.13	1 cell
251124_11618.nd2	2	2.42002e+09	417.617	362	485	88367654	14.5815	FITC 80%
251124_11622.nd2	1	1.32985e+09	1564.77	948	2306	181949716	243.86	FITC 80%	1150.88	4 cell
251124_11622.nd2	2	2.42002e+09	413.892	359	482	87579588	14.0671	FITC 80%
251124_11624.nd2	1	1.28747e+09	1421.07	943	2731	159973873	202.233	FITC 80%	998.671	6 cell
251124_11624.nd2	2	2.42002e+09	422.397	362	495	89379167	16.1595	FITC 80%
251124_11626.nd2	1	1.36008e+09	1719.76	1058	2576	204517501	265.401	FITC 80%	1297.67	2 cell
251124_11626.nd2	2	2.42002e+09	422.094	360	493	89315074	15.8012	FITC 80%
251124_11628.nd2	1	1.37136e+09	1472.27	939	2204	176536628	210.666	FITC 80%	1073.75	4 cell
251124_11628.nd2	2	2.42002e+09	398.518	339	462	84326364	13.8924	FITC 80%
251124_11631_1cell.nd2	1	1.35869e+09	1820.06	851	2409	216222755	306.4	FITC 80%	1447.92	1 cell
251124_11631_1cell.nd2	2	2.42002e+09	372.135	306	436	78743747	17.1672	FITC 80%
251124_11631_4cell.nd2	1	1.3066e+09	1705.56	756	2574	194852980	264.923	FITC 80%	1330.08	4 cell
251124_11631_4cell.nd2	2	2.42002e+09	375.473	314	450	79450092	17.254	FITC 80%
251124_11631_7cell.nd2	1	1.41672e+09	1504.78	755	2295	186403079	247.547	FITC 80%	1126.77	7 cell
251124_11631_7cell.nd2	2	2.42002e+09	378.005	315	462	79985798	17.3762	FITC 80%
251124_11632.nd2	1	1.2824e+09	1459.95	928	2140	163704187	209.025	FITC 80%	1085.71	8 cell
251124_11632.nd2	2	2.42002e+09	374.239	317	438	79188988	14.9908	FITC 80%
251124_11634.nd2	1	1.41746e+09	1413.49	849	2154	175186307	229.885	FITC 80%	1028.54	4 cell
251124_11634.nd2	2	2.42002e+09	384.949	333	439	81455185	12.446	FITC 80%
251124_11636.nd2	1	1.45724e+09	1715.5	1058	2156	218584239	240.535	FITC 80%	1257.24	1 cell
251124_11636.nd2	2	2.42002e+09	458.262	399	534	96968158	15.6404	FITC 80%
251124_11638.nd2	1	1.40712e+09	1452.83	941	2212	178748428	198.663	FITC 80%	1017.9	4 cell
251124_11638.nd2	2	2.42002e+09	434.921	376	496	92029295	15.7041	FITC 80%
251124_11640.nd2	1	1.35969e+09	1614.68	1046	2295	191966025	215.716	FITC 80%	1195	2 cell
251124_11640.nd2	2	2.42002e+09	419.675	348	488	88803166	16.7447	FITC 80%
251124_11642.nd2	1	1.31014e+09	1531.45	1062	2029	175435097	170.816	FITC 80%	1120.72	2 cell
251124_11642.nd2	2	2.42002e+09	410.733	353	476	86911015	14.6906	FITC 80%
260218_194.nd2	1	1.21111e+09	1238.94	838	1849	131198923	159.594	FITC 80%	802.517	8 cell
260218_194.nd2	2	2.42002e+09	436.425	377	506	92347453	16.4148	FITC 80%
260218_196.nd2	1	1.3356e+09	1475.52	955	1969	172312329	200.692	FITC 80%	1051.49	2 cell
260218_196.nd2	2	2.42002e+09	424.029	362	502	89724634	15.8725	FITC 80%
260218_197.nd2	1	1.37942e+09	1668.72	1078	2303	201268872	250.004	FITC 80%	1235.29	2 cell
260218_197.nd2	2	2.42002e+09	433.424	370	516	91712529	17.9953	FITC 80%
260218_198.nd2	1	1.22767e+09	1386.74	960	2016	148858574	170.891	FITC 80%	949.555	8 cell
260218_198.nd2	2	2.42002e+09	437.189	373	507	92509137	17.2313	FITC 80%
260218_200.nd2	1	1.30268e+09	1690.62	1049	2290	192566337	255.394	FITC 80%	1258.5	2 cell
260218_200.nd2	2	2.42002e+09	432.117	373	502	91435888	15.4538	FITC 80%
260218_201.nd2	1	1.32361e+09	1544.96	992	2161	178802679	212.486	FITC 80%	1127.69	2 cell
260218_201.nd2	2	2.42002e+09	417.264	349	493	88292960	17.0638	FITC 80%
260218_202.nd2	1	1.31941e+09	1497.91	1039	2257	172807869	190.445	FITC 80%	1076.9	4 cell
260218_202.nd2	2	2.42002e+09	421.009	356	487	89085469	14.4967	FITC 80%
260218_203.nd2	1	1.26811e+09	1486.11	1007	1905	164780026	187.843	FITC 80%	1079.12	2 cell
260218_203.nd2	2	2.42002e+09	406.992	348	478	86119538	15.4619	FITC 80%
260218_204.nd2	1	1.27451e+09	1481.49	935	2355	165097553	224.017	FITC 80%	1090.79	4 cell
260218_204.nd2	2	2.42002e+09	390.705	334	467	82673137	17.9107	FITC 80%
260218_205.nd2	1	1.24793e+09	1476.87	999	1923	161150213	185.78	FITC 80%	1036.99	2 cell
260218_205.nd2	2	2.42002e+09	439.884	379	509	93079436	17.478	FITC 80%
260218_206.nd2	1	1.3345e+09	1535.33	1044	2133	179149781	205.321	FITC 80%	1100.16	2 cell
260218_206.nd2	2	2.42002e+09	435.166	373	799	92081116	15.6372	FITC 80%
260218_207_4cell.nd2	1	1.38779e+09	1490.82	703	2083	180903727	267.188	FITC 80%	1077.98	4 cell
260218_207_4cell.nd2	2	2.42002e+09	412.846	344	497	87358180	19.0132	FITC 80%
260218_207_2cell.nd2	1	1.49156e+09	1693.82	800	2357	220904721	307.22	FITC 80%	1283.64	2 cell
260218_207_2cell.nd2	2	2.42002e+09	410.179	343	494	86793825	17.9111	FITC 80%
260218_208.nd2	1	1.39519e+09	1181.01	788	1865	144073388	159.122	FITC 80%	781.493	8 cell
260218_208.nd2	2	2.42002e+09	399.514	338	484	84537147	16.8405	FITC 80%
260218_211.nd2	1	1.38167e+09	1229.44	747	1911	148528761	194.411	FITC 80%	799.328	8 cell
260218_211.nd2	2	2.42002e+09	430.113	366	498	91011973	15.665	FITC 80%
260218_213.nd2	1	1.37907e+09	1407.83	936	1999	169758886	185.018	FITC 80%	981.076	2 cell
260218_213.nd2	2	2.42002e+09	426.754	367	504	90301111	14.9963	FITC 80%
260218_214.nd2	1	1.47336e+09	1415.19	885	2136	182314916	202.9	FITC 80%	1021.31	4 cell
260218_214.nd2	2	2.42002e+09	393.88	333	455	83344964	13.5488	FITC 80%
260218_215.nd2	1	1.28929e+09	1359.27	866	2201	153233095	197.189	FITC 80%	947.95	8 cell
260218_215.nd2	2	2.42002e+09	411.319	347	481	87035103	14.1089	FITC 80%
260113_1866.nd2	1	1.29215e+09	1183.62	604	1872	133727657	195.451	FITC 80%	828.866	1 hour after 2 cell
260113_1866.nd2	2	2.42002e+09	354.753	300	413	75065820	13.7583	FITC 80%
260113_1872.nd2	1	1.31628e+09	1116.52	614	1727	128502655	170.447	FITC 80%	753.599	1 hour after 2 cell
260113_1872.nd2	2	2.42002e+09	362.922	298	420	76794400	13.1781	FITC 80%
260113_1874.nd2	1	1.45589e+09	1040.3	530	1655	132429342	179.771	FITC 80%	694.285	1 hour after 2 cell
260113_1874.nd2	2	2.42002e+09	346.017	293	401	73217197	13.038	FITC 80%
260113_1877.nd2	1	1.4345e+09	1152.42	565	1661	144546952	204.903	FITC 80%	799.598	1 hour after 2 cell
260113_1877.nd2	2	2.42002e+09	352.823	299	405	74657243	12.6687	FITC 80%
260113_1961.nd2	1	1.51695e+09	1170.42	637	1986	155241693	173.317	FITC 80%	751.309	1 hour after 2 cell
260113_1961.nd2	2	2.42002e+09	419.108	357	496	88683216	17.2468	FITC 80%
260113_1963.nd2	1	1.43479e+09	1225.29	716	2234	153717555	193.801	FITC 80%	786.337	1 hour after 2 cell
260113_1963.nd2	2	2.42002e+09	438.954	373	516	92882562	17.5268	FITC 80%
260113_1965.nd2	1	1.44989e+09	1113.24	617	1508	141130977	179.107	FITC 80%	702.93	1 hour after 2 cell
260113_1965.nd2	2	2.42002e+09	410.31	349	485	86821579	15.4855	FITC 80%
260113_1967.nd2	1	1.6292e+09	1148.43	620	1761	163596864	185.053	FITC 80%	721.917	1 hour after 2 cell
260113_1967.nd2	2	2.42002e+09	426.51	362	492	90249543	14.7591	FITC 80%
260113_1969.nd2	1	1.39154e+09	1194.72	653	1877	145365003	156.275	FITC 80%	752.123	1 hour after 2 cell
260113_1969.nd2	2	2.42002e+09	442.595	373	521	93653179	20.0663	FITC 80%

## Sheet: spn4
FileName	ROI ID	ROI Area [nm²]	ROI Mean Intensity	ROI Min Intensity	ROI Max Intensity	ROI Sum Intensity	ROI StDev Intensity	Channel	Background-corrected intensity	Embryo stage
251106_11477_1cell.nd2	1	1.54317e+09	822.166	545	992	110935646	75.9687	FITC 80%	348.731	1 cell
251106_11477_1cell.nd2	2	2.42002e+09	473.434	413	537	100178737	14.1796	FITC 80%
251106_11477_2cell.nd2	1	1.43916e+09	845.293	623	1080	106368248	80.0803	FITC 80%	378.379	2 cell
251106_11477_2cell.nd2	2	2.42002e+09	466.913	406	529	98798880	15.6595	FITC 80%
251106_11479_1cell.nd2	1	1.50563e+09	782.864	588	958	103062459	66.9264	FITC 80%	349.326	1 cell
251106_11479_1cell.nd2	2	2.42002e+09	433.538	375	503	91736555	15.341	FITC 80%
251106_11481.nd2	1	1.37303e+09	882.858	676	1115	105990622	73.1276	FITC 80%	447.567	2 cell
251106_11481.nd2	2	2.42002e+09	435.291	373	495	92107645	15.2077	FITC 80%
251106_11483.nd2	1	1.45295e+09	844.49	606	1041	107285664	90.4065	FITC 80%	398.026	4 cell
251106_11483.nd2	2	2.42002e+09	446.464	390	509	94471756	15.9135	FITC 80%
251106_11485.nd2	1	1.47427e+09	814.998	560	992	105058148	77.6922	FITC 80%	336.124	2 cell
251106_11485.nd2	2	2.42002e+09	478.874	413	537	101329719	14.0044	FITC 80%
251106_11487_2cell.nd2	1	1.45052e+09	801.061	596	975	101598582	64.3046	FITC 80%	358.371	2 cell
251106_11487_2cell.nd2	2	2.42002e+09	442.69	381	510	93673293	17.132	FITC 80%
251106_11487_4cell.nd2	1	1.36139e+09	930.538	576	1160	110767481	97.7476	FITC 80%	481.311	4 cell
251106_11487_4cell.nd2	2	2.42002e+09	449.227	383	520	95056384	16.9866	FITC 80%
251106_11487_8cell.nd2	1	1.50951e+09	984.687	573	1238	129966891	126.908	FITC 80%	528.702	8 cell
251106_11487_8cell.nd2	2	2.42002e+09	455.985	387	520	96486495	16.9538	FITC 80%
251106_11489.nd2	1	1.50145e+09	908.138	577	1126	119223051	84.9876	FITC 80%	486.743	2 cell
251106_11489.nd2	2	2.42002e+09	421.395	357	489	89167216	16.2002	FITC 80%
251106_11493.nd2	1	1.24757e+09	863.954	680	1041	94243596	57.9868	FITC 80%	421.827	8 cell
251106_11493.nd2	2	2.42002e+09	442.128	375	500	93554236	15.4414	FITC 80%
251106_11495.nd2	1	1.52322e+09	859.325	568	1095	114450116	89.2489	FITC 80%	392.722	2 cell
251106_11495.nd2	2	2.42002e+09	466.603	404	526	98733247	15.7541	FITC 80%
251106_11497.nd2	1	1.43599e+09	847.411	530	1052	106400099	94.6103	FITC 80%	416.208	4 cell
251106_11497.nd2	2	2.42002e+09	431.204	374	497	91242664	14.9307	FITC 80%
251106_11499.nd2	1	1.44789e+09	942.127	677	1165	119273341	93.7123	FITC 80%	474.494	8 cell
251106_11499.nd2	2	2.42002e+09	467.633	409	528	98951197	14.1044	FITC 80%
251106_11501.nd2	1	1.47533e+09	866.724	681	1052	111806525	64.1698	FITC 80%	401.255	2 cell
251106_11501.nd2	2	2.42002e+09	465.469	401	531	98493184	16.7594	FITC 80%
251106_11503.nd2	1	1.4172e+09	868.959	588	1074	107677970	85.3078	FITC 80%	435.635	1 cell
251106_11503.nd2	2	2.42002e+09	433.325	376	498	91691519	15.7074	FITC 80%
251106_11505.nd2	1	1.44919e+09	874.74	558	1123	110840947	91.9806	FITC 80%	439.923	2 cell
251106_11505.nd2	2	2.42002e+09	434.817	378	500	92007206	15.2041	FITC 80%
251106_11507.nd2	1	1.48729e+09	965.209	694	1218	125520547	97.2774	FITC 80%	507.281	4 cell
251106_11507.nd2	2	2.42002e+09	457.928	394	527	96897463	17.0301	FITC 80%
251124_11685.nd2	1	1.29941e+09	987.857	585	1256	112237326	124.759	FITC 80%	522.455	8 cell
251124_11685.nd2	2	2.42002e+09	465.402	402	527	98479062	17.0886	FITC 80%
251124_11687.nd2	1	1.26789e+09	920.809	678	1142	102081843	84.6886	FITC 80%	465.316	8 cell
251124_11687.nd2	2	2.42002e+09	455.494	395	518	96382437	16.2072	FITC 80%
251124_11689.nd2	1	1.35527e+09	904.132	665	1113	107140548	82.7577	FITC 80%	450.371	8 cell
251124_11689.nd2	2	2.42002e+09	453.761	392	520	96015848	16.5547	FITC 80%
251124_11691.nd2	1	1.43938e+09	823.773	617	1011	103676825	70.3931	FITC 80%	383.536	2 cell
251124_11691.nd2	2	2.42002e+09	440.237	383	509	93154236	15.856	FITC 80%
251124_11693.nd2	1	1.48884e+09	908.389	561	1180	118254144	110.218	FITC 80%	464.406	4 cell
251124_11693.nd2	2	2.42002e+09	443.983	386	512	93946847	16.7161	FITC 80%
251124_11695.nd2	1	1.29643e+09	880.747	678	1063	99838001	64.9622	FITC 80%	438.382	4 cell
251124_11695.nd2	2	2.42002e+09	442.365	382	506	93604449	16.4754	FITC 80%
251124_11699.nd2	1	1.31755e+09	921.268	683	1137	106132812	86.252	FITC 80%	470.031	8 cell
251124_11699.nd2	2	2.42002e+09	451.237	391	511	95481769	15.7094	FITC 80%
251124_11701.nd2	1	1.35308e+09	831.74	587	1025	98403161	81.849	FITC 80%	405.444	6 cell
251124_11701.nd2	2	2.42002e+09	426.296	361	488	90204158	14.2669	FITC 80%
251124_11704.nd2	1	1.30075e+09	848.084	604	1061	96455996	89.0715	FITC 80%	450.426	8 cell
251124_11704.nd2	2	2.42002e+09	397.658	340	455	84144416	13.5591	FITC 80%
251124_11706.nd2	1	1.35104e+09	826.734	609	1045	97662939	78.0862	FITC 80%	400.703	6 cell
251124_11706.nd2	2	2.42002e+09	426.031	370	492	90148244	14.9076	FITC 80%
251124_11708.nd2	1	1.36048e+09	723.299	563	879	86041424	49.768	FITC 80%	300.96	1 cell
251124_11708.nd2	2	2.42002e+09	422.339	361	484	89366906	13.3197	FITC 80%
251124_11710.nd2	1	1.38106e+09	852.041	673	1031	102889052	56.3737	FITC 80%	310.487	2 cell
251124_11710.nd2	2	2.42002e+09	541.554	464	626	114592751	16.2061	FITC 80%
251124_11712_6cell.nd2	1	1.38655e+09	847.474	548	1044	102744382	87.1344	FITC 80%	412.37	6 cell
251124_11712_6cell.nd2	2	2.42002e+09	435.104	368	510	92068013	18.3975	FITC 80%
251124_11712_8cell.nd2	1	1.34255e+09	928.741	587	1181	109023982	109.416	FITC 80%	481.06	8 cell
251124_11712_8cell.nd2	2	2.42002e+09	447.681	382	518	94729234	18.4201	FITC 80%
251124_11714.nd2	1	1.42889e+09	826.674	569	999	103283056	70.0391	FITC 80%	350.248	1 cell
251124_11714.nd2	2	2.42002e+09	476.426	412	539	100811818	15.896	FITC 80%
251124_11718.nd2	1	1.36494e+09	793.761	575	962	94733047	63.434	FITC 80%	353.77	2 cell
251124_11718.nd2	2	2.42002e+09	439.991	374	507	93102090	17.2603	FITC 80%
260113_1884.nd2	1	1.5317e+09	902.119	539	1130	120819057	124.956	FITC 80%	461.512	1 hour after 2 cell
260113_1884.nd2	2	2.42002e+09	440.608	376	508	93232619	16.7908	FITC 80%
260113_1887.nd2	1	1.60808e+09	961.777	549	1229	135231680	125.122	FITC 80%	539.045	1 hour after 2 cell
260113_1887.nd2	2	2.42002e+09	422.733	362	492	89450240	16.1315	FITC 80%
260113_1891.nd2	1	1.54747e+09	899.626	556	1158	121725725	122.651	FITC 80%	491.802	1 hour after 2 cell
260113_1891.nd2	2	2.42002e+09	407.825	348	476	86295667	15.3379	FITC 80%
260113_1930.nd2	1	1.50429e+09	901.356	561	1150	118556204	112.5	FITC 80%	472.487	1 hour after 2 cell
260113_1930.nd2	2	2.42002e+09	428.869	364	494	90748631	14.4576	FITC 80%
260113_1932.nd2	1	1.46412e+09	879.012	564	1125	112530256	103.849	FITC 80%	454.538	1 hour after 2 cell
260113_1932.nd2	2	2.42002e+09	424.474	366	496	89818768	14.8214	FITC 80%
260113_1934.nd2	1	1.58094e+09	938.926	553	1239	129790551	144.767	FITC 80%	521.105	1 hour after 2 cell
260113_1934.nd2	2	2.42002e+09	417.821	359	490	88410925	14.0759	FITC 80%
260113_1936.nd2	1	1.61099e+09	937.759	551	1268	132093645	146.155	FITC 80%	529.273	1 hour after 2 cell
260113_1936.nd2	2	2.42002e+09	408.486	353	481	86435604	13.4335	FITC 80%

## Sheet: spn4_sel10
FileName	ROI ID	ROI Area [nm²]	ROI Mean Intensity	ROI Min Intensity	ROI Max Intensity	ROI Sum Intensity	ROI StDev Intensity	Channel	Background-corrected intensity	Embryo stage
251120_11509_2cell.nd2	1	1.18255e+09	1368.73	1039	1800	141525152	152.758	FITC 80%	911.952	2 cell
251120_11509_2cell.nd2	2	2.42002e+09	456.777	388	525	96653980	17.9667	FITC 80%
251120_11509_6cell.nd2	1	1.13124e+09	1330.15	1025	1640	131569517	122.843	FITC 80%	864.518	6 cell
251120_11509_6cell.nd2	2	2.42002e+09	465.636	397	546	98528621	18.6306	FITC 80%
251120_11511.nd2	1	1.37958e+09	1175.9	815	1501	141845406	132.892	FITC 80%	692.203	4 cell
251120_11511.nd2	2	2.42002e+09	483.698	419	555	102350500	15.8091	FITC 80%
251120_11513.nd2	1	1.6158e+09	1309.41	867	1816	184994128	174.409	FITC 80%	842.059	2 cell
251120_11513.nd2	2	2.42002e+09	467.346	399	533	98890496	16.8823	FITC 80%
251120_11517.nd2	1	1.54848e+09	1036.23	677	1349	140300989	115.305	FITC 80%	616.757	8 cell
251120_11517.nd2	2	2.42002e+09	419.478	363	486	88761510	13.897	FITC 80%
251120_11519.nd2	1	1.42764e+09	1374.1	942	1793	171527883	157.249	FITC 80%	887.99	2 cell
251120_11519.nd2	2	2.42002e+09	486.113	406	556	102861578	19.4133	FITC 80%
251120_11521.nd2	1	1.36633e+09	1247.68	872	1650	149057985	136.019	FITC 80%	787.622	2 cell
251120_11521.nd2	2	2.42002e+09	460.06	398	530	97348594	16.1664	FITC 80%
251120_11523.nd2	1	1.49437e+09	1130.71	819	1412	147742511	108.504	FITC 80%	599.873	2 cell
251120_11523.nd2	2	2.42002e+09	530.832	460	598	112324134	16.9631	FITC 80%
251120_11525.nd2	1	1.62555e+09	1218.79	828	1700	173231643	158.239	FITC 80%	721.602	4 cell
251120_11525.nd2	2	2.42002e+09	497.189	430	570	105205197	15.9466	FITC 80%
251120_11527.nd2	1	1.54047e+09	1238.39	879	1595	166804698	125.098	FITC 80%	748.941	8 cell
251120_11527.nd2	2	2.42002e+09	489.447	421	554	103566945	16.0517	FITC 80%
251120_11529.nd2	1	1.51258e+09	1176.86	822	1483	155646636	130.984	FITC 80%	705.191	4 cell
251120_11529.nd2	2	2.42002e+09	471.667	408	540	99804808	16.9239	FITC 80%
251120_11531_2cell.nd2	1	1.42484e+09	1398.81	944	1823	174269524	168.965	FITC 80%	925.442	2 cell
251120_11531_2cell.nd2	2	2.42002e+09	473.369	399	548	100164951	18.4582	FITC 80%
251120_11533.nd2	1	1.41026e+09	1311.85	881	1788	161762701	164.842	FITC 80%	837.317	2 cell
251120_11533.nd2	2	2.42002e+09	474.532	407	565	100410910	16.8019	FITC 80%
251120_11535.nd2	1	1.2515e+09	1259.66	884	1968	137842359	142.78	FITC 80%	798.442	8 cell
251120_11535.nd2	2	2.42002e+09	461.221	393	524	97594308	17.1127	FITC 80%
251120_11539_4cell_1.nd2	1	1.41046e+09	1195.26	816	1689	147408245	145.61	FITC 80%	753.655	4 cell
251120_11539_4cell_1.nd2	2	2.42002e+09	441.608	377	516	93444268	17.6151	FITC 80%
251120_11539_4cell_2.nd2	1	1.58425e+09	1164.83	779	1516	161355931	143.553	FITC 80%	724.422	4 cell
251120_11539_4cell_2.nd2	2	2.42002e+09	440.409	373	516	93190525	17.4573	FITC 80%
251120_11541_1cell.nd2	1	1.52944e+09	1420.64	961	1804	189982575	168.301	FITC 80%	956.351	1 cell
251120_11541_1cell.nd2	2	2.42002e+09	464.292	393	538	98244149	19.4346	FITC 80%
251120_11541_4cell.nd2	1	1.401e+09	1214.62	874	1570	148791335	125.991	FITC 80%	763.932	4 cell
251120_11541_4cell.nd2	2	2.42002e+09	450.691	381	548	95366254	18.749	FITC 80%
251124_11644.nd2	1	1.40472e+09	1079.67	715	1411	132610704	135.624	FITC 80%	695.29	2 cell
251124_11644.nd2	2	2.42002e+09	384.382	328	441	81335130	14.9612	FITC 80%
251124_11646_1cell.nd2	1	1.47042e+09	1456.21	772	1915	187225542	190.519	FITC 80%	1049.5	1 cell
251124_11646_1cell.nd2	2	2.42002e+09	406.715	344	527	86060894	15.1647	FITC 80%
251124_11646_2cell.nd2	1	1.30591e+09	1267.2	958	1635	144695134	139.609	FITC 80%	877.564	2 cell
251124_11646_2cell.nd2	2	2.42002e+09	389.636	325	527	82446877	15.6782	FITC 80%
251124_11646_6cell.nd2	1	1.43634e+09	1282.06	807	1702	161014351	184.397	FITC 80%	908.279	6 cell
251124_11646_6cell.nd2	2	2.42002e+09	373.785	312	446	79092831	16.5118	FITC 80%
251124_11648.nd2	1	1.47637e+09	1322.23	809	1690	170686188	177.837	FITC 80%	952.633	1 cell
251124_11648.nd2	2	2.42002e+09	369.593	314	445	78205850	14.5297	FITC 80%
251124_11650.nd2	1	1.52314e+09	1080.67	688	1607	143922917	145.323	FITC 80%	689.758	4 cell
251124_11650.nd2	2	2.42002e+09	390.915	333	452	82717629	14.4484	FITC 80%
251124_11652.nd2	1	1.43409e+09	1263.12	830	1726	158385901	159.623	FITC 80%	869.207	6 cell
251124_11652.nd2	2	2.42002e+09	393.909	338	452	83351172	13.0039	FITC 80%
251124_11654.nd2	1	1.37838e+09	1187.37	797	1613	143104646	150.126	FITC 80%	800.713	2 cell
251124_11654.nd2	2	2.42002e+09	386.661	331	481	81817481	14.1488	FITC 80%
251124_11656.nd2	1	1.52673e+09	1074.22	693	1435	143400596	141.185	FITC 80%	694.647	2 cell
251124_11656.nd2	2	2.42002e+09	379.571	321	437	80317140	14.0839	FITC 80%
251124_11658.nd2	1	1.3967e+09	1048.9	682	1381	128095547	131.279	FITC 80%	664.166	7 cell
251124_11658.nd2	2	2.42002e+09	384.731	329	439	81409138	12.5636	FITC 80%
251124_11660.nd2	1	1.53019e+09	1260.77	795	1834	168686459	172.255	FITC 80%	844.451	4 cell
251124_11660.nd2	2	2.42002e+09	416.322	361	477	88093748	13.4426	FITC 80%
251124_11662.nd2	1	1.28662e+09	1153.45	797	1518	129761981	143.983	FITC 80%	728.541	8 cell
251124_11662.nd2	2	2.42002e+09	424.909	372	488	89910699	14.1335	FITC 80%
251124_11664.nd2	1	1.4195e+09	1164.43	761	1446	144524960	141.881	FITC 80%	761.938	4 cell
251124_11664.nd2	2	2.42002e+09	402.487	344	467	85166202	13.7636	FITC 80%
251124_11666.nd2	1	1.39413e+09	1207.67	798	1507	147213382	158.837	FITC 80%	802.697	8 cell
251124_11666.nd2	2	2.42002e+09	404.97	348	468	85691556	13.3708	FITC 80%
251124_11669_6cell.nd2	1	1.36087e+09	1244.54	797	1808	148089443	184.596	FITC 80%	851.115	6 cell
251124_11669_6cell.nd2	2	2.42002e+09	393.428	334	460	83249400	14.8899	FITC 80%
251124_11669_8cell.nd2	1	1.38004e+09	1116.01	742	1453	134666145	144.163	FITC 80%	717.368	8 cell
251124_11669_8cell.nd2	2	2.42002e+09	398.646	342	463	84353584	14.6077	FITC 80%
251124_11671.nd2	1	1.37616e+09	1242.97	811	1587	149563625	158.419	FITC 80%	828.561	4 cell
251124_11671.nd2	2	2.42002e+09	414.405	353	473	87688079	13.3736	FITC 80%
251124_11673.nd2	1	1.58758e+09	1234.15	786	1589	171317152	161.206	FITC 80%	825.487	8 cell
251124_11673.nd2	2	2.42002e+09	408.662	353	470	86472971	13.6873	FITC 80%
251124_11675.nd2	1	1.52197e+09	1486.64	917	1991	197837404	225.241	FITC 80%	1069.69	1 cell
251124_11675.nd2	2	2.42002e+09	416.954	355	488	88227380	14.866	FITC 80%
251124_11677_2cell_1.nd2	1	1.15297e+09	1559.99	746	2071	157266774	254.157	FITC 80%	1192.19	2 cell
251124_11677_2cell_1.nd2	2	2.42002e+09	367.793	308	431	77824966	15.7401	FITC 80%
251124_11677_2cell_2.nd2	1	1.32251e+09	1279.58	680	1694	147966993	179.597	FITC 80%	912.894	2 cell
251124_11677_2cell_2.nd2	2	2.42002e+09	366.688	308	431	77591114	15.6502	FITC 80%
251124_11677_4cell.nd2	1	1.27558e+09	1318.7	739	1681	147079010	179.753	FITC 80%	948.767	4 cell
251124_11677_4cell.nd2	2	2.42002e+09	369.937	308	435	78278691	15.9505	FITC 80%
251124_11679.nd2	1	1.52577e+09	1092.83	601	1418	145793561	148.499	FITC 80%	673.509	4 cell
251124_11679.nd2	2	2.42002e+09	419.323	364	485	88728662	14.0198	FITC 80%
251124_11681.nd2	1	1.54387e+09	1384.16	662	2139	186850936	234.827	FITC 80%	972.364	2 cell
251124_11681.nd2	2	2.42002e+09	411.799	347	480	87136615	15.0924	FITC 80%
251124_11683.nd2	1	1.45557e+09	1239.79	638	1662	157789603	184.501	FITC 80%	823.206	2 cell
251124_11683.nd2	2	2.42002e+09	416.586	360	480	88149600	14.7165	FITC 80%
260113_1898.nd2	1	1.4605e+09	1123.66	592	1472	143493764	179.247	FITC 80%	704.974	1 hour after 2 cell
260113_1898.nd2	2	2.42002e+09	418.687	359	491	88594238	14.9561	FITC 80%
260113_1900.nd2	1	1.36825e+09	1077.19	559	1417	128870988	157.233	FITC 80%	670.423	1 hour after 2 cell
260113_1900.nd2	2	2.42002e+09	406.77	349	471	86072441	13.9495	FITC 80%
260113_1902.nd2	1	1.34989e+09	1295.95	732	1683	152962169	174.449	FITC 80%	884.007	1 hour after 2 cell
260113_1902.nd2	2	2.42002e+09	411.942	347	487	87166880	17.1237	FITC 80%
260113_1904.nd2	1	1.56555e+09	1236.86	622	1653	169310992	201.948	FITC 80%	839.479	1 hour after 2 cell
260113_1904.nd2	2	2.42002e+09	397.379	340	461	84085384	14.8988	FITC 80%
260113_1913.nd2	1	1.47533e+09	1114.15	593	1518	143724239	166.644	FITC 80%	664.856	1 hour after 2 cell
260113_1913.nd2	2	2.42002e+09	449.294	390	511	95070576	16.5468	FITC 80%
260113_1915.nd2	1	1.5505e+09	1082.8	635	1455	146797971	160.657	FITC 80%	658.308	1 hour after 2 cell
260113_1915.nd2	2	2.42002e+09	424.496	362	493	89823385	14.376	FITC 80%
260113_1917.nd2	1	1.39313e+09	1224.54	666	1583	149163559	172.671	FITC 80%	774.719	1 hour after 2 cell
260113_1917.nd2	2	2.42002e+09	449.82	394	522	95182001	16.5329	FITC 80%
260113_1919.nd2	1	1.35598e+09	1110.86	638	1457	131707182	167.252	FITC 80%	699.486	1 hour after 2 cell
260113_1919.nd2	2	2.42002e+09	411.376	351	480	87047183	14.272	FITC 80%
260113_1921.nd2	1	1.5386e+09	1194.53	635	1688	160701448	202.539	FITC 80%	798.757	1 hour after 2 cell
260113_1921.nd2	2	2.42002e+09	395.774	336	464	83745700	14.7777	FITC 80%
260113_1923.nd2	1	1.45488e+09	1162.7	686	1556	147908180	178.25	FITC 80%	674.734	1 hour after 2 cell
260113_1923.nd2	2	2.42002e+09	487.966	410	561	103253570	17.178	FITC 80%

## Sheet: smFox
FileName	ROI ID	ROI Area [nm²]	ROI Mean Intensity	ROI Min Intensity	ROI Max Intensity	ROI Sum Intensity	ROI StDev Intensity	Channel	Background-corrected intensity	Embryo stage
260215_11786.nd2	1	1.57234e+09	706.096	528	872	97074777	62.5701	FITC 80%	301.251	4 cell
260215_11786.nd2	2	2.42002e+09	404.845	350	469	85665119	13.3484	FITC 80%
260215_11787.nd2	1	1.39065e+09	706.53	539	863	85910501	54.9557	FITC 80%	291.263	4 cell
260215_11787.nd2	2	2.42002e+09	415.266	353	481	87870376	13.4273	FITC 80%
260215_11788.nd2	1	1.34621e+09	707.069	536	865	83228409	60.8744	FITC 80%	302.02	4 cell
260215_11788.nd2	2	2.42002e+09	405.049	351	466	85708374	13.5127	FITC 80%
260215_11789.nd2	1	1.30409e+09	699.953	545	845	79812815	54.5353	FITC 80%	291.171	8 cell
260215_11789.nd2	2	2.42002e+09	408.781	351	475	86498159	15.0314	FITC 80%
260215_11792.nd2	1	1.57223e+09	726.199	504	897	99832027	66.7485	FITC 80%	320.04	4 cell
260215_11792.nd2	2	2.42002e+09	406.159	346	474	85943204	15.4502	FITC 80%
260215_11793.nd2	1	1.42822e+09	719.375	555	868	89835567	54.1413	FITC 80%	304.348	2 cell
260215_11793.nd2	2	2.42002e+09	415.027	361	482	87819654	13.164	FITC 80%
260215_11772.nd2	1	1.53496e+09	683.97	499	853	91797646	49.821	FITC 80%	286.91	2 cell
260215_11772.nd2	2	2.42002e+09	397.06	339	460	84017877	14.5689	FITC 80%
260215_11773.nd2	1	1.51824e+09	673.73	527	841	89438390	48.6211	FITC 80%	268.196	2 cell
260215_11773.nd2	2	2.42002e+09	405.534	349	464	85811092	13.0602	FITC 80%
260215_11774.nd2	1	1.34224e+09	659.451	525	783	77394442	38.2834	FITC 80%	230.748	2 cell
260215_11774.nd2	2	2.42002e+09	428.703	368	491	90713505	14.3119	FITC 80%
260215_11775.nd2	1	1.36008e+09	733.977	505	895	87285996	74.6622	FITC 80%	342.427	4 cell
260215_11775.nd2	2	2.42002e+09	391.55	333	461	82851945	14.5567	FITC 80%
260215_11776_2cell.nd2	1	1.40292e+09	704.443	524	850	86412561	46.6604	FITC 80%	289.545	2 cell
260215_11776_2cell.nd2	2	2.42002e+09	414.898	351	484	87792326	15.406	FITC 80%
260215_11776_1cell.nd2	1	1.29479e+09	716.814	524	827	81152624	47.0931	FITC 80%	298.497	1 cell
260215_11776_1cell.nd2	2	2.42002e+09	418.317	356	492	88515898	14.6663	FITC 80%
260215_11776_2cellB.nd2	1	1.43367e+09	707.751	519	855	88720792	50.0156	FITC 80%	310.538	2 cell
260215_11776_2cellB.nd2	2	2.42002e+09	397.213	338	471	84050222	15.7539	FITC 80%
260215_11777.nd2	1	1.42718e+09	558.88	410	758	69742059	39.7713	FITC 80%	205.319	4 cell
260215_11777.nd2	2	2.42002e+09	353.561	297	411	74813539	12.5893	FITC 80%
260215_11778_1cell.nd2	1	1.48708e+09	698.926	510	845	90878567	56.3272	FITC 80%	316.953	1 cell
260215_11778_1cell.nd2	2	2.42002e+09	381.973	317	450	80825430	14.7918	FITC 80%
260215_11778_2cell.nd2	1	1.42087e+09	699.616	483	855	86918159	55.4692	FITC 80%	309.64	2 cell
260215_11778_2cell.nd2	2	2.42002e+09	389.976	327	453	82518848	13.1111	FITC 80%
260215_11779.nd2	1	1.61001e+09	531.275	408	624	74790254	32.8153	FITC 80%	177.259	2 cell
260215_11779.nd2	2	2.42002e+09	354.016	306	405	74909793	11.2798	FITC 80%
260215_11780.nd2	1	1.55566e+09	702.79	505	849	95595639	58.9006	FITC 80%	269.757	4 cell
260215_11780.nd2	2	2.42002e+09	433.033	377	494	91629756	14.9247	FITC 80%
260215_11781.nd2	1	1.35795e+09	741.322	567	887	88021644	63.1514	FITC 80%	272.44	8 cell
260215_11781.nd2	2	2.42002e+09	468.883	405	538	99215557	17.2643	FITC 80%
260215_11762.nd2	1	1.38384e+09	668.927	522	820	80939467	49.7601	FITC 80%	248.085	4 cell
260215_11762.nd2	2	2.42002e+09	420.842	366	487	89050197	13.2295	FITC 80%
260215_11763.nd2	1	1.39799e+09	683.511	538	824	83550302	50.8689	FITC 80%	254.813	4 cell
260215_11763.nd2	2	2.42002e+09	428.698	373	497	90712441	14.6118	FITC 80%
260215_11765.nd2	1	1.39929e+09	689.989	513	841	84420109	49.2007	FITC 80%	267.636	2 cell
260215_11765.nd2	2	2.42002e+09	422.353	365	485	89369879	13.4474	FITC 80%
260215_11766.nd2	1	1.33537e+09	693.477	518	845	80971099	57.7744	FITC 80%	265.231	7 cell
260215_11766.nd2	2	2.42002e+09	428.246	370	496	90616839	14.096	FITC 80%
260215_11770.nd2	1	1.42414e+09	678.517	534	839	84490917	46.4239	FITC 80%	264.809	2 cell
260215_11770.nd2	2	2.42002e+09	413.707	361	475	87540441	13.5064	FITC 80%
260218_11974_4cell_A.nd2	1	1.37378e+09	732.417	518	898	87977986	68.6662	FITC 80%	307.085	4 cell
260218_11974_4cell_A.nd2	2	2.42002e+09	425.332	361	493	90000353	15.2211	FITC 80%
260218_11974_4cell_B.nd2	1	1.51329e+09	737.326	523	914	97561525	69.2334	FITC 80%	288.355	4 cell
260218_11974_4cell_B.nd2	2	2.42002e+09	448.971	392	517	95002276	15.3288	FITC 80%
260218_11974_4cell_C.nd2	1	1.56614e+09	689.695	490	861	94446088	68.0512	FITC 80%	290.362	4 cell
260218_11974_4cell_C.nd2	2	2.42002e+09	399.333	337	476	84498835	16.6194	FITC 80%
260218_11977.nd2	1	1.67325e+09	687.342	545	822	100561607	45.8984	FITC 80%	278.428	2 cell
260218_11977.nd2	2	2.42002e+09	408.914	342	481	86526160	14.9635	FITC 80%
260218_11979.nd2	1	1.40917e+09	694.35	545	857	85553591	52.6164	FITC 80%	308.656	2 cell
260218_11979.nd2	2	2.42002e+09	385.694	324	457	81612785	15.1787	FITC 80%
260218_11981.nd2	1	1.39094e+09	707.499	561	876	86046088	53.3407	FITC 80%	319.329	2 cell
260218_11981.nd2	2	2.42002e+09	388.171	330	457	82136947	13.7874	FITC 80%
260218_11983.nd2	1	1.38124e+09	723.84	529	892	87419560	71.3213	FITC 80%	300.033	8 cell
260218_11983.nd2	2	2.42002e+09	423.807	361	491	89677555	14.592	FITC 80%
260218_11985.nd2	1	1.58854e+09	718.162	559	876	99751246	61.2258	FITC 80%	289.253	8 cell
260218_11985.nd2	2	2.42002e+09	428.909	363	501	90757092	16.329	FITC 80%
260218_11987.nd2	1	1.46373e+09	680.544	533	833	87099383	47.1221	FITC 80%	291.952	2 cell
260218_11987.nd2	2	2.42002e+09	388.592	331	458	82226022	14.2818	FITC 80%
260218_11989.nd2	1	1.40565e+09	723.085	540	898	88871519	67.366	FITC 80%	320.999	4 cell
260218_11989.nd2	2	2.42002e+09	402.086	349	464	85081401	13.393	FITC 80%
260218_111000.nd2	1	1.40813e+09	794.962	598	966	97878162	71.1241	FITC 80%	329.248	1 hour after 2 cell
260218_111000.nd2	2	2.42002e+09	465.714	391	539	98545186	18.3913	FITC 80%
260218_112.nd2	1	1.467e+09	733.848	523	881	94131386	64.0956	FITC 80%	307.24	1 hour after 2 cell
260218_112.nd2	2	2.42002e+09	426.608	364	496	90270264	15.9212	FITC 80%
260218_114.nd2	1	1.35651e+09	611.382	462	742	72516038	49.737	FITC 80%	217.456	1 hour after 2 cell
260218_114.nd2	2	2.42002e+09	393.926	334	458	83354771	13.0135	FITC 80%
260218_117.nd2	1	1.31741e+09	751.475	583	918	86563210	56.1799	FITC 80%	309.346	1 hour after 2 cell
260218_117.nd2	2	2.42002e+09	442.13	375	504	93554672	15.9079	FITC 80%
260218_118.nd2	1	1.42695e+09	560.533	438	672	69937202	38.8486	FITC 80%	186.384	1 hour after 2 cell
260218_118.nd2	2	2.42002e+09	374.15	319	429	79170106	13.774	FITC 80%
260218_120.nd2	1	1.65831e+09	699.681	572	835	101452297	41.9609	FITC 80%	244.655	1 hour after 2 cell
260218_120.nd2	2	2.42002e+09	455.026	386	527	96283508	18.2626	FITC 80%
260218_127.nd2	1	1.59169e+09	725.992	560	875	101038441	57.8057	FITC 80%	303.711	1 hour after 2 cell
260218_127.nd2	2	2.42002e+09	422.281	363	485	89354614	14.6129	FITC 80%
260218_130.nd2	1	1.24485e+09	745.832	585	928	81180835	62.2894	FITC 80%	331.38	1 hour after 2 cell
260218_130.nd2	2	2.42002e+09	414.452	354	480	87697986	14.4918	FITC 80%
260218_132.nd2	1	1.40821e+09	602.669	466	717	74206630	42.2921	FITC 80%	214.589	1 hour after 2 cell
260218_132.nd2	2	2.42002e+09	388.08	328	455	82117665	14.4664	FITC 80%

## Sheet: smFox_sel10
FileName	ROI ID	ROI Area [nm²]	ROI Mean Intensity	ROI Min Intensity	ROI Max Intensity	ROI Sum Intensity	ROI StDev Intensity	Channel	Background-corrected intensity	Embryo stage
260218_134_4cell.nd2	1	1.35779e+09	1559.9	753	2189	185193977	283.174	FITC 80%	1157.26	4 cell
260218_134_4cell.nd2	2	2.42002e+09	402.638	333	516	85198135	24.023	FITC 80%
260218_134_2cell.nd2	1	1.39145e+09	1472.89	761	1992	179198684	218.316	FITC 80%	1065.43	2 cell
260218_134_2cell.nd2	2	2.42002e+09	407.458	342	502	86218127	19.0907	FITC 80%
260218_137.nd2	1	1.30949e+09	1388.99	918	2027	159036698	188.676	FITC 80%	958.876	4 cell
260218_137.nd2	2	2.42002e+09	430.115	373	501	91012248	16.4255	FITC 80%
260218_139.nd2	1	1.31964e+09	1433.52	878	2223	165408260	218.928	FITC 80%	1013.53	4 cell
260218_139.nd2	2	2.42002e+09	419.99	361	487	88869866	14.7883	FITC 80%
260218_141.nd2	1	1.34914e+09	1402.58	932	2025	165455262	190.421	FITC 80%	992.265	4 cell
260218_141.nd2	2	2.42002e+09	410.314	354	481	86822485	14.3505	FITC 80%
260218_143.nd2	1	1.32979e+09	1615.34	1051	2213	187820025	228.016	FITC 80%	1188.75	2 cell
260218_143.nd2	2	2.42002e+09	426.591	366	509	90266563	19.1136	FITC 80%
260218_146.nd2	1	1.41659e+09	1339.81	873	2163	165952503	195.648	FITC 80%	937.054	4 cell
260218_146.nd2	2	2.42002e+09	402.753	350	467	85222509	13.7827	FITC 80%
260218_148.nd2	1	1.33878e+09	1329.79	842	1979	155663510	195.402	FITC 80%	920.096	4 cell
260218_148.nd2	2	2.42002e+09	409.691	359	482	86690540	14.0748	FITC 80%
260218_150.nd2	1	1.2273e+09	1592.53	1081	2043	170897423	198.321	FITC 80%	1165.89	2 cell
260218_150.nd2	2	2.42002e+09	426.635	365	507	90275959	17.3871	FITC 80%
260218_151.nd2	1	1.25498e+09	1340.86	891	2162	147134810	188.231	FITC 80%	908.688	8 cell
260218_151.nd2	2	2.42002e+09	432.168	374	508	91446747	16.3174	FITC 80%
260218_153.nd2	1	1.35255e+09	1326.17	899	1859	156837042	171.1	FITC 80%	914.995	2 cell
260218_153.nd2	2	2.42002e+09	411.176	349	486	87004893	16.0584	FITC 80%
260218_154.nd2	1	1.16362e+09	1535.79	1089	2157	156257267	191.712	FITC 80%	1110.48	2 cell
260218_154.nd2	2	2.42002e+09	425.31	366	501	89995573	18.449	FITC 80%
260218_155.nd2	1	1.35681e+09	1402.53	930	1909	166390426	192.861	FITC 80%	1011.8	2 cell
260218_155.nd2	2	2.42002e+09	390.732	338	445	82678845	13.8126	FITC 80%
260218_157.nd2	1	1.17036e+09	1407.41	1033	2172	144024011	164.755	FITC 80%	935.426	4 cell
260218_157.nd2	2	2.42002e+09	471.979	404	545	99870846	17.2737	FITC 80%
260218_158.nd2	1	1.36867e+09	1790.88	1203	2215	214319829	213.185	FITC 80%	1247.87	1 cell
260218_158.nd2	2	2.42002e+09	543.007	475	615	114900287	17.2256	FITC 80%
260218_159.nd2	1	1.22737e+09	1277.69	896	1931	137119276	157.496	FITC 80%	797.256	8 cell
260218_159.nd2	2	2.42002e+09	480.435	412	554	101660115	17.1953	FITC 80%
260218_161.nd2	1	1.17977e+09	1375.91	961	2084	141933776	167.492	FITC 80%	884.681	8 cell
260218_161.nd2	2	2.42002e+09	491.233	423	573	103944939	17.4994	FITC 80%
260218_163.nd2	1	1.23401e+09	1276.3	949	1793	137711237	139.008	FITC 80%	761.407	10 cell
260218_163.nd2	2	2.42002e+09	514.891	443	578	108950837	15.3144	FITC 80%
260218_165.nd2	1	1.35532e+09	1354.53	945	1952	160520258	175.394	FITC 80%	858.513	4 cell
260218_165.nd2	2	2.42002e+09	496.02	425	558	104957814	15.6462	FITC 80%
260218_166.nd2	1	1.31404e+09	1522.04	1065	1986	174876853	193.384	FITC 80%	1014.36	2 cell
260218_166.nd2	2	2.42002e+09	507.681	444	572	107425303	14.0356	FITC 80%
260218_167.nd2	1	1.37031e+09	1385.42	945	2044	165994935	181.415	FITC 80%	920.716	4 cell
260218_167.nd2	2	2.42002e+09	464.699	400	535	98330389	16.6147	FITC 80%
260218_168.nd2	1	1.31958e+09	1646.09	835	2519	189927786	281.58	FITC 80%	1129.82	4 cell
260218_168.nd2	2	2.42002e+09	516.268	434	596	109242289	20.1926	FITC 80%
260218_169.nd2	1	1.25274e+09	1490.46	1036	2077	163259570	176.299	FITC 80%	1017.27	2 cell
260218_169.nd2	2	2.42002e+09	473.195	413	559	100128059	17.4902	FITC 80%
260218_171.nd2	1	1.32663e+09	1285.6	837	1687	149125724	169.817	FITC 80%	856.783	4 cell
260218_171.nd2	2	2.42002e+09	428.817	368	497	90737672	15.2275	FITC 80%
260218_172.nd2	1	1.37788e+09	1245.59	837	1692	150066692	155.337	FITC 80%	806.08	8 cell
260218_172.nd2	2	2.42002e+09	439.514	382	504	93001161	16.0672	FITC 80%
260218_174.nd2	1	1.3978e+09	1420.39	935	2019	173599999	184.13	FITC 80%	982.778	2 cell
260218_174.nd2	2	2.42002e+09	437.611	375	513	92598557	17.6987	FITC 80%
260218_176_8cell_A.nd2	1	1.34939e+09	1271.08	704	2141	149971357	184.856	FITC 80%	858.611	8 cell
260218_176_8cell_A.nd2	2	2.42002e+09	412.473	347	498	87279277	17.6528	FITC 80%
260218_176_8cell_B.nd2	1	1.44627e+09	1264.82	666	2004	159947131	205.974	FITC 80%	848.332	8 cell
260218_176_8cell_B.nd2	2	2.42002e+09	416.492	348	493	88129688	17.3038	FITC 80%
260218_178.nd2	1	1.28519e+09	1549.44	1039	2110	174116607	206.747	FITC 80%	1138.76	2 cell
260218_178.nd2	2	2.42002e+09	410.674	357	480	86898653	14.8949	FITC 80%
260218_179.nd2	1	1.25138e+09	1427.77	944	2447	156222161	193.541	FITC 80%	1006.69	4 cell
260218_179.nd2	2	2.42002e+09	421.082	364	492	89100890	15.762	FITC 80%
260218_181.nd2	1	1.33245e+09	1281.88	886	2019	149346196	162.568	FITC 80%	863.684	8 cell
260218_181.nd2	2	2.42002e+09	418.192	365	494	88489421	16.5993	FITC 80%
260218_183.nd2	1	1.47591e+09	1431.6	938	1939	184747595	187.18	FITC 80%	986.396	2 cell
260218_183.nd2	2	2.42002e+09	445.201	381	521	94204601	17.5687	FITC 80%
260218_184.nd2	1	1.32838e+09	1486.61	940	2247	172669952	222.557	FITC 80%	1067.36	2 cell
260218_184.nd2	2	2.42002e+09	419.255	360	492	88714341	15.5138	FITC 80%
260218_185_8cell.nd2	1	1.27972e+09	1179.79	785	1885	132012596	169.046	FITC 80%	757.755	8 cell
260218_185_8cell.nd2	2	2.42002e+09	422.035	364	491	89302666	15.5469	FITC 80%
260218_185_2cell.nd2	1	1.27205e+09	1324.08	902	1786	147270390	157.98	FITC 80%	892.461	2 cell
260218_185_2cell.nd2	2	2.42002e+09	431.615	374	496	91329808	15.5073	FITC 80%
260218_187.nd2	1	1.44608e+09	1415.53	934	1861	178980971	174.785	FITC 80%	990.839	2 cell
260218_187.nd2	2	2.42002e+09	424.691	359	495	89864568	16.2452	FITC 80%
260218_188.nd2	1	1.29705e+09	1519.25	962	2106	172299251	214.78	FITC 80%	1112.94	2 cell
260218_188.nd2	2	2.42002e+09	406.304	346	487	85973858	15.6263	FITC 80%
260218_189.nd2	1	1.2849e+09	1339.17	876	1832	150453244	183.236	FITC 80%	931.539	4 cell
260218_189.nd2	2	2.42002e+09	407.633	353	478	86255058	13.8617	FITC 80%
260218_190.nd2	1	1.28615e+09	1319.69	708	1936	148409476	180.766	FITC 80%	912.781	8 cell
260218_190.nd2	2	2.42002e+09	406.907	345	490	86101538	16.941	FITC 80%
260218_231.nd2	1	1.33749e+09	1307.84	825	2443	152947436	165.926	FITC 80%	762.945	1 hour after 2 cell
260218_231.nd2	2	2.42002e+09	544.891	476	616	115298886	16.8056	FITC 80%
260218_230.nd2	1	1.31247e+09	1109.47	775	1604	127321299	131.335	FITC 80%	631.809	1 hour after 2 cell
260218_230.nd2	2	2.42002e+09	477.658	401	546	101072474	17.2168	FITC 80%
260218_233.nd2	1	1.23278e+09	1216.14	877	1953	131088495	128.17	FITC 80%	731.09	1 hour after 2 cell
260218_233.nd2	2	2.42002e+09	485.045	419	553	102635594	16.2272	FITC 80%
260218_236.nd2	1	1.33197e+09	1351.53	779	2249	157405138	189.62	FITC 80%	881.867	1 hour after 2 cell
260218_236.nd2	2	2.42002e+09	469.668	402	545	99381750	18.5325	FITC 80%
260218_238.nd2	1	1.2355e+09	1234.79	884	1843	133392639	130.083	FITC 80%	725.193	1 hour after 2 cell
260218_238.nd2	2	2.42002e+09	509.592	440	579	107829673	17.09	FITC 80%
260218_246.nd2	1	1.17979e+09	1176.77	832	1481	121393054	134.845	FITC 80%	759.623	1 hour after 2 cell
260218_246.nd2	2	2.42002e+09	417.145	354	483	88267922	14.0599	FITC 80%
260218_247.nd2	1	1.42328e+09	1143.17	787	1637	142264714	140.798	FITC 80%	736.766	1 hour after 2 cell
260218_247.nd2	2	2.42002e+09	406.4	341	490	85994225	15.2555	FITC 80%
260218_251.nd2	1	1.37755e+09	1225.91	661	1789	147659213	177.926	FITC 80%	842.379	1 hour after 2 cell
260218_251.nd2	2	2.42002e+09	383.527	323	466	81154369	17.6109	FITC 80%
260218_253.nd2	1	1.30409e+09	1204.24	814	1636	137315115	154.367	FITC 80%	801.433	1 hour after 2 cell
260218_253.nd2	2	2.42002e+09	402.811	340	480	85234803	16.4318	FITC 80%
260218_255.nd2	1	1.28909e+09	1183.16	810	1979	133359961	140.839	FITC 80%	752.419	1 hour after 2 cell
260218_255.nd2	2	2.42002e+09	430.742	369	506	91144964	15.2065	FITC 80%
