# Supplementary material for: The SPN-4 Rbfox RNA-binding protein selects maternal mRNAs for CCR4-NOT-dependent clearance in early Caenorhabditis elegans embryos
Source: Development. 2026 Jun 4;153(11):dev205295. doi: 10.1242/dev.205295 (PMC13286378; doi:10.1242/dev.205295)
Supplement: Table S14. — (Related to Figs 12, S7B and S18). [file develop-153-205295-TableS14.xlsx]

## Sheet: README
Table S14. Transcript counts for analyzing the requirement of LET-711 and CCF-1 for SPN-4-dependent maternal mRNA clearance.
This file contains data illustrated in Figs 12, S7B, S17 and S18.
(1) Data reporting and statistical analysis.
1553 embryo images were analyzed using our automated 3D spot detection pipeline. Quantifcation data from 1524 of these images are reported on the data tabs of this document.
All images were initially segmented using a cell segmentation option. If cell segmentation was unsatisfactory we used embryo segmentation. Embryo segmentation diameters were "275" or "450" (when "275" failed).
We redacted images if embryos did not segment well (n=24) or if the placement of the chs-1 or lin-41 threshold was obviously incorrect (n=5).
Automatic spot identification did not give accurate results in set-3 images with spot counts >4000 (n=9). These values are reported but were not graphed or used to assess statistically significant differences between genotypes for set-3.
Exact P values for specific genotypes of interest are reported in the statistics tabs of this document: chs1_statistics, lin41_statistics and set3_statistics.
A report containing R code, example graphs and the significance of all comparisons can be found on GitHub: https://github.com/erinosb/SPN4_maternal_mRNA
Data tab	Description
2cell_set3_chs1	All data for embryos with 2 nuclei, smFISH probes detecting set-3 and chs-1
4cell_set3_chs1	All data for embryos with 4 nuclei, smFISH probes detecting set-3 and chs-1
6to8cell_set3_chs1	All data for embryos with 6 to 8 nuclei, smFISH probes detecting set-3 and chs-1
2cell_set3_lin41	All data for embryos with 2 nuclei, smFISH probes detecting set-3 and lin-41
4cell_set3_lin41	All data for embryos with 4 nuclei, smFISH probes detecting set-3 and lin-41
6to8cell_set3_lin41	All data for embryos with 6 to 8 nuclei, smFISH probes detecting set-3 and lin-41
Image names begin with a number that identifies each replicate experiment, i.e.: ExperimentID_ImageID
At least two replicate experiments were performed for each combination of genotype and smFISH probe combination.
(2) Strains and genotypes assessed using embryo smFISH
Abbreviated name	Description	Strain (parent or progenitor)	Embryo genotype	Notes
N2	The wild type (N2 bristol)	N2	wild type
LET711aid	LET-711 is depleted from oocytes and early embryos	DG5682	wrdSi18[mex-5p::TIR1::F2A::mTagBFP2::tbb-2 3'UTR] I; let-711(tn2130[let-711::gfp::aid*::3xflag]) III	K-NAA-treated
CCF1aid	CCF-1 is depleted from oocytes and early embryos	DG5680	wrdSi18[mex-5p::TIR1::F2A::mTagBFP2::tbb-2 3'UTR] I; ccf-1(tn2132[ccf-1::gfp::aid*::3xflag]) III	K-NAA-treated
tn2168	CCF-1 DP101 DP102 ; a viable and fertile loss-of-function mutant	DG5732	ccf-1(tn2168)
tm1312	CCR-4 is missing; a viable and fertile deletion mutant	DG5974	ccr-4(tm1312)
tn1699	SPN-4::GFP at endogenous locus	DG4158	spn-4(tn1699)
tn2130	LET-711::GFP::AID*::3XFLAG at endogenous locus	DG5632	let-711(tn2130)
tn2132	CCF-1::GFP::AID*::3xFLAG at endogenous locus	DG5634	ccf-1(tn2132)
tn2255	chs-1 3'UTR deletion at endogenous locus, removes Rbfox site	DG5972	chs-1(tn2255)

## Sheet: chs1_statistics
Condition 1	Condition 2	Welch's ANOVA + Games Howell	p.adj.signif	Kruskal-Wallis + Dunn (BH)	p.adj.signif_1
2_N2	2_LET711aid	9.31e-13	****	4.64e-29	****
2_N2	2_tn2130	1.14e-12	****	1.28e-05	****
2_N2	2_CCF1aid	0	****	3.8e-32	****
2_N2	2_tn2132	3.56e-06	****	0.000657	***
2_N2	2_tn2168	0	****	7.49e-18	****
2_N2	2_tm1312	0	****	4.78e-05	****
2_N2	2_tn2255	0	****	1.44e-15	****
2_N2	2_tn1699	1.03e-12	****	0.00285	**
2_LET711aid	2_tn2130	0	****	1.47e-10	****
2_CCF1aid	2_tn2132	0	****	1.11e-12	****
4_N2	4_LET711aid	5.05e-13	****	1.23e-31	****
4_N2	4_tn2130	0	****	1.4e-05	****
4_N2	4_CCF1aid	0	****	4.26e-23	****
4_N2	4_tn2132	1.81e-07	****	0.00685	**
4_N2	4_tn2168	3.78e-10	****	1.15e-11	****
4_N2	4_tm1312	0	****	1.75e-05	****
4_N2	4_tn2255	1.44e-14	****	6.93e-15	****
4_N2	4_tn1699	1.14e-08	****	0.0139	*
4_LET711aid	4_tn2130	6.54e-12	****	1.39e-12	****
4_CCF1aid	4_tn2132	1e-12	****	6.76e-11	****
6to8_N2	6to8_LET711aid	4.65e-13	****	4.34e-38	****
6to8_N2	6to8_tn2130	6.37e-14	****	3.33e-05	****
6to8_N2	6to8_CCF1aid	1.91e-13	****	8.89e-26	****
6to8_N2	6to8_tn2132	0.007	**	0.0168	*
6to8_N2	6to8_tn2168	5.11e-12	****	2.44e-09	****
6to8_N2	6to8_tm1312	3.11e-14	****	4.53e-06	****
6to8_N2	6to8_tn2255	2.9e-13	****	2.37e-13	****
6to8_N2	6to8_tn1699	2.44e-12	****	0.0287	*
6to8_LET711aid	6to8_tn2130	0	****	3.19e-14	****
6to8_CCF1aid	6to8_tn2132	0	****	8.23e-09	****

## Sheet: lin41_statistics
Condition 1	Condition 2	Welch's ANOVA + Games Howell	p.adj.signif	Kruskal-Wallis + Dunn (BH)	p.adj.signif_1
2_N2	2_LET711aid	9.55e-13	****	9.54e-13	****
2_N2	2_tn2130	0	****	1.28e-06	****
2_N2	2_CCF1aid	0	****	4.53e-30	****
2_N2	2_tn2132	0	****	3.45e-06	****
2_N2	2_tn2168	2.01e-12	****	3.54e-22	****
2_N2	2_tm1312	1.21e-12	****	0.00155	**
2_N2	2_tn1699	2.37e-10	****	0.00426	**
2_LET711aid	2_tn2130	0.002	**	0.0462	*
2_CCF1aid	2_tn2132	0	****	1.84e-09	****
4_N2	4_LET711aid	0	****	1.35e-18	****
4_N2	4_tn2130	1.94e-12	****	1.93e-07	****
4_N2	4_CCF1aid	0	****	4.73e-29	****
4_N2	4_tn2132	7.74e-09	****	0.00183	**
4_N2	4_tn2168	7.74e-13	****	2e-12	****
4_N2	4_tm1312	7.85e-13	****	1.17e-05	****
4_N2	4_tn1699	1.72e-05	****	0.0648	ns
4_LET711aid	4_tn2130	0	****	0.000151	***
4_CCF1aid	4_tn2132	9.36e-12	****	1.08e-13	****
6to8_N2	6to8_LET711aid	2.22e-16	****	2.31e-25	****
6to8_N2	6to8_tn2130	2.49e-09	****	1.19e-06	****
6to8_N2	6to8_CCF1aid	1.02e-12	****	4.56e-22	****
6to8_N2	6to8_tn2132	0.000334	***	0.0148	*
6to8_N2	6to8_tn2168	3.49e-08	****	1.19e-06	****
6to8_N2	6to8_tm1312	9.22e-10	****	2.29e-05	****
6to8_N2	6to8_tn1699	4.27e-05	****	0.136	ns
6to8_LET711aid	6to8_tn2130	0	****	1.19e-06	****
6to8_CCF1aid	6to8_tn2132	0	****	1.79e-07	****

## Sheet: set3_statistics
Condition 1	Condition 2	Welch's ANOVA + Games Howell	p.adj.signif	Kruskal-Wallis + Dunn (BH)	p.adj.signif_1
2_N2	2_LET711aid	1.29e-13	****	2.48e-13	****
2_N2	2_tn2130	0.998	ns	0.45	ns
2_N2	2_CCF1aid	1.8e-06	****	3.65e-06	****
2_N2	2_tn2132	0.011	*	0.00967	**
2_N2	2_tn2168	0.992	ns	0.772	ns
2_N2	2_tm1312	1	ns	0.819	ns
2_N2	2_tn1699	1	ns	0.965	ns
2_LET711aid	2_tn2130	1.07e-11	****	5.4e-10	****
2_CCF1aid	2_tn2132	1.85e-13	****	8.29e-13	****
4_N2	4_LET711aid	6.88e-14	****	4.99e-13	****
4_N2	4_tn2130	0.562	ns	0.326	ns
4_N2	4_CCF1aid	0.004	**	0.00203	**
4_N2	4_tn2132	0.452	ns	0.0586	ns
4_N2	4_tn2168	0.725	ns	0.229	ns
4_N2	4_tm1312	0.959	ns	0.406	ns
4_N2	4_tn1699	1	ns	0.804	ns
4_LET711aid	4_tn2130	3.84e-14	****	3.64e-17	****
4_CCF1aid	4_tn2132	2.19e-05	****	3.72e-07	****
6to8_N2	6to8_LET711aid	0	****	1.83e-21	****
6to8_N2	6to8_tn2130	1	ns	0.667	ns
6to8_N2	6to8_CCF1aid	0.005	**	0.00388	**
6to8_N2	6to8_tn2132	0.528	ns	0.133	ns
6to8_N2	6to8_tn2168	0.917	ns	0.39	ns
6to8_N2	6to8_tm1312	0.755	ns	0.295	ns
6to8_N2	6to8_tn1699	0.908	ns	0.328	ns
6to8_LET711aid	6to8_tn2130	7.72e-14	****	8.08e-18	****
6to8_CCF1aid	6to8_tn2132	0.000263	***	4.02e-05	****

## Sheet: 2cell_set3_chs1
Image_ID	set_3_mRNA_total_molecules	chs_1_mRNA_total_molecules	subdirectory	Nuclear_Stage	Strain
70924_1024_crop.nd2	1259	13093	2_CCF1aid	2	CCF1aid
70924_1029_crop.nd2	1175	13284	2_CCF1aid	2	CCF1aid
70924_1040_crop.nd2	1465	12344	2_CCF1aid	2	CCF1aid
70924_1067_crop.nd2	1284	13177	2_CCF1aid	2	CCF1aid
70924_1096_crop.nd2	1334	13943	2_CCF1aid	2	CCF1aid
120524_11128_crop.nd2	1592	14809	2_CCF1aid	2	CCF1aid
120524_11132_crop.nd2	1262	11112	2_CCF1aid	2	CCF1aid
120524_11135_crop.nd2	1331	14686	2_CCF1aid	2	CCF1aid
120524_11154_crop.nd2	1487	14853	2_CCF1aid	2	CCF1aid
120524_11169_crop.nd2	1618	13876	2_CCF1aid	2	CCF1aid
120524_11180_crop.nd2	1405	12903	2_CCF1aid	2	CCF1aid
120524_11192_crop.nd2	1118	13051	2_CCF1aid	2	CCF1aid
120524_11207_crop.nd2	1306	14967	2_CCF1aid	2	CCF1aid
70924_1175_crop.nd2	1355	13677	2_CCF1aid	2	CCF1aid
70924_1258_crop.nd2	1383	13307	2_CCF1aid	2	CCF1aid
70924_1271_crop.nd2	1318	14799	2_CCF1aid	2	CCF1aid
70924_1325_crop.nd2	1386	13124	2_CCF1aid	2	CCF1aid
70924_1338_crop.nd2	1487	14047	2_CCF1aid	2	CCF1aid
70924_1354_crop.nd2	1296	13581	2_CCF1aid	2	CCF1aid
70924_1366_crop.nd2	1298	13801	2_CCF1aid	2	CCF1aid
70924_1385_crop.nd2	1834	12953	2_CCF1aid	2	CCF1aid
70924_1435_crop.nd2	1422	11715	2_CCF1aid	2	CCF1aid
70924_1457_crop.nd2	1406	12633	2_CCF1aid	2	CCF1aid
70924_1019_crop.nd2	1342	13901	2_CCF1aid	2	CCF1aid
70924_1090_crop.nd2	1531	15668	2_CCF1aid	2	CCF1aid
70924_1102_crop.nd2	1639	14867	2_CCF1aid	2	CCF1aid
120524_11185_crop.nd2	1603	15200	2_CCF1aid	2	CCF1aid
70924_1130_crop.nd2	1420	14463	2_CCF1aid	2	CCF1aid
70924_1172_crop.nd2	1175	12171	2_CCF1aid	2	CCF1aid
70924_1230_crop.nd2	1401	14348	2_CCF1aid	2	CCF1aid
70924_1253_crop.nd2	1268	13059	2_CCF1aid	2	CCF1aid
70924_1267_crop.nd2	1350	13347	2_CCF1aid	2	CCF1aid
70924_1284_crop.nd2	1282	13743	2_CCF1aid	2	CCF1aid
120524_11097_crop.nd2	1255	10944	2_CCF1aid	2	CCF1aid
70924_1333_crop.nd2	1449	13688	2_CCF1aid	2	CCF1aid
70924_1342_crop.nd2	1666	13719	2_CCF1aid	2	CCF1aid
70224_1023_crop.nd2	1659	12815	2_LET711aid	2	LET711aid
70224_1052_crop.nd2	1530	13976	2_LET711aid	2	LET711aid
70224_1162_crop.nd2	729	8607	2_LET711aid	2	LET711aid
70224_1204_crop.nd2	1572	13590	2_LET711aid	2	LET711aid
70224_1233_crop.nd2	1563	13502	2_LET711aid	2	LET711aid
70224_1242_crop.nd2	1355	14469	2_LET711aid	2	LET711aid
70224_1253_crop.nd2	1479	12788	2_LET711aid	2	LET711aid
111924_1253_crop.nd2	1415	12445	2_LET711aid	2	LET711aid
111924_1262_crop.nd2	1392	11861	2_LET711aid	2	LET711aid
111924_1267_crop.nd2	1399	12802	2_LET711aid	2	LET711aid
70224_1316_crop.nd2	1466	11006	2_LET711aid	2	LET711aid
111924_1332_crop.nd2	1369	13270	2_LET711aid	2	LET711aid
111924_1379_crop.nd2	1365	12405	2_LET711aid	2	LET711aid
111924_1385_crop.nd2	1197	12977	2_LET711aid	2	LET711aid
111924_1388_crop.nd2	1482	15646	2_LET711aid	2	LET711aid
111924_1393_crop.nd2	1370	13458	2_LET711aid	2	LET711aid
111924_1405_crop.nd2	1711	12155	2_LET711aid	2	LET711aid
112024_1419_crop.nd2	1780	14604	2_LET711aid	2	LET711aid
112024_1424_crop.nd2	1371	14259	2_LET711aid	2	LET711aid
112024_1463_crop.nd2	1365	12755	2_LET711aid	2	LET711aid
112024_1472_crop.nd2	1408	13667	2_LET711aid	2	LET711aid
112024_1481_crop.nd2	1332	13325	2_LET711aid	2	LET711aid
112024_1535_crop.nd2	1320	13094	2_LET711aid	2	LET711aid
112024_1539_crop.nd2	1323	13170	2_LET711aid	2	LET711aid
112024_1584_crop.nd2	1376	14764	2_LET711aid	2	LET711aid
112024_1622_crop.nd2	1449	13136	2_LET711aid	2	LET711aid
112024_1682_crop.nd2	1366	13450	2_LET711aid	2	LET711aid
112024_1716_crop.nd2	1266	11338	2_LET711aid	2	LET711aid
111924_1228_crop.nd2	1972	13946	2_LET711aid	2	LET711aid
70224_1246_crop.nd2	1090	9898	2_LET711aid	2	LET711aid
70224_1261_crop.nd2	1486	12711	2_LET711aid	2	LET711aid
111924_1317_crop.nd2	1281	10160	2_LET711aid	2	LET711aid
111924_1358_crop.nd2	1419	13836	2_LET711aid	2	LET711aid
111924_1361_crop.nd2	1314	12769	2_LET711aid	2	LET711aid
112024_1641_crop.nd2	1332	14271	2_LET711aid	2	LET711aid
112024_1692_crop.nd2	1615	14444	2_LET711aid	2	LET711aid
61124_1008_crop.nd2	1167	1243	2_N2	2	N2
61124_1024_crop.nd2	1144	1202	2_N2	2	N2
81324_1035_crop.nd2	1001	1758	2_N2	2	N2
61124_1058_crop-a.nd2	1106	2192	2_N2	2	N2
61124_10580_crop-b.nd2	1379	3232	2_N2	2	N2
81324_1068_crop.nd2	1085	1499	2_N2	2	N2
61124_1076_crop.nd2	1015	1357	2_N2	2	N2
61124_1087_crop.nd2	1220	1831	2_N2	2	N2
81324_1114_crop.nd2	780	1177	2_N2	2	N2
81324_1135_crop.nd2	1008	1605	2_N2	2	N2
61124_1141_crop.nd2	860	1119	2_N2	2	N2
81424_1252_crop.nd2	1019	841	2_N2	2	N2
81424_1257_crop.nd2	1099	1239	2_N2	2	N2
81424_1340_crop.nd2	1036	1098	2_N2	2	N2
81424_1358_crop.nd2	1080	2462	2_N2	2	N2
81424_1416_crop.nd2	988	1692	2_N2	2	N2
81324_1009_crop.nd2	1209	1342	2_N2	2	N2
61124_1015_crop.nd2	1435	1224	2_N2	2	N2
81324_1029_crop.nd2	21178	1032	2_N2	2	N2
61124_1033_crop.nd2	1240	1394	2_N2	2	N2
61124_1041_crop.nd2	1315	2038	2_N2	2	N2
81324_1073_crop.nd2	1028	2016	2_N2	2	N2
81324_1091_crop.nd2	973	1363	2_N2	2	N2
81324_1099_crop.nd2	1259	1514	2_N2	2	N2
61124_1121_crop.nd2	1298	1985	2_N2	2	N2
61124_1150_crop.nd2	1291	1302	2_N2	2	N2
61124_1163_crop.nd2	1264	1414	2_N2	2	N2
81324_1183_crop.nd2	1232	1799	2_N2	2	N2
61124_1196_crop.nd2	1163	1418	2_N2	2	N2
81424_1235_crop.nd2	1051	1700	2_N2	2	N2
81424_1266_crop.nd2	1138	1298	2_N2	2	N2
81424_1272_crop.nd2	1103	1066	2_N2	2	N2
81424_1288_crop.nd2	1065	1851	2_N2	2	N2
81424_1346_crop.nd2	1119	1536	2_N2	2	N2
81424_1379_crop.nd2	867	1109	2_N2	2	N2
81424_1395_crop.nd2	1009	2239	2_N2	2	N2
81424_1427_cropA.nd2	981	2220	2_N2	2	N2
81424_14270_cropB.nd2	1029	2871	2_N2	2	N2
091124_1014_crop.nd2	1467	3631	2_tm1312	2	tm1312
091124_1024_crop.nd2	1638	6093	2_tm1312	2	tm1312
091124_1054_crop.nd2	764	2473	2_tm1312	2	tm1312
091124_1072_crop.nd2	1046	6297	2_tm1312	2	tm1312
091124_1085_crop.nd2	1164	4468	2_tm1312	2	tm1312
091124_1098_crop.nd2	1633	6628	2_tm1312	2	tm1312
091124_1122_crop.nd2	1471	5591	2_tm1312	2	tm1312
091124_1131_crop.nd2	792	2661	2_tm1312	2	tm1312
091124_1155_crop.nd2	1454	5370	2_tm1312	2	tm1312
091124_1173_crop.nd2	1148	4108	2_tm1312	2	tm1312
091124_1184_crop.nd2	1316	4156	2_tm1312	2	tm1312
091124_1199_crop.nd2	1321	3913	2_tm1312	2	tm1312
83024_1207_crop.nd2	1437	7189	2_tm1312	2	tm1312
091124_1209_crop.nd2	948	4680	2_tm1312	2	tm1312
091124_1218_crop.nd2	918	3805	2_tm1312	2	tm1312
83024_1287_crop.nd2	1375	5798	2_tm1312	2	tm1312
83024_1302_crop.nd2	1186	5344	2_tm1312	2	tm1312
83024_1318_crop.nd2	858	3862	2_tm1312	2	tm1312
83024_1327_crop.nd2	1564	6610	2_tm1312	2	tm1312
83024_1374_crop.nd2	1200	3092	2_tm1312	2	tm1312
83024_1396_crop.nd2	1098	3719	2_tm1312	2	tm1312
83024_1420_crop.nd2	1195	4098	2_tm1312	2	tm1312
83024_1435_crop.nd2	1217	5533	2_tm1312	2	tm1312
83024_1440_crop.nd2	419	2374	2_tm1312	2	tm1312
83024_1426_crop.nd2	1119	3828	2_tm1312	2	tm1312
091124_1004_crop.nd2	779	2826	2_tm1312	2	tm1312
091124_1020_crop.nd2	1175	4492	2_tm1312	2	tm1312
091124_1028_crop.nd2	1445	4743	2_tm1312	2	tm1312
091124_1033_crop.nd2	963	3437	2_tm1312	2	tm1312
091124_1146_crop_a.nd2	1198	3311	2_tm1312	2	tm1312
091124_1194_crop.nd2	1193	4483	2_tm1312	2	tm1312
83024_1283_crop.nd2	1111	4073	2_tm1312	2	tm1312
83024_1382_crop.nd2	1198	4729	2_tm1312	2	tm1312
83024_1431_crop.nd2	1215	4100	2_tm1312	2	tm1312
83024_1448_crop.nd2	958	3699	2_tm1312	2	tm1312
83024_1451_crop.nd2	1518	5350	2_tm1312	2	tm1312
83024_1219_crop.nd2	969	4239	2_tm1312	2	tm1312
123024_11567_crop.nd2	1069	2265	2_tn1699	2	tn1699
123024_11570_crop.nd2	1239	4591	2_tn1699	2	tn1699
123024_11599_crop.nd2	1300	3652	2_tn1699	2	tn1699
123024_11616_crop.nd2	1193	4160	2_tn1699	2	tn1699
123024_11679_crop.nd2	1022	3458	2_tn1699	2	tn1699
123024_11705_crop_A.nd2	1171	4422	2_tn1699	2	tn1699
250617_1629_crop.nd2	981	3498	2_tn1699	2	tn1699
250617_1641_crop_A.nd2	1137	3654	2_tn1699	2	tn1699
250617_1683_crop.nd2	1217	3674	2_tn1699	2	tn1699
250617_1715_crop.nd2	1137	4055	2_tn1699	2	tn1699
250617_1733_crop.nd2	981	2861	2_tn1699	2	tn1699
123024_11577_crop.nd2	1162	4599	2_tn1699	2	tn1699
123024_11590_crop.nd2	1297	6504	2_tn1699	2	tn1699
123024_11613_crop.nd2	1051	2896	2_tn1699	2	tn1699
123024_11658_crop.nd2	1264	4411	2_tn1699	2	tn1699
123024_11666_crop.nd2	1200	3227	2_tn1699	2	tn1699
123024_11671_crop_A.nd2	1105	3789	2_tn1699	2	tn1699
123024_11696_crop.nd2	993	4051	2_tn1699	2	tn1699
250617_1651_crop.nd2	1023	3402	2_tn1699	2	tn1699
250617_1654_crop.nd2	1106	3014	2_tn1699	2	tn1699
250617_1661_crop.nd2	1305	3267	2_tn1699	2	tn1699
250617_1679_crop.nd2	1268	4849	2_tn1699	2	tn1699
250617_1695_crop.nd2	1114	3906	2_tn1699	2	tn1699
250617_1745_crop_B.nd2	916	2453	2_tn1699	2	tn1699
250617_1777_crop.nd2	882	4345	2_tn1699	2	tn1699
250617_1791_crop.nd2	1043	4693	2_tn1699	2	tn1699
250617_1797_crop.nd2	1043	3425	2_tn1699	2	tn1699
123024_11564_crop.nd2	1425	4392	2_tn1699	2	tn1699
123024_11687_crop.nd2	1149	4550	2_tn1699	2	tn1699
10082424_1014_crop.nd2	1247	4687	2_tn2130	2	tn2130
10082424_1053_crop.nd2	1185	3869	2_tn2130	2	tn2130
10082424_1089_crop.nd2	1372	5762	2_tn2130	2	tn2130
10082424_1238_crop.nd2	1275	5065	2_tn2130	2	tn2130
10082424_1266_crop.nd2	972	2812	2_tn2130	2	tn2130
10082424_1283_crop.nd2	1085	5074	2_tn2130	2	tn2130
10092424_1353_crop.nd2	1272	3559	2_tn2130	2	tn2130
10092424_1372_crop.nd2	1182	3365	2_tn2130	2	tn2130
10092424_1417_crop.nd2	1235	6446	2_tn2130	2	tn2130
10092424_1443_crop.nd2	1155	4027	2_tn2130	2	tn2130
10082424_1059_crop.nd2	1256	3704	2_tn2130	2	tn2130
10082424_1065_crop.nd2	1358	5744	2_tn2130	2	tn2130
10082424_1079_crop.nd2	1265	5623	2_tn2130	2	tn2130
10082424_1096_crop.nd2	1224	4309	2_tn2130	2	tn2130
10082424_1102_crop.nd2	1270	4993	2_tn2130	2	tn2130
10082424_1121_crop.nd2	1234	3941	2_tn2130	2	tn2130
10082424_1139_crop.nd2	1184	7694	2_tn2130	2	tn2130
10082424_1144_crop.nd2	1139	4510	2_tn2130	2	tn2130
10082424_1150_crop.nd2	1398	6219	2_tn2130	2	tn2130
10082424_1172_crop.nd2	1269	3617	2_tn2130	2	tn2130
10082424_1220_crop.nd2	1205	4414	2_tn2130	2	tn2130
10082424_1231_crop.nd2	1269	4647	2_tn2130	2	tn2130
10082424_1252_crop.nd2	1373	6764	2_tn2130	2	tn2130
10082424_1261_crop.nd2	1049	3050	2_tn2130	2	tn2130
10082424_1306_crop.nd2	1303	7051	2_tn2130	2	tn2130
10092424_1376_crop.nd2	1008	3604	2_tn2130	2	tn2130
10092424_1381_crop.nd2	1225	3429	2_tn2130	2	tn2130
10092424_1394_crop.nd2	1275	5147	2_tn2130	2	tn2130
10092424_1449_crop.nd2	1234	4916	2_tn2130	2	tn2130
10092424_1465_crop.nd2	1211	4402	2_tn2130	2	tn2130
10092424_1489_crop.nd2	1278	4562	2_tn2130	2	tn2130
10092424_1499_crop.nd2	1190	4966	2_tn2130	2	tn2130
10092424_1520_crop.nd2	1143	5847	2_tn2130	2	tn2130
110724_1031_crop.nd2	1113	4118	2_tn2132	2	tn2132
110724_1034_crop.nd2	961	2778	2_tn2132	2	tn2132
110724_1089_crop.nd2	1116	5222	2_tn2132	2	tn2132
110724_1092_crop.nd2	1090	5650	2_tn2132	2	tn2132
110724_1128_crop.nd2	1223	9037	2_tn2132	2	tn2132
110724_1146_crop.nd2	913	2816	2_tn2132	2	tn2132
110724_1150_crop.nd2	1001	3214	2_tn2132	2	tn2132
110724_1169_crop.nd2	1143	3667	2_tn2132	2	tn2132
10092424_1824_crop.nd2	1459	7187	2_tn2132	2	tn2132
10092424_1850_crop.nd2	1571	9591	2_tn2132	2	tn2132
10092424_1897_crop.nd2	1019	5615	2_tn2132	2	tn2132
10092424_1919_crop.nd2	1072	2895	2_tn2132	2	tn2132
10092424_1940_crop.nd2	1197	4004	2_tn2132	2	tn2132
10092424_1945_crop.nd2	1187	5812	2_tn2132	2	tn2132
10092424_1969_crop.nd2	989	3584	2_tn2132	2	tn2132
110724_1025_crop.nd2	962	3562	2_tn2132	2	tn2132
110724_1044_crop.nd2	1154	4985	2_tn2132	2	tn2132
110724_1052_crop.nd2	932	2173	2_tn2132	2	tn2132
110724_1103_crop.nd2	1123	3989	2_tn2132	2	tn2132
110724_1106_crop.nd2	18567	2814	2_tn2132	2	tn2132
110724_1155_crop.nd2	1031	2229	2_tn2132	2	tn2132
110724_1164_crop.nd2	1040	3163	2_tn2132	2	tn2132
110724_1181_crop.nd2	919	5770	2_tn2132	2	tn2132
10092424_1847_crop.nd2	1290	7356	2_tn2132	2	tn2132
10092424_1856_crop.nd2	1159	3500	2_tn2132	2	tn2132
120424_11027_crop.nd2	1212	11514	2_tn2168	2	tn2168
120424_11032_crop.nd2	1437	11982	2_tn2168	2	tn2168
120424_11056_crop.nd2	1346	6839	2_tn2168	2	tn2168
120424_1864_crop.nd2	1035	10644	2_tn2168	2	tn2168
120424_1911_crop.nd2	679	7413	2_tn2168	2	tn2168
120424_1924_crop.nd2	1465	11346	2_tn2168	2	tn2168
61824_2006_crop.nd2	823	9584	2_tn2168	2	tn2168
61824_2023_crop.nd2	934	9253	2_tn2168	2	tn2168
61824_2088_crop.nd2	907	11085	2_tn2168	2	tn2168
61824_2094_crop.nd2	1014	11075	2_tn2168	2	tn2168
61824_2122_crop.nd2	873	8026	2_tn2168	2	tn2168
61824_2150_crop.nd2	695	8453	2_tn2168	2	tn2168
61824_2158_cropB.nd2	1078	5928	2_tn2168	2	tn2168
61824_2173_crop.nd2	881	8759	2_tn2168	2	tn2168
61824_2181_crop.nd2	777	8307	2_tn2168	2	tn2168
61824_2184_crop.nd2	799	7963	2_tn2168	2	tn2168
120424_11_crop.nd2	957	9398	2_tn2168	2	tn2168
120424_1959_crop.nd2	1291	11888	2_tn2168	2	tn2168
61824_2056_crop.nd2	1042	9185	2_tn2168	2	tn2168
120424_11008_crop_B.nd2	1495	12021	2_tn2168	2	tn2168
120424_1891_crop.nd2	1220	11760	2_tn2168	2	tn2168
120424_1897_crop.nd2	1077	10144	2_tn2168	2	tn2168
120424_1997_crop.nd2	1782	12354	2_tn2168	2	tn2168
61824_2046_crop.nd2	1036	11415	2_tn2168	2	tn2168
61824_2074_crop.nd2	1074	9608	2_tn2168	2	tn2168
61824_2078_crop.nd2	1309	13114	2_tn2168	2	tn2168
61824_2105_crop.nd2	1252	12814	2_tn2168	2	tn2168
61824_2163_crop.nd2	1137	13497	2_tn2168	2	tn2168
61824_2167_crop.nd2	832	10480	2_tn2168	2	tn2168
61824_2190_crop.nd2	1610	15978	2_tn2168	2	tn2168
61824_2197_crop.nd2	1095	13274	2_tn2168	2	tn2168
61824_2203_crop.nd2	1058	10995	2_tn2168	2	tn2168
80624_1012_crop.nd2	1137	10320	2_tn2255	2	tn2255
80624_1055_crop.nd2	1073	9785	2_tn2255	2	tn2255
80624_1111_crop.nd2	1061	8656	2_tn2255	2	tn2255
80624_1116_crop.nd2	1584	11110	2_tn2255	2	tn2255
80624_1169_cropB.nd2	778	7819	2_tn2255	2	tn2255
80624_1179_crop.nd2	1160	9768	2_tn2255	2	tn2255
80624_1274_crop.nd2	1301	10581	2_tn2255	2	tn2255
80624_1280_crop.nd2	1335	10952	2_tn2255	2	tn2255
80624_1289_crop.nd2	909	7363	2_tn2255	2	tn2255
80624_1294_crop.nd2	1123	9373	2_tn2255	2	tn2255
80624_1318_crop.nd2	971	7232	2_tn2255	2	tn2255
80624_1337_crop.nd2	1230	8963	2_tn2255	2	tn2255
80624_1419_crop.nd2	958	9014	2_tn2255	2	tn2255
80624_1426_crop.nd2	1384	11036	2_tn2255	2	tn2255
80624_1487_crop.nd2	1336	10923	2_tn2255	2	tn2255
80624_1023_crop.nd2	1395	12377	2_tn2255	2	tn2255
80624_1033_crop.nd2	1286	9669	2_tn2255	2	tn2255
80624_1043_crop.nd2	1100	10469	2_tn2255	2	tn2255
80624_1083_crop.nd2	1090	9621	2_tn2255	2	tn2255
80624_1162_cropA.nd2	1291	10680	2_tn2255	2	tn2255
80624_1284_crop.nd2	1189	11624	2_tn2255	2	tn2255
80624_1308_crop.nd2	1238	10845	2_tn2255	2	tn2255
80624_1353_crop.nd2	1379	12413	2_tn2255	2	tn2255
80624_1358_crop.nd2	1287	10627	2_tn2255	2	tn2255
80624_1377_crop.nd2	1280	11223	2_tn2255	2	tn2255
80624_1394_crop.nd2	1246	10886	2_tn2255	2	tn2255
80624_1435_crop.nd2	1123	10646	2_tn2255	2	tn2255
80624_1445_crop.nd2	1170	10955	2_tn2255	2	tn2255
80624_1455_crop.nd2	1406	10489	2_tn2255	2	tn2255

## Sheet: 4cell_set3_chs1
Image_ID	set_3_mRNA_total_molecules	chs_1_mRNA_total_molecules	subdirectory	Nuclear_Stage	Strain
70924_1034_crop.nd2	1217	11600	4_CCF1aid	4	CCF1aid
70924_1047_crop.nd2	1315	11332	4_CCF1aid	4	CCF1aid
70924_1110_crop.nd2	1280	12618	4_CCF1aid	4	CCF1aid
120524_11101_crop.nd2	1582	12327	4_CCF1aid	4	CCF1aid
120524_11115_crop.nd2	1339	10290	4_CCF1aid	4	CCF1aid
120524_11118_crop.nd2	1442	13932	4_CCF1aid	4	CCF1aid
120524_11151_crop.nd2	1332	11035	4_CCF1aid	4	CCF1aid
120524_11166_crop.nd2	1468	11362	4_CCF1aid	4	CCF1aid
120524_11173_crop.nd2	1205	9991	4_CCF1aid	4	CCF1aid
120524_11177_crop.nd2	1327	10331	4_CCF1aid	4	CCF1aid
120524_11195_crop.nd2	1448	9502	4_CCF1aid	4	CCF1aid
120524_11198_crop.nd2	1201	9793	4_CCF1aid	4	CCF1aid
70924_1154_crop.nd2	1272	12614	4_CCF1aid	4	CCF1aid
70924_1292_crop2.nd2	1126	12337	4_CCF1aid	4	CCF1aid
70924_1305_crop.nd2	1537	13016	4_CCF1aid	4	CCF1aid
70924_1350_crop.nd2	1048	11024	4_CCF1aid	4	CCF1aid
70924_1362_crop.nd2	1081	11604	4_CCF1aid	4	CCF1aid
70924_1371_crop.nd2	1445	11159	4_CCF1aid	4	CCF1aid
70924_1380_crop.nd2	1257	10540	4_CCF1aid	4	CCF1aid
70924_1394_crop.nd2	1655	14661	4_CCF1aid	4	CCF1aid
70924_1451_crop.nd2	1331	10709	4_CCF1aid	4	CCF1aid
70924_1461_crop.nd2	994	9610	4_CCF1aid	4	CCF1aid
70924_1465_crop.nd2	1318	12190	4_CCF1aid	4	CCF1aid
70924_1148_crop.nd2	1238	10628	4_CCF1aid	4	CCF1aid
70924_1163_crop.nd2	1170	11088	4_CCF1aid	4	CCF1aid
70924_1181_crop.nd2	1230	11901	4_CCF1aid	4	CCF1aid
70924_1346_crop.nd2	1499	12808	4_CCF1aid	4	CCF1aid
70924_1389_crop.nd2	1470	11616	4_CCF1aid	4	CCF1aid
70224_1060_crop.nd2	1640	13518	4_LET711aid	4	LET711aid
70224_1191_crop.nd2	516	6817	4_LET711aid	4	LET711aid
70224_1224_crop.nd2	1407	14165	4_LET711aid	4	LET711aid
111924_1240_crop.nd2	1456	12240	4_LET711aid	4	LET711aid
111924_1249_crop.nd2	1410	13841	4_LET711aid	4	LET711aid
111924_1256_crop.nd2	1510	12032	4_LET711aid	4	LET711aid
111924_1275_crop.nd2	1238	10435	4_LET711aid	4	LET711aid
70224_1311_crop.nd2	1076	12749	4_LET711aid	4	LET711aid
111924_1344_crop_A.nd2	1396	13314	4_LET711aid	4	LET711aid
111924_1366_crop.nd2	1457	11900	4_LET711aid	4	LET711aid
111924_1370_crop.nd2	1565	14095	4_LET711aid	4	LET711aid
111924_1396_crop.nd2	1382	11177	4_LET711aid	4	LET711aid
111924_1410_crop.nd2	1445	14112	4_LET711aid	4	LET711aid
112024_1477_crop.nd2	1565	13027	4_LET711aid	4	LET711aid
112024_1486_crop.nd2	1505	15185	4_LET711aid	4	LET711aid
112024_1521_crop.nd2	1434	13388	4_LET711aid	4	LET711aid
112024_1529_crop.nd2	1545	12599	4_LET711aid	4	LET711aid
112024_1545_crop.nd2	1395	13053	4_LET711aid	4	LET711aid
112024_1634_crop.nd2	1771	12306	4_LET711aid	4	LET711aid
112024_1660_crop.nd2	1440	13655	4_LET711aid	4	LET711aid
112024_1671_crop.nd2	1361	12599	4_LET711aid	4	LET711aid
112024_1678_crop.nd2	1418	13255	4_LET711aid	4	LET711aid
112024_1700_crop.nd2	1382	13721	4_LET711aid	4	LET711aid
112024_1728_crop.nd2	1372	13145	4_LET711aid	4	LET711aid
112024_1745_crop.nd2	1385	11955	4_LET711aid	4	LET711aid
70224_1089_crop.nd2	1036	10854	4_LET711aid	4	LET711aid
70224_1105_crop.nd2	1484	13763	4_LET711aid	4	LET711aid
70224_1112_crop.nd2	1376	12501	4_LET711aid	4	LET711aid
70224_1208_crop.nd2	1729	14240	4_LET711aid	4	LET711aid
70224_1265_crop.nd2	1208	11826	4_LET711aid	4	LET711aid
70224_1285_crop.nd2	979	12226	4_LET711aid	4	LET711aid
111924_1285_crop.nd2	1476	10591	4_LET711aid	4	LET711aid
111924_1300_crop.nd2	1471	12072	4_LET711aid	4	LET711aid
112024_1740_crop.nd2	1390	12600	4_LET711aid	4	LET711aid
111924_1303_crop.nd2	1482	14435	4_LET711aid	4	LET711aid
111924_13440_crop_B.nd2	1431	13334	4_LET711aid	4	LET711aid
112024_1577_crop.nd2	1419	14810	4_LET711aid	4	LET711aid
112024_1652_crop.nd2	1387	11943	4_LET711aid	4	LET711aid
112024_1721_crop.nd2	1570	13356	4_LET711aid	4	LET711aid
61124_1005_crop.nd2	1344	628	4_N2	4	N2
61124_1053_crop.nd2	989	448	4_N2	4	N2
81324_1109_crop.nd2	1011	727	4_N2	4	N2
61124_1125_crop.nd2	1268	966	4_N2	4	N2
81324_1141_crop.nd2	1101	1000	4_N2	4	N2
61124_1154_crop.nd2	1073	501	4_N2	4	N2
81324_1172_crop.nd2	970	712	4_N2	4	N2
81324_1193_crop.nd2	742	711	4_N2	4	N2
81424_1328_crop.nd2	1113	862	4_N2	4	N2
81424_1334_crop.nd2	1034	550	4_N2	4	N2
81424_1373_crop.nd2	968	436	4_N2	4	N2
81324_1015_crop.nd2	906	502	4_N2	4	N2
81324_1022_crop.nd2	991	745	4_N2	4	N2
81324_1053_crop.nd2	6511	699	4_N2	4	N2
61124_1065_crop.nd2	1132	484	4_N2	4	N2
61124_1093_crop.nd2	886	297	4_N2	4	N2
81324_1147_crop.nd2	961	708	4_N2	4	N2
81324_1168_crop.nd2	1130	782	4_N2	4	N2
81324_1199_crop.nd2	489	305	4_N2	4	N2
61124_1200_crop.nd2	1212	801	4_N2	4	N2
61124_1214_crop.nd2	1085	1122	4_N2	4	N2
81324_1214_crop.nd2	1185	781	4_N2	4	N2
81424_1279_crop.nd2	946	663	4_N2	4	N2
81424_1317_crop.nd2	886	1009	4_N2	4	N2
81424_1323_crop.nd2	807	884	4_N2	4	N2
81424_1352_crop.nd2	999	795	4_N2	4	N2
81424_1368_crop.nd2	1077	1160	4_N2	4	N2
81424_1404_crop.nd2	905	547	4_N2	4	N2
81424_1410_crop.nd2	1011	656	4_N2	4	N2
81424_1421_crop.nd2	1000	611	4_N2	4	N2
091124_1041_crop.nd2	1409	4493	4_tm1312	4	tm1312
091124_1059_crop.nd2	1169	3297	4_tm1312	4	tm1312
091124_1063_crop.nd2	1249	3334	4_tm1312	4	tm1312
091124_1067_crop.nd2	1644	2509	4_tm1312	4	tm1312
091124_1117_crop.nd2	829	2334	4_tm1312	4	tm1312
091124_1126_crop.nd2	1550	2396	4_tm1312	4	tm1312
091124_1139_crop.nd2	1092	1829	4_tm1312	4	tm1312
091124_1158_crop.nd2	1212	2372	4_tm1312	4	tm1312
091124_1189_crop.nd2	1053	3425	4_tm1312	4	tm1312
83024_1213_crop.nd2	1471	3095	4_tm1312	4	tm1312
83024_1242_crop.nd2	687	1373	4_tm1312	4	tm1312
83024_1252_crop.nd2	741	1842	4_tm1312	4	tm1312
83024_1292_crop.nd2	674	1841	4_tm1312	4	tm1312
83024_1298_crop.nd2	863	1935	4_tm1312	4	tm1312
83024_1337_crop.nd2	1132	2381	4_tm1312	4	tm1312
83024_1410_crop.nd2	1035	3201	4_tm1312	4	tm1312
83024_1444_crop.nd2	1085	2217	4_tm1312	4	tm1312
091124_1046_crop.nd2	943	2503	4_tm1312	4	tm1312
091124_1094_crop.nd2	744	1989	4_tm1312	4	tm1312
091124_1168_crop.nd2	1113	1773	4_tm1312	4	tm1312
091124_1203_crop.nd2	834	2151	4_tm1312	4	tm1312
091124_1213_crop.nd2	1249	2521	4_tm1312	4	tm1312
091124_1223_crop.nd2	968	2198	4_tm1312	4	tm1312
83024_1268_crop.nd2	1129	2797	4_tm1312	4	tm1312
83024_1312_crop.nd2	1116	2207	4_tm1312	4	tm1312
83024_1378_crop.nd2	1387	3482	4_tm1312	4	tm1312
83024_1391_crop.nd2	1237	3489	4_tm1312	4	tm1312
83024_1401_crop.nd2	1125	2981	4_tm1312	4	tm1312
83024_1406_crop.nd2	1007	2724	4_tm1312	4	tm1312
83024_1414_crop.nd2	1010	2197	4_tm1312	4	tm1312
091124_1135_crop.nd2	967	2733	4_tm1312	4	tm1312
123024_11526_crop.nd2	1248	2089	4_tn1699	4	tn1699
123024_11619_crop.nd2	1236	1915	4_tn1699	4	tn1699
123024_11625_crop.nd2	965	1187	4_tn1699	4	tn1699
123024_11630_crop.nd2	1278	1611	4_tn1699	4	tn1699
123024_11636_crop.nd2	1384	1521	4_tn1699	4	tn1699
123024_11690_crop.nd2	1192	2628	4_tn1699	4	tn1699
250617_1772_crop.nd2	891	1315	4_tn1699	4	tn1699
250617_1810_crop.nd2	749	1183	4_tn1699	4	tn1699
250617_1816_crop.nd2	932	995	4_tn1699	4	tn1699
123024_11555_crop.nd2	1006	1885	4_tn1699	4	tn1699
123024_11559_crop.nd2	1172	1998	4_tn1699	4	tn1699
123024_11523_crop.nd2	1297	2394	4_tn1699	4	tn1699
123024_11529_crop.nd2	1467	3533	4_tn1699	4	tn1699
123024_11586_crop.nd2	1364	3360	4_tn1699	4	tn1699
123024_11649_crop.nd2	1196	1926	4_tn1699	4	tn1699
123024_11654_crop.nd2	1183	1744	4_tn1699	4	tn1699
123024_11662_crop.nd2	1435	2730	4_tn1699	4	tn1699
123024_11671_crop_B.nd2	1029	1131	4_tn1699	4	tn1699
250617_1618_crop.nd2	896	1376	4_tn1699	4	tn1699
250617_1634_crop.nd2	935	1245	4_tn1699	4	tn1699
250617_1641_crop_B.nd2	861	1188	4_tn1699	4	tn1699
250617_1651_crop.nd2	1119	1980	4_tn1699	4	tn1699
250617_1657_crop.nd2	1116	2304	4_tn1699	4	tn1699
250617_1664_crop.nd2	985	1748	4_tn1699	4	tn1699
250617_1668_crop.nd2	791	1103	4_tn1699	4	tn1699
250617_1689_crop.nd2	1095	1401	4_tn1699	4	tn1699
250617_1704_crop.nd2	1221	2285	4_tn1699	4	tn1699
250617_1726_crop.nd2	890	1206	4_tn1699	4	tn1699
123024_11608_crop.nd2	1219	1954	4_tn1699	4	tn1699
10082424_1006_crop.nd2	1208	3764	4_tn2130	4	tn2130
10082424_1020_crop.nd2	1031	2139	4_tn2130	4	tn2130
10082424_1031_crop.nd2	1202	3318	4_tn2130	4	tn2130
10082424_1037_crop.nd2	1150	1971	4_tn2130	4	tn2130
10082424_1329_crop.nd2	1098	2316	4_tn2130	4	tn2130
10082424_1332_crop.nd2	1232	2708	4_tn2130	4	tn2130
10092424_1343_crop.nd2	1019	2313	4_tn2130	4	tn2130
10092424_1348_crop.nd2	1246	3065	4_tn2130	4	tn2130
10092424_1411_crop.nd2	1152	2704	4_tn2130	4	tn2130
10092424_1438_crop.nd2	1083	2126	4_tn2130	4	tn2130
10092424_1515_crop.nd2	1073	4013	4_tn2130	4	tn2130
10082424_1069_crop.nd2	1090	1734	4_tn2130	4	tn2130
10082424_1084_crop.nd2	1000	2215	4_tn2130	4	tn2130
10082424_1107_crop.nd2	1285	1811	4_tn2130	4	tn2130
10082424_1126_crop.nd2	1000	2857	4_tn2130	4	tn2130
10082424_1133_crop.nd2	1032	2132	4_tn2130	4	tn2130
10082424_1157_crop.nd2	1184	1993	4_tn2130	4	tn2130
10082424_1202_crop.nd2	1100	2352	4_tn2130	4	tn2130
10082424_1216_crop.nd2	1149	2462	4_tn2130	4	tn2130
10082424_1244_crop.nd2	1132	2756	4_tn2130	4	tn2130
10082424_1247_crop_a.nd2	1274	3639	4_tn2130	4	tn2130
10082424_12470_crop_b.nd2	1217	3808	4_tn2130	4	tn2130
10082424_1257_crop.nd2	1233	2040	4_tn2130	4	tn2130
10082424_1275_crop.nd2	1063	2091	4_tn2130	4	tn2130
10082424_1300_crop.nd2	1182	3609	4_tn2130	4	tn2130
10092424_1337_crop.nd2	971	2014	4_tn2130	4	tn2130
10092424_1358_crop.nd2	1376	2601	4_tn2130	4	tn2130
10092424_1406_crop.nd2	1071	1730	4_tn2130	4	tn2130
10092424_1494_crop.nd2	1103	2782	4_tn2130	4	tn2130
10092424_1503_crop.nd2	1043	3673	4_tn2130	4	tn2130
10092424_1525_crop.nd2	1032	2371	4_tn2130	4	tn2130
110724_1007_crop.nd2	869	1440	4_tn2132	4	tn2132
110724_1067_crop.nd2	1061	1707	4_tn2132	4	tn2132
110724_1081_crop.nd2	1366	2900	4_tn2132	4	tn2132
10092424_11013_crop.nd2	1255	2706	4_tn2132	4	tn2132
110724_1132_crop.nd2	922	1173	4_tn2132	4	tn2132
110724_1137_crop.nd2	907	1164	4_tn2132	4	tn2132
110724_1141_crop.nd2	1142	2082	4_tn2132	4	tn2132
110724_1158_crop.nd2	685	1433	4_tn2132	4	tn2132
110724_1184_crop.nd2	1001	2006	4_tn2132	4	tn2132
110724_1200_crop.nd2	1161	1860	4_tn2132	4	tn2132
10092424_1821_crop.nd2	1058	2303	4_tn2132	4	tn2132
10092424_1908_crop.nd2	964	1125	4_tn2132	4	tn2132
10092424_1963_crop_A.nd2	984	2181	4_tn2132	4	tn2132
10092424_19630_crop_B.nd2	1166	1440	4_tn2132	4	tn2132
10092424_1986_crop.nd2	946	1511	4_tn2132	4	tn2132
110724_1096_crop.nd2	1176	2417	4_tn2132	4	tn2132
110724_1100_crop.nd2	2037	2843	4_tn2132	4	tn2132
10092424_1862_crop.nd2	1097	2684	4_tn2132	4	tn2132
10092424_1875_crop.nd2	1145	1821	4_tn2132	4	tn2132
10092424_1892_crop.nd2	954	1496	4_tn2132	4	tn2132
10092424_1903_crop.nd2	1072	3857	4_tn2132	4	tn2132
110724_1076_crop.nd2	1138	2633	4_tn2132	4	tn2132
10092424_1886_crop.nd2	1170	1349	4_tn2132	4	tn2132
120424_11008_crop_A.nd2	1294	7151	4_tn2168	4	tn2168
120424_11011_crop.nd2	1331	7122	4_tn2168	4	tn2168
120424_11016_crop.nd2	923	3312	4_tn2168	4	tn2168
120424_11047_crop.nd2	1434	4588	4_tn2168	4	tn2168
120424_1841_crop.nd2	1050	4689	4_tn2168	4	tn2168
120424_1846_crop.nd2	1482	8774	4_tn2168	4	tn2168
120424_1853_crop.nd2	1337	7936	4_tn2168	4	tn2168
120424_1877_crop.nd2	1187	4320	4_tn2168	4	tn2168
120424_1906_crop.nd2	907	3087	4_tn2168	4	tn2168
61824_2031_crop.nd2	948	4185	4_tn2168	4	tn2168
61824_2068_crop.nd2	656	3020	4_tn2168	4	tn2168
61824_2155_crop.nd2	900	5517	4_tn2168	4	tn2168
61824_2158_crop.nd2	976	4444	4_tn2168	4	tn2168
61824_2210_crop.nd2	785	2905	4_tn2168	4	tn2168
120424_11021_crop.nd2	929	3201	4_tn2168	4	tn2168
120424_11060_crop.nd2	1159	6800	4_tn2168	4	tn2168
120424_1972_crop.nd2	1129	6741	4_tn2168	4	tn2168
120424_1976_crop.nd2	1380	8968	4_tn2168	4	tn2168
61824_2011_crop.nd2	902	4078	4_tn2168	4	tn2168
61824_2014_crop.nd2	611	5032	4_tn2168	4	tn2168
61824_2017_crop.nd2	621	3364	4_tn2168	4	tn2168
61824_2042_crop.nd2	995	7753	4_tn2168	4	tn2168
61824_2050_crop.nd2	955	3173	4_tn2168	4	tn2168
61824_2100_crop.nd2	1161	3322	4_tn2168	4	tn2168
120424_1981_crop.nd2	1069	3750	4_tn2168	4	tn2168
61824_2142_crop.nd2	902	5912	4_tn2168	4	tn2168
80624_1017_crop.nd2	1157	5983	4_tn2255	4	tn2255
80624_1099_crop.nd2	1360	5795	4_tn2255	4	tn2255
80624_1247_crop.nd2	1393	7989	4_tn2255	4	tn2255
80624_1304_crop.nd2	988	5409	4_tn2255	4	tn2255
80624_1313_crop.nd2	1163	6666	4_tn2255	4	tn2255
80624_1347_crop.nd2	784	4505	4_tn2255	4	tn2255
80624_1414_crop.nd2	1118	6286	4_tn2255	4	tn2255
80624_1493_crop.nd2	1396	8539	4_tn2255	4	tn2255
80624_1499_crop.nd2	1208	6365	4_tn2255	4	tn2255
80624_1029_crop.nd2	1182	6007	4_tn2255	4	tn2255
80624_1095_crop.nd2	1325	9516	4_tn2255	4	tn2255
80624_1143_crop.nd2	957	5906	4_tn2255	4	tn2255
80624_1147_cropA.nd2	1450	8037	4_tn2255	4	tn2255
80624_1162_cropB.nd2	1371	9167	4_tn2255	4	tn2255
80624_1169_cropA.nd2	831	4896	4_tn2255	4	tn2255
80624_1173_crop.nd2	1058	5410	4_tn2255	4	tn2255
80624_1194_crop.nd2	1194	9298	4_tn2255	4	tn2255
80624_1201_crop.nd2	1355	9225	4_tn2255	4	tn2255
80624_1206_crop.nd2	1015	6316	4_tn2255	4	tn2255
80624_1214_crop.nd2	1172	9950	4_tn2255	4	tn2255
80624_1220_crop.nd2	957	6665	4_tn2255	4	tn2255
80624_1264_crop.nd2	1242	7435	4_tn2255	4	tn2255
80624_1329_crop.nd2	1462	6233	4_tn2255	4	tn2255
80624_1465_crop.nd2	917	6777	4_tn2255	4	tn2255
80624_1038_crop.nd2	1042	6282	4_tn2255	4	tn2255
80624_1064_crop.nd2	1186	8767	4_tn2255	4	tn2255
80624_1507_crop.nd2	1115	5024	4_tn2255	4	tn2255

## Sheet: 6to8cell_set3_chs1
Image_ID	set_3_mRNA_total_molecules	chs_1_mRNA_total_molecules	subdirectory	Nuclear_Stage	Strain
70924_1008_crop.nd2	522	6133	6to8_CCF1aid	6to8	CCF1aid
70924_1011_crop.nd2	1089	7422	6to8_CCF1aid	6to8	CCF1aid
70924_1015_crop.nd2	1123	10770	6to8_CCF1aid	6to8	CCF1aid
70924_1083_crop.nd2	1000	6224	6to8_CCF1aid	6to8	CCF1aid
70924_1106_crop.nd2	1223	10663	6to8_CCF1aid	6to8	CCF1aid
120524_11112_crop.nd2	1079	5457	6to8_CCF1aid	6to8	CCF1aid
120524_11145_crop_B.nd2	844	8059	6to8_CCF1aid	6to8	CCF1aid
70924_1119_crop.nd2	948	6293	6to8_CCF1aid	6to8	CCF1aid
70924_1124_crop.nd2	1305	8946	6to8_CCF1aid	6to8	CCF1aid
70924_1196_crop.nd2	1428	11094	6to8_CCF1aid	6to8	CCF1aid
70924_1203_crop.nd2	1264	11199	6to8_CCF1aid	6to8	CCF1aid
70924_1213_crop.nd2	975	5332	6to8_CCF1aid	6to8	CCF1aid
70924_1263_crop.nd2	1097	5947	6to8_CCF1aid	6to8	CCF1aid
70924_12630_cropB.nd2	1146	8109	6to8_CCF1aid	6to8	CCF1aid
70924_1280_crop.nd2	1059	6051	6to8_CCF1aid	6to8	CCF1aid
70924_1329_crop.nd2	1138	8561	6to8_CCF1aid	6to8	CCF1aid
70924_1439_crop.nd2	1322	12075	6to8_CCF1aid	6to8	CCF1aid
70924_1043_crop.nd2	1131	6473	6to8_CCF1aid	6to8	CCF1aid
70924_1051_crop.nd2	1054	6799	6to8_CCF1aid	6to8	CCF1aid
70924_1056_crop.nd2	969	7736	6to8_CCF1aid	6to8	CCF1aid
70924_1135_crop.nd2	987	5148	6to8_CCF1aid	6to8	CCF1aid
70924_1159_crop.nd2	930	7330	6to8_CCF1aid	6to8	CCF1aid
70924_1242_crop.nd2	1574	14517	6to8_CCF1aid	6to8	CCF1aid
70924_1247_crop.nd2	1244	5690	6to8_CCF1aid	6to8	CCF1aid
70924_1447_crop.nd2	730	4903	6to8_CCF1aid	6to8	CCF1aid
120524_11086_crop.nd2	1166	5895	6to8_CCF1aid	6to8	CCF1aid
120524_11089_crop.nd2	1074	6357	6to8_CCF1aid	6to8	CCF1aid
120524_11093_crop.nd2	1068	5111	6to8_CCF1aid	6to8	CCF1aid
120524_11107_crop.nd2	1322	9600	6to8_CCF1aid	6to8	CCF1aid
120524_11121_crop.nd2	1492	7901	6to8_CCF1aid	6to8	CCF1aid
120524_11138_crop.nd2	1346	7446	6to8_CCF1aid	6to8	CCF1aid
120524_11141_crop.nd2	1110	6997	6to8_CCF1aid	6to8	CCF1aid
70924_1115_crop.nd2	1040	10942	6to8_CCF1aid	6to8	CCF1aid
120524_11158_crop.nd2	1201	5517	6to8_CCF1aid	6to8	CCF1aid
120524_11203_crop.nd2	1338	7908	6to8_CCF1aid	6to8	CCF1aid
70924_1140_crop.nd2	1183	8781	6to8_CCF1aid	6to8	CCF1aid
70924_1275_crop.nd2	1220	6931	6to8_CCF1aid	6to8	CCF1aid
70924_1443_crop.nd2	939	5806	6to8_CCF1aid	6to8	CCF1aid
70924_1455_crop.nd2	1202	8771	6to8_CCF1aid	6to8	CCF1aid
70924_1475_crop.nd2	1108	6294	6to8_CCF1aid	6to8	CCF1aid
70224_1179_crop.nd2	1124	12793	6to8_LET711aid	6to8	LET711aid
70224_1195_crop.nd2	1798	11741	6to8_LET711aid	6to8	LET711aid
111924_1270_crop.nd2	1234	11223	6to8_LET711aid	6to8	LET711aid
70224_1280_crop.nd2	1434	12864	6to8_LET711aid	6to8	LET711aid
111924_1308_crop.nd2	1338	10647	6to8_LET711aid	6to8	LET711aid
111924_1340_crop.nd2	1220	11445	6to8_LET711aid	6to8	LET711aid
111924_1401_crop.nd2	1202	11083	6to8_LET711aid	6to8	LET711aid
112024_1453_crop.nd2	1507	13311	6to8_LET711aid	6to8	LET711aid
112024_1502_crop.nd2	1595	12719	6to8_LET711aid	6to8	LET711aid
112024_1587_crop.nd2	1358	12018	6to8_LET711aid	6to8	LET711aid
112024_1591_crop.nd2	1491	12011	6to8_LET711aid	6to8	LET711aid
112024_1611_crop.nd2	1227	11306	6to8_LET711aid	6to8	LET711aid
112024_1686_crop.nd2	1242	11372	6to8_LET711aid	6to8	LET711aid
70224_1010_crop.nd2	1291	11409	6to8_LET711aid	6to8	LET711aid
70224_1071_crop.nd2	1598	13657	6to8_LET711aid	6to8	LET711aid
70224_1082_crop.nd2	1517	11378	6to8_LET711aid	6to8	LET711aid
70224_1119_crop.nd2	1237	12710	6to8_LET711aid	6to8	LET711aid
70224_1124_crop.nd2	1202	11775	6to8_LET711aid	6to8	LET711aid
70224_1153_crop.nd2	488	6182	6to8_LET711aid	6to8	LET711aid
70224_1157_crop.nd2	1048	9481	6to8_LET711aid	6to8	LET711aid
70224_1185_crop.nd2	728	8600	6to8_LET711aid	6to8	LET711aid
70224_1219_crop.nd2	1468	11948	6to8_LET711aid	6to8	LET711aid
70224_1249_crop.nd2	1276	10997	6to8_LET711aid	6to8	LET711aid
111924_1259_crop.nd2	1432	12564	6to8_LET711aid	6to8	LET711aid
111924_1294_crop.nd2	1493	12417	6to8_LET711aid	6to8	LET711aid
70224_1305_crop.nd2	1205	10519	6to8_LET711aid	6to8	LET711aid
111924_1322_crop.nd2	1289	11542	6to8_LET711aid	6to8	LET711aid
70224_1326_crop.nd2	1349	12144	6to8_LET711aid	6to8	LET711aid
111924_1326_crop.nd2	1319	12133	6to8_LET711aid	6to8	LET711aid
111924_1336_crop.nd2	1432	12991	6to8_LET711aid	6to8	LET711aid
111924_1347_crop.nd2	1478	13939	6to8_LET711aid	6to8	LET711aid
111924_1353_crop.nd2	1305	12647	6to8_LET711aid	6to8	LET711aid
111924_1373_crop.nd2	1205	12439	6to8_LET711aid	6to8	LET711aid
111924_1413_crop.nd2	1366	11881	6to8_LET711aid	6to8	LET711aid
112024_1429_crop.nd2	1407	11180	6to8_LET711aid	6to8	LET711aid
112024_1512_crop.nd2	1479	13254	6to8_LET711aid	6to8	LET711aid
112024_1525_crop.nd2	1454	12924	6to8_LET711aid	6to8	LET711aid
112024_1570_crop.nd2	1675	16510	6to8_LET711aid	6to8	LET711aid
112024_1573_crop.nd2	1398	13525	6to8_LET711aid	6to8	LET711aid
112024_1704_crop.nd2	1560	12647	6to8_LET711aid	6to8	LET711aid
111924_1290_crop.nd2	1336	10908	6to8_LET711aid	6to8	LET711aid
111924_1313_crop.nd2	1400	11932	6to8_LET711aid	6to8	LET711aid
112024_1467_crop.nd2	1429	12291	6to8_LET711aid	6to8	LET711aid
112024_1626_crop.nd2	1556	12871	6to8_LET711aid	6to8	LET711aid
112024_1724_crop.nd2	1466	13303	6to8_LET711aid	6to8	LET711aid
81324_1043_crop.nd2	5224	480	6to8_N2	6to8	N2
81324_1084_crop.nd2	1023	384	6to8_N2	6to8	N2
61124_1109_crop.nd2	862	328	6to8_N2	6to8	N2
61124_1135_crop.nd2	891	288	6to8_N2	6to8	N2
61124_1158_crop.nd2	663	270	6to8_N2	6to8	N2
81324_1158_crop.nd2	936	487	6to8_N2	6to8	N2
61124_1168_crop.nd2	1111	268	6to8_N2	6to8	N2
61124_1185_crop.nd2	985	361	6to8_N2	6to8	N2
81424_1261_crop.nd2	906	460	6to8_N2	6to8	N2
81424_1295_crop.nd2	1000	474	6to8_N2	6to8	N2
81424_1363_crop.nd2	722	284	6to8_N2	6to8	N2
81324_1057_crop.nd2	868	492	6to8_N2	6to8	N2
81324_1062_crop.nd2	992	510	6to8_N2	6to8	N2
81324_1079_crop.nd2	853	484	6to8_N2	6to8	N2
61124_1081_crop.nd2	1121	419	6to8_N2	6to8	N2
81324_1095_crop.nd2	865	426	6to8_N2	6to8	N2
61124_1103_crop.nd2	752	261	6to8_N2	6to8	N2
81324_1103_crop.nd2	980	558	6to8_N2	6to8	N2
81324_1129_crop.nd2	9660	396	6to8_N2	6to8	N2
81324_1153_crop.nd2	701	278	6to8_N2	6to8	N2
81324_1163_crop.nd2	1091	586	6to8_N2	6to8	N2
81324_1176_crop.nd2	4037	407	6to8_N2	6to8	N2
61124_1181_crop.nd2	894	223	6to8_N2	6to8	N2
61124_1191_crop.nd2	819	248	6to8_N2	6to8	N2
81324_1205_crop.nd2	743	238	6to8_N2	6to8	N2
61124_1206_crop.nd2	867	181	6to8_N2	6to8	N2
61124_1210_crop.nd2	1046	310	6to8_N2	6to8	N2
81324_1210_crop.nd2	843	487	6to8_N2	6to8	N2
81324_1218_crop.nd2	680	207	6to8_N2	6to8	N2
81424_1229_crop.nd2	724	226	6to8_N2	6to8	N2
81424_1241_crop.nd2	833	402	6to8_N2	6to8	N2
81424_1246_crop.nd2	781	350	6to8_N2	6to8	N2
81424_1283_crop.nd2	871	679	6to8_N2	6to8	N2
81424_1306_crop.nd2	1026	395	6to8_N2	6to8	N2
81424_1312_crop.nd2	917	447	6to8_N2	6to8	N2
81424_1385_crop.nd2	696	308	6to8_N2	6to8	N2
81424_1390_crop.nd2	711	258	6to8_N2	6to8	N2
81424_1400_crop.nd2	739	301	6to8_N2	6to8	N2
61124_1145_crop.nd2	662	127	6to8_N2	6to8	N2
091124_1008_crop.nd2	972	1321	6to8_tm1312	6to8	tm1312
091124_1076_crop.nd2	1170	1750	6to8_tm1312	6to8	tm1312
091124_1089_crop.nd2	952	1239	6to8_tm1312	6to8	tm1312
091124_1113_crop.nd2	687	1308	6to8_tm1312	6to8	tm1312
091124_1151_crop.nd2	827	1506	6to8_tm1312	6to8	tm1312
83024_1223_crop.nd2	675	1903	6to8_tm1312	6to8	tm1312
83024_1229_crop2.nd2	874	1948	6to8_tm1312	6to8	tm1312
83024_1258_crop.nd2	893	1652	6to8_tm1312	6to8	tm1312
83024_1263_crop.nd2	679	1559	6to8_tm1312	6to8	tm1312
83024_1307_crop.nd2	718	1363	6to8_tm1312	6to8	tm1312
83024_1358_crop.nd2	1244	2156	6to8_tm1312	6to8	tm1312
83024_1370_crop.nd2	963	1558	6to8_tm1312	6to8	tm1312
091124_1037_crop.nd2	558	1471	6to8_tm1312	6to8	tm1312
091124_1080_crop.nd2	963	1434	6to8_tm1312	6to8	tm1312
83024_1234_crop.nd2	1311	2021	6to8_tm1312	6to8	tm1312
83024_1238_crop.nd2	1011	1590	6to8_tm1312	6to8	tm1312
83024_1247_crop.nd2	731	1150	6to8_tm1312	6to8	tm1312
83024_1323_crop.nd2	878	1340	6to8_tm1312	6to8	tm1312
83024_1332_crop.nd2	938	1692	6to8_tm1312	6to8	tm1312
83024_1342_crop.nd2	1213	1785	6to8_tm1312	6to8	tm1312
091124_1235_crop.nd2	923	1566	6to8_tm1312	6to8	tm1312
83024_1386_crop.nd2	913	1859	6to8_tm1312	6to8	tm1312
123024_11580_crop.nd2	1062	962	6to8_tn1699	6to8	tn1699
123024_11640_crop.nd2	1244	697	6to8_tn1699	6to8	tn1699
123024_11645_crop.nd2	1060	816	6to8_tn1699	6to8	tn1699
123024_11683_crop.nd2	1073	1109	6to8_tn1699	6to8	tn1699
123024_11720_crop.nd2	1095	665	6to8_tn1699	6to8	tn1699
250617_1614_crop.nd2	768	684	6to8_tn1699	6to8	tn1699
250617_1745_crop_A.nd2	330	442	6to8_tn1699	6to8	tn1699
123024_11539_crop.nd2	1130	781	6to8_tn1699	6to8	tn1699
123024_11573_crop.nd2	1188	628	6to8_tn1699	6to8	tn1699
123024_11596_crop.nd2	1067	929	6to8_tn1699	6to8	tn1699
123024_11674_crop.nd2	1117	1239	6to8_tn1699	6to8	tn1699
123024_11700_crop.nd2	834	764	6to8_tn1699	6to8	tn1699
123024_11705_crop_B.nd2	1089	874	6to8_tn1699	6to8	tn1699
123024_11711_crop.nd2	1165	1125	6to8_tn1699	6to8	tn1699
123024_11716_crop.nd2	1316	1334	6to8_tn1699	6to8	tn1699
250617_1648_crop.nd2	1072	969	6to8_tn1699	6to8	tn1699
250617_1675_crop.nd2	798	676	6to8_tn1699	6to8	tn1699
250617_1686_crop.nd2	839	1018	6to8_tn1699	6to8	tn1699
250617_1699_crop.nd2	791	600	6to8_tn1699	6to8	tn1699
250617_1709_crop.nd2	1195	1023	6to8_tn1699	6to8	tn1699
250617_1721_crop.nd2	819	726	6to8_tn1699	6to8	tn1699
250617_1741_crop.nd2	747	791	6to8_tn1699	6to8	tn1699
250617_1754_crop.nd2	925	960	6to8_tn1699	6to8	tn1699
250617_1758_crop.nd2	930	1228	6to8_tn1699	6to8	tn1699
250617_1782_crop.nd2	764	665	6to8_tn1699	6to8	tn1699
250617_1801_crop.nd2	940	961	6to8_tn1699	6to8	tn1699
250617_1806_crop.nd2	889	1042	6to8_tn1699	6to8	tn1699
123024_11536_crop.nd2	1015	708	6to8_tn1699	6to8	tn1699
123024_11603_crop.nd2	1088	776	6to8_tn1699	6to8	tn1699
250617_1764_crop.nd2	639	575	6to8_tn1699	6to8	tn1699
10082424_1014_B_crop.nd2	990	1849	6to8_tn2130	6to8	tn2130
10082424_1116_crop.nd2	950	1641	6to8_tn2130	6to8	tn2130
10082424_1295_crop.nd2	1143	2098	6to8_tn2130	6to8	tn2130
10082424_1323_crop.nd2	665	1417	6to8_tn2130	6to8	tn2130
10092424_1363_crop.nd2	919	1481	6to8_tn2130	6to8	tn2130
10092424_1432_crop.nd2	860	1124	6to8_tn2130	6to8	tn2130
10092424_1459_crop.nd2	1090	389	6to8_tn2130	6to8	tn2130
10082424_1024_crop.nd2	1033	1245	6to8_tn2130	6to8	tn2130
10082424_1043_crop.nd2	945	1643	6to8_tn2130	6to8	tn2130
10082424_1047_crop.nd2	965	1232	6to8_tn2130	6to8	tn2130
10082424_1074_crop.nd2	1059	1818	6to8_tn2130	6to8	tn2130
10082424_1111_crop.nd2	987	922	6to8_tn2130	6to8	tn2130
10082424_1167_crop.nd2	1084	1979	6to8_tn2130	6to8	tn2130
10082424_1190_crop.nd2	857	849	6to8_tn2130	6to8	tn2130
10082424_1195_crop.nd2	1004	2077	6to8_tn2130	6to8	tn2130
10082424_1206_crop_a.nd2	915	1243	6to8_tn2130	6to8	tn2130
10082424_12060_crop_b.nd2	1115	1287	6to8_tn2130	6to8	tn2130
10082424_1210_crop.nd2	830	873	6to8_tn2130	6to8	tn2130
10082424_1270_crop.nd2	956	1488	6to8_tn2130	6to8	tn2130
10082424_1289_crop.nd2	826	1344	6to8_tn2130	6to8	tn2130
10082424_1312_crop.nd2	841	1401	6to8_tn2130	6to8	tn2130
10082424_1318_crop.nd2	938	1242	6to8_tn2130	6to8	tn2130
10092424_1385_crop.nd2	848	945	6to8_tn2130	6to8	tn2130
10092424_1389_crop.nd2	966	1130	6to8_tn2130	6to8	tn2130
10092424_1401_crop.nd2	815	879	6to8_tn2130	6to8	tn2130
10092424_1454_crop.nd2	915	1417	6to8_tn2130	6to8	tn2130
10092424_1476_crop.nd2	1191	1661	6to8_tn2130	6to8	tn2130
10092424_1481_crop.nd2	932	1584	6to8_tn2130	6to8	tn2130
10092424_1509_crop.nd2	1110	1854	6to8_tn2130	6to8	tn2130
10092424_1368_crop.nd2	916	1098	6to8_tn2130	6to8	tn2130
10092424_1471_crop.nd2	744	995	6to8_tn2130	6to8	tn2130
110724_1015_crop.nd2	788	724	6to8_tn2132	6to8	tn2132
110724_1041_crop.nd2	932	766	6to8_tn2132	6to8	tn2132
10092424_11002_crop.nd2	884	818	6to8_tn2132	6to8	tn2132
110724_1192_crop.nd2	719	1283	6to8_tn2132	6to8	tn2132
10092424_1837_crop.nd2	682	526	6to8_tn2132	6to8	tn2132
10092424_1842_crop.nd2	883	714	6to8_tn2132	6to8	tn2132
10092424_1868_crop.nd2	736	705	6to8_tn2132	6to8	tn2132
10092424_1930_crop.nd2	1020	1355	6to8_tn2132	6to8	tn2132
10092424_1978_crop.nd2	621	477	6to8_tn2132	6to8	tn2132
110724_1010_crop.nd2	1142	1667	6to8_tn2132	6to8	tn2132
110724_1020_crop.nd2	896	954	6to8_tn2132	6to8	tn2132
110724_1060_crop.nd2	1519	3149	6to8_tn2132	6to8	tn2132
110724_1112_crop.nd2	715	755	6to8_tn2132	6to8	tn2132
110724_1122_crop.nd2	819	867	6to8_tn2132	6to8	tn2132
110724_1176_crop.nd2	789	669	6to8_tn2132	6to8	tn2132
10092424_1830_crop.nd2	1146	2248	6to8_tn2132	6to8	tn2132
10092424_1991_crop.nd2	1015	1121	6to8_tn2132	6to8	tn2132
10092424_1924_crop.nd2	916	833	6to8_tn2132	6to8	tn2132
120424_11052_crop.nd2	1274	3526	6to8_tn2168	6to8	tn2168
120424_1850_crop.nd2	1083	3700	6to8_tn2168	6to8	tn2168
120424_1884_crop.nd2	1223	3264	6to8_tn2168	6to8	tn2168
120424_1936_crop.nd2	907	1865	6to8_tn2168	6to8	tn2168
120424_1948_crop.nd2	688	2021	6to8_tn2168	6to8	tn2168
120424_1985_crop.nd2	905	2281	6to8_tn2168	6to8	tn2168
61824_2126_crop.nd2	749	1493	6to8_tn2168	6to8	tn2168
120424_11005_crop.nd2	555	1305	6to8_tn2168	6to8	tn2168
120424_11039_crop.nd2	1254	3413	6to8_tn2168	6to8	tn2168
120424_11044_crop.nd2	970	1805	6to8_tn2168	6to8	tn2168
120424_1858_crop.nd2	700	1842	6to8_tn2168	6to8	tn2168
120424_1872_crop.nd2	694	1474	6to8_tn2168	6to8	tn2168
120424_1901_crop.nd2	1020	1188	6to8_tn2168	6to8	tn2168
120424_1917_crop.nd2	1048	2312	6to8_tn2168	6to8	tn2168
120424_1929_crop.nd2	948	1897	6to8_tn2168	6to8	tn2168
120424_1954_crop.nd2	936	2537	6to8_tn2168	6to8	tn2168
120424_1966_crop.nd2	609	1220	6to8_tn2168	6to8	tn2168
61824_2035_crop.nd2	839	1876	6to8_tn2168	6to8	tn2168
61824_2039_crop.nd2	851	1645	6to8_tn2168	6to8	tn2168
61824_2065_crop.nd2	1054	2868	6to8_tn2168	6to8	tn2168
61824_2083_crop.nd2	794	1979	6to8_tn2168	6to8	tn2168
61824_2098_crop.nd2	784	1731	6to8_tn2168	6to8	tn2168
61824_2111_crop.nd2	745	2547	6to8_tn2168	6to8	tn2168
61824_2136_crop_2.nd2	610	1564	6to8_tn2168	6to8	tn2168
61824_2146_crop.nd2	818	2118	6to8_tn2168	6to8	tn2168
61824_2178_crop.nd2	830	2242	6to8_tn2168	6to8	tn2168
61824_2217_crop.nd2	811	1777	6to8_tn2168	6to8	tn2168
120424_1868_crop.nd2	1429	3168	6to8_tn2168	6to8	tn2168
80624_1078_crop.nd2	622	2742	6to8_tn2255	6to8	tn2255
80624_1090_crop.nd2	805	3905	6to8_tn2255	6to8	tn2255
80624_1103_crop.nd2	1076	4665	6to8_tn2255	6to8	tn2255
80624_1107_crop.nd2	1095	5833	6to8_tn2255	6to8	tn2255
80624_1299_crop.nd2	1025	3802	6to8_tn2255	6to8	tn2255
80624_1364_crop.nd2	1120	5019	6to8_tn2255	6to8	tn2255
80624_1370_crop.nd2	1017	4378	6to8_tn2255	6to8	tn2255
80624_1507_cropB.nd2	973	4451	6to8_tn2255	6to8	tn2255
80624_1073_crop.nd2	940	3649	6to8_tn2255	6to8	tn2255
80624_1122_crop.nd2	795	3071	6to8_tn2255	6to8	tn2255
80624_1126_crop.nd2	1019	4190	6to8_tn2255	6to8	tn2255
80624_1147_cropB.nd2	1097	4275	6to8_tn2255	6to8	tn2255
80624_1190_crop.nd2	787	3081	6to8_tn2255	6to8	tn2255
80624_1227_crop.nd2	1189	3412	6to8_tn2255	6to8	tn2255
80624_1239_crop.nd2	560	2568	6to8_tn2255	6to8	tn2255
80624_1252_crop.nd2	879	4153	6to8_tn2255	6to8	tn2255
80624_1269_crop.nd2	1210	5134	6to8_tn2255	6to8	tn2255
80624_1342_crop.nd2	934	3108	6to8_tn2255	6to8	tn2255
80624_1398_crop.nd2	856	2468	6to8_tn2255	6to8	tn2255
80624_1431_crop.nd2	1163	3827	6to8_tn2255	6to8	tn2255
80624_1440_crop.nd2	616	2579	6to8_tn2255	6to8	tn2255
80624_1258_crop.nd2	768	2653	6to8_tn2255	6to8	tn2255
80624_1324_crop.nd2	597	2303	6to8_tn2255	6to8	tn2255
80624_1403_crop.nd2	1383	3558	6to8_tn2255	6to8	tn2255

## Sheet: 2cell_set3_lin41
Image_ID	set_3_mRNA_total_molecules	lin_41_mRNA_total_molecules	subdirectory	Nuclear_Stage	Strain
250610_1130_crop.nd2	1336	14865	2_CCF1aid	2	CCF1aid
250610_1157_crop.nd2	1468	14422	2_CCF1aid	2	CCF1aid
250610_1178_crop.nd2	1022	11935	2_CCF1aid	2	CCF1aid
250610_1207_crop.nd2	1025	13763	2_CCF1aid	2	CCF1aid
250610_1228_crop.nd2	1211	13032	2_CCF1aid	2	CCF1aid
250610_1231_crop.nd2	941	12599	2_CCF1aid	2	CCF1aid
250610_1244_crop.nd2	1246	15694	2_CCF1aid	2	CCF1aid
250610_1256_crop.nd2	1123	12437	2_CCF1aid	2	CCF1aid
091724_1261_crop.nd2	906	13583	2_CCF1aid	2	CCF1aid
250610_1268_crop.nd2	1006	11825	2_CCF1aid	2	CCF1aid
250610_1287_crop.nd2	1265	15184	2_CCF1aid	2	CCF1aid
091724_1335_crop.nd2	1339	13716	2_CCF1aid	2	CCF1aid
250611_1348_crop.nd2	1343	13307	2_CCF1aid	2	CCF1aid
250611_1351_crop.nd2	1195	13132	2_CCF1aid	2	CCF1aid
250611_1354_crop.nd2	1314	15624	2_CCF1aid	2	CCF1aid
091724_1371_crop.nd2	1651	15371	2_CCF1aid	2	CCF1aid
250611_1394_crop.nd2	1076	13849	2_CCF1aid	2	CCF1aid
250611_1415_crop.nd2	814	12796	2_CCF1aid	2	CCF1aid
091724_1440_crop.nd2	1283	13767	2_CCF1aid	2	CCF1aid
091724_1450_crop.nd2	1301	14937	2_CCF1aid	2	CCF1aid
091724_1455_crop.nd2	1444	13815	2_CCF1aid	2	CCF1aid
091724_1502_crop.nd2	1286	13367	2_CCF1aid	2	CCF1aid
091724_1507_crop.nd2	1430	12847	2_CCF1aid	2	CCF1aid
091724_1551_crop.nd2	992	13004	2_CCF1aid	2	CCF1aid
091724_1586_crop.nd2	1427	13628	2_CCF1aid	2	CCF1aid
250610_1259_crop.nd2	1118	13867	2_CCF1aid	2	CCF1aid
250611_1304_crop.nd2	1145	12146	2_CCF1aid	2	CCF1aid
250611_1327_crop.nd2	1009	12551	2_CCF1aid	2	CCF1aid
250611_1339_crop.nd2	843	12717	2_CCF1aid	2	CCF1aid
091724_1347_crop.nd2	1195	14531	2_CCF1aid	2	CCF1aid
250611_1378_crop.nd2	1322	13958	2_CCF1aid	2	CCF1aid
091724_1402_crop.nd2	1362	12364	2_CCF1aid	2	CCF1aid
250611_1411_crop.nd2	896	10410	2_CCF1aid	2	CCF1aid
091724_1471_crop.nd2	1659	15098	2_CCF1aid	2	CCF1aid
091724_1477_crop.nd2	1438	13628	2_CCF1aid	2	CCF1aid
091724_1513_crop.nd2	1332	15614	2_CCF1aid	2	CCF1aid
091724_1541_crop.nd2	1417	13478	2_CCF1aid	2	CCF1aid
091724_1556_crop.nd2	1648	13013	2_CCF1aid	2	CCF1aid
091724_1560_crop.nd2	1421	11040	2_CCF1aid	2	CCF1aid
091724_1566_crop.nd2	1452	13792	2_CCF1aid	2	CCF1aid
250610_1160_crop.nd2	1164	11939	2_CCF1aid	2	CCF1aid
250610_1165_crop.nd2	1082	11637	2_CCF1aid	2	CCF1aid
091724_1352_crop.nd2	1452	13556	2_CCF1aid	2	CCF1aid
050824_1048_crop.nd2	1749	11842	2_LET711aid	2	LET711aid
050824_1100_crop.nd2	1578	10408	2_LET711aid	2	LET711aid
050824_1118_crop.nd2	1681	13065	2_LET711aid	2	LET711aid
050824_1123_crop.nd2	1318	8925	2_LET711aid	2	LET711aid
050824_1133_crop.nd2	1560	11290	2_LET711aid	2	LET711aid
050824_1188_crop.nd2	1789	9003	2_LET711aid	2	LET711aid
050824_1198_crop.nd2	1547	9560	2_LET711aid	2	LET711aid
050824_1201_crop.nd2	1332	9216	2_LET711aid	2	LET711aid
050824_1268_crop.nd2	1815	10461	2_LET711aid	2	LET711aid
050824_1320_crop.nd2	1465	8931	2_LET711aid	2	LET711aid
050824_1326_crop.nd2	1563	9670	2_LET711aid	2	LET711aid
091824_1602_crop.nd2	1529	12062	2_LET711aid	2	LET711aid
091824_1622_crop.nd2	1563	12880	2_LET711aid	2	LET711aid
091824_1667_crop.nd2	1165	11834	2_LET711aid	2	LET711aid
091824_1688_crop.nd2	945	8095	2_LET711aid	2	LET711aid
091824_1706_crop.nd2	1521	12049	2_LET711aid	2	LET711aid
091824_1746_crop.nd2	1224	9146	2_LET711aid	2	LET711aid
091824_1815_crop.nd2	1578	8226	2_LET711aid	2	LET711aid
050824_1006_crop.nd2	1467	7219	2_LET711aid	2	LET711aid
050824_1293_crop.nd2	1329	10287	2_LET711aid	2	LET711aid
091824_1606_crop.nd2	1356	10462	2_LET711aid	2	LET711aid
091824_1677_crop.nd2	1747	15645	2_LET711aid	2	LET711aid
091824_1696_crop.nd2	2067	12840	2_LET711aid	2	LET711aid
091824_1758_crop.nd2	1614	10999	2_LET711aid	2	LET711aid
091824_1763_crop.nd2	1427	9045	2_LET711aid	2	LET711aid
091824_1821_crop.nd2	1359	9019	2_LET711aid	2	LET711aid
091824_1827_crop.nd2	1331	9419	2_LET711aid	2	LET711aid
050824_1067_crop.nd2	1755	11115	2_LET711aid	2	LET711aid
61224_1004_crop.nd2	1002	2348	2_N2	2	N2
61224_1013_crop.nd2	1011	1763	2_N2	2	N2
61224_1053_crop.nd2	820	3608	2_N2	2	N2
5124_1056_crop.nd2	1227	5380	2_N2	2	N2
5124_1082_crop.nd2	1134	3791	2_N2	2	N2
61224_1089_crop.nd2	1267	3380	2_N2	2	N2
5124_1121_crop.nd2	1251	2670	2_N2	2	N2
120524_11214_crop.nd2	20183	4105	2_N2	2	N2
120524_11263_crop.nd2	1156	4864	2_N2	2	N2
120524_11278_crop_A.nd2	1180	4152	2_N2	2	N2
61224_1128_crop.nd2	1011	1863	2_N2	2	N2
120524_11300_crop.nd2	1154	4870	2_N2	2	N2
120524_11308_crop.nd2	1165	4805	2_N2	2	N2
120524_11323_crop.nd2	1350	5245	2_N2	2	N2
5124_1321_crop.nd2	1012	1992	2_N2	2	N2
5124_1017_crop.nd2	1162	2839	2_N2	2	N2
5124_1027_crop.nd2	1336	2817	2_N2	2	N2
5124_1042_crop.nd2	1235	3616	2_N2	2	N2
5124_1045_crop.nd2	1160	1982	2_N2	2	N2
61224_1048_crop.nd2	1159	3237	2_N2	2	N2
5124_1062_crop.nd2	1723	2065	2_N2	2	N2
61224_1078_crop.nd2	1091	4255	2_N2	2	N2
61224_1110_crop.nd2	1164	3797	2_N2	2	N2
120524_11217_crop_A.nd2	1309	4441	2_N2	2	N2
120524_11230_crop.nd2	1249	3502	2_N2	2	N2
120524_11337_crop.nd2	1119	3229	2_N2	2	N2
5124_1134_crop.nd2	1093	3194	2_N2	2	N2
120524_11341_crop.nd2	1298	3769	2_N2	2	N2
5124_1139_crop.nd2	1180	3490	2_N2	2	N2
5124_1186_crop.nd2	21197	1646	2_N2	2	N2
5124_1337_crop.nd2	1266	4249	2_N2	2	N2
5124_1351_crop.nd2	1241	4222	2_N2	2	N2
82024_1065_crop.nd2	998	4910	2_tm1312	2	tm1312
82024_1081_crop.nd2	1209	7785	2_tm1312	2	tm1312
82024_1125_crop.nd2	1186	8776	2_tm1312	2	tm1312
82024_1149_crop.nd2	1169	8844	2_tm1312	2	tm1312
82024_1176_crop.nd2	674	5282	2_tm1312	2	tm1312
82024_1182_crop.nd2	1107	6675	2_tm1312	2	tm1312
82024_1227_crop.nd2	1116	5567	2_tm1312	2	tm1312
82024_1247_crop.nd2	924	7232	2_tm1312	2	tm1312
82124_1298_crop.nd2	935	5670	2_tm1312	2	tm1312
82124_1312_crop.nd2	787	6214	2_tm1312	2	tm1312
82124_1325_crop.nd2	991	6802	2_tm1312	2	tm1312
82124_1337_crop.nd2	1061	6237	2_tm1312	2	tm1312
82124_1358_crop.nd2	1236	9149	2_tm1312	2	tm1312
82124_1363_crop.nd2	951	5953	2_tm1312	2	tm1312
82124_1375_crop.nd2	1278	7088	2_tm1312	2	tm1312
82124_1394_crop.nd2	1445	9422	2_tm1312	2	tm1312
82124_1410_crop.nd2	1194	6976	2_tm1312	2	tm1312
82124_1455_crop.nd2	926	5162	2_tm1312	2	tm1312
82124_1555_crop.nd2	1026	5621	2_tm1312	2	tm1312
82024_1097_crop.nd2	1399	9447	2_tm1312	2	tm1312
82024_1104_crop.nd2	1119	8146	2_tm1312	2	tm1312
82024_1109_crop.nd2	1382	8352	2_tm1312	2	tm1312
82024_1222_crop.nd2	1255	7652	2_tm1312	2	tm1312
82024_1236_crop.nd2	1108	7787	2_tm1312	2	tm1312
82024_1242_crop.nd2	1150	8730	2_tm1312	2	tm1312
82124_1302_crop.nd2	1047	5141	2_tm1312	2	tm1312
82124_1428_crop.nd2	831	6673	2_tm1312	2	tm1312
82124_1483_crop.nd2	1420	8139	2_tm1312	2	tm1312
82124_1499_crop.nd2	1092	8181	2_tm1312	2	tm1312
82024_1036_crop.nd2	1085	7184	2_tm1312	2	tm1312
250617_1829_crop.nd2	1159	6771	2_tn1699	2	tn1699
250618_1833_crop.nd2	912	6639	2_tn1699	2	tn1699
250618_1856_crop.nd2	961	6139	2_tn1699	2	tn1699
250618_1899_crop.nd2	1480	7560	2_tn1699	2	tn1699
250618_1903_crop.nd2	1047	7242	2_tn1699	2	tn1699
250618_1945_crop.nd2	1079	6944	2_tn1699	2	tn1699
250618_1985_crop.nd2	1083	7778	2_tn1699	2	tn1699
250618_1992_crop.nd2	942	5570	2_tn1699	2	tn1699
012325_544_crop.nd2	1351	9985	2_tn1699	2	tn1699
012325_548_crop.nd2	1378	5508	2_tn1699	2	tn1699
012325_552_crop.nd2	1570	7696	2_tn1699	2	tn1699
012325_557_crop.nd2	1645	9520	2_tn1699	2	tn1699
012325_565_crop.nd2	1015	7939	2_tn1699	2	tn1699
012325_593_crop.nd2	1113	6243	2_tn1699	2	tn1699
012325_618_crop.nd2	1254	5586	2_tn1699	2	tn1699
012325_622_crop.nd2	1323	8950	2_tn1699	2	tn1699
012325_625_crop.nd2	1117	6376	2_tn1699	2	tn1699
012325_638_crop.nd2	1451	11292	2_tn1699	2	tn1699
012325_678_crop.nd2	1119	7204	2_tn1699	2	tn1699
250618_1865_crop.nd2	1027	5772	2_tn1699	2	tn1699
250618_1882_crop.nd2	937	5295	2_tn1699	2	tn1699
250618_1938_crop.nd2	1153	3276	2_tn1699	2	tn1699
250618_1942_crop.nd2	986	6375	2_tn1699	2	tn1699
250618_1968_crop.nd2	729	7668	2_tn1699	2	tn1699
250618_1989_crop.nd2	1000	5720	2_tn1699	2	tn1699
012325_584_crop.nd2	1309	7413	2_tn1699	2	tn1699
42524_1001_crop.nd2	1057	9354	2_tn2130	2	tn2130
42524_1129_crop.nd2	1288	8962	2_tn2130	2	tn2130
121124_11368_crop.nd2	1262	9432	2_tn2130	2	tn2130
121124_11377_crop.nd2	1296	10222	2_tn2130	2	tn2130
121124_11396_crop.nd2	1227	9258	2_tn2130	2	tn2130
121124_11417_crop.nd2	1260	8914	2_tn2130	2	tn2130
121124_11441_crop.nd2	1439	9829	2_tn2130	2	tn2130
121124_11464_crop.nd2	1294	7807	2_tn2130	2	tn2130
121124_11473_crop.nd2	1523	9492	2_tn2130	2	tn2130
121124_11494_crop.nd2	1230	6653	2_tn2130	2	tn2130
42524_1152_crop.nd2	625	8602	2_tn2130	2	tn2130
42524_1184_crop.nd2	892	8758	2_tn2130	2	tn2130
42524_1211_crop.nd2	839	6705	2_tn2130	2	tn2130
42524_1232_crop.nd2	947	8553	2_tn2130	2	tn2130
42524_1238_crop.nd2	815	6053	2_tn2130	2	tn2130
42524_1253_crop.nd2	668	7408	2_tn2130	2	tn2130
42524_1294_crop.nd2	1015	8249	2_tn2130	2	tn2130
42524_1303_cropA.nd2	1118	11641	2_tn2130	2	tn2130
42524_1310_crop.nd2	924	6267	2_tn2130	2	tn2130
42524_1318_crop.nd2	937	7590	2_tn2130	2	tn2130
42524_1321_crop.nd2	909	7706	2_tn2130	2	tn2130
42524_1336_crop.nd2	880	9601	2_tn2130	2	tn2130
42524_1347_crop.nd2	994	8105	2_tn2130	2	tn2130
42524_1124_crop.nd2	1219	8450	2_tn2130	2	tn2130
121124_11426_crop.nd2	1280	9611	2_tn2130	2	tn2130
121124_11460_crop.nd2	1288	9705	2_tn2130	2	tn2130
73024_1045_crop.nd2	976	8149	2_tn2132	2	tn2132
73024_1061_crop.nd2	968	7466	2_tn2132	2	tn2132
73024_1079_crop.nd2	1165	9241	2_tn2132	2	tn2132
73024_1109_crop.nd2	1002	8343	2_tn2132	2	tn2132
73024_1208_crop.nd2	981	9031	2_tn2132	2	tn2132
73024_1225_crop.nd2	830	8013	2_tn2132	2	tn2132
73024_1258_crop.nd2	1061	9527	2_tn2132	2	tn2132
73024_1279_crop.nd2	983	7109	2_tn2132	2	tn2132
73024_1294_crop.nd2	998	7979	2_tn2132	2	tn2132
73024_1316_crop.nd2	947	6386	2_tn2132	2	tn2132
73024_1366_crop.nd2	863	7096	2_tn2132	2	tn2132
73024_1381_crop.nd2	1062	8042	2_tn2132	2	tn2132
73024_1018_crop.nd2	977	10766	2_tn2132	2	tn2132
73024_1023_crop.nd2	1107	7939	2_tn2132	2	tn2132
73024_1031_crop.nd2	834	8573	2_tn2132	2	tn2132
73024_1034_crop.nd2	989	8927	2_tn2132	2	tn2132
73024_1052_crop.nd2	1009	7822	2_tn2132	2	tn2132
73024_1144_crop.nd2	1042	7160	2_tn2132	2	tn2132
73024_1169_crop.nd2	1028	8598	2_tn2132	2	tn2132
73024_1203_crop.nd2	1027	6313	2_tn2132	2	tn2132
73024_1234_crop.nd2	858	4599	2_tn2132	2	tn2132
73024_1269_crop.nd2	951	7999	2_tn2132	2	tn2132
73024_1284_crop.nd2	961	7910	2_tn2132	2	tn2132
73024_1311_crop.nd2	1100	11051	2_tn2132	2	tn2132
73024_1330_crop.nd2	1003	10496	2_tn2132	2	tn2132
73024_1355_crop.nd2	1008	9567	2_tn2132	2	tn2132
73024_1370_crop.nd2	1141	12082	2_tn2132	2	tn2132
73024_1070_crop.nd2	1135	8499	2_tn2132	2	tn2132
73024_1212_crop.nd2	819	7341	2_tn2132	2	tn2132
111324_1010_crop.nd2	1397	11529	2_tn2168	2	tn2168
111324_1017_crop.nd2	1194	14759	2_tn2168	2	tn2168
61324_1033_crop.nd2	664	10027	2_tn2168	2	tn2168
61324_1036_crop.nd2	1124	12966	2_tn2168	2	tn2168
111324_1062_crop.nd2	1246	12539	2_tn2168	2	tn2168
111324_1071_A_crop.nd2	1078	10778	2_tn2168	2	tn2168
111324_1099_crop.nd2	1136	11585	2_tn2168	2	tn2168
61324_1103_crop.nd2	762	11147	2_tn2168	2	tn2168
61324_1110_crop.nd2	938	10938	2_tn2168	2	tn2168
111324_1112_crop.nd2	783	11963	2_tn2168	2	tn2168
111324_1115_crop.nd2	1232	12938	2_tn2168	2	tn2168
111324_1120_crop.nd2	1041	13063	2_tn2168	2	tn2168
61324_1153_crop.nd2	902	9825	2_tn2168	2	tn2168
111424_1166_crop.nd2	1322	14080	2_tn2168	2	tn2168
111424_1175_crop.nd2	1318	12789	2_tn2168	2	tn2168
111424_1190_crop.nd2	1159	11523	2_tn2168	2	tn2168
111424_1197_crop.nd2	828	10436	2_tn2168	2	tn2168
111424_1209_crop.nd2	1301	13464	2_tn2168	2	tn2168
61324_1010_crop.nd2	1216	13451	2_tn2168	2	tn2168
61324_1014_crop.nd2	1211	12678	2_tn2168	2	tn2168
111324_1021_crop.nd2	939	10034	2_tn2168	2	tn2168
111324_1041_crop.nd2	1201	10908	2_tn2168	2	tn2168
111324_1054_crop.nd2	1317	14699	2_tn2168	2	tn2168
61324_1070_crop.nd2	1393	14947	2_tn2168	2	tn2168
61324_1083_crop.nd2	1261	15449	2_tn2168	2	tn2168
111324_1115_crop.nd2	1245	13051	2_tn2168	2	tn2168
61324_1116_crop.nd2	1208	14261	2_tn2168	2	tn2168
61324_1120_crop.nd2	885	12846	2_tn2168	2	tn2168
61324_1133_crop.nd2	1065	11179	2_tn2168	2	tn2168
111424_1185_crop.nd2	1397	13516	2_tn2168	2	tn2168
61324_1187_crop.nd2	1199	13444	2_tn2168	2	tn2168
61324_1192_crop.nd2	1149	13843	2_tn2168	2	tn2168

## Sheet: 4cell_set3_lin41
Image_ID	set_3_mRNA_total_molecules	lin_41_mRNA_total_molecules	subdirectory	Nuclear_Stage	Strain
250610_1105_crop.nd2	1135	12612	4_CCF1aid	4	CCF1aid
250610_1123_crop.nd2	1267	11721	4_CCF1aid	4	CCF1aid
250610_1168_crop.nd2	1148	12802	4_CCF1aid	4	CCF1aid
250610_1181_crop.nd2	768	9244	4_CCF1aid	4	CCF1aid
250610_1184_crop.nd2	985	10970	4_CCF1aid	4	CCF1aid
250610_1225_crop.nd2	852	10281	4_CCF1aid	4	CCF1aid
250610_1241_crop.nd2	812	10139	4_CCF1aid	4	CCF1aid
250610_1274_crop.nd2	982	10373	4_CCF1aid	4	CCF1aid
250610_1277_crop.nd2	861	10281	4_CCF1aid	4	CCF1aid
091724_1284_crop.nd2	1265	12215	4_CCF1aid	4	CCF1aid
250611_1313_crop.nd2	1410	13580	4_CCF1aid	4	CCF1aid
250611_1316_crop.nd2	1231	13355	4_CCF1aid	4	CCF1aid
250611_1324_crop.nd2	908	10955	4_CCF1aid	4	CCF1aid
250611_1330_crop.nd2	946	11773	4_CCF1aid	4	CCF1aid
250611_1333_crop.nd2	1249	12841	4_CCF1aid	4	CCF1aid
250611_1336_crop.nd2	726	11222	4_CCF1aid	4	CCF1aid
250611_1360_crop.nd2	1136	11628	4_CCF1aid	4	CCF1aid
250611_1367_crop.nd2	1352	11783	4_CCF1aid	4	CCF1aid
091724_1381_crop.nd2	1406	12846	4_CCF1aid	4	CCF1aid
091724_1426_crop.nd2	1259	14168	4_CCF1aid	4	CCF1aid
091724_1463_crop.nd2	1266	11135	4_CCF1aid	4	CCF1aid
091724_1483_crop.nd2	1147	11937	4_CCF1aid	4	CCF1aid
091724_1490_crop.nd2	1490	11924	4_CCF1aid	4	CCF1aid
091724_1495_crop.nd2	1430	12109	4_CCF1aid	4	CCF1aid
091724_1571_crop.nd2	1080	12999	4_CCF1aid	4	CCF1aid
250610_1290_crop.nd2	948	11919	4_CCF1aid	4	CCF1aid
250611_1381_crop.nd2	712	11310	4_CCF1aid	4	CCF1aid
091724_1431_crop.nd2	1496	14588	4_CCF1aid	4	CCF1aid
250610_1112_crop.nd2	1290	12905	4_CCF1aid	4	CCF1aid
250610_1116_crop.nd2	1313	13262	4_CCF1aid	4	CCF1aid
250611_1297_crop.nd2	1178	12557	4_CCF1aid	4	CCF1aid
250611_1300_crop.nd2	1159	12200	4_CCF1aid	4	CCF1aid
091724_1304_crop.nd2	1354	12343	4_CCF1aid	4	CCF1aid
091724_1318_crop.nd2	1397	11865	4_CCF1aid	4	CCF1aid
250611_1342_crop.nd2	1071	12018	4_CCF1aid	4	CCF1aid
091724_1376_crop.nd2	1179	11422	4_CCF1aid	4	CCF1aid
091724_1575_crop.nd2	1369	12522	4_CCF1aid	4	CCF1aid
050824_1043_crop.nd2	1448	10446	4_LET711aid	4	LET711aid
050824_1147_crop.nd2	1002	9962	4_LET711aid	4	LET711aid
050824_1208_crop.nd2	1511	10600	4_LET711aid	4	LET711aid
050824_1222_crop.nd2	1548	11700	4_LET711aid	4	LET711aid
050824_1226_crop.nd2	1684	12171	4_LET711aid	4	LET711aid
050824_1255_crop.nd2	1861	10513	4_LET711aid	4	LET711aid
050824_1276_crop.nd2	2084	10944	4_LET711aid	4	LET711aid
050824_1296_crop.nd2	1917	8403	4_LET711aid	4	LET711aid
091824_1636_crop.nd2	1289	9711	4_LET711aid	4	LET711aid
091824_1641_crop.nd2	1252	11918	4_LET711aid	4	LET711aid
091824_1672_crop.nd2	1594	9869	4_LET711aid	4	LET711aid
091824_1683_crop.nd2	1488	10687	4_LET711aid	4	LET711aid
091824_1778_crop_B.nd2	1355	9594	4_LET711aid	4	LET711aid
091824_1783_crop.nd2	1805	10632	4_LET711aid	4	LET711aid
050824_1073_crop.nd2	1587	7835	4_LET711aid	4	LET711aid
050824_1289_crop.nd2	1858	8528	4_LET711aid	4	LET711aid
050824_1315_crop.nd2	1637	8978	4_LET711aid	4	LET711aid
091824_1626_crop.nd2	1686	12086	4_LET711aid	4	LET711aid
091824_1630_crop.nd2	1663	9493	4_LET711aid	4	LET711aid
091824_1692_crop.nd2	1394	8559	4_LET711aid	4	LET711aid
091824_1749_crop.nd2	1379	10568	4_LET711aid	4	LET711aid
091824_1799_crop.nd2	1383	11526	4_LET711aid	4	LET711aid
050824_1053_crop.nd2	1306	10731	4_LET711aid	4	LET711aid
050824_1107_crop.nd2	1653	12444	4_LET711aid	4	LET711aid
5124_1006_crop.nd2	1388	2376	4_N2	4	N2
5124_1035_crop.nd2	1262	1126	4_N2	4	N2
61224_1037_crop.nd2	933	1287	4_N2	4	N2
5124_1053_crop.nd2	1086	1192	4_N2	4	N2
61224_1073_crop.nd2	1021	947	4_N2	4	N2
61224_1093_cropB.nd2	1111	2234	4_N2	4	N2
61224_1097_crop.nd2	1095	1928	4_N2	4	N2
5124_1101_crop.nd2	1148	928	4_N2	4	N2
61224_1124_crop.nd2	1006	1248	4_N2	4	N2
61224_11240_cropB.nd2	1332	1828	4_N2	4	N2
120524_11251_crop.nd2	1597	2518	4_N2	4	N2
120524_11266_crop.nd2	980	1137	4_N2	4	N2
120524_11349_crop.nd2	1150	1799	4_N2	4	N2
120524_11355_crop.nd2	1341	1430	4_N2	4	N2
5124_1172_crop.nd2	1289	2064	4_N2	4	N2
5124_1297_crop.nd2	1048	1854	4_N2	4	N2
5124_1334_crop.nd2	1211	1046	4_N2	4	N2
61224_1019_crop.nd2	1221	1218	4_N2	4	N2
61224_1032_crop.nd2	1126	1873	4_N2	4	N2
61224_1043_crop.nd2	1077	1135	4_N2	4	N2
61224_1064_crop.nd2	1192	1301	4_N2	4	N2
5124_1098_crop.nd2	1049	1814	4_N2	4	N2
120524_11217_crop_B.nd2	1383	2099	4_N2	4	N2
120524_11239_crop.nd2	1185	1658	4_N2	4	N2
120524_11305_crop.nd2	1152	1476	4_N2	4	N2
120524_11329_crop.nd2	1209	1419	4_N2	4	N2
120524_11344_crop.nd2	1107	1761	4_N2	4	N2
5124_1204_crop.nd2	1052	2041	4_N2	4	N2
5124_1310_crop.nd2	1053	1297	4_N2	4	N2
82024_1046_crop.nd2	1498	6020	4_tm1312	4	tm1312
82024_1052_crop.nd2	1124	3692	4_tm1312	4	tm1312
82024_1119_crop.nd2	1088	4455	4_tm1312	4	tm1312
82024_1138_crop.nd2	1424	5178	4_tm1312	4	tm1312
82024_1165_crop2.nd2	1285	4500	4_tm1312	4	tm1312
82024_1172_crop.nd2	1429	2885	4_tm1312	4	tm1312
82024_1188_crop.nd2	834	3202	4_tm1312	4	tm1312
82024_1193_crop.nd2	1539	4566	4_tm1312	4	tm1312
82024_1204_crop.nd2	1304	5807	4_tm1312	4	tm1312
82124_1270_crop.nd2	1232	4131	4_tm1312	4	tm1312
82124_1307_crop.nd2	1217	4343	4_tm1312	4	tm1312
82124_1318_crop.nd2	985	3056	4_tm1312	4	tm1312
82124_1331_crop.nd2	994	3483	4_tm1312	4	tm1312
82124_1343_crop.nd2	1014	3460	4_tm1312	4	tm1312
82124_1350_crop.nd2	1270	5401	4_tm1312	4	tm1312
82124_1388_crop.nd2	1105	3065	4_tm1312	4	tm1312
82124_1416_crop.nd2	1434	5115	4_tm1312	4	tm1312
82124_1423_crop.nd2	736	3233	4_tm1312	4	tm1312
82124_1464_crop.nd2	1152	3783	4_tm1312	4	tm1312
82124_1493_crop.nd2	1233	4693	4_tm1312	4	tm1312
82124_1550_crop.nd2	1383	5504	4_tm1312	4	tm1312
82024_1006_crop.nd2	1169	2904	4_tm1312	4	tm1312
82024_1012_crop.nd2	1141	3483	4_tm1312	4	tm1312
82024_1086_crop.nd2	980	4220	4_tm1312	4	tm1312
82024_1113_crop.nd2	1105	4441	4_tm1312	4	tm1312
82124_1294_crop.nd2	1125	4076	4_tm1312	4	tm1312
82124_1545_crop.nd2	1172	4164	4_tm1312	4	tm1312
82124_1264_crop.nd2	906	4888	4_tm1312	4	tm1312
82124_1533_crop.nd2	991	3227	4_tm1312	4	tm1312
250618_1843_crop.nd2	900	2215	4_tn1699	4	tn1699
250618_1860_crop.nd2	1020	2774	4_tn1699	4	tn1699
250618_1869_crop_A.nd2	938	2219	4_tn1699	4	tn1699
250618_1895_crop.nd2	866	1766	4_tn1699	4	tn1699
250618_1920_crop.nd2	479	1765	4_tn1699	4	tn1699
250618_1938_crop.nd2	791	1661	4_tn1699	4	tn1699
012325_525_crop.nd2	1076	3344	4_tn1699	4	tn1699
012325_535_crop.nd2	1368	4211	4_tn1699	4	tn1699
012325_629_crop.nd2	1190	2419	4_tn1699	4	tn1699
012325_642_crop.nd2	1226	4093	4_tn1699	4	tn1699
012325_649_crop.nd2	1246	3949	4_tn1699	4	tn1699
012325_669_crop.nd2	917	2833	4_tn1699	4	tn1699
250618_1847_crop.nd2	1026	2721	4_tn1699	4	tn1699
250618_1890_crop.nd2	945	3265	4_tn1699	4	tn1699
250618_1916_crop.nd2	670	2092	4_tn1699	4	tn1699
250618_1934_crop.nd2	956	1554	4_tn1699	4	tn1699
250618_1997_crop.nd2	1005	2782	4_tn1699	4	tn1699
012325_529_crop.nd2	1203	3516	4_tn1699	4	tn1699
012325_597_crop.nd2	1155	2226	4_tn1699	4	tn1699
012325_610_crop.nd2	1270	2236	4_tn1699	4	tn1699
012325_615_crop.nd2	1276	4339	4_tn1699	4	tn1699
250618_1959_crop.nd2	972	3898	4_tn1699	4	tn1699
250618_1971_crop.nd2	1028	3057	4_tn1699	4	tn1699
42524_1050_crop.nd2	712	4224	4_tn2130	4	tn2130
42524_1101_crop.nd2	1042	5334	4_tn2130	4	tn2130
42524_1127_crop.nd2	981	5005	4_tn2130	4	tn2130
121124_11360_crop.nd2	1143	4071	4_tn2130	4	tn2130
121124_11402_crop.nd2	1212	6890	4_tn2130	4	tn2130
42524_1141_crop.nd2	866	4903	4_tn2130	4	tn2130
121124_11410_crop.nd2	1260	6336	4_tn2130	4	tn2130
121124_11451_crop.nd2	1053	4523	4_tn2130	4	tn2130
42524_1146_crop.nd2	709	5381	4_tn2130	4	tn2130
121124_11487_crop.nd2	1164	6054	4_tn2130	4	tn2130
42524_1157_crop.nd2	712	7565	4_tn2130	4	tn2130
42524_1166_crop.nd2	638	3942	4_tn2130	4	tn2130
42524_1172_crop.nd2	857	4854	4_tn2130	4	tn2130
42524_1219_crop.nd2	507	2296	4_tn2130	4	tn2130
42524_1222_crop.nd2	871	4047	4_tn2130	4	tn2130
42524_1235_crop.nd2	744	4424	4_tn2130	4	tn2130
42524_1241_crop.nd2	887	3525	4_tn2130	4	tn2130
42524_1246_crop.nd2	783	6808	4_tn2130	4	tn2130
42524_1264_crop.nd2	406	2563	4_tn2130	4	tn2130
42524_1270_crop.nd2	664	4237	4_tn2130	4	tn2130
42524_1275_crop.nd2	837	3980	4_tn2130	4	tn2130
42524_1303_cropB.nd2	857	4336	4_tn2130	4	tn2130
42524_1333_crop.nd2	696	6006	4_tn2130	4	tn2130
121124_11437_crop.nd2	1138	3862	4_tn2130	4	tn2130
121124_11446_crop.nd2	1257	4432	4_tn2130	4	tn2130
121124_11477_crop.nd2	1004	3931	4_tn2130	4	tn2130
121124_11482_crop_A.nd2	1102	3543	4_tn2130	4	tn2130
121124_114820_crop_B.nd2	1257	6912	4_tn2130	4	tn2130
42524_1244_crop.nd2	816	7585	4_tn2130	4	tn2130
73024_1011_crop.nd2	956	2648	4_tn2132	4	tn2132
73024_1090_crop.nd2	957	2413	4_tn2132	4	tn2132
73024_1162_crop.nd2	889	5291	4_tn2132	4	tn2132
73024_1180_crop.nd2	859	2538	4_tn2132	4	tn2132
73024_1185_crop.nd2	981	3824	4_tn2132	4	tn2132
73024_1191_crop.nd2	30063	3244	4_tn2132	4	tn2132
73024_1217_crop.nd2	907	3406	4_tn2132	4	tn2132
73024_1230_crop.nd2	655	3052	4_tn2132	4	tn2132
73024_1247_crop.nd2	1075	3481	4_tn2132	4	tn2132
73024_1274_crop.nd2	756	4023	4_tn2132	4	tn2132
73024_1306_crop_a.nd2	1114	5353	4_tn2132	4	tn2132
73024_13060_crop_B.nd2	714	2621	4_tn2132	4	tn2132
73024_1335_crop.nd2	915	2205	4_tn2132	4	tn2132
73024_1340_crop.nd2	858	2781	4_tn2132	4	tn2132
73024_1346_crop.nd2	725	3668	4_tn2132	4	tn2132
73024_1361_crop.nd2	864	2448	4_tn2132	4	tn2132
73024_1015_crop.nd2	800	4552	4_tn2132	4	tn2132
73024_1037_crop.nd2	905	2977	4_tn2132	4	tn2132
73024_1085_crop.nd2	1054	4161	4_tn2132	4	tn2132
73024_1101_crop.nd2	881	2806	4_tn2132	4	tn2132
73024_1105_crop.nd2	984	4434	4_tn2132	4	tn2132
73024_1132_crop.nd2	1024	2959	4_tn2132	4	tn2132
73024_1150_crop.nd2	1029	3685	4_tn2132	4	tn2132
73024_1238_crop.nd2	1056	6320	4_tn2132	4	tn2132
73024_1242_crop.nd2	970	2922	4_tn2132	4	tn2132
73024_1065_crop.nd2	1172	4809	4_tn2132	4	tn2132
111324_1005_crop.nd2	851	7399	4_tn2168	4	tn2168
61324_1006_crop.nd2	821	8048	4_tn2168	4	tn2168
111324_1013_crop.nd2	767	6915	4_tn2168	4	tn2168
61324_1021_crop.nd2	808	7991	4_tn2168	4	tn2168
61324_1025_crop.nd2	858	9993	4_tn2168	4	tn2168
111324_1038_crop.nd2	613	5494	4_tn2168	4	tn2168
111324_1050_crop.nd2	888	4026	4_tn2168	4	tn2168
61324_1063_crop.nd2	1018	4372	4_tn2168	4	tn2168
61324_1066_crop.nd2	887	7399	4_tn2168	4	tn2168
111324_10800_crop_B.nd2	1098	4528	4_tn2168	4	tn2168
111324_1085_crop.nd2	896	4350	4_tn2168	4	tn2168
111324_1090_crop.nd2	1226	7150	4_tn2168	4	tn2168
61324_1128_crop.nd2	1185	7830	4_tn2168	4	tn2168
111324_1130_crop.nd2	1043	5993	4_tn2168	4	tn2168
111324_1133_crop.nd2	708	4471	4_tn2168	4	tn2168
61324_1160_crop.nd2	1532	10271	4_tn2168	4	tn2168
111424_1172_crop.nd2	1289	6545	4_tn2168	4	tn2168
61324_1199_crop.nd2	1158	9262	4_tn2168	4	tn2168
111424_1201_crop.nd2	1114	5286	4_tn2168	4	tn2168
111424_1215_crop.nd2	755	5022	4_tn2168	4	tn2168
111324_1032_crop.nd2	1092	6125	4_tn2168	4	tn2168
111324_1035_crop.nd2	1106	4955	4_tn2168	4	tn2168
61324_1041_crop.nd2	711	8289	4_tn2168	4	tn2168
111324_1080_crop_A.nd2	906	4169	4_tn2168	4	tn2168
61324_1089_crop.nd2	1048	4556	4_tn2168	4	tn2168
111324_1138_crop.nd2	972	5601	4_tn2168	4	tn2168
61324_1140_crop.nd2	1551	8036	4_tn2168	4	tn2168
111324_1151_crop.nd2	1069	10441	4_tn2168	4	tn2168
61324_1137_crop.nd2	1281	11200	4_tn2168	4	tn2168
111324_1142_crop.nd2	1042	5356	4_tn2168	4	tn2168

## Sheet: 6to8cell_set3_lin41
Image_ID	set_3_mRNA_total_molecules	lin_41_mRNA_total_molecules	subdirectory	Nuclear_Stage	Strain
250610_1198_crop.nd2	945	7605	6to8_CCF1aid	6to8	CCF1aid
250610_1203_crop.nd2	1005	9809	6to8_CCF1aid	6to8	CCF1aid
091724_1242_crop.nd2	1179	10825	6to8_CCF1aid	6to8	CCF1aid
091724_1248_crop.nd2	996	7779	6to8_CCF1aid	6to8	CCF1aid
091724_1253_crop.nd2	1248	10436	6to8_CCF1aid	6to8	CCF1aid
250610_1253_crop.nd2	587	9404	6to8_CCF1aid	6to8	CCF1aid
091724_1273_crop.nd2	950	9048	6to8_CCF1aid	6to8	CCF1aid
091724_1277_crop.nd2	952	7843	6to8_CCF1aid	6to8	CCF1aid
250611_1307_crop.nd2	622	9372	6to8_CCF1aid	6to8	CCF1aid
091724_1309_crop.nd2	1016	11683	6to8_CCF1aid	6to8	CCF1aid
250611_1310_crop.nd2	678	6648	6to8_CCF1aid	6to8	CCF1aid
250611_1357_crop.nd2	1110	12091	6to8_CCF1aid	6to8	CCF1aid
091724_1358_crop.nd2	1305	11739	6to8_CCF1aid	6to8	CCF1aid
250611_1370_crop.nd2	778	8966	6to8_CCF1aid	6to8	CCF1aid
250611_1399_crop.nd2	1060	10851	6to8_CCF1aid	6to8	CCF1aid
250611_1404_crop.nd2	859	7872	6to8_CCF1aid	6to8	CCF1aid
250611_1408_crop.nd2	615	6526	6to8_CCF1aid	6to8	CCF1aid
091724_1413_crop.nd2	813	6859	6to8_CCF1aid	6to8	CCF1aid
091724_1417_crop.nd2	875	6813	6to8_CCF1aid	6to8	CCF1aid
091724_1421_crop.nd2	1006	9361	6to8_CCF1aid	6to8	CCF1aid
091724_1518_crop.nd2	1201	11701	6to8_CCF1aid	6to8	CCF1aid
091724_1535_crop.nd2	1051	8464	6to8_CCF1aid	6to8	CCF1aid
091724_1547_crop.nd2	870	7820	6to8_CCF1aid	6to8	CCF1aid
091724_1591_crop.nd2	1143	12471	6to8_CCF1aid	6to8	CCF1aid
250610_1141_crop.nd2	1196	9411	6to8_CCF1aid	6to8	CCF1aid
250610_1146_crop.nd2	531	6998	6to8_CCF1aid	6to8	CCF1aid
250610_1237_crop.nd2	965	8372	6to8_CCF1aid	6to8	CCF1aid
250610_1265_crop.nd2	729	8577	6to8_CCF1aid	6to8	CCF1aid
091724_1341_crop.nd2	1125	10214	6to8_CCF1aid	6to8	CCF1aid
250611_1345_crop.nd2	832	6580	6to8_CCF1aid	6to8	CCF1aid
091724_1392_crop.nd2	770	6396	6to8_CCF1aid	6to8	CCF1aid
091724_1523_crop.nd2	813	6986	6to8_CCF1aid	6to8	CCF1aid
250610_1127_crop.nd2	1192	10258	6to8_CCF1aid	6to8	CCF1aid
250610_1193_crop.nd2	612	8292	6to8_CCF1aid	6to8	CCF1aid
091724_1268_crop.nd2	713	5454	6to8_CCF1aid	6to8	CCF1aid
250611_1320_crop.nd2	858	7090	6to8_CCF1aid	6to8	CCF1aid
250611_1373_crop.nd2	1174	8068	6to8_CCF1aid	6to8	CCF1aid
250611_1387_crop.nd2	965	9016	6to8_CCF1aid	6to8	CCF1aid
250611_1391_crop.nd2	793	8006	6to8_CCF1aid	6to8	CCF1aid
091724_1445_crop.nd2	1078	9300	6to8_CCF1aid	6to8	CCF1aid
050824_1035_crop.nd2	1736	11025	6to8_LET711aid	6to8	LET711aid
050824_1064_crop.nd2	1697	11108	6to8_LET711aid	6to8	LET711aid
050824_1090_crop.nd2	1441	11026	6to8_LET711aid	6to8	LET711aid
050824_1126_crop.nd2	1258	11007	6to8_LET711aid	6to8	LET711aid
050824_1175_crop.nd2	1503	10910	6to8_LET711aid	6to8	LET711aid
050824_1180_crop.nd2	1409	9432	6to8_LET711aid	6to8	LET711aid
091824_1655_crop.nd2	1356	9871	6to8_LET711aid	6to8	LET711aid
091824_1700_crop.nd2	949	9147	6to8_LET711aid	6to8	LET711aid
091824_1710_crop.nd2	1317	12027	6to8_LET711aid	6to8	LET711aid
091824_1753_crop.nd2	1736	9094	6to8_LET711aid	6to8	LET711aid
091824_1778_crop_A.nd2	1175	10731	6to8_LET711aid	6to8	LET711aid
091824_1787_crop.nd2	1916	14914	6to8_LET711aid	6to8	LET711aid
050824_1031_crop.nd2	1451	10182	6to8_LET711aid	6to8	LET711aid
050824_1039_crop.nd2	1565	10716	6to8_LET711aid	6to8	LET711aid
050824_1076_crop.nd2	1915	11039	6to8_LET711aid	6to8	LET711aid
050824_1153_crop.nd2	1466	9376	6to8_LET711aid	6to8	LET711aid
050824_1156_crop.nd2	1807	12911	6to8_LET711aid	6to8	LET711aid
050824_1191_crop.nd2	1759	8860	6to8_LET711aid	6to8	LET711aid
050824_1264_crop.nd2	1488	11426	6to8_LET711aid	6to8	LET711aid
050824_1279_crop.nd2	1715	10061	6to8_LET711aid	6to8	LET711aid
050824_1307_crop.nd2	1610	9978	6to8_LET711aid	6to8	LET711aid
091824_1598_crop.nd2	1401	10965	6to8_LET711aid	6to8	LET711aid
091824_1716_crop.nd2	1228	10792	6to8_LET711aid	6to8	LET711aid
091824_1739_crop.nd2	1298	11248	6to8_LET711aid	6to8	LET711aid
091824_1768_crop.nd2	1339	10669	6to8_LET711aid	6to8	LET711aid
091824_1773_crop.nd2	1377	9581	6to8_LET711aid	6to8	LET711aid
091824_1810_crop.nd2	1304	10615	6to8_LET711aid	6to8	LET711aid
050824_1283_crop.nd2	1634	10186	6to8_LET711aid	6to8	LET711aid
050824_1304_crop.nd2	1973	9684	6to8_LET711aid	6to8	LET711aid
050824_1310_crop.nd2	1859	10921	6to8_LET711aid	6to8	LET711aid
091824_1647_crop.nd2	1249	10597	6to8_LET711aid	6to8	LET711aid
5124_1011_crop.nd2	911	460	6to8_N2	6to8	N2
61224_1025_crop.nd2	1032	871	6to8_N2	6to8	N2
5124_1038_crop.nd2	963	600	6to8_N2	6to8	N2
5124_1093_crop.nd2	908	479	6to8_N2	6to8	N2
61224_1093_crop.nd2	782	571	6to8_N2	6to8	N2
61224_1106_crop.nd2	539	415	6to8_N2	6to8	N2
120524_11221_crop.nd2	1072	565	6to8_N2	6to8	N2
120524_11242_crop.nd2	1075	808	6to8_N2	6to8	N2
120524_11254_crop.nd2	1073	841	6to8_N2	6to8	N2
120524_11284_crop.nd2	1136	1233	6to8_N2	6to8	N2
120524_11320_crop.nd2	1155	1245	6to8_N2	6to8	N2
5124_1178_crop.nd2	869	487	6to8_N2	6to8	N2
5124_1218_crop.nd2	1081	950	6to8_N2	6to8	N2
5124_1222_crop.nd2	820	416	6to8_N2	6to8	N2
5124_1233_crop.nd2	967	334	6to8_N2	6to8	N2
5124_1048_crop.nd2	775	368	6to8_N2	6to8	N2
5124_1104_crop.nd2	1036	679	6to8_N2	6to8	N2
5124_1112_crop.nd2	742	383	6to8_N2	6to8	N2
120524_11234_crop.nd2	909	521	6to8_N2	6to8	N2
120524_11246_crop.nd2	1130	995	6to8_N2	6to8	N2
120524_11257_crop.nd2	1358	1315	6to8_N2	6to8	N2
120524_11290_crop.nd2	1096	1058	6to8_N2	6to8	N2
120524_11295_crop.nd2	928	805	6to8_N2	6to8	N2
120524_11313_crop.nd2	966	753	6to8_N2	6to8	N2
120524_11332_crop.nd2	1023	584	6to8_N2	6to8	N2
5124_1192_crop.nd2	801	483	6to8_N2	6to8	N2
5124_1193_crop.nd2	818	363	6to8_N2	6to8	N2
5124_1214_crop.nd2	770	483	6to8_N2	6to8	N2
5124_1294_crop.nd2	1073	535	6to8_N2	6to8	N2
82024_1019_crop.nd2	1055	1766	6to8_tm1312	6to8	tm1312
82024_1031_crop.nd2	747	1627	6to8_tm1312	6to8	tm1312
82024_1160_crop.nd2	1256	3170	6to8_tm1312	6to8	tm1312
82024_1214_crop.nd2	850	1746	6to8_tm1312	6to8	tm1312
82024_1232_crop.nd2	1317	2808	6to8_tm1312	6to8	tm1312
82124_1282_crop.nd2	1087	2340	6to8_tm1312	6to8	tm1312
82124_1369_crop.nd2	1033	1900	6to8_tm1312	6to8	tm1312
82124_1381_crop.nd2	1252	2448	6to8_tm1312	6to8	tm1312
82124_1460_crop.nd2	1085	2039	6to8_tm1312	6to8	tm1312
82124_1526_crop.nd2	755	1646	6to8_tm1312	6to8	tm1312
82024_1026_crop.nd2	1179	2319	6to8_tm1312	6to8	tm1312
82024_1040_crop.nd2	1004	2237	6to8_tm1312	6to8	tm1312
82024_1070_crop.nd2	697	1697	6to8_tm1312	6to8	tm1312
82024_1076_crop.nd2	1285	3435	6to8_tm1312	6to8	tm1312
82024_1091_crop.nd2	814	1460	6to8_tm1312	6to8	tm1312
82024_1143_crop.nd2	1164	3178	6to8_tm1312	6to8	tm1312
82024_1197_crop.nd2	1160	3451	6to8_tm1312	6to8	tm1312
82124_1289_crop.nd2	1316	3242	6to8_tm1312	6to8	tm1312
82124_1434_crop.nd2	1109	3382	6to8_tm1312	6to8	tm1312
82124_1444_crop.nd2	772	1225	6to8_tm1312	6to8	tm1312
82124_1477_crop.nd2	792	1305	6to8_tm1312	6to8	tm1312
82124_1488_crop.nd2	826	1366	6to8_tm1312	6to8	tm1312
82124_1538_crop.nd2	793	2697	6to8_tm1312	6to8	tm1312
82124_1276_crop.nd2	922	2324	6to8_tm1312	6to8	tm1312
82124_1450_crop.nd2	922	1527	6to8_tm1312	6to8	tm1312
250618_1838_crop.nd2	774	729	6to8_tn1699	6to8	tn1699
250618_1851_crop.nd2	785	944	6to8_tn1699	6to8	tn1699
250618_1869_crop_B.nd2	497	1211	6to8_tn1699	6to8	tn1699
250618_1886_crop.nd2	1001	1543	6to8_tn1699	6to8	tn1699
250618_1949_crop.nd2	605	881	6to8_tn1699	6to8	tn1699
012325_653_crop.nd2	1238	2257	6to8_tn1699	6to8	tn1699
012325_663_crop.nd2	801	860	6to8_tn1699	6to8	tn1699
012325_673_crop.nd2	983	1014	6to8_tn1699	6to8	tn1699
250618_1873_crop.nd2	811	845	6to8_tn1699	6to8	tn1699
250618_1877_crop.nd2	726	748	6to8_tn1699	6to8	tn1699
250618_1908_crop.nd2	836	868	6to8_tn1699	6to8	tn1699
250618_1926_crop.nd2	872	1178	6to8_tn1699	6to8	tn1699
250618_1955_crop.nd2	875	1074	6to8_tn1699	6to8	tn1699
250618_1975_crop.nd2	936	1230	6to8_tn1699	6to8	tn1699
250618_1980_crop.nd2	877	1175	6to8_tn1699	6to8	tn1699
250618_1989_crop.nd2	859	1134	6to8_tn1699	6to8	tn1699
012325_521_crop.nd2	1298	715	6to8_tn1699	6to8	tn1699
012325_572_crop.nd2	997	1476	6to8_tn1699	6to8	tn1699
012325_588_crop.nd2	1106	1179	6to8_tn1699	6to8	tn1699
012325_656_crop.nd2	848	1159	6to8_tn1699	6to8	tn1699
012325_660_crop.nd2	800	1278	6to8_tn1699	6to8	tn1699
250618_1964_crop.nd2	927	1964	6to8_tn1699	6to8	tn1699
012325_539_crop.nd2	1365	1122	6to8_tn1699	6to8	tn1699
012325_575_crop.nd2	1407	1617	6to8_tn1699	6to8	tn1699
012325_633_crop.nd2	1106	1797	6to8_tn1699	6to8	tn1699
42524_1092_crop.nd2	610	2706	6to8_tn2130	6to8	tn2130
121124_11373_crop.nd2	939	1881	6to8_tn2130	6to8	tn2130
121124_11386_crop.nd2	1024	2317	6to8_tn2130	6to8	tn2130
121124_11423_crop.nd2	969	2392	6to8_tn2130	6to8	tn2130
121124_11455_crop.nd2	940	2163	6to8_tn2130	6to8	tn2130
121124_11498_crop.nd2	1168	2229	6to8_tn2130	6to8	tn2130
42524_1162_crop.nd2	734	2592	6to8_tn2130	6to8	tn2130
42524_1201_crop.nd2	726	2511	6to8_tn2130	6to8	tn2130
42524_1259_crop.nd2	806	3764	6to8_tn2130	6to8	tn2130
42524_1306_crop.nd2	986	4285	6to8_tn2130	6to8	tn2130
42524_1023_crop.nd2	894	3453	6to8_tn2130	6to8	tn2130
42524_1084_crop.nd2	785	3511	6to8_tn2130	6to8	tn2130
42524_1096_crop.nd2	796	3473	6to8_tn2130	6to8	tn2130
42524_1112_crop.nd2	676	2278	6to8_tn2130	6to8	tn2130
121124_11389_crop.nd2	1127	3940	6to8_tn2130	6to8	tn2130
121124_11392_crop.nd2	939	761	6to8_tn2130	6to8	tn2130
121124_11414_crop.nd2	1066	3228	6to8_tn2130	6to8	tn2130
121124_11431_crop.nd2	1073	1247	6to8_tn2130	6to8	tn2130
121124_11468_crop.nd2	1092	2811	6to8_tn2130	6to8	tn2130
42524_1229_crop.nd2	703	3936	6to8_tn2130	6to8	tn2130
42524_1238_cropB.nd2	629	1792	6to8_tn2130	6to8	tn2130
42524_1284_crop_A.nd2	753	2915	6to8_tn2130	6to8	tn2130
42524_1073_crop.nd2	763	2413	6to8_tn2130	6to8	tn2130
121124_11365_crop.nd2	1067	1307	6to8_tn2130	6to8	tn2130
73024_1095_cropA.nd2	910	2461	6to8_tn2132	6to8	tn2132
73024_1120_crop.nd2	776	1810	6to8_tn2132	6to8	tn2132
73024_1289_crop.nd2	588	1027	6to8_tn2132	6to8	tn2132
73024_1301_crop.nd2	914	1991	6to8_tn2132	6to8	tn2132
73024_1027_crop.nd2	825	2330	6to8_tn2132	6to8	tn2132
73024_10950_cropB.nd2	592	1560	6to8_tn2132	6to8	tn2132
73024_1115_crop.nd2	871	1513	6to8_tn2132	6to8	tn2132
73024_1126_crop.nd2	724	1619	6to8_tn2132	6to8	tn2132
73024_1139_crop.nd2	612	1233	6to8_tn2132	6to8	tn2132
73024_1156_crop.nd2	769	1318	6to8_tn2132	6to8	tn2132
73024_1175_crop.nd2	698	1193	6to8_tn2132	6to8	tn2132
73024_1200_crop.nd2	786	2185	6to8_tn2132	6to8	tn2132
73024_1254_crop.nd2	686	994	6to8_tn2132	6to8	tn2132
73024_1264_crop.nd2	615	617	6to8_tn2132	6to8	tn2132
73024_1321_crop.nd2	942	3034	6to8_tn2132	6to8	tn2132
73024_1376_crop.nd2	842	1358	6to8_tn2132	6to8	tn2132
61324_1002_crop.nd2	888	3093	6to8_tn2168	6to8	tn2168
111324_1024_crop.nd2	572	1606	6to8_tn2168	6to8	tn2168
111324_1059_crop.nd2	891	2533	6to8_tn2168	6to8	tn2168
111324_1066_crop.nd2	733	2352	6to8_tn2168	6to8	tn2168
111324_1075_crop.nd2	873	2965	6to8_tn2168	6to8	tn2168
61324_1077_crop.nd2	430	2690	6to8_tn2168	6to8	tn2168
111324_1103_crop.nd2	881	1395	6to8_tn2168	6to8	tn2168
111324_1108_crop.nd2	855	2747	6to8_tn2168	6to8	tn2168
111324_1124_crop.nd2	644	1159	6to8_tn2168	6to8	tn2168
111424_1180_crop.nd2	1110	3795	6to8_tn2168	6to8	tn2168
111424_1194_crop.nd2	882	1956	6to8_tn2168	6to8	tn2168
61324_1206_crop.nd2	675	2031	6to8_tn2168	6to8	tn2168
61324_1209_crop.nd2	874	2997	6to8_tn2168	6to8	tn2168
61324_1029_crop.nd2	839	3353	6to8_tn2168	6to8	tn2168
111324_1029_crop.nd2	656	1536	6to8_tn2168	6to8	tn2168
61324_1046_crop.nd2	933	2495	6to8_tn2168	6to8	tn2168
111324_1046_crop.nd2	1128	5115	6to8_tn2168	6to8	tn2168
61324_1051_crop.nd2	670	4167	6to8_tn2168	6to8	tn2168
61324_1057_crop.nd2	875	4239	6to8_tn2168	6to8	tn2168
111324_1071_crop_B.nd2	717	1886	6to8_tn2168	6to8	tn2168
111324_1095_crop.nd2	1003	2181	6to8_tn2168	6to8	tn2168
61324_1147_crop.nd2	977	5361	6to8_tn2168	6to8	tn2168
61324_1183_crop.nd2	779	2013	6to8_tn2168	6to8	tn2168
111324_1146_crop.nd2	1001	2644	6to8_tn2168	6to8	tn2168
111424_1205_crop.nd2	915	1849	6to8_tn2168	6to8	tn2168
