# Supplementary material for: The SPN-4 Rbfox RNA-binding protein selects maternal mRNAs for CCR4-NOT-dependent clearance in early Caenorhabditis elegans embryos
Source: Development. 2026 Jun 4;153(11):dev205295. doi: 10.1242/dev.205295 (PMC13286378; doi:10.1242/dev.205295)
Supplement: Table S15. — (Related to Fig. S12). [file develop-153-205295-TableS15.xlsx]

## Sheet: README
Table S15. Transcript counts for comparing lin-41 transcript levels in wild-type and sel-10(ok1632) null mutant embryos.
This file contains data illustrated in Fig S12A-C.
(1) Data reporting and statistical analysis
lin-41 and set-3 transcript counts for wild type and sel-10(ok1632) embryos are reported on this tab: N2_ok1632_smFISH
The data table contains quantification data from 33 wild type embryos and 35 sel-10(ok1632) embryos using our automated 3D spot detection pipeline.
Image names begin with an experiment identification number, i.e.: ExperimentID_ImageID
Images were initially segmented using a cell segmentation option. If cell segmentation was unsatisfactory we used embryo segmentation. Embryo segmentation diameters were "275" or "450" (when "275" failed).
All embryos segmented well. The software chose an appropriate lin-41 threshold for all images.
Automatic spot identification did not give accurate results in set-3 images with spot counts >4000 (n=3). These values are reported but were not used.
Exact P values are reported on this tab: lin41_statistics.
Embryo stage is indicated prior to genotype in the statistics table. For example, sel-10(ok1632) embryos with 2 nuclei are named " 2_ok1632".
A report containing R code and additional statistical observations is on GitHub: https://github.com/erinosb/SPN4_maternal_mRNA
(2) Strains and genotypes
Abbreviated name	Description	Strain	Embryo genotype	Notes
N2	wild type (N2 bristol)	N2	wild type	An independent replicate of the wild type data in Table S14.
ok1632	A loss-of-function mutation in SEL-10/FBW7, an E3 ligase substrate recognition subunit required for LIN-41 protein degradation in early embryos.	GS6156	sel-10(ok1632)

## Sheet: N2_ok1632_smFISH
Image_ID	set_3_mRNA_total_molecules	lin_41_mRNA_total_molecules	subdirectory	Nuclear_Stage	Strain
260227_274_crop.nd2	1140	4115	2_N2	2	N2
260227_297_crop.nd2	662	4184	2_N2	2	N2
260227_300_crop.nd2	530	2374	2_N2	2	N2
260227_261_crop.nd2	733	4759	2_N2	2	N2
260227_291_crop.nd2	1241	5392	2_N2	2	N2
260227_307_crop.nd2	1239	4356	2_N2	2	N2
260227_333_crop.nd2	1043	3888	2_N2	2	N2
260227_361_crop.nd2	1300	4097	2_N2	2	N2
260227_364_crop.nd2	1255	3766	2_N2	2	N2
260227_382_crop_1.nd2	1050	4085	2_N2	2	N2
260218_11816_crop.nd2	1106	5539	2_ok1632	2	ok1632
260218_11891_crop.nd2	959	5354	2_ok1632	2	ok1632
260218_11902_crop.nd2	626	4334	2_ok1632	2	ok1632
260218_11906_crop.nd2	8611	5631	2_ok1632	2	ok1632
260218_11824_crop.nd2	1152	6214	2_ok1632	2	ok1632
260218_11827_crop.nd2	1091	6507	2_ok1632	2	ok1632
260218_11830_crop.nd2	1134	5808	2_ok1632	2	ok1632
260218_11836_crop_B.nd2	1099	3866	2_ok1632	2	ok1632
260218_11859_crop.nd2	1018	4993	2_ok1632	2	ok1632
260218_11874_crop.nd2	1149	5986	2_ok1632	2	ok1632
260218_11877_crop.nd2	956	5278	2_ok1632	2	ok1632
260227_294_crop.nd2	1036	1381	4_N2	4	N2
260227_312_crop.nd2	953	1307	4_N2	4	N2
260227_315_crop.nd2	1204	1664	4_N2	4	N2
260227_336_crop.nd2	1277	2438	4_N2	4	N2
260227_340_crop.nd2	1097	2679	4_N2	4	N2
260227_382_crop_2.nd2	548	1992	4_N2	4	N2
260227_269_crop.nd2	533	1254	4_N2	4	N2
260227_325_crop.nd2	1202	2563	4_N2	4	N2
260227_343_crop.nd2	1215	1925	4_N2	4	N2
260227_346_crop.nd2	1217	1571	4_N2	4	N2
260227_355_crop.nd2	684	1215	4_N2	4	N2
260227_368_crop.nd2	827	1421	4_N2	4	N2
260227_375_crop.nd2	1526	2126	4_N2	4	N2
260218_11804_crop.nd2	16556	2661	4_ok1632	4	ok1632
260218_11888_crop.nd2	974	1660	4_ok1632	4	ok1632
260218_11913_crop.nd2	907	1765	4_ok1632	4	ok1632
260218_11920_crop.nd2	689	2547	4_ok1632	4	ok1632
260218_11808_crop.nd2	1060	2377	4_ok1632	4	ok1632
260218_11821_crop.nd2	1113	1864	4_ok1632	4	ok1632
260218_11841_crop.nd2	918	1825	4_ok1632	4	ok1632
260218_11852_crop.nd2	936	2758	4_ok1632	4	ok1632
260218_11865_crop.nd2	977	2103	4_ok1632	4	ok1632
260218_11868_crop.nd2	912	2031	4_ok1632	4	ok1632
260218_11881_crop.nd2	1041	2474	4_ok1632	4	ok1632
260218_11884_crop.nd2	1095	2351	4_ok1632	4	ok1632
260218_11917_crop.nd2	1006	2412	4_ok1632	4	ok1632
260227_258_crop.nd2	499	717	6to8_N2	6to8	N2
260227_284_crop.nd2	1185	760	6to8_N2	6to8	N2
260227_287_crop.nd2	1262	944	6to8_N2	6to8	N2
260227_304_crop.nd2	642	772	6to8_N2	6to8	N2
260227_264_crop.nd2	575	522	6to8_N2	6to8	N2
260227_281_crop.nd2	1106	659	6to8_N2	6to8	N2
260227_328_crop.nd2	1051	1021	6to8_N2	6to8	N2
260227_358_crop.nd2	742	775	6to8_N2	6to8	N2
260227_372_crop.nd2	620	529	6to8_N2	6to8	N2
260227_378_crop.nd2	995	501	6to8_N2	6to8	N2
260218_11813_crop.nd2	830	631	6to8_ok1632	6to8	ok1632
260218_11833_crop.nd2	861	1305	6to8_ok1632	6to8	ok1632
260218_11899_crop.nd2	1067	1156	6to8_ok1632	6to8	ok1632
260218_11801_crop.nd2	11899	898	6to8_ok1632	6to8	ok1632
260218_11845_crop.nd2	753	628	6to8_ok1632	6to8	ok1632
260218_11848_crop.nd2	845	995	6to8_ok1632	6to8	ok1632
260218_11855_crop.nd2	924	918	6to8_ok1632	6to8	ok1632
260218_11862_crop.nd2	883	1249	6to8_ok1632	6to8	ok1632
260218_11871_crop.nd2	945	864	6to8_ok1632	6to8	ok1632
260218_11895_crop.nd2	918	925	6to8_ok1632	6to8	ok1632
260218_11910_crop.nd2	810	635	6to8_ok1632	6to8	ok1632

## Sheet: lin-41_statistics
Condition 1	Condition 2	Welch's ANOVA + Games Howell	p.adj.signif
2_N2	2_ok1632	0.012	*
2_N2	4_N2	8.98e-06	****
2_N2	4_ok1632	0.000124	***
2_N2	6to8_N2	1.07e-06	****
2_N2	6to8_ok1632	1.25e-06	****
2_ok1632	4_N2	4.46e-09	****
2_ok1632	4_ok1632	1.04e-07	****
2_ok1632	6to8_N2	9e-09	****
2_ok1632	6to8_ok1632	6.94e-09	****
4_N2	4_ok1632	0.227	ns
4_N2	6to8_N2	3.81e-05	****
4_N2	6to8_ok1632	0.00042	***
4_ok1632	6to8_N2	1.68e-09	****
4_ok1632	6to8_ok1632	1.44e-08	****
6to8_N2	6to8_ok1632	0.249	ns
